# Supplementary material for: An Efficient One-Step Reaction for the Preparation of Advanced Fused Bistetrazole-Based Primary Explosives
Source: ACS Cent Sci. 2023 Mar 16;9(4):742–7. doi: 10.1021/acscentsci.3c00219 (PMC10141573; doi:10.1021/acscentsci.3c00219)
Supplement: Supplementary file 2 — oc3c00219_si_004.cif [file oc3c00219_si_004.cif]

data_1
_audit_creation_date               2022-05-25
_audit_creation_method
;
Olex2 1.5
(compiled 2022.04.07 svn.rca3783a0 for OlexSys, GUI svn.r6498)
;
_shelx_SHELXL_version_number       '2018/3'
_audit_contact_author_address      ?
_audit_contact_author_email        ?
_audit_contact_author_name         ''
_audit_contact_author_phone        ?
_publ_contact_author_id_orcid      ?
_publ_section_references
;
Bourhis, L.J., Dolomanov, O.V., Gildea, R.J., Howard, J.A.K., Puschmann, H.
 (2015). Acta Cryst. A71, 59-75.

Dolomanov, O.V., Bourhis, L.J., Gildea, R.J, Howard, J.A.K. & Puschmann, H.
 (2009), J. Appl. Cryst. 42, 339-341.

Sheldrick, G.M. (2015). Acta Cryst. C71, 3-8.
;
_chemical_name_common              ?
_chemical_name_systematic          ?
_chemical_formula_moiety           'C4 H7 N12 Na O5'
_chemical_formula_sum              'C4 H7 N12 Na O5'
_chemical_formula_weight           326.21
_chemical_melting_point            ?
loop_
  _atom_type_symbol
  _atom_type_description
  _atom_type_scat_dispersion_real
  _atom_type_scat_dispersion_imag
  _atom_type_scat_source
 'C' 'C' 0.0181 0.0091 'International Tables Vol C Tables 4.2.6.8 and 6.1.1.4'
 'H' 'H' 0.0000 0.0000 'International Tables Vol C Tables 4.2.6.8 and 6.1.1.4'
 'N' 'N' 0.0311 0.0180 'International Tables Vol C Tables 4.2.6.8 and 6.1.1.4'
 'Na' 'Na' 0.1353 0.1239 'International Tables Vol C Tables 4.2.6.8 and 6.1.1.4'
 'O' 'O' 0.0492 0.0322 'International Tables Vol C Tables 4.2.6.8 and 6.1.1.4'

_shelx_space_group_comment
;
The symmetry employed for this shelxl refinement is uniquely defined
by the following loop, which should always be used as a source of
symmetry information in preference to the above space-group names.
They are only intended as comments.
;
_space_group_crystal_system        'orthorhombic'
_space_group_IT_number             61
_space_group_name_H-M_alt          'P b c a'
_space_group_name_Hall             '-P 2ac 2ab'
loop_
  _space_group_symop_operation_xyz
 'x, y, z'
 '-x+1/2, -y, z+1/2'
 '-x, y+1/2, -z+1/2'
 'x+1/2, -y+1/2, -z'
 '-x, -y, -z'
 'x-1/2, y, -z-1/2'
 'x, -y-1/2, z-1/2'
 '-x-1/2, y-1/2, z'

_cell_length_a                     16.3693(4)
_cell_length_b                     6.3669(2)
_cell_length_c                     22.4793(5)
_cell_angle_alpha                  90
_cell_angle_beta                   90
_cell_angle_gamma                  90
_cell_volume                       2342.83(11)
_cell_formula_units_Z              8
_cell_measurement_reflns_used      9863
_cell_measurement_temperature      193.00
_cell_measurement_theta_max        68.153
_cell_measurement_theta_min        4.772
_shelx_estimated_absorpt_T_max     0.832
_shelx_estimated_absorpt_T_min     0.780
_exptl_absorpt_coefficient_mu      1.742
_exptl_absorpt_correction_T_max    0.7531
_exptl_absorpt_correction_T_min    0.6635
_exptl_absorpt_correction_type     multi-scan
_exptl_absorpt_process_details
;
SADABS-2016/2 (Bruker,2016/2) was used for absorption correction.
wR2(int) was 0.1200 before and 0.0524 after correction.
The Ratio of minimum to maximum transmission is 0.8810.
The \l/2 correction factor is Not present.
;
_exptl_absorpt_special_details     ?
_exptl_crystal_colour              ?
_exptl_crystal_density_diffrn      1.850
_exptl_crystal_density_meas        ?
_exptl_crystal_density_method      ?
_exptl_crystal_description         block
_exptl_crystal_F_000               1328
_exptl_crystal_size_max            0.15
_exptl_crystal_size_mid            0.12
_exptl_crystal_size_min            0.11
_exptl_transmission_factor_max     ?
_exptl_transmission_factor_min     ?
_diffrn_reflns_av_R_equivalents    0.0364
_diffrn_reflns_av_unetI/netI       0.0143
_diffrn_reflns_Laue_measured_fraction_full  1.000
_diffrn_reflns_Laue_measured_fraction_max  1.000
_diffrn_reflns_limit_h_max         19
_diffrn_reflns_limit_h_min         -19
_diffrn_reflns_limit_k_max         7
_diffrn_reflns_limit_k_min         -7
_diffrn_reflns_limit_l_max         27
_diffrn_reflns_limit_l_min         -27
_diffrn_reflns_number              44814
_diffrn_reflns_point_group_measured_fraction_full  1.000
_diffrn_reflns_point_group_measured_fraction_max  1.000
_diffrn_reflns_theta_full          67.679
_diffrn_reflns_theta_max           68.357
_diffrn_reflns_theta_min           3.933
_diffrn_ambient_temperature        193.00
_diffrn_detector_area_resol_mean   ?
_diffrn_measured_fraction_theta_full  1.000
_diffrn_measured_fraction_theta_max  1.000
_diffrn_measurement_device_type    'Bruker D8 VENTURE'
_diffrn_measurement_method         '\f and \w scans'
_diffrn_radiation_type             CuK\a
_diffrn_radiation_wavelength       1.54178
_diffrn_source                     ?
_diffrn_source_current             1.1
_diffrn_source_power               0.05500000000000001
_diffrn_source_voltage             50.0
_diffrn_standards_number           0
_reflns_Friedel_coverage           0.000
_reflns_Friedel_fraction_full      .
_reflns_Friedel_fraction_max       .
_reflns_number_gt                  2011
_reflns_number_total               2148
_reflns_special_details
;
 Reflections were merged by SHELXL according to the crystal
 class for the calculation of statistics and refinement.
 
 _reflns_Friedel_fraction is defined as the number of unique
 Friedel pairs measured divided by the number that would be
 possible theoretically, ignoring centric projections and
 systematic absences.
;
_reflns_threshold_expression       'I > 2\s(I)'
_computing_cell_refinement         'SAINT V8.40B (?, 2016)'
_computing_data_collection         ?
_computing_data_reduction          'SAINT V8.40B (?, 2016)'
_computing_molecular_graphics      'Olex2 1.5 (Dolomanov et al., 2009)'
_computing_publication_material    'Olex2 1.5 (Dolomanov et al., 2009)'
_computing_structure_refinement    'SHELXL 2018/3 (Sheldrick, 2015)'
_computing_structure_solution      'olex2.solve 1.5 (Bourhis et al., 2015)'
_refine_diff_density_max           0.234
_refine_diff_density_min           -0.218
_refine_diff_density_rms           0.045
_refine_ls_extinction_coef         .
_refine_ls_extinction_method       none
_refine_ls_goodness_of_fit_ref     1.051
_refine_ls_hydrogen_treatment      mixed
_refine_ls_matrix_type             full
_refine_ls_number_parameters       213
_refine_ls_number_reflns           2148
_refine_ls_number_restraints       0
_refine_ls_R_factor_all            0.0275
_refine_ls_R_factor_gt             0.0258
_refine_ls_restrained_S_all        1.051
_refine_ls_shift/su_max            0.001
_refine_ls_shift/su_mean           0.000
_refine_ls_structure_factor_coef   Fsqd
_refine_ls_weighting_details      
 'w=1/[\s^2^(Fo^2^)+(0.0399P)^2^+1.1714P] where P=(Fo^2^+2Fc^2^)/3'
_refine_ls_weighting_scheme        calc
_refine_ls_wR_factor_gt            0.0715
_refine_ls_wR_factor_ref           0.0730
_refine_special_details            ?
_olex2_refinement_description
;
1. Fixed Uiso
 At 1.5 times of:
  All O(H,H) groups
2.a Rotating group:
 O4(H4A,H4B), O5(H5A,H5B)
;
_atom_sites_solution_hydrogens     difmap
_atom_sites_solution_primary       iterative
_atom_sites_solution_secondary     ?
loop_
  _atom_site_label
  _atom_site_type_symbol
  _atom_site_fract_x
  _atom_site_fract_y
  _atom_site_fract_z
  _atom_site_U_iso_or_equiv
  _atom_site_adp_type
  _atom_site_occupancy
  _atom_site_site_symmetry_order
  _atom_site_calc_flag
  _atom_site_refinement_flags_posn
  _atom_site_refinement_flags_adp
  _atom_site_refinement_flags_occupancy
  _atom_site_disorder_assembly
  _atom_site_disorder_group
 Na1 Na 0.64945(3) 0.47894(9) 0.25895(2) 0.02464(15) Uani 1 1 d . . . . .
 H3A H 0.7060(12) 0.869(3) 0.2952(10) 0.046(6) Uiso 1 1 d . . . . .
 O1 O 0.56714(6) 0.66957(17) 0.33816(4) 0.0294(2) Uani 1 1 d . . . . .
 O2 O 0.52751(6) 0.86096(15) 0.41345(4) 0.0270(2) Uani 1 1 d . . . . .
 O3 O 0.71000(6) 0.83148(16) 0.25977(5) 0.0243(2) Uani 1 1 d . . . . .
 H3B H 0.6785(15) 0.902(4) 0.2403(11) 0.056(7) Uiso 1 1 d . . . . .
 O4 O 0.53034(6) 0.58218(16) 0.19700(4) 0.0294(2) Uani 1 1 d . . . . .
 H4A H 0.514051 0.474798 0.175468 0.044 Uiso 1 1 d R U . . .
 H4B H 0.545442 0.676296 0.170576 0.044 Uiso 1 1 d R U . . .
 O5 O 0.59941(6) 0.14002(17) 0.22234(5) 0.0313(2) Uani 1 1 d . . . . .
 H5A H 0.554985 0.106195 0.241341 0.047 Uiso 1 1 d R U . . .
 H5B H 0.584103 0.152927 0.185440 0.047 Uiso 1 1 d R U . . .
 N1 N 0.65225(7) 0.29509(18) 0.35819(5) 0.0213(2) Uani 1 1 d . . . . .
 N2 N 0.68773(7) 0.10366(19) 0.36766(5) 0.0247(3) Uani 1 1 d . . . . .
 N3 N 0.69004(7) 0.05459(17) 0.42304(5) 0.0229(3) Uani 1 1 d . . . . .
 N4 N 0.65567(6) 0.21893(16) 0.45203(5) 0.0170(2) Uani 1 1 d . . . . .
 N5 N 0.61317(6) 0.42276(16) 0.53058(4) 0.0162(2) Uani 1 1 d . . . . .
 N6 N 0.60384(7) 0.47945(18) 0.58811(5) 0.0203(2) Uani 1 1 d . . . . .
 N7 N 0.57696(7) 0.66993(18) 0.58668(5) 0.0227(3) Uani 1 1 d . . . . .
 N8 N 0.56784(7) 0.74224(18) 0.53000(5) 0.0216(2) Uani 1 1 d . . . . .
 N9 N 0.71574(7) 0.15888(18) 0.54537(5) 0.0227(3) Uani 1 1 d . . . . .
 N10 N 0.70457(7) 0.07047(18) 0.59452(5) 0.0216(3) Uani 1 1 d . . . . .
 N11 N 0.70492(8) -0.0072(2) 0.63933(6) 0.0321(3) Uani 1 1 d . . . . .
 N12 N 0.56311(6) 0.70068(17) 0.39344(5) 0.0199(2) Uani 1 1 d . . . . .
 C1 C 0.63239(7) 0.3661(2) 0.41179(5) 0.0161(3) Uani 1 1 d . . . . .
 C2 C 0.63936(8) 0.2095(2) 0.51536(5) 0.0175(3) Uani 1 1 d . . . . .
 H2 H 0.5946(10) 0.110(2) 0.5242(7) 0.021(4) Uiso 1 1 d . . . . .
 C3 C 0.59118(7) 0.58420(19) 0.49487(6) 0.0159(3) Uani 1 1 d . . . . .
 C4 C 0.59611(7) 0.55841(19) 0.43184(6) 0.0170(3) Uani 1 1 d . . . . .

loop_
  _atom_site_aniso_label
  _atom_site_aniso_U_11
  _atom_site_aniso_U_22
  _atom_site_aniso_U_33
  _atom_site_aniso_U_23
  _atom_site_aniso_U_13
  _atom_site_aniso_U_12
 Na1 0.0254(3) 0.0255(3) 0.0229(3) 0.0011(2) -0.0012(2) 0.0007(2)
 O1 0.0328(6) 0.0374(6) 0.0180(5) 0.0074(4) -0.0009(4) 0.0059(4)
 O2 0.0255(5) 0.0204(5) 0.0352(6) 0.0071(4) 0.0053(4) 0.0083(4)
 O3 0.0254(5) 0.0254(5) 0.0220(5) -0.0009(4) 0.0002(4) 0.0019(4)
 O4 0.0317(5) 0.0278(5) 0.0286(5) 0.0012(4) -0.0049(4) -0.0015(4)
 O5 0.0318(5) 0.0326(6) 0.0295(5) 0.0026(4) -0.0083(4) -0.0004(4)
 N1 0.0223(5) 0.0232(6) 0.0183(5) -0.0033(4) 0.0016(4) 0.0011(5)
 N2 0.0269(6) 0.0241(6) 0.0231(6) -0.0059(5) 0.0029(4) 0.0038(5)
 N3 0.0248(6) 0.0191(5) 0.0247(6) -0.0056(5) 0.0025(4) 0.0049(5)
 N4 0.0189(5) 0.0143(5) 0.0176(5) -0.0017(4) 0.0008(4) 0.0021(4)
 N5 0.0178(5) 0.0155(5) 0.0153(5) -0.0010(4) -0.0004(4) 0.0006(4)
 N6 0.0222(6) 0.0225(6) 0.0163(5) -0.0037(4) 0.0005(4) -0.0010(4)
 N7 0.0261(6) 0.0212(6) 0.0208(6) -0.0049(4) 0.0017(4) -0.0016(5)
 N8 0.0256(6) 0.0167(5) 0.0224(6) -0.0029(4) 0.0029(4) 0.0005(5)
 N9 0.0212(5) 0.0252(6) 0.0216(6) 0.0065(5) 0.0002(4) 0.0037(5)
 N10 0.0218(6) 0.0202(6) 0.0227(6) -0.0003(5) -0.0012(4) 0.0029(4)
 N11 0.0343(7) 0.0387(7) 0.0233(6) 0.0074(6) -0.0025(5) 0.0009(6)
 N12 0.0165(5) 0.0210(6) 0.0223(5) 0.0052(4) 0.0013(4) 0.0003(4)
 C1 0.0134(6) 0.0176(6) 0.0172(6) 0.0006(5) -0.0008(4) -0.0025(5)
 C2 0.0195(6) 0.0148(6) 0.0181(6) 0.0006(5) 0.0006(5) 0.0016(5)
 C3 0.0129(5) 0.0139(6) 0.0210(6) 0.0005(5) 0.0001(4) -0.0014(5)
 C4 0.0172(6) 0.0158(6) 0.0180(6) 0.0013(5) 0.0002(5) 0.0006(5)

_geom_special_details
;
 All esds (except the esd in the dihedral angle between two l.s. planes)
 are estimated using the full covariance matrix.  The cell esds are taken
 into account individually in the estimation of esds in distances, angles
 and torsion angles; correlations between esds in cell parameters are only
 used when they are defined by crystal symmetry.  An approximate (isotropic)
 treatment of cell esds is used for estimating esds involving l.s. planes.
;
loop_
  _geom_bond_atom_site_label_1
  _geom_bond_atom_site_label_2
  _geom_bond_distance
  _geom_bond_site_symmetry_2
  _geom_bond_publ_flag
 Na1 O1 2.5414(11) . ?
 Na1 O3 2.4849(11) 8_755 ?
 Na1 O3 2.4537(11) . ?
 Na1 O4 2.4846(11) . ?
 Na1 O5 2.4505(12) . ?
 Na1 N1 2.5196(12) . ?
 Na1 N11 2.8438(14) 7_565 ?
 O1 N12 1.2601(15) . ?
 O2 N12 1.2583(15) . ?
 O3 H3A 0.83(2) . ?
 O3 H3B 0.81(3) . ?
 O4 H4A 0.8791 . ?
 O4 H4B 0.8792 . ?
 O5 H5A 0.8705 . ?
 O5 H5B 0.8704 . ?
 N1 N2 1.3668(16) . ?
 N1 C1 1.3275(16) . ?
 N2 N3 1.2841(17) . ?
 N3 N4 1.3550(15) . ?
 N4 C1 1.3572(16) . ?
 N4 C2 1.4496(16) . ?
 N5 N6 1.3515(15) . ?
 N5 C2 1.4645(16) . ?
 N5 C3 1.3530(16) . ?
 N6 N7 1.2906(17) . ?
 N7 N8 1.3631(16) . ?
 N8 C3 1.3349(17) . ?
 N9 N10 1.2536(16) . ?
 N9 C2 1.4567(16) . ?
 N10 N11 1.1221(17) . ?
 N12 C4 1.3629(16) . ?
 C1 C4 1.4333(18) . ?
 C2 H2 0.989(16) . ?
 C3 C4 1.4286(17) . ?

loop_
  _geom_angle_atom_site_label_1
  _geom_angle_atom_site_label_2
  _geom_angle_atom_site_label_3
  _geom_angle
  _geom_angle_site_symmetry_1
  _geom_angle_site_symmetry_3
  _geom_angle_publ_flag
 O1 Na1 N11 143.28(4) . 7_565 ?
 O3 Na1 O1 131.77(4) 8_755 . ?
 O3 Na1 O1 76.82(4) . . ?
 O3 Na1 O3 88.37(2) . 8_755 ?
 O3 Na1 O4 94.54(4) . . ?
 O3 Na1 N1 78.52(4) 8_755 . ?
 O3 Na1 N1 114.27(4) . . ?
 O3 Na1 N11 79.65(4) . 7_565 ?
 O3 Na1 N11 74.65(4) 8_755 7_565 ?
 O4 Na1 O1 81.39(4) . . ?
 O4 Na1 O3 146.17(4) . 8_755 ?
 O4 Na1 N1 129.30(4) . . ?
 O4 Na1 N11 72.77(4) . 7_565 ?
 O5 Na1 O1 118.60(4) . . ?
 O5 Na1 O3 160.58(4) . . ?
 O5 Na1 O3 88.81(4) . 8_755 ?
 O5 Na1 O4 77.43(4) . . ?
 O5 Na1 N1 83.93(4) . . ?
 O5 Na1 N11 81.07(4) . 7_565 ?
 N1 Na1 O1 67.12(4) . . ?
 N1 Na1 N11 149.40(4) . 7_565 ?
 N12 O1 Na1 142.54(8) . . ?
 Na1 O3 Na1 136.02(5) . 8_765 ?
 Na1 O3 H3A 88.4(14) 8_765 . ?
 Na1 O3 H3A 103.7(14) . . ?
 Na1 O3 H3B 111.9(16) 8_765 . ?
 Na1 O3 H3B 104.3(16) . . ?
 H3A O3 H3B 108(2) . . ?
 Na1 O4 H4A 109.9 . . ?
 Na1 O4 H4B 109.8 . . ?
 H4A O4 H4B 104.1 . . ?
 Na1 O5 H5A 109.4 . . ?
 Na1 O5 H5B 109.5 . . ?
 H5A O5 H5B 104.5 . . ?
 N2 N1 Na1 124.05(8) . . ?
 C1 N1 Na1 129.85(9) . . ?
 C1 N1 N2 105.46(10) . . ?
 N3 N2 N1 112.36(10) . . ?
 N2 N3 N4 105.43(10) . . ?
 N3 N4 C1 109.23(10) . . ?
 N3 N4 C2 121.11(10) . . ?
 C1 N4 C2 129.16(10) . . ?
 N6 N5 C2 120.29(10) . . ?
 N6 N5 C3 109.56(10) . . ?
 C3 N5 C2 130.07(10) . . ?
 N7 N6 N5 105.40(10) . . ?
 N6 N7 N8 112.21(10) . . ?
 C3 N8 N7 105.49(11) . . ?
 N10 N9 C2 112.49(11) . . ?
 N11 N10 N9 171.28(14) . . ?
 N10 N11 Na1 145.02(11) . 7_566 ?
 O1 N12 C4 119.96(11) . . ?
 O2 N12 O1 120.28(11) . . ?
 O2 N12 C4 119.75(11) . . ?
 N1 C1 N4 107.51(11) . . ?
 N1 C1 C4 132.69(12) . . ?
 N4 C1 C4 119.78(11) . . ?
 N4 C2 N5 104.18(10) . . ?
 N4 C2 N9 107.82(10) . . ?
 N4 C2 H2 111.1(9) . . ?
 N5 C2 H2 109.2(9) . . ?
 N9 C2 N5 110.37(10) . . ?
 N9 C2 H2 113.7(9) . . ?
 N5 C3 C4 119.08(11) . . ?
 N8 C3 N5 107.33(11) . . ?
 N8 C3 C4 133.59(12) . . ?
 N12 C4 C1 122.19(11) . . ?
 N12 C4 C3 121.96(11) . . ?
 C3 C4 C1 115.69(11) . . ?

loop_
  _geom_torsion_atom_site_label_1
  _geom_torsion_atom_site_label_2
  _geom_torsion_atom_site_label_3
  _geom_torsion_atom_site_label_4
  _geom_torsion
  _geom_torsion_site_symmetry_1
  _geom_torsion_site_symmetry_2
  _geom_torsion_site_symmetry_3
  _geom_torsion_site_symmetry_4
  _geom_torsion_publ_flag
 Na1 O1 N12 O2 156.88(10) . . . . ?
 Na1 O1 N12 C4 -24.3(2) . . . . ?
 Na1 N1 N2 N3 172.05(8) . . . . ?
 Na1 N1 C1 N4 -171.07(8) . . . . ?
 Na1 N1 C1 C4 6.8(2) . . . . ?
 O1 N12 C4 C1 -3.19(18) . . . . ?
 O1 N12 C4 C3 -178.35(11) . . . . ?
 O2 N12 C4 C1 175.63(11) . . . . ?
 O2 N12 C4 C3 0.46(18) . . . . ?
 N1 N2 N3 N4 -0.54(14) . . . . ?
 N1 C1 C4 N12 10.1(2) . . . . ?
 N1 C1 C4 C3 -174.45(13) . . . . ?
 N2 N1 C1 N4 -0.10(13) . . . . ?
 N2 N1 C1 C4 177.75(13) . . . . ?
 N2 N3 N4 C1 0.47(14) . . . . ?
 N2 N3 N4 C2 173.06(11) . . . . ?
 N3 N4 C1 N1 -0.23(13) . . . . ?
 N3 N4 C1 C4 -178.40(11) . . . . ?
 N3 N4 C2 N5 172.70(10) . . . . ?
 N3 N4 C2 N9 55.42(15) . . . . ?
 N4 C1 C4 N12 -172.27(11) . . . . ?
 N4 C1 C4 C3 3.18(16) . . . . ?
 N5 N6 N7 N8 0.13(13) . . . . ?
 N5 C3 C4 N12 169.44(11) . . . . ?
 N5 C3 C4 C1 -6.02(16) . . . . ?
 N6 N5 C2 N4 -170.63(10) . . . . ?
 N6 N5 C2 N9 -55.13(14) . . . . ?
 N6 N5 C3 N8 -0.14(14) . . . . ?
 N6 N5 C3 C4 -179.89(10) . . . . ?
 N6 N7 N8 C3 -0.22(14) . . . . ?
 N7 N8 C3 N5 0.21(13) . . . . ?
 N7 N8 C3 C4 179.91(13) . . . . ?
 N8 C3 C4 N12 -10.2(2) . . . . ?
 N8 C3 C4 C1 174.32(13) . . . . ?
 N10 N9 C2 N4 -154.53(11) . . . . ?
 N10 N9 C2 N5 92.29(13) . . . . ?
 C1 N1 N2 N3 0.41(15) . . . . ?
 C1 N4 C2 N5 -16.33(17) . . . . ?
 C1 N4 C2 N9 -133.61(13) . . . . ?
 C2 N4 C1 N1 -172.04(12) . . . . ?
 C2 N4 C1 C4 9.79(19) . . . . ?
 C2 N5 N6 N7 -177.01(11) . . . . ?
 C2 N5 C3 N8 176.49(11) . . . . ?
 C2 N5 C3 C4 -3.26(19) . . . . ?
 C3 N5 N6 N7 0.00(13) . . . . ?
 C3 N5 C2 N4 13.05(17) . . . . ?
 C3 N5 C2 N9 128.55(13) . . . . ?

_shelx_res_file
;
TITL 1_a.res in Pbca
    1.res
    created by SHELXL-2018/3 at 14:45:27 on 25-May-2022
REM Old TITL 1 in Pbca
REM SHELXT solution in Pbca: R1 0.110, Rweak 0.001, Alpha 0.011
REM <I/s> 0.461 for 367 systematic absences, Orientation as input
REM Formula found by SHELXT: C15 N5 O2
CELL 1.54178 16.3693 6.3669 22.4793 90 90 90
ZERR 8 0.0004 0.0002 0.0005 0 0 0
LATT 1
SYMM 0.5-X,-Y,0.5+Z
SYMM -X,0.5+Y,0.5-Z
SYMM 0.5+X,0.5-Y,-Z
SFAC C H N Na O
UNIT 32 56 96 8 40

L.S. 4 0 0
PLAN  6
SIZE 0.11 0.12 0.15
TEMP -80.15
CONF
list 4
MORE -1
BOND $H
fmap 2 53
acta
REM <olex2.extras>
REM <HklSrc "%.\\1.hkl">
REM </olex2.extras>

WGHT    0.039900    1.171400
FVAR       0.33375
NA1   4    0.649452    0.478943    0.258953    11.00000    0.02544    0.02554 =
         0.02294    0.00107   -0.00116    0.00069
H3A   2    0.706005    0.869022    0.295217    11.00000    0.04588
O1    5    0.567141    0.669573    0.338157    11.00000    0.03283    0.03736 =
         0.01800    0.00744   -0.00089    0.00591
O2    5    0.527506    0.860957    0.413445    11.00000    0.02550    0.02040 =
         0.03516    0.00708    0.00533    0.00831
O3    5    0.710002    0.831477    0.259774    11.00000    0.02539    0.02541 =
         0.02200   -0.00094    0.00021    0.00193
H3B   2    0.678466    0.902408    0.240309    11.00000    0.05564
O4    5    0.530342    0.582179    0.196997    11.00000    0.03173    0.02784 =
         0.02856    0.00116   -0.00493   -0.00153
AFIX   7
H4A   2    0.514051    0.474798    0.175468    11.00000   -1.50000
H4B   2    0.545442    0.676296    0.170576    11.00000   -1.50000
AFIX   0
O5    5    0.599414    0.140016    0.222340    11.00000    0.03175    0.03260 =
         0.02950    0.00263   -0.00832   -0.00040
AFIX   7
H5A   2    0.554985    0.106195    0.241341    11.00000   -1.50000
H5B   2    0.584103    0.152927    0.185440    11.00000   -1.50000
AFIX   0
N1    3    0.652247    0.295092    0.358189    11.00000    0.02232    0.02318 =
         0.01830   -0.00334    0.00161    0.00109
N2    3    0.687732    0.103661    0.367658    11.00000    0.02689    0.02406 =
         0.02310   -0.00592    0.00292    0.00384
N3    3    0.690040    0.054587    0.423039    11.00000    0.02480    0.01911 =
         0.02471   -0.00558    0.00249    0.00488
N4    3    0.655665    0.218932    0.452028    11.00000    0.01892    0.01435 =
         0.01761   -0.00173    0.00080    0.00214
N5    3    0.613171    0.422757    0.530578    11.00000    0.01778    0.01549 =
         0.01530   -0.00096   -0.00042    0.00055
N6    3    0.603842    0.479446    0.588115    11.00000    0.02222    0.02250 =
         0.01629   -0.00366    0.00053   -0.00096
N7    3    0.576956    0.669935    0.586683    11.00000    0.02614    0.02118 =
         0.02075   -0.00491    0.00170   -0.00161
N8    3    0.567843    0.742243    0.529996    11.00000    0.02563    0.01671 =
         0.02241   -0.00290    0.00293    0.00051
N9    3    0.715738    0.158878    0.545365    11.00000    0.02125    0.02517 =
         0.02162    0.00651    0.00023    0.00367
N10   3    0.704574    0.070466    0.594524    11.00000    0.02179    0.02017 =
         0.02273   -0.00028   -0.00123    0.00289
N11   3    0.704924   -0.007186    0.639335    11.00000    0.03425    0.03869 =
         0.02335    0.00735   -0.00252    0.00092
N12   3    0.563108    0.700680    0.393440    11.00000    0.01654    0.02099 =
         0.02227    0.00519    0.00132    0.00032
C1    1    0.632385    0.366147    0.411789    11.00000    0.01345    0.01755 =
         0.01719    0.00055   -0.00084   -0.00248
C2    1    0.639363    0.209488    0.515355    11.00000    0.01948    0.01484 =
         0.01811    0.00058    0.00057    0.00159
H2    2    0.594570    0.110109    0.524194    11.00000    0.02052
C3    1    0.591179    0.584202    0.494868    11.00000    0.01285    0.01394 =
         0.02095    0.00046    0.00009   -0.00137
C4    1    0.596108    0.558412    0.431839    11.00000    0.01715    0.01584 =
         0.01796    0.00129    0.00019    0.00055
HKLF 4


REM  1_a.res in Pbca
REM wR2 = 0.0730, GooF = S = 1.051, Restrained GooF = 1.051 for all data
REM R1 = 0.0258 for 2011 Fo > 4sig(Fo) and 0.0275 for all 2148 data
REM 213 parameters refined using 0 restraints

END

WGHT      0.0399      1.1712

REM Highest difference peak  0.234,  deepest hole -0.218,  1-sigma level  0.045
Q1    1   0.5955  0.5823  0.4598  11.00000  0.05    0.23
Q2    1   0.6195  0.4740  0.4197  11.00000  0.05    0.21
Q3    1   0.6438  0.2940  0.4369  11.00000  0.05    0.19
Q4    1   0.6235  0.3249  0.5214  11.00000  0.05    0.15
Q5    1   0.7018  0.0381  0.3418  11.00000  0.05    0.15
Q6    1   0.6723  0.3614  0.3367  11.00000  0.05    0.15
;
_shelx_res_checksum                47421
_shelx_hkl_file
;
   0   1   0   -0.10    0.40
   0   1   0   -0.10    0.40
   0  -1   0    0.30    0.30
   0   2   0   48.20    2.40
   0   2   0   43.90    2.50
   0   2   0   44.90    2.40
   0  -2   0   47.40    2.10
   0   3   0    0.50    0.80
   0  -3   0   -0.30    0.60
   0   3   0   -0.30    0.80
   0  -4   0   65.79    3.00
   0   4   0   67.29    3.90
   0   4   0   63.89    2.90
   0  -4   0   68.89    3.50
   0  -5   0    0.50    1.10
   0   5   0   -0.60    0.50
   0  -5   0   -0.20    0.90
   0  -5   0    0.10    0.40
   0  -5   0    0.30    0.70
   0  -5   0   -0.60    0.70
   0   6   0   35.70    2.00
   0  -6   0   34.00    2.20
   0  -6   0   33.60    2.20
   0  -6   0   28.70    2.60
   0  -6   0   34.80    2.10
   0   7   0    0.30    0.50
   0  -7   0    0.80    0.60
   0  -7   0   -0.20    0.50
  -1   0   0    0.30    0.20
  -1   0   0    0.10    0.20
  -1  -1   0    0.70    0.60
  -1   1   0    0.20    0.20
  -1  -1   0    0.60    0.60
  -1  -2   0    0.00    0.40
   1   2   0    0.20    0.80
  -1   2   0    0.00    0.50
   1   2   0    0.70    0.70
  -1  -2   0    0.50    0.70
  -1   2   0   -0.10    0.50
  -1   2   0    0.30    0.50
   1   3   0    0.70    1.00
  -1   3   0   -0.40    0.70
   1  -3   0    0.90    0.70
  -1  -3   0   -0.20    0.60
   1   3   0   -0.60    0.70
   1  -4   0    0.10    0.70
   1   4   0   -0.20    0.80
   1   4   0   -0.20    0.50
  -1   4   0    0.60    0.80
  -1   4   0   -0.10    0.50
  -1  -4   0    0.70    0.80
   1  -4   0   -0.40    0.50
  -1  -4   0   -0.40    0.60
   1  -5   0    0.00    0.70
   1  -5   0    1.60    1.20
  -1   5   0    0.00    0.50
   1   5   0    0.40    0.90
  -1  -5   0    1.10    1.20
   1  -5   0   -0.20    0.70
  -1  -5   0    0.20    0.90
  -1  -5   0    0.80    0.50
   1   5   0    0.50    0.60
  -1  -5   0    0.40    0.70
   1  -5   0    0.20    0.70
   1  -6   0   -0.90    1.20
  -1  -6   0    0.20    0.70
   1  -6   0    0.60    0.70
   1  -6   0   -0.50    0.70
  -1   6   0   -0.60    0.60
   1  -6   0   -0.70    1.70
  -1  -6   0   -0.80    0.70
   1   6   0   -0.50    0.60
  -1  -6   0   -0.40    1.30
  -1  -6   0    0.80    0.80
  -1  -7   0    0.40    0.60
   1   7   0    0.20    0.50
   1  -7   0    0.90    0.60
  -1  -7   0    0.00    0.60
  -1   7   0    0.30    0.50
  -2   0   0    6.90    0.70
  -2  -1   0  605.04   21.80
   2   1   0  585.14   22.00
   2   1   0  585.34   21.90
  -2  -1   0  623.14   22.10
  -2  -2   0  527.65   20.20
  -2   2   0  495.25   19.70
  -2  -2   0  556.84   20.10
  -2   2   0  564.34   19.50
   2   2   0  541.15   20.30
  -2   2   0  550.94   19.50
  -2  -2   0  556.04   20.00
  -2  -2   0  539.45   19.90
  -2   2   0  541.25   19.70
  -2   3   0  422.36   16.10
   2   3   0  448.16   16.90
  -2  -3   0  453.95   15.60
   2  -3   0  419.46   16.10
  -2  -3   0  415.46   16.30
  -2   3   0  415.56   16.40
  -2  -3   0  424.96   15.60
   2   3   0  428.86   16.60
  -2   3   0  437.06   16.10
   2   4   0  139.39    6.70
   2   4   0  128.49    5.30
  -2  -4   0  142.59    5.90
   2  -4   0  131.39    5.30
  -2  -4   0  129.89    5.40
   2   4   0  131.39    6.70
  -2  -4   0  128.79    5.20
  -2  -4   0  125.29    5.40
  -2  -5   0  124.29    6.00
   2   5   0  128.79    5.60
   2  -5   0  123.19    5.40
  -2  -5   0  127.29    5.50
  -2  -5   0  130.89    5.10
  -2  -5   0  132.99    6.10
  -2   5   0  121.29    5.10
   2  -5   0  122.29    5.60
   2  -5   0  132.79    5.50
   2  -5   0  130.29    5.90
   2   5   0  128.89    5.30
  -2  -6   0   25.70    2.50
   2   6   0   23.90    1.70
  -2  -6   0   18.80    1.60
  -2   6   0   20.60    1.60
   2  -6   0   22.80    2.60
   2  -7   0    4.40    0.80
  -2   7   0    4.60    0.70
   2   7   0    4.60    0.70
   2   7   0    5.10    0.80
  -2  -7   0    4.50    0.70
   2   7   0    4.70    0.80
  -2  -7   0    3.80    0.80
  -3   0   0    0.90    0.80
   3   0   0    0.00    0.50
  -3  -1   0    1.50    0.80
   3   1   0    0.70    0.80
  -3  -1   0   -0.30    1.00
   3   1   0    0.30    0.80
  -3  -1   0    0.60    1.00
  -3   1   0    0.10    0.30
  -3  -2   0   -0.10    0.60
  -3  -2   0    0.80    0.80
  -3  -2   0    0.30    0.70
  -3  -2   0    1.40    1.00
  -3   2   0    0.10    0.20
   3   2   0    0.10    0.90
   3   2   0    0.30    0.80
  -3  -3   0   -0.10    0.80
  -3   3   0   -0.30    0.50
   3   3   0   -0.20    0.90
  -3   3   0   -0.30    0.50
   3   3   0    1.70    1.10
  -3   3   0    0.20    0.70
  -3  -3   0    0.00    0.50
  -3  -3   0    0.90    0.90
   3   3   0    1.00    0.60
   3  -4   0    0.60    0.70
  -3  -4   0    0.50    0.60
   3   4   0    0.20    0.60
  -3  -4   0   -0.50    0.70
  -3  -4   0    0.00    0.60
   3   4   0    1.00    1.40
  -3  -4   0    1.50    1.20
   3  -4   0    0.10    0.50
  -3  -5   0    0.50    0.70
   3  -5   0    1.40    1.10
   3  -5   0   -0.40    0.70
  -3   5   0    0.30    0.60
   3   5   0    0.30    0.70
   3   5   0   -0.90    0.80
  -3  -5   0   -0.10    0.90
  -3  -5   0   -0.90    0.90
  -3  -5   0   -0.30    0.60
   3  -6   0   -0.90    1.00
  -3   6   0    0.20    0.60
  -3  -6   0    0.20    1.30
   3   6   0    1.10    1.10
  -3  -6   0    0.80    1.00
   3  -6   0    0.80    0.70
  -3  -6   0    0.20    0.60
  -3  -6   0    0.30    1.10
   3   6   0   -0.40    0.60
   3  -6   0    0.50    1.10
   3   7   0    0.30    0.60
  -3   7   0    0.00    0.40
  -3  -7   0    0.00    0.60
   3   7   0    0.50    0.50
   3  -7   0   -0.50    0.60
  -3  -7   0    0.20    0.60
   3   7   0    0.10    0.60
   4   0   0 5219.68  200.28
   4  -1   0 9999.00  354.36
  -4  -1   0 9785.52  351.46
   4   1   0 9727.23  371.86
   4  -1   0 9653.83  353.46
  -4  -2   0   32.40    2.10
   4   2   0   32.30    2.30
  -4  -2   0   35.00    2.50
  -4  -2   0   28.40    2.00
  -4  -2   0   30.20    2.40
  -4  -3   0  161.28    7.40
  -4  -3   0  176.68    7.20
   4   3   0  176.68    7.70
  -4   3   0  178.28    6.40
  -4  -3   0  169.18    6.90
   4   3   0  172.78    7.90
  -4   3   0  176.78    6.60
  -4   3   0  160.88    6.50
   4   3   0  165.78    6.60
  -4  -3   0  162.88    7.60
   4  -4   0  354.16   13.30
  -4  -4   0  339.47   13.20
   4  -4   0  345.67   12.90
   4   4   0  347.57   14.60
  -4  -4   0  371.86   13.80
  -4  -4   0  347.47   13.10
   4   4   0  342.17   13.00
   4   4   0  343.07   13.40
  -4  -4   0  355.36   13.10
  -4  -4   0  325.87   14.00
  -4  -5   0  205.48    8.40
   4  -5   0  209.78    8.30
   4  -5   0  202.68    8.30
  -4  -5   0  219.78    9.00
  -4  -5   0  207.68    9.00
   4   5   0  209.28   10.10
   4   5   0  200.18    8.20
   4   5   0  205.68    8.60
  -4  -5   0  208.78    8.10
  -4  -5   0  212.18    8.30
  -4  -6   0    3.00    1.30
  -4   6   0    1.90    0.70
  -4  -6   0    0.80    0.80
  -4  -6   0    1.70    0.80
   4  -6   0    2.30    0.90
   4   6   0    1.40    0.90
   4   6   0    1.90    0.80
   4  -6   0    1.50    1.10
  -4  -6   0    2.00    0.70
   4   6   0    2.60    1.00
   4   7   0    4.30    0.80
  -4  -7   0    3.10    0.70
  -4   7   0    4.00    0.60
   4   7   0    4.00    0.70
   4   7   0    3.40    0.70
  -4  -7   0    3.50    0.70
   4  -7   0    3.60    0.70
  -5   0   0    0.70    0.90
   5   0   0   -0.50    0.40
  -5  -1   0    0.80    1.10
  -5  -1   0   -0.20    0.80
  -5  -1   0   -0.10    1.00
   5   1   0    1.10    0.90
  -5   1   0    0.20    0.60
  -5  -2   0    0.70    0.80
  -5  -2   0   -0.10    1.00
  -5   2   0    0.10    0.20
   5   2   0    0.20    0.90
   5   2   0    0.20    1.00
   5   3   0    0.30    1.10
  -5  -3   0    0.70    1.10
  -5  -3   0    1.20    0.80
  -5  -3   0    0.00    0.70
   5   3   0   -0.20    0.50
   5   3   0   -0.40    1.00
   5  -4   0   -1.60    1.40
  -5  -4   0    0.30    0.60
  -5  -4   0    0.50    0.90
  -5  -4   0    1.50    0.80
   5   4   0    0.30    0.80
  -5  -4   0    0.80    1.10
   5  -4   0   -0.30    0.70
   5   4   0    0.70    0.60
  -5  -4   0    0.10    0.60
  -5  -4   0    0.30    0.50
  -5  -4   0    1.00    1.30
   5   4   0    0.30    1.30
  -5  -5   0    1.10    1.00
   5   5   0   -0.50    1.50
   5   5   0    0.10    0.90
  -5  -5   0    0.30    0.70
   5  -5   0    0.60    1.00
  -5  -5   0    0.30    0.70
   5  -5   0   -0.10    0.80
  -5  -5   0    1.60    0.80
  -5  -5   0    1.40    1.30
  -5  -6   0    0.70    1.00
   5  -6   0    1.20    1.00
  -5  -6   0   -0.60    0.70
   5   6   0    0.60    0.90
  -5  -6   0    0.00    0.50
   5   6   0    0.60    0.90
   5   6   0    0.80    0.70
   5  -6   0   -0.80    0.70
  -5  -6   0   -0.40    0.70
   5   7   0   -0.70    0.50
   5   7   0    0.60    0.60
   5   7   0    0.00    0.50
   5  -7   0    0.80    0.60
  -5  -7   0   -0.40    0.50
  -5  -7   0    0.10    0.50
   6   0   0  164.68    6.50
  -6   0   0  162.58    6.80
  -6   0   0  180.08    7.30
  -6   0   0  164.88    7.10
   6   1   0 4324.17  186.28
   6  -1   0 4452.75  166.48
  -6  -1   0 4304.57  158.18
   6  -1   0 4291.07  166.18
  -6  -1   0 4274.17  157.18
   6   2   0  199.28    7.80
   6   2   0  207.88    8.70
  -6  -2   0  221.48    9.30
  -6   2   0  211.98    7.80
  -6  -2   0  195.18    9.20
  -6   2   0  209.18    7.90
  -6  -2   0  207.78    8.60
   6   3   0   51.19    3.50
  -6  -3   0   51.39    3.10
   6   3   0   50.19    2.40
  -6  -3   0   42.50    3.50
  -6  -3   0   47.20    3.50
  -6  -3   0   50.89    3.00
   6   4   0  182.28    7.30
  -6  -4   0  175.98    7.10
   6   4   0  180.38    7.60
   6   4   0  171.08    8.40
   6  -4   0  163.88    7.10
  -6  -4   0  177.28    7.70
   6  -4   0  173.68    7.10
  -6  -4   0  163.08    8.30
  -6  -4   0  175.08    7.00
   6   4   0  175.88    6.90
  -6  -4   0  180.68    7.80
  -6  -4   0  168.38    6.90
  -6  -4   0  167.98    7.00
  -6  -5   0   39.70    3.00
   6   5   0   37.90    2.70
  -6  -5   0   37.10    2.40
  -6  -5   0   39.20    2.30
   6  -5   0   36.90    2.60
  -6  -5   0   39.10    2.30
   6   5   0   38.10    2.30
   6   5   0   31.20    3.50
   6  -5   0   39.60    2.50
   6   5   0   41.00    2.70
  -6  -6   0    1.30    1.10
   6   6   0    0.80    0.90
   6  -6   0   -0.20    0.80
   6   6   0    0.30    0.80
   6   6   0    0.40    0.60
  -6  -6   0    0.80    0.60
  -6  -6   0    0.50    0.70
   6   6   0    1.70    2.10
   6  -6   0   -0.80    0.90
  -6  -6   0    0.60    0.70
   6  -7   0   19.70    1.30
  -6  -7   0   21.40    1.30
   6   7   0   21.50    1.40
   6   7   0   20.70    1.40
   6   7   0   22.50    1.30
  -6  -7   0   21.20    1.40
  -7   0   0   -0.20    0.90
  -7   0   0    0.30    1.00
   7   0   0   -0.20    0.40
  -7   0   0   -0.60    0.80
  -7   0   0   -0.30    0.90
   7   0   0    0.00    0.50
  -7  -1   0   -0.20    1.20
   7   1   0    0.90    0.80
  -7  -1   0    0.60    1.00
  -7  -1   0    0.10    1.10
  -7  -1   0   -0.60    0.90
  -7   1   0   -1.10    0.60
  -7  -2   0    0.50    0.90
  -7  -2   0   -0.50    1.00
  -7   2   0    0.40    0.50
  -7  -2   0    0.00    0.50
  -7  -2   0    0.10    1.00
   7   2   0   -0.90    0.80
   7   2   0   -0.10    0.50
  -7  -2   0    0.90    1.30
   7   3   0   -0.40    0.50
  -7  -3   0    0.60    0.40
  -7  -3   0   -0.30    0.60
  -7  -3   0   -1.60    0.70
  -7  -3   0    0.10    0.70
   7   3   0    0.20    1.10
  -7  -3   0   -0.80    1.10
   7   3   0    0.60    0.80
   7  -3   0    0.20    0.70
  -7  -3   0    0.80    1.30
  -7  -3   0   -0.70    0.90
  -7  -4   0    0.00    1.40
   7  -4   0   -1.20    0.70
  -7  -4   0   -0.50    0.70
   7  -4   0    0.50    0.80
   7   4   0   -1.10    0.90
  -7  -4   0   -0.40    1.00
  -7  -4   0   -0.90    0.70
   7   4   0    0.00    0.80
  -7  -4   0    0.80    0.80
  -7  -4   0    0.20    0.60
   7   4   0    1.50    1.40
   7   4   0    0.70    0.60
  -7  -4   0    0.00    0.60
  -7  -5   0    0.00    0.70
  -7  -5   0    0.30    0.70
   7  -5   0    0.60    0.90
  -7  -5   0   -0.40    0.60
   7   5   0   -0.60    0.60
   7   5   0   -0.90    0.90
   7  -5   0   -0.10    0.90
   7   5   0   -1.30    1.10
  -7  -5   0    0.60    1.10
   7   5   0   -0.50    0.90
  -7  -5   0    0.30    0.80
   7   6   0    0.60    0.80
  -7  -6   0   -0.10    0.90
  -7  -6   0   -0.20    0.60
   7  -6   0   -0.70    0.70
  -7  -6   0   -0.20    0.70
   7  -6   0   -0.30    0.90
   7   6   0    0.00    0.60
   7   6   0    1.40    0.90
  -7  -6   0    0.90    0.60
   7   6   0    2.00    1.70
   7   7   0   -0.10    0.40
   7   7   0   -0.30    0.50
  -7  -7   0    0.50    0.50
  -7  -7   0   -0.50    0.40
   7   7   0    0.20    0.50
  -8   0   0 1326.77   48.80
  -8   0   0 1326.07   48.50
   8   0   0 1270.07   47.40
  -8   0   0 1370.76   49.10
  -8   0   0 1340.17   48.40
   8   1   0  221.48    8.80
  -8  -1   0  212.48    9.30
  -8   1   0  237.38    9.30
  -8  -1   0  221.88    9.20
  -8   1   0  207.78    9.00
  -8  -1   0  207.88    8.20
  -8  -1   0  216.48    9.90
  -8  -1   0  223.98    9.80
  -8   2   0  194.78    7.90
  -8  -2   0  202.08    8.60
   8   2   0  206.78    8.70
  -8  -2   0  204.68    9.50
   8   2   0  212.38    8.00
  -8  -2   0  193.48    7.70
  -8  -2   0  209.88    9.60
  -8   2   0  201.18    8.20
  -8  -3   0  685.13   26.10
   8  -3   0  649.64   24.30
   8  -3   0  639.74   24.10
  -8  -3   0  621.34   23.60
  -8  -3   0  653.43   24.10
  -8   3   0  662.43   23.80
   8   3   0  649.34   24.40
  -8  -3   0  678.83   24.90
  -8  -3   0  681.23   24.30
  -8  -3   0  660.43   24.80
   8   3   0  710.13   24.00
   8   3   0  633.14   25.20
   8   3   0  656.13   24.20
  -8  -3   0  637.84   23.90
   8   3   0  613.24   24.20
  -8  -3   0  606.04   25.80
  -8  -4   0    0.70    1.00
  -8  -4   0    0.80    0.60
   8  -4   0    1.00    1.10
   8   4   0    0.90    0.70
   8   4   0    0.70    0.80
  -8  -4   0    1.30    0.70
  -8  -4   0    0.90    1.60
   8   4   0    0.00    1.50
   8   4   0    0.60    1.00
   8  -4   0    1.40    1.00
  -8  -4   0    0.80    0.90
  -8  -4   0    0.60    1.00
   8  -5   0  131.09    5.70
   8   5   0  115.79    5.30
   8   5   0  137.59    7.40
  -8  -5   0  126.79    5.20
  -8  -5   0  129.29    5.40
   8   5   0  131.79    5.40
  -8  -5   0  139.59    5.60
   8   5   0  140.89    5.90
   8  -5   0  126.79    5.70
   8   5   0  127.19    6.00
  -8  -5   0  123.59    5.60
   8   6   0    2.00    0.70
   8   6   0    1.90    0.90
  -8  -6   0    3.00    0.70
  -8  -6   0    3.40    0.70
   8   6   0    1.80    0.80
   8  -6   0    1.80    0.80
  -8  -6   0    2.10    0.80
  -8  -6   0    2.40    1.20
   8  -6   0    1.60    0.90
  -8  -7   0   49.50    2.70
   8   7   0   48.30    2.20
  -8  -7   0   44.00    2.00
   8   7   0   48.60    2.20
  -9   0   0    0.00    1.00
  -9   0   0    0.00    1.00
  -9   0   0   -0.80    0.90
  -9   0   0   -0.60    1.10
  -9   1   0   -0.40    0.90
  -9  -1   0    0.30    1.20
  -9  -1   0   -1.00    0.90
  -9  -1   0   -0.40    1.30
  -9  -1   0    0.00    0.50
  -9  -1   0   -0.20    1.00
   9   1   0    0.40    0.70
  -9   1   0    0.50    0.90
  -9  -2   0    0.60    1.50
   9  -2   0   -0.30    0.80
  -9  -2   0    0.40    1.10
  -9  -2   0    0.90    0.80
  -9  -2   0    0.50    0.50
  -9  -2   0    0.50    1.00
   9   2   0   -0.40    0.80
  -9   2   0    0.50    0.60
   9   2   0    0.20    0.70
   9   2   0    0.70    1.10
  -9   2   0    1.60    1.00
   9   2   0    0.90    0.80
  -9  -2   0    0.30    0.70
   9   2   0    0.20    0.70
  -9  -2   0   -0.60    1.30
  -9  -3   0    0.60    1.00
  -9  -3   0   -0.40    0.90
  -9  -3   0    0.00    0.70
  -9  -3   0    1.10    1.60
  -9   3   0    0.10    0.60
  -9  -3   0    0.60    0.60
  -9  -3   0    0.00    1.00
   9  -3   0    0.50    0.80
   9   3   0    1.00    0.90
  -9  -3   0    0.30    1.30
   9  -3   0    1.30    0.90
   9   3   0   -0.30    1.20
   9   3   0    1.00    0.80
   9   3   0   -0.90    0.50
   9   3   0    1.40    1.00
  -9  -4   0   -0.20    0.80
   9  -4   0   -0.30    0.80
   9   4   0    0.20    1.20
  -9  -4   0   -0.30    0.60
  -9  -4   0    0.30    0.90
   9   4   0   -0.30    0.90
  -9  -4   0    1.10    0.70
   9   4   0   -0.30    0.90
  -9  -4   0    1.90    1.30
   9  -4   0   -0.10    0.90
  -9  -4   0    0.70    1.50
  -9  -4   0   -0.50    0.70
   9   4   0    0.10    0.60
   9   4   0    1.20    0.80
  -9  -5   0    0.80    1.10
   9   5   0    0.30    0.70
  -9  -5   0    0.10    1.00
   9   5   0   -0.40    1.50
  -9  -5   0   -0.10    0.60
   9   5   0   -0.20    0.60
   9   5   0   -0.20    1.20
  -9  -5   0    0.00    0.80
   9   5   0   -0.50    0.90
   9  -5   0    0.40    1.00
  -9  -6   0   -0.20    0.80
  -9  -6   0    0.20    0.60
   9   6   0   -0.50    0.70
   9   6   0    0.70    0.60
   9  -6   0    0.70    0.80
  -9  -6   0    0.20    0.50
   9   6   0    0.90    0.50
  -9  -6   0    0.10    0.60
 -10   0   0  256.67   11.10
 -10   0   0  273.67   11.50
 -10   0   0  267.47   11.00
 -10   0   0  267.17   11.80
 -10   0   0  251.97    9.90
  10  -1   0  330.57   12.80
  10   1   0  327.17   12.70
 -10  -1   0  342.97   14.50
 -10  -1   0  339.07   12.50
 -10  -1   0  326.57   13.70
 -10  -1   0  341.37   13.60
  10   1   0  333.87   12.70
 -10   1   0  304.07   12.30
 -10  -1   0  340.47   14.70
 -10   1   0  334.87   13.50
 -10   1   0  365.76   13.70
  10   1   0  324.67   12.80
 -10   1   0  348.37   14.00
  10  -2   0  925.51   34.30
  10   2   0  917.21   34.80
  10   2   0 1006.70   35.40
 -10   2   0  978.70   35.50
 -10  -2   0  984.30   35.80
 -10  -2   0  956.30   36.70
 -10  -2   0  918.71   34.60
 -10  -2   0  992.80   35.60
 -10   2   0  948.11   34.90
  10   2   0  993.30   34.60
  10   2   0  971.40   34.60
  10   2   0  934.41   34.60
 -10  -2   0  928.81   34.70
  10  -2   0  944.81   34.70
 -10  -2   0  935.01   36.80
  10  -2   0  838.92   34.80
 -10  -2   0  944.91   34.30
 -10   3   0   94.29    4.30
 -10  -3   0   98.89    5.20
  10  -3   0   98.19    4.50
 -10  -3   0   94.59    6.20
  10   3   0   93.59    5.40
  10   3   0   95.99    3.90
 -10  -3   0   91.29    5.20
  10  -3   0   97.19    4.50
 -10  -3   0   90.39    3.80
  10   3   0   91.39    4.30
  10   3   0   94.89    4.70
 -10  -3   0   82.79    7.30
 -10  -3   0   94.29    4.40
 -10  -3   0   95.39    4.40
  10   3   0  100.19    4.50
 -10  -3   0   90.49    4.10
  10  -4   0  385.26   14.50
 -10  -4   0  368.56   15.30
  10   4   0  386.26   14.80
 -10  -4   0  382.56   14.00
  10   4   0  377.96   14.00
 -10  -4   0  367.76   16.50
  10  -4   0  357.26   14.30
  10   4   0  351.36   14.20
  10   4   0  385.56   14.50
  10   4   0  379.16   15.90
 -10  -4   0  379.86   14.40
 -10  -4   0  358.46   14.80
 -10  -4   0  395.26   14.40
 -10  -4   0  370.16   14.10
 -10  -5   0   -0.60    0.70
  10   5   0    0.20    0.60
 -10  -5   0    0.70    0.60
  10   5   0    0.50    0.90
  10   5   0    1.00    0.70
  10   5   0    0.40    0.80
 -10  -5   0    0.70    0.70
 -10  -5   0    1.70    1.10
  10  -5   0    0.10    0.90
 -10  -5   0    0.20    0.60
  10   5   0    1.40    1.40
  10  -5   0    0.80    0.90
  10   6   0   25.90    2.00
  10   6   0   26.10    1.40
 -10  -6   0   24.30    1.40
 -10  -6   0   24.90    2.10
  10  -6   0   25.90    1.80
 -11   0   0   -0.40    1.10
 -11   0   0   -0.80    1.10
 -11   0   0   -1.30    1.20
  11   0   0   -0.30    0.90
  11   0   0   -0.60    0.70
 -11   0   0    0.90    1.20
 -11  -1   0    0.20    1.50
 -11  -1   0   -0.50    1.00
 -11  -1   0    1.40    1.10
  11   1   0   -0.30    0.90
  11  -1   0    0.20    0.60
 -11  -1   0    0.10    0.80
 -11   1   0   -0.60    0.50
 -11   1   0   -0.20    1.10
 -11  -1   0   -0.80    1.20
 -11   1   0   -1.10    1.00
  11   1   0    0.90    0.80
  11  -1   0   -0.20    0.90
 -11  -1   0    0.30    0.60
  11   1   0    0.00    0.60
 -11  -1   0   -0.40    0.70
 -11   2   0    0.50    0.70
  11  -2   0    0.10    1.00
 -11   2   0    0.40    1.20
 -11  -2   0   -0.80    1.30
  11   2   0    1.10    0.80
  11  -2   0    0.90    0.90
  11   2   0    1.30    1.10
 -11   2   0   -0.50    0.90
 -11  -2   0    0.50    1.20
 -11  -2   0    0.90    1.30
 -11  -2   0    0.10    0.60
 -11  -2   0    0.30    0.90
 -11  -2   0   -1.20    1.40
  11   2   0   -0.10    0.90
  11   2   0   -0.80    0.70
 -11  -2   0    0.00    0.70
  11   2   0   -0.20    0.80
  11  -2   0    0.00    0.60
 -11  -3   0    0.40    0.70
 -11  -3   0   -0.30    1.60
 -11  -3   0    0.40    0.50
  11  -3   0    0.00    0.90
 -11   3   0    0.00    0.70
 -11  -3   0   -0.30    0.90
  11   3   0   -0.90    0.70
  11   3   0   -0.30    0.70
 -11  -3   0    1.90    1.90
  11   3   0   -0.90    1.00
 -11  -3   0   -0.20    1.20
 -11  -3   0   -0.50    0.80
 -11  -3   0    1.10    1.20
  11   3   0    1.10    0.90
  11  -3   0    1.30    1.00
  11   4   0   -0.10    0.90
 -11  -4   0    0.40    0.60
  11   4   0   -0.20    1.20
  11   4   0    0.60    0.60
  11  -4   0    0.40    0.90
  11  -4   0    0.90    0.90
 -11  -4   0    0.00    0.80
 -11  -4   0   -0.30    1.80
 -11  -4   0    0.40    0.60
  11   4   0   -0.30    0.70
 -11  -4   0    0.90    1.70
 -11  -4   0    0.90    0.90
  11   4   0    0.50    0.90
 -11  -4   0   -0.70    0.90
 -11  -5   0    0.50    0.60
  11   5   0    0.10    0.60
  11   5   0    0.20    0.80
  11   5   0   -0.90    0.60
 -11  -5   0   -0.20    0.50
  11   5   0    0.20    1.20
  11  -5   0   -1.10    0.80
 -11  -5   0    0.10    1.00
 -11  -5   0    0.10    0.50
  11   5   0    1.00    0.60
  11  -5   0    1.00    0.90
 -11  -5   0    0.20    0.70
  11   6   0   -0.20    0.40
 -11  -6   0    0.20    1.10
  11   6   0    0.30    0.60
  11   6   0    0.00    0.60
 -11  -6   0    0.10    0.50
  11  -6   0    0.70    0.70
 -11  -6   0    0.00    0.50
 -11  -6   0    0.10    0.40
  12   0   0  136.09    5.80
 -12   0   0  140.99    5.60
 -12   0   0  138.89    7.40
 -12   0   0  139.09    7.70
  12   0   0  129.69    5.70
 -12   0   0  123.89    7.50
  12   0   0  151.98    6.00
 -12   0   0  134.59    5.90
 -12  -1   0    5.60    0.90
 -12  -1   0    3.80    1.90
  12   1   0    5.80    1.10
 -12  -1   0    4.50    1.50
  12  -1   0    6.20    1.00
 -12   1   0    3.50    1.60
  12   1   0    7.00    1.30
 -12  -1   0    5.10    1.00
 -12  -1   0    4.40    1.70
  12  -1   0    4.70    1.30
 -12   1   0    6.20    0.90
 -12   1   0    7.00    1.60
  12   1   0    5.70    1.10
 -12  -1   0    7.40    1.30
 -12  -1   0    5.80    1.90
 -12   2   0   73.79    4.40
 -12  -2   0   67.79    5.60
  12   2   0   68.69    4.10
  12   2   0   73.89    3.80
  12   2   0   70.39    3.40
 -12   2   0   71.19    4.50
 -12  -2   0   70.09    3.20
 -12  -2   0   72.19    5.40
  12  -2   0   73.89    4.20
  12  -2   0   67.09    3.20
 -12   2   0   66.39    3.10
 -12  -2   0   74.09    5.20
  12   2   0   77.39    4.40
 -12   2   0   71.09    3.80
 -12  -2   0   71.49    3.70
 -12  -2   0   78.09    4.60
 -12   3   0    2.50    1.40
  12   3   0    0.60    0.60
  12  -3   0    0.90    0.90
 -12  -3   0    0.10    1.60
 -12  -3   0    0.50    0.70
  12  -3   0    0.40    1.00
 -12  -3   0    0.70    1.20
 -12  -3   0    0.30    1.10
 -12  -3   0    0.70    0.80
 -12  -3   0    1.20    0.90
  12   3   0   -0.10    0.80
 -12   3   0    1.40    0.90
  12   3   0   -0.10    0.90
  12   3   0    0.00    0.90
 -12  -3   0    1.20    0.60
  12   3   0    1.50    1.20
 -12  -4   0  111.09    6.10
 -12  -4   0  117.49    6.00
 -12  -4   0  104.59    7.30
 -12  -4   0  113.29    4.80
  12  -4   0  117.19    5.10
  12   4   0  116.59    5.10
  12   4   0  118.19    6.30
  12   4   0  121.69    7.00
 -12  -4   0  110.99    4.70
 -12  -4   0  112.99    5.90
 -12  -5   0    1.70    0.80
  12  -5   0    1.80    0.90
  12   5   0    2.00    0.70
  12  -5   0    0.70    0.80
  12   5   0    1.10    0.70
 -12  -5   0    1.50    0.50
  12   5   0   -0.10    0.70
 -12  -5   0    2.80    1.30
 -12  -5   0    1.20    0.80
 -12  -5   0    1.30    0.70
  12   5   0    0.40    1.10
  12   5   0    1.10    0.80
  12   6   0    3.00    0.60
  12   6   0    3.90    0.70
 -12  -6   0    3.50    0.60
 -12  -6   0    2.50    0.50
  12   6   0    2.10    0.60
 -13   0   0   -0.90    1.30
 -13   0   0   -0.40    1.10
 -13   0   0   -0.20    0.70
  13   0   0   -0.30    0.60
 -13   0   0    0.70    0.70
 -13   0   0    0.50    1.20
 -13   0   0    0.10    0.90
  13   1   0    0.10    0.80
 -13  -1   0   -0.30    1.20
  13   1   0    0.30    1.00
 -13  -1   0    0.50    0.70
 -13   1   0    0.70    0.60
 -13  -1   0   -2.20    1.10
 -13   1   0   -0.50    1.30
  13  -1   0   -1.70    0.90
 -13  -1   0   -0.70    1.60
 -13   1   0    0.50    1.40
 -13   1   0    0.80    1.00
 -13   1   0   -0.20    1.00
 -13  -1   0   -0.50    1.30
  13  -1   0   -0.50    1.20
 -13  -2   0    0.30    1.00
  13   2   0    0.00    0.80
 -13  -2   0   -0.50    0.60
 -13  -2   0    1.50    1.40
 -13  -2   0    0.40    1.60
 -13   2   0   -1.00    1.10
  13  -2   0    0.60    0.90
 -13  -2   0    0.20    1.20
 -13   2   0    0.20    0.60
 -13  -2   0   -1.50    2.30
  13  -2   0    0.20    1.10
  13   2   0    0.00    0.80
 -13   2   0    0.20    0.90
  13   2   0   -1.30    0.70
 -13   2   0    0.60    1.40
  13   2   0   -0.40    0.70
  13   2   0   -0.60    0.80
 -13  -2   0   -0.20    0.70
  13  -2   0   -0.90    0.60
  13  -3   0    0.60    1.00
 -13   3   0   -0.20    0.80
  13   3   0   -0.20    0.80
  13   3   0   -0.60    0.90
 -13  -3   0   -1.10    1.40
 -13  -3   0   -1.60    0.70
 -13  -3   0   -1.10    0.70
 -13  -3   0   -0.30    0.50
  13   3   0    0.00    0.80
  13  -3   0    0.30    0.90
 -13  -3   0   -0.30    0.60
 -13  -3   0   -0.40    1.10
  13   3   0   -0.70    0.80
 -13  -4   0   -0.70    0.80
  13   4   0    0.60    1.00
 -13  -4   0    0.20    0.60
  13   4   0   -0.80    0.70
  13   4   0    0.40    0.50
 -13  -4   0    0.60    1.20
 -13  -4   0   -0.10    0.70
 -13  -4   0   -0.20    0.70
  13  -4   0    1.60    1.00
  13  -4   0   -0.10    0.80
  13   4   0    0.50    0.70
  13   4   0   -0.40    0.70
 -13  -4   0    0.10    0.60
  13   5   0   -0.30    0.50
  13   5   0   -0.30    0.60
 -13  -5   0    0.00    0.90
  13  -5   0    1.70    0.80
 -13  -5   0    0.10    0.60
 -13  -5   0    0.10    0.40
 -13  -5   0   -0.60    0.80
  14   0   0  461.95   17.00
 -14   0   0  453.05   18.20
 -14   0   0  479.35   16.90
 -14   0   0  446.76   19.00
  14   0   0  431.36   16.80
 -14   0   0  428.06   19.50
 -14   0   0  435.96   17.00
  14   0   0  450.55   17.10
 -14  -1   0    0.40    1.50
 -14   1   0    0.70    1.20
 -14   1   0   -0.10    1.10
 -14  -1   0    1.20    1.90
  14   1   0    0.20    1.10
 -14  -1   0    1.70    1.50
 -14  -1   0    0.20    0.70
  14   1   0   -0.20    0.90
  14  -1   0   -0.30    1.10
  14  -1   0   -0.20    0.70
  14   1   0   -0.50    0.70
 -14   1   0    1.40    1.50
 -14  -1   0    0.50    0.80
 -14  -1   0    0.90    1.30
 -14   1   0    1.50    0.70
 -14  -2   0  419.06   17.20
 -14   2   0  457.35   16.90
 -14   2   0  423.16   18.50
 -14  -2   0  455.15   17.30
 -14   2   0  447.96   18.20
  14   2   0  438.56   16.80
  14  -2   0  475.95   16.90
 -14  -2   0  472.75   18.50
  14   2   0  457.15   17.30
  14  -2   0  484.55   17.50
  14  -2   0  475.55   17.40
 -14  -2   0  452.55   18.70
 -14  -2   0  439.76   19.70
  14   2   0  459.05   17.20
 -14  -2   0  429.26   20.10
 -14  -2   0  476.55   16.90
  14   3   0  479.15   18.10
  14  -3   0  499.55   18.40
 -14  -3   0  484.65   19.50
 -14  -3   0  494.95   18.30
  14   3   0  497.85   18.50
 -14  -3   0  493.85   18.10
 -14  -3   0  485.05   17.80
 -14   3   0  476.55   18.10
  14   3   0  467.65   18.40
  14  -3   0  497.15   18.50
 -14  -3   0  489.45   19.40
 -14  -3   0  486.75   18.30
 -14  -3   0  471.35   20.90
  14   4   0  122.79    5.30
  14   4   0  113.79    4.90
  14  -4   0  120.49    5.20
 -14  -4   0  120.19    6.00
 -14  -4   0  121.49    4.80
  14   4   0  110.09    5.60
 -14  -4   0  124.79    5.10
  14  -4   0  110.69    5.20
  14   4   0  116.99    5.00
 -14  -4   0  123.79    5.10
  14   5   0    4.80    0.80
  14   5   0    4.50    0.70
 -14  -5   0    5.60    0.80
 -14  -5   0    4.50    0.60
  14   5   0    6.20    0.60
 -14  -5   0    5.80    1.10
  14  -5   0    5.20    0.80
 -14  -5   0    5.60    0.80
  15   0   0    0.80    0.70
 -15   0   0   -0.20    0.70
 -15   0   0    0.20    1.30
 -15   0   0   -0.70    1.40
 -15   0   0    0.60    1.60
 -15   0   0    0.00    0.70
  15   0   0   -1.10    0.70
  15   0   0    0.10    1.10
 -15   1   0    0.40    0.70
 -15  -1   0   -0.30    1.40
 -15   1   0   -1.30    1.00
 -15  -1   0    0.10    0.70
  15  -1   0   -0.50    1.10
  15  -1   0    0.60    0.90
 -15  -1   0    1.70    1.60
 -15  -1   0   -0.20    1.40
  15   1   0   -1.00    0.60
  15  -1   0    0.90    0.70
 -15   1   0   -0.80    1.30
 -15  -1   0    1.00    1.80
  15   1   0   -0.50    0.80
 -15   1   0   -0.30    0.70
 -15  -1   0    0.50    0.70
  15   1   0    1.20    1.10
 -15   1   0    1.40    1.40
  15   2   0   -0.50    1.00
  15  -2   0    0.30    1.00
 -15   2   0    0.30    1.40
 -15  -2   0   -0.20    0.70
 -15   2   0   -0.70    1.20
  15  -2   0   -0.80    0.50
 -15  -2   0    0.90    1.40
 -15   2   0   -0.40    0.50
  15  -2   0    0.30    1.80
 -15  -2   0    0.00    0.60
 -15  -2   0   -1.40    1.30
 -15  -2   0    0.40    1.30
 -15  -2   0   -1.00    2.20
  15   2   0   -0.30    0.70
  15   3   0    0.40    0.70
  15  -3   0   -0.30    0.90
  15   3   0   -0.40    0.70
  15  -3   0   -0.90    0.80
 -15  -3   0   -0.30    0.90
 -15  -3   0    0.50    1.10
  15   3   0    0.90    0.60
 -15  -3   0    0.80    0.50
 -15   3   0    0.20    0.50
 -15  -3   0   -0.80    0.60
 -15  -3   0    0.10    1.00
 -15  -3   0   -0.10    0.70
 -15  -4   0    0.00    0.90
  15   4   0   -0.30    0.50
  15  -4   0    0.00    0.80
  15   4   0    0.00    0.50
 -15  -4   0    0.50    0.70
  15   4   0    0.70    0.80
 -15  -4   0   -0.20    0.40
  15  -4   0    0.10    0.70
 -15  -4   0   -0.20    0.60
  16   0   0  332.97   12.20
 -16   0   0  336.17   12.10
  16   0   0  323.27   12.30
 -16   0   0  279.37   14.40
 -16   0   0  299.37   14.00
 -16   0   0  305.97   13.20
 -16   0   0  314.27   12.10
 -16  -1   0   17.20    1.50
 -16  -1   0   16.70    2.70
 -16   1   0   17.40    1.40
 -16  -1   0   20.00    1.70
 -16  -1   0   16.30    2.30
 -16   1   0   12.60    3.10
  16  -1   0   17.20    1.80
  16  -1   0   18.50    1.60
 -16   1   0   16.90    2.30
 -16   1   0   18.80    2.20
  16   1   0   20.00    1.50
  16   1   0   16.60    1.60
  16  -1   0   15.80    1.70
  16   1   0   17.30    1.70
 -16  -2   0   51.59    4.00
  16  -2   0   59.99    2.70
 -16  -2   0   57.09    2.80
  16   2   0   56.29    3.00
  16  -2   0   55.09    3.10
  16   2   0   59.79    3.00
 -16  -2   0   54.39    3.80
 -16  -2   0   59.59    3.00
  16  -2   0   59.09    3.30
 -16   2   0   55.59    2.70
 -16  -3   0   -0.60    1.00
 -16  -3   0    2.10    1.60
  16   3   0    0.00    0.60
 -16  -3   0   -0.10    0.60
 -16  -3   0   -1.20    0.70
 -16  -3   0    0.80    0.70
  16   3   0    0.10    0.60
  16  -3   0   -0.30    0.90
 -16  -4   0   -0.10    0.40
  16   4   0    0.20    0.50
 -16  -4   0    0.00    0.80
  16   4   0    0.40    0.50
 -16  -4   0    0.30    0.50
 -16  -4   0    0.60    0.60
  16  -4   0    0.30    0.70
  16  -4   0    0.40    1.00
 -17   0   0   -0.30    0.70
 -17   0   0    0.90    0.70
  17   0   0    1.00    0.90
  17   0   0    0.20    0.60
  17  -1   0   -0.60    0.60
  17   1   0    0.50    0.80
 -17  -1   0    1.10    0.60
 -17  -1   0    0.20    0.60
  17   1   0   -0.40    0.60
  17  -1   0   -0.90    0.70
 -17   1   0    0.30    0.60
  17  -1   0   -0.60    0.90
 -17   1   0    0.40    1.40
  17   1   0    0.70    0.80
  17  -2   0    1.10    0.80
 -17  -2   0    0.50    1.10
 -17  -2   0   -0.40    0.40
  17  -2   0    0.00    0.80
  17   2   0   -0.70    0.50
  17   2   0    0.00    0.60
 -17  -2   0    0.20    0.50
 -17   2   0   -0.30    0.50
 -17  -2   0    0.10    0.70
  17   3   0   -0.40    0.50
 -17  -3   0   -0.10    1.10
 -17   3   0    0.20    0.40
 -17  -3   0   -0.40    0.70
  17  -3   0    0.80    0.80
 -17  -3   0   -0.10    0.50
  17  -3   0    0.10    0.60
  17   3   0   -0.30    0.50
 -17  -3   0    0.60    0.50
  18   0   0  111.69    4.90
  18   0   0  105.89    4.70
  18   0   0  112.49    4.60
 -18   0   0  107.39    6.40
 -18   0   0  113.09    4.50
  18  -1   0  138.49    5.30
 -18  -1   0  139.09    5.30
  18  -1   0  130.29    5.60
 -18  -1   0  141.49    5.30
  18   1   0  141.19    5.50
  18  -1   0  121.59    6.30
 -18  -1   0  112.39    6.50
 -18   1   0  138.29    5.30
 -18  -2   0   19.10    2.00
 -18   2   0   20.30    1.20
 -18  -2   0   19.90    1.30
  18  -2   0   20.70    1.50
  18   2   0   19.30    1.20
  18  -2   0   20.60    1.60
 -18  -2   0   19.20    1.10
 -18  -2   0   21.30    1.40
  18   2   0   21.90    1.40
  18  -3   0  118.99    4.90
  18   3   0  122.09    4.70
 -18  -3   0  122.49    4.70
 -18  -3   0  124.29    4.70
  18   3   0  111.59    4.60
  19   0   0    0.00    0.60
  19   0   0    0.30    0.50
 -19   0   0   -0.10    0.50
 -19   1   0    0.80    0.40
 -19  -1   0   -0.30    0.40
  19  -1   0    0.00    0.40
 -19  -1   0    0.00    0.40
  19   1   0    0.00    0.60
  19   1   0    0.00    0.50
  19  -1   0    0.30    0.60
  19  -1   0    0.10    0.60
  19   2   0    0.00    0.40
  19  -2   0    0.30    0.50
 -19   2   0   -0.40    0.40
  19  -2   0    0.20    0.50
 -19  -2   0    0.60    0.40
   0   0  -1   -0.10    0.10
   0   1  -1    0.00    0.40
   0  -1  -1    0.60    0.30
   0   1   1    0.00    0.40
   0   1   1    0.10    0.50
   0   1   1    0.00    0.40
   0  -1   1    0.10    0.50
   0   1  -1    0.20    0.40
   0  -1   1    0.00    0.40
   0  -1   1    0.00    0.30
   0  -1  -1   -0.10    0.20
   0   2   1  165.98    7.20
   0   2   1  188.58    7.20
   0   2  -1  184.38    7.10
   0  -2   1  177.78    6.90
   0   2   1  185.48    7.20
   0  -2  -1  178.38    6.80
   0   2  -1  183.58    7.20
   0   3  -1    0.80    0.90
   0  -3  -1   -1.10    0.50
   0   3   1   -0.40    0.70
   0   3  -1   -0.50    0.70
   0  -4   1  178.48    6.80
   0  -4  -1  173.88    7.30
   0  -4  -1  170.68    7.10
   0  -4  -1  169.88    6.80
   0   4   1  161.78    6.70
   0  -4   1  182.68    7.40
   0   4  -1  172.28    6.70
   0   4  -1  185.08    7.90
   0  -5   1   -0.10    0.40
   0  -5  -1   -0.40    0.80
   0  -5  -1    0.30    0.40
   0  -5   1   -0.50    0.90
   0  -5  -1    1.00    0.80
   0  -5   1   -0.10    0.70
   0   5  -1    0.50    0.60
   0  -5  -1   -0.10    0.70
   0  -5   1   -0.20    1.00
   0   5   1   -0.50    0.50
   0  -5  -1    0.40    1.20
   0  -5   1    0.20    0.90
   0  -6   1    8.80    2.30
   0   6  -1    8.40    1.10
   0  -6   1    9.10    1.30
   0  -6   1    6.80    1.10
   0  -6  -1    7.90    1.00
   0  -6   1    6.60    1.10
   0   6   1    8.50    1.10
   0  -6  -1    7.60    1.70
   0  -6  -1    7.70    1.40
   0  -6  -1    8.80    1.20
   0  -7   1    0.10    0.60
   0  -7  -1   -0.80    0.50
   0   7   1    0.00    0.50
   0  -7   1    0.20    0.60
   0   7  -1    0.40    0.50
  -1   0  -1    0.20    0.20
   1   0  -1    0.20    0.20
  -1   0  -1    0.30    0.20
  -1   0   1    0.30    0.20
   1   0  -1    0.10    0.20
  -1  -1   1  771.52   27.10
  -1  -1   1  764.72   27.00
  -1  -1   1  709.73   27.10
   1   1  -1  728.03   27.20
  -1  -1  -1  705.43   27.00
  -1  -1  -1  792.82   27.00
  -1  -1  -1  751.82   27.00
  -1  -2   1 1210.68   43.90
  -1   2  -1 1227.08   44.00
  -1  -2   1 1172.38   44.10
  -1   2   1 1263.27   43.80
  -1  -2  -1 1209.28   44.00
  -1  -3   1    6.70    1.00
  -1   3  -1    6.20    1.10
   1  -3  -1    7.00    1.00
  -1   3  -1    5.90    1.20
   1   3   1    5.70    1.30
   1   3   1    5.70    1.20
  -1  -3  -1    5.80    1.00
   1   3  -1    3.40    1.20
  -1  -3  -1    7.00    0.90
  -1   3   1    5.10    1.10
  -1   3   1    3.40    1.60
   1   3  -1    4.70    1.30
   1   3  -1    7.20    1.30
   1  -3   1    8.30    1.80
   1  -4  -1    5.90    1.10
  -1  -4   1    5.80    0.80
   1   4   1    6.90    0.80
   1  -4  -1    6.00    1.10
   1  -4  -1    7.30    1.00
  -1  -4   1    6.10    1.10
  -1   4  -1    5.70    1.40
  -1   4  -1    6.30    1.30
  -1   4  -1    5.10    0.80
  -1   4   1    6.40    0.80
   1   4  -1    4.30    1.30
  -1  -4  -1    8.10    1.20
  -1  -4  -1    6.80    0.90
   1  -4   1    7.70    1.20
  -1  -4  -1    5.00    1.00
   1  -4   1    6.30    0.80
   1   4  -1    5.60    0.80
   1  -5  -1   22.10    1.70
   1   5   1   18.50    1.80
   1   5   1   19.30    1.50
   1  -5  -1   19.70    2.00
  -1   5  -1   17.10    1.40
   1  -5  -1   19.90    1.70
  -1  -5   1   16.60    1.90
  -1  -5   1   19.90    1.30
  -1  -5   1   19.70    1.70
   1  -5  -1   19.50    1.60
  -1  -5   1   19.20    2.00
   1  -5   1   17.30    1.70
   1  -5   1   20.80    2.30
   1   5  -1   20.00    1.80
  -1  -5  -1   19.30    1.60
  -1  -5  -1   19.60    1.30
   1  -5   1   21.90    2.10
  -1  -5  -1   23.60    2.30
  -1   5   1   16.50    1.40
  -1  -5  -1   20.60    2.10
   1   5  -1   18.70    1.50
  -1  -6   1   85.99    4.00
   1  -6  -1   95.79    4.40
  -1  -6   1   89.79    4.10
  -1  -6   1   94.69    5.90
   1   6   1   84.19    4.00
   1  -6  -1   86.79    4.00
   1  -6  -1   94.69    4.90
  -1   6  -1   91.19    3.90
  -1  -6   1   88.29    4.20
  -1  -6  -1   89.79    4.90
  -1  -6  -1  101.09    5.00
  -1   6   1   91.19    3.90
   1  -6   1   86.09    4.10
  -1  -6  -1   85.59    4.00
   1   6  -1   84.89    4.90
   1  -6   1   87.99    4.40
  -1  -6  -1   91.19    4.20
   1   6  -1   83.69    3.90
   1  -6   1   91.29    4.00
  -1  -7   1   12.80    1.20
  -1  -7   1   12.90    1.20
   1  -7  -1   13.00    1.40
   1   7   1   13.40    1.30
  -1   7  -1   14.40    1.10
   1   7   1   13.50    1.10
   1  -7  -1   14.40    1.20
  -1  -7  -1   14.30    1.10
   1   7  -1   13.20    1.10
  -1   7   1   13.40    1.10
  -1  -7  -1   12.90    1.10
   1  -7   1   14.10    1.30
   2   0   1    0.90    0.30
   2   0  -1    0.40    0.30
   2   0  -1   -0.30    0.40
  -2   0  -1   -0.20    0.40
  -2   0  -1   -0.50    0.40
  -2  -1   1  253.67    9.30
  -2  -1   1  227.78    9.20
   2   1   1  228.08    9.10
   2   1   1  231.88    9.00
  -2  -1   1  240.28    8.90
  -2   1  -1  226.48    8.60
   2   1  -1  230.68    8.90
   2   1  -1  246.88    9.20
   2   1  -1  228.48    9.10
  -2  -1  -1  248.78    9.20
  -2  -1  -1  243.48    8.90
  -2  -2   1 1196.28   43.10
  -2  -2   1 1206.58   42.70
  -2  -2   1 1225.08   43.00
   2   2  -1 1224.18   43.10
  -2  -2  -1 1198.88   42.90
  -2  -2  -1 1187.78   42.70
  -2   2   1 1099.59   42.50
  -2  -2  -1 1198.68   42.80
   2  -2   1 1089.49   42.90
   2  -3  -1  371.76   14.40
   2   3   1  377.56   15.00
  -2  -3   1  378.96   14.50
  -2  -3   1  395.66   14.00
  -2   3  -1  383.36   14.40
   2   3   1  407.46   15.20
  -2  -3   1  351.46   14.00
  -2   3  -1  388.06   14.50
  -2  -3   1  391.16   14.80
   2   3  -1  364.06   14.90
  -2   3   1  389.16   14.40
  -2   3   1  381.66   14.40
  -2   3   1  366.86   14.60
  -2  -3  -1  374.76   13.90
  -2  -3  -1  388.36   14.70
  -2  -3  -1  402.06   13.90
   2   3  -1  392.06   15.20
   2  -4  -1   22.50    1.80
  -2  -4   1   21.00    1.40
  -2   4  -1   24.40    2.00
   2   4   1   27.20    2.90
  -2  -4   1   24.20    2.00
   2   4   1   22.20    1.50
  -2  -4   1   24.00    1.60
   2  -4  -1   19.80    1.60
  -2  -4   1   22.50    1.60
  -2   4  -1   23.20    2.10
   2   4  -1   24.60    2.60
  -2  -4  -1   21.60    1.50
  -2  -4  -1   23.00    2.30
   2  -4   1   22.90    1.50
   2   4  -1   24.60    1.50
  -2  -4  -1   22.70    1.90
   2   4  -1   19.40    2.60
  -2  -4  -1   24.90    1.60
  -2  -4  -1   24.20    1.90
   2   5   1  183.18    7.40
  -2   5  -1  181.58    7.30
  -2  -5   1  192.58    7.30
   2  -5  -1  211.48    8.10
   2  -5  -1  187.98    7.90
   2  -5  -1  183.88    7.50
  -2  -5   1  185.28    8.10
   2   5   1  173.68    7.70
  -2  -5   1  186.18    8.20
   2  -5  -1  184.48    7.50
  -2  -5   1  209.28    8.30
  -2  -5   1  176.48    8.70
   2  -5   1  184.48    7.60
  -2  -5  -1  186.48    7.30
   2  -5   1  182.98    8.40
   2  -5   1  209.58    8.30
   2   5  -1  176.98    7.70
  -2  -5  -1  190.88    8.20
   2   5  -1  185.48    7.40
  -2  -5  -1  210.38    8.70
  -2  -5  -1  172.18    8.30
  -2  -5  -1  183.08    7.60
  -2   5   1  187.58    7.30
   2  -5   1  186.08    7.90
   2  -6  -1   31.10    2.20
   2  -6  -1   36.00    2.50
  -2  -6   1   33.70    2.10
   2   6   1   32.00    2.00
  -2  -6   1   29.70    2.60
  -2   6  -1   34.10    1.90
   2  -6   1   36.10    2.80
  -2  -6  -1   32.90    2.10
   2  -6   1   35.40    2.80
   2   6  -1   32.00    2.00
  -2   6   1   35.40    2.00
  -2  -7   1    6.50    0.90
   2   7   1    6.00    0.80
   2   7   1    6.20    1.00
   2  -7  -1    4.70    0.80
   2   7   1    6.50    0.90
  -2  -7   1    6.30    0.90
   2  -7  -1    4.00    1.00
  -2   7  -1    5.10    0.70
  -2   7   1    5.90    0.90
  -2  -7  -1    4.70    0.70
   2   7  -1    6.50    0.80
   2  -7   1    5.30    0.90
  -2  -7  -1    5.40    0.80
   2   7  -1    6.80    0.90
   3   0  -1    1.00    0.50
   3   0   1    0.00    0.40
  -3   0   1    0.10    0.70
  -3   0  -1    0.20    0.70
   3   0  -1    0.10    0.50
  -3   0  -1    0.70    0.70
  -3   1  -1   78.69    3.00
   3   1   1   76.29    3.60
  -3  -1   1   74.49    3.80
   3   1   1   74.89    3.40
  -3  -1   1   75.79    3.40
  -3  -1   1   72.99    3.70
   3   1  -1   77.69    3.60
  -3  -1  -1   75.99    3.30
   3   1  -1   74.89    3.40
  -3   1   1   74.79    2.90
  -3  -1  -1   74.19    3.60
  -3  -2   1   55.99    2.70
  -3  -2   1   52.99    3.10
  -3   2  -1   56.49    2.20
  -3  -2   1   54.19    2.70
   3   2   1   54.19    3.10
   3   2   1   53.49    3.00
  -3  -2   1   52.89    3.20
  -3  -2  -1   54.49    3.10
   3   2  -1   57.59    3.00
  -3   2   1   56.19    2.30
   3   2  -1   60.09    3.20
  -3  -2  -1   56.79    2.90
  -3   2   1   54.69    2.20
  -3  -2  -1   56.69    2.70
  -3  -2  -1   49.30    3.00
  -3  -3   1    2.60    1.10
   3   3   1    2.30    1.20
   3   3   1    3.20    1.20
   3   3   1    2.50    0.60
  -3   3  -1    2.20    0.70
  -3  -3   1    2.10    0.70
  -3   3  -1    2.60    0.60
  -3   3   1    2.90    0.70
  -3   3   1    2.30    0.80
  -3  -3  -1    2.40    0.90
  -3  -3  -1    2.70    1.10
   3   3  -1    3.30    1.90
   3   3  -1    1.20    1.10
   3   3  -1    1.80    0.60
  -3  -3  -1    2.80    0.70
  -3   3   1    1.10    0.70
   3   4   1  294.97   12.50
  -3  -4   1  286.97   11.80
  -3   4  -1  291.97   11.40
  -3  -4   1  308.07   11.70
   3   4   1  293.97   11.00
  -3   4  -1  291.87   11.70
   3  -4  -1  283.87   11.00
   3  -4  -1  294.57   11.40
   3  -4  -1  264.57   11.10
  -3  -4   1  321.77   11.40
  -3  -4   1  269.87   11.20
   3  -4   1  281.07   10.90
   3  -4   1  278.47   11.00
  -3  -4  -1  301.97   11.60
  -3  -4  -1  303.27   11.60
  -3  -4  -1  282.87   11.10
   3   4  -1  289.27   12.40
   3   4  -1  283.67   11.00
  -3  -4  -1  288.87   11.30
  -3  -5   1  101.69    5.50
   3  -5  -1  102.29    5.30
   3   5   1   90.09    4.20
  -3  -5   1  101.29    4.40
   3   5   1   90.09    4.50
  -3  -5   1   99.59    5.00
  -3  -5   1   92.59    4.10
  -3  -5   1   94.39    4.20
  -3   5  -1   86.39    3.90
   3  -5  -1   89.59    4.20
  -3  -5  -1   88.89    4.40
   3  -5   1   93.79    4.30
  -3  -5  -1  100.29    5.00
   3   5  -1   97.79    4.20
   3  -5   1   98.09    5.00
  -3  -5  -1   96.59    4.90
   3  -5   1  104.29    5.10
   3   5  -1   88.69    4.40
  -3  -5  -1  103.09    6.30
  -3   5   1   81.59    4.30
   3  -5   1   92.49    4.60
  -3  -5  -1   95.59    4.20
  -3  -6   1   83.19    3.70
  -3  -6   1   77.69    4.50
   3   6   1   83.89    4.40
   3  -6  -1   85.39    4.10
  -3   6  -1   85.89    3.70
   3   6   1   80.49    3.80
   3  -6  -1   87.39    4.40
  -3   6   1   86.59    3.70
  -3  -6  -1   81.59    4.50
   3   6  -1   83.69    4.40
  -3  -6  -1   77.19    3.50
  -3  -6  -1   91.59    4.80
   3  -6   1   78.49    4.10
   3   6  -1   85.29    3.80
  -3  -6  -1   96.79    5.30
   3  -6   1   79.69    3.80
   3   6  -1   83.79    4.30
   3   7   1   76.79    3.50
  -3   7  -1   71.99    3.20
   3   7   1   78.39    3.40
  -3  -7   1   74.19    3.40
   3  -7  -1   75.79    3.30
  -3  -7   1   76.59    3.30
   3   7   1   77.99    3.30
   3  -7   1   76.99    3.40
   3   7  -1   73.99    3.40
  -3  -7  -1   78.69    3.30
   3   7  -1   77.49    3.40
  -3  -7  -1   77.09    3.30
   3   7  -1   78.59    3.30
  -3  -7  -1   76.69    3.30
  -3   7   1   75.29    3.20
  -4   0  -1    0.20    0.80
  -4   0  -1    0.30    0.80
  -4   0   1    0.40    0.80
   4   0  -1    0.10    0.50
   4   0   1    0.80    0.50
  -4  -1   1   27.50    2.40
  -4   1  -1   33.50    1.60
  -4  -1   1   33.20    2.40
   4   1   1   29.30    2.00
  -4  -1   1   28.50    1.90
  -4   1   1   33.50    1.60
  -4  -1  -1   33.30    2.30
   4   1  -1   31.30    2.20
  -4  -1  -1   30.30    2.00
  -4  -1  -1   28.80    2.30
   4   1  -1   31.80    2.00
  -4  -2   1  103.69    4.60
   4   2   1  110.49    5.40
  -4  -2   1   98.29    4.50
  -4  -2   1  102.99    5.10
   4   2   1   97.79    4.80
  -4   2  -1   99.19    3.90
  -4  -2   1   99.99    5.00
   4   2  -1  102.99    5.90
  -4  -2  -1  104.59    5.00
   4   2  -1  111.79    6.00
  -4  -2  -1   96.79    4.90
  -4  -2  -1  104.79    4.60
  -4  -2  -1  103.39    4.50
   4   3   1  425.16   16.30
  -4  -3   1  468.45   17.00
  -4  -3   1  457.85   16.70
  -4   3  -1  466.65   16.30
  -4  -3   1  430.46   17.50
  -4  -3   1  427.76   17.30
  -4   3  -1  429.96   16.30
   4   3   1  438.26   17.40
   4   3  -1  456.25   17.40
  -4   3   1  458.75   16.30
  -4  -3  -1  437.66   17.40
  -4  -3  -1  450.55   16.90
   4   3  -1  428.76   16.30
   4   3  -1  448.26   17.70
  -4   3   1  445.46   16.20
  -4  -3  -1  451.25   16.60
  -4  -3  -1  433.06   17.10
   4  -4  -1   76.39    3.70
   4   4   1   74.09    3.30
  -4  -4   1   78.19    4.00
   4  -4  -1   68.69    3.20
  -4  -4   1   73.09    4.30
   4   4   1   76.79    3.80
  -4  -4   1   72.49    4.00
   4  -4  -1   75.09    3.40
  -4  -4   1   72.69    3.40
  -4   4  -1   72.29    3.70
  -4  -4   1   70.59    3.40
  -4  -4   1   73.99    3.30
   4   4   1   79.79    4.80
  -4  -4  -1   74.39    3.70
   4   4  -1   76.49    4.80
  -4  -4  -1   92.39    5.20
   4   4  -1   73.89    3.70
  -4  -4  -1   71.29    3.50
  -4  -4  -1   76.59    3.40
   4   4  -1   70.89    3.30
  -4  -4  -1   72.09    3.40
   4  -4   1   69.69    3.20
   4   4  -1   77.19    4.90
  -4  -4  -1   77.69    3.90
   4  -4   1   70.99    4.40
  -4  -4  -1   66.89    4.20
   4  -4   1   78.59    4.50
  -4  -5   1   54.69    2.90
   4   5   1   51.09    2.70
  -4  -5   1   54.69    3.50
   4  -5  -1   52.89    3.20
   4  -5  -1   50.89    2.80
   4  -5  -1   49.99    2.80
  -4  -5   1   55.59    3.50
  -4  -5   1   54.99    2.80
  -4  -5   1   52.59    2.70
   4   5   1   49.40    3.20
   4   5   1   48.90    4.20
   4   5  -1   50.69    3.10
  -4  -5  -1   51.19    3.50
  -4  -5  -1   55.29    2.80
  -4  -5  -1   54.89    2.70
   4   5  -1   51.99    4.40
  -4  -5  -1   55.79    2.90
   4   5  -1   54.49    2.80
   4  -5   1   55.99    2.90
  -4  -5  -1   53.59    3.40
  -4  -6   1   34.20    2.80
   4  -6  -1   35.70    2.60
  -4   6  -1   36.00    2.00
  -4  -6   1   34.70    1.90
   4   6   1   36.50    2.20
   4   6   1   36.00    2.50
  -4  -6   1   36.70    2.20
   4   6   1   37.20    2.50
   4  -6  -1   33.50    2.20
  -4  -6   1   35.90    2.30
   4   6  -1   33.40    2.50
  -4  -6  -1   35.60    2.20
  -4  -6  -1   34.50    2.20
   4   6  -1   37.10    2.40
   4   6  -1   35.90    2.10
  -4   6   1   38.20    2.00
   4  -6   1   31.60    2.50
  -4  -6  -1   36.90    2.90
  -4  -6  -1   34.10    1.90
  -4  -6  -1   37.30    2.80
   4  -6   1   35.70    2.30
   4   7   1   74.39    3.30
  -4  -7   1   68.39    3.10
   4   7   1   71.09    3.10
   4  -7  -1   67.49    3.10
   4   7   1   68.39    3.20
  -4  -7   1   76.89    3.20
  -4   7  -1   67.69    2.90
   4   7  -1   70.69    3.20
   4  -7   1   72.79    3.20
  -4  -7  -1   68.09    3.00
   4   7  -1   71.79    3.10
  -4  -7  -1   70.99    3.20
   4   7  -1   72.79    3.20
  -4   7   1   69.79    3.00
  -5   0  -1    0.70    0.90
   5   0   1   -0.40    0.40
   5   0  -1    0.20    0.50
  -5   0  -1   -0.40    0.80
  -5   0   1   -0.10    0.80
   5   1   1 9097.39  351.46
   5  -1  -1 9456.85  331.17
   5  -1  -1 8905.91  331.97
  -5  -1   1 8861.81  326.37
   5  -1   1 8997.00  331.77
   5   1  -1 8952.50  350.06
  -5  -1  -1 9089.19  326.57
   5  -1   1 9224.98  333.77
  -5  -2   1  172.48    7.10
   5   2   1  165.68    7.20
  -5   2  -1  164.98    6.30
  -5  -2   1  171.48    7.70
   5   2  -1  164.28    7.20
  -5  -2  -1  165.48    7.50
  -5  -2  -1  169.98    7.00
   5   2  -1  171.78    7.60
  -5  -3   1   55.49    3.10
  -5  -3   1   54.59    3.70
  -5  -3   1   58.29    3.20
  -5   3  -1   57.59    2.40
   5   3   1   53.79    3.60
   5   3   1   53.29    2.60
   5   3  -1   54.79    2.50
   5   3  -1   55.39    3.60
  -5  -3  -1   59.59    3.20
  -5  -3  -1   57.29    3.90
   5   3  -1   54.89    3.80
  -5  -3  -1   57.79    3.00
  -5  -3  -1   52.09    3.50
  -5  -4   1   37.20    2.00
  -5  -4   1   39.10    3.20
   5   4   1   36.80    2.00
   5  -4  -1   34.30    2.40
   5   4   1   30.60    3.10
  -5  -4   1   36.10    1.90
  -5  -4   1   36.60    2.20
   5   4   1   39.30    2.50
  -5  -4   1   34.70    2.10
  -5  -4   1   35.80    2.10
   5  -4  -1   34.50    2.20
  -5  -4   1   36.10    2.70
  -5  -4   1   34.70    2.60
   5  -4   1   32.90    2.10
  -5  -4  -1   40.10    2.70
   5   4  -1   36.70    2.00
   5  -4   1   36.90    2.30
   5  -4   1   32.40    2.20
  -5  -4  -1   38.00    2.10
  -5  -4  -1   36.80    2.20
  -5  -4  -1   34.00    2.90
  -5  -4  -1   40.00    2.90
  -5  -4  -1   37.10    1.90
   5   4  -1   35.00    2.40
  -5  -4  -1   39.00    2.10
   5   4  -1   37.80    3.60
   5   5   1   36.70    2.50
  -5  -5   1   33.80    2.80
   5   5   1   28.40    4.10
   5  -5  -1   30.40    2.10
  -5  -5   1   29.90    2.00
  -5  -5   1   32.70    2.00
  -5  -5   1   32.50    2.20
   5  -5  -1   32.10    2.40
  -5  -5   1   32.20    2.90
  -5  -5  -1   31.20    2.10
  -5  -5  -1   29.90    2.90
  -5  -5  -1   33.30    2.20
  -5  -5  -1   32.40    2.10
   5   5  -1   33.60    2.40
   5   5  -1   23.80    3.10
  -5  -5  -1   29.90    2.60
   5  -5   1   30.40    2.40
   5  -5   1   33.20    2.30
   5   6   1    0.40    0.90
   5   6   1    0.30    0.70
  -5  -6   1    0.20    0.70
  -5  -6   1    0.10    0.60
   5   6   1    0.00    0.80
   5  -6  -1    0.30    1.00
  -5  -6   1    0.10    0.70
  -5  -6   1   -0.30    1.00
   5  -6  -1    0.60    0.80
  -5  -6  -1   -0.50    0.70
   5  -6   1    0.50    1.00
  -5  -6  -1    0.70    0.60
   5   6  -1    0.40    0.80
  -5  -6  -1    0.80    0.80
   5   6  -1    0.00    0.60
  -5  -6  -1   -0.10    0.90
   5   6  -1   -1.10    0.80
   5  -6   1   -0.60    0.80
  -5  -7   1   25.80    1.50
   5   7   1   24.40    1.60
   5  -7  -1   25.00    1.40
  -5  -7   1   21.30    1.40
   5   7   1   22.20    1.60
   5   7   1   23.60    1.40
   5   7  -1   24.60    1.40
  -5  -7  -1   22.90    1.40
   5   7  -1   22.50    1.50
   5   7  -1   25.40    1.60
  -5  -7  -1   23.70    1.40
   5  -7   1   23.00    1.50
  -5  -7  -1   24.00    1.50
   6   0   1    0.50    0.50
  -6   0  -1    0.30    0.90
  -6   0   1   -0.50    0.80
  -6   0  -1    0.20    0.90
  -6   0   1    0.40    0.80
   6   0  -1    0.40    0.50
  -6   0  -1   -0.40    0.70
  -6   0   1   -0.20    0.80
  -6  -1   1    5.10    1.20
   6   1   1    5.40    1.00
  -6  -1   1    6.00    1.50
  -6  -1   1    3.80    1.60
  -6   1  -1    5.30    1.00
  -6  -1   1    6.50    1.20
  -6   1  -1    5.80    1.00
  -6  -1  -1    3.30    1.30
   6   1  -1    5.10    1.10
  -6   1   1    5.70    1.00
  -6  -1  -1    5.50    1.60
  -6  -1  -1    5.60    1.20
   6   1  -1    5.90    1.30
  -6  -1  -1    6.50    1.20
  -6   2  -1  370.86   13.50
  -6  -2   1  378.56   14.40
  -6  -2   1  383.26   15.10
   6   2   1  357.06   13.50
   6   2   1  380.66   14.50
  -6  -2   1  361.86   15.00
  -6  -2   1  362.46   14.80
  -6  -2  -1  378.06   14.30
   6   2  -1  353.46   13.50
   6   2  -1  381.56   14.50
   6   2  -1  364.56   14.80
  -6  -2  -1  376.66   15.00
  -6  -2  -1  368.26   14.90
  -6   2   1  344.77   13.50
  -6   2   1  371.06   13.50
  -6  -2  -1  372.46   14.30
   6   3   1   34.80    3.20
   6   3   1   35.20    2.00
  -6  -3   1   36.00    3.20
  -6  -3   1   42.90    3.40
  -6  -3   1   41.50    2.60
  -6  -3   1   36.60    2.60
  -6  -3  -1   41.00    2.70
  -6  -3  -1   37.20    3.10
   6   3  -1   42.50    3.70
  -6  -3  -1   39.20    3.10
   6   3  -1   35.50    1.90
  -6  -3  -1   39.30    2.50
   6   3  -1   35.70    3.20
  -6   4  -1   24.20    1.60
  -6  -4   1   25.70    2.40
  -6  -4   1   25.40    1.80
  -6  -4   1   22.60    1.50
   6   4   1   26.30    2.20
  -6  -4   1   28.60    1.90
   6   4   1   22.30    1.60
   6   4   1   19.50    2.50
  -6  -4   1   24.90    2.90
   6   4   1   21.60    1.80
  -6  -4   1   22.30    1.70
  -6  -4   1   26.40    1.80
   6  -4  -1   20.40    1.80
  -6  -4   1   29.80    2.40
   6  -4  -1   24.00    2.00
  -6  -4  -1   27.40    2.60
   6   4  -1   22.10    2.70
  -6  -4  -1   24.80    1.60
  -6  -4  -1   32.50    3.10
  -6  -4  -1   23.10    1.80
  -6  -4  -1   30.10    2.60
   6  -4   1   24.50    1.90
  -6  -4  -1   27.40    1.80
   6   4  -1   24.80    1.70
   6   4  -1   23.00    1.90
   6  -4   1   24.60    1.90
  -6  -4  -1   26.40    1.80
   6   4  -1   29.00    2.20
  -6  -4  -1   26.40    1.80
   6  -5  -1   10.70    1.50
  -6  -5   1   12.40    1.90
   6   5   1   11.00    1.50
   6   5   1   12.00    2.30
  -6  -5   1   11.10    1.10
  -6  -5   1    9.70    1.20
   6  -5  -1   10.80    1.30
  -6  -5   1   10.30    1.20
   6   5   1   13.90    1.40
  -6  -5   1   11.10    1.20
   6  -5   1   11.60    1.50
   6   5  -1   12.80    1.30
  -6  -5  -1   12.20    1.90
   6   5  -1   11.90    1.70
  -6  -5  -1    9.20    1.20
   6   5  -1   11.30    2.30
  -6  -5  -1   11.50    1.20
   6  -5   1   12.60    1.50
  -6  -5  -1    8.20    1.50
   6   5  -1   14.20    1.80
  -6  -5  -1   14.00    1.50
  -6  -6   1   28.30    1.90
   6   6   1   28.00    2.30
  -6  -6   1   30.50    2.60
   6   6   1   26.20    2.20
  -6  -6   1   28.10    1.70
   6   6   1   30.90    1.90
   6  -6  -1   30.30    2.30
   6   6   1   32.10    4.70
  -6  -6   1   30.50    2.10
   6  -6  -1   29.50    2.00
  -6  -6  -1   32.00    2.00
   6  -6   1   28.30    2.10
  -6  -6  -1   28.00    1.70
   6   6  -1   32.20    1.90
   6  -6   1   30.50    2.10
  -6  -6  -1   28.00    1.90
   6   6  -1   29.50    2.20
   6   6  -1   26.00    4.80
  -6  -6  -1   28.30    2.50
   6   6  -1   30.10    2.20
   6   7   1   18.10    1.40
  -6  -7   1   18.60    1.30
   6   7   1   17.30    1.40
  -6  -7   1   18.30    1.20
   6   7   1   18.90    1.20
   6  -7   1   19.00    1.50
  -6  -7  -1   18.90    1.20
   6   7  -1   19.40    1.20
  -6  -7  -1   18.10    1.50
   6   7  -1   19.00    1.30
   6   7  -1   19.30    1.40
  -6  -7  -1   19.60    1.30
  -7   0   1   -0.60    0.90
   7   0  -1    0.70    0.40
  -7   0   1    1.30    1.40
   7   0   1    0.90    0.50
  -7   0  -1    0.30    0.90
  -7   0  -1    0.00    1.00
   7   0  -1    0.40    0.40
  -7   0  -1    0.70    0.80
  -7   0   1   -0.50    0.80
   7   1   1   66.99    3.40
  -7  -1   1   60.39    4.00
  -7   1  -1   63.49    3.50
  -7  -1   1   64.09    3.50
  -7  -1   1   69.69    4.20
  -7   1  -1   71.69    3.60
  -7  -1   1   64.69    3.60
  -7  -1  -1   64.79    4.10
   7   1  -1   66.89    3.40
  -7   1   1   62.89    3.40
  -7  -1  -1   62.29    3.50
  -7  -1  -1   66.49    4.00
  -7  -1  -1   69.29    3.60
  -7  -2   1   13.10    1.00
   7   2   1   12.70    1.10
  -7   2  -1   13.30    1.10
   7   2   1   13.50    1.80
  -7  -2   1   14.80    1.70
  -7  -2   1    9.80    1.90
  -7  -2   1   14.30    2.20
  -7  -2   1   12.00    1.70
  -7   2  -1   14.50    1.30
  -7  -2  -1   13.80    2.20
  -7   2   1   12.30    1.10
  -7   2   1   11.80    1.40
  -7  -2  -1   14.00    1.70
   7   2  -1   14.20    1.80
  -7  -2  -1   12.50    1.60
  -7  -2  -1   13.30    2.10
  -7  -2  -1   14.00    1.10
   7   2  -1   13.00    1.00
  -7  -3   1  243.98    9.30
   7   3   1  243.18    9.50
   7   3   1  241.48    9.10
  -7  -3   1  224.78    9.20
  -7  -3   1  249.18    9.90
  -7  -3   1  228.48   10.80
  -7  -3   1  230.18   10.80
  -7  -3   1  255.17   10.00
  -7  -3   1  249.08    9.10
  -7   3  -1  230.08    8.90
   7   3   1  242.98   10.40
  -7  -3  -1  232.08   10.60
   7   3  -1  229.48    9.50
   7   3  -1  238.98    9.00
   7  -3   1  236.48    9.30
   7   3  -1  231.88    9.40
  -7  -3  -1  247.68    9.30
  -7  -3  -1  244.58   10.80
   7   3  -1  235.48   10.40
  -7  -3  -1  217.38    8.80
  -7  -3  -1  248.18   10.00
  -7  -3  -1  239.58    9.80
  -7  -3  -1  231.18    9.30
   7   4   1   46.90    3.70
   7  -4  -1   43.30    2.60
   7  -4  -1   44.50    2.50
  -7  -4   1   38.90    2.10
  -7  -4   1   41.80    2.40
   7   4   1   38.60    2.40
  -7  -4   1   41.70    2.60
   7   4   1   41.60    2.70
  -7  -4   1   40.80    3.00
  -7  -4   1   46.00    2.40
   7   4   1   39.30    2.30
  -7  -4   1   38.30    2.40
  -7  -4   1   48.10    4.80
   7   4  -1   44.60    2.70
   7  -4   1   41.70    2.50
   7   4  -1   39.00    3.80
  -7  -4  -1   38.80    2.10
  -7  -4  -1   44.20    2.50
  -7  -4  -1   41.90    3.00
  -7  -4  -1   43.20    2.50
  -7  -4  -1   42.90    2.50
   7   4  -1   38.70    2.40
  -7  -4  -1   39.60    2.30
   7  -4   1   41.40    2.50
   7   4  -1   42.00    2.80
   7   4  -1   41.10    2.20
  -7  -5   1  128.29    5.70
  -7  -5   1  127.39    6.40
   7   5   1  131.79    5.50
   7   5   1  135.49    5.90
  -7  -5   1  138.19    5.60
   7  -5  -1  132.59    5.70
   7   5   1  133.19    6.10
  -7  -5   1  129.39    5.30
   7   5   1  129.29    7.20
  -7  -5   1  128.79    5.50
   7  -5  -1  134.89    5.90
   7   5   1  116.29    5.40
  -7  -5  -1  135.59    5.60
   7   5  -1  130.69    5.50
   7   5  -1  126.59    7.30
  -7  -5  -1  128.09    5.50
   7   5  -1  126.99    5.80
  -7  -5  -1  130.39    5.70
   7  -5   1  136.09    5.80
   7  -5   1  134.39    5.80
  -7  -5  -1  133.19    6.40
   7   5  -1  126.59    6.00
  -7  -6   1   24.40    1.60
   7   6   1   20.10    1.80
  -7  -6   1   24.60    2.50
   7   6   1   20.80    2.90
  -7  -6   1   27.10    1.90
   7  -6  -1   24.50    1.80
   7   6   1   25.60    2.00
   7  -6  -1   23.00    2.00
   7   6   1   27.70    2.10
  -7  -6   1   25.20    1.70
   7   6  -1   24.60    1.70
   7   6  -1   26.90    2.10
  -7  -6  -1   20.70    2.20
   7   6  -1   22.60    1.90
   7   6  -1   20.00    2.90
  -7  -6  -1   24.70    1.80
  -7  -6  -1   23.00    1.60
  -7  -6  -1   24.20    1.70
   7  -6   1   23.80    1.90
   7   7   1   65.49    2.90
  -7  -7   1   68.29    3.20
  -7  -7   1   63.09    2.80
   7   7   1   63.39    2.80
   7   7   1   62.89    2.70
   7  -7   1   62.99    2.70
  -7  -7  -1   62.09    2.60
   7   7  -1   62.69    2.80
   7   7  -1   63.59    2.70
  -7  -7  -1   60.99    2.70
  -7  -7  -1   62.89    2.70
  -8   0  -1    2.20    1.10
   8   0   1    0.20    0.40
  -8   0   1    1.30    1.20
  -8   0   1   -0.60    0.90
  -8   0   1    0.00    0.90
   8   0  -1    0.00    0.30
  -8   0   1    1.20    0.90
   8   0  -1    0.50    0.30
  -8   0  -1   -0.10    1.00
  -8   0  -1   -0.30    0.90
   8   0   1   -0.10    0.40
  -8   0  -1    0.00    1.10
  -8  -1   1  882.11   33.10
  -8  -1   1  856.71   32.40
  -8   1  -1  904.31   32.30
  -8  -1   1  851.31   31.50
  -8  -1   1  799.02   33.70
  -8  -1   1  888.51   33.30
   8   1   1  906.01   32.10
  -8   1  -1  902.31   32.50
  -8  -1  -1  871.21   33.00
  -8  -1  -1  875.01   32.40
   8   1  -1  895.01   32.10
  -8  -1  -1  841.02   31.50
  -8   1   1  864.51   32.30
  -8  -1  -1  879.31   33.20
  -8  -1  -1  858.31   32.40
  -8  -2   1  107.49    4.40
  -8  -2   1  110.89    6.30
  -8   2  -1  109.69    4.70
  -8   2  -1  121.19    5.10
   8   2   1  110.09    5.40
  -8  -2   1  114.09    5.40
  -8  -2   1  104.29    6.10
   8   2   1  106.99    4.40
  -8  -2   1  114.39    6.50
  -8  -2  -1  112.09    6.10
   8   2  -1  109.29    5.40
  -8   2   1  109.59    4.70
  -8  -2  -1  115.29    6.20
  -8  -2  -1  105.79    6.20
  -8  -2  -1  118.39    5.50
  -8  -2  -1  106.69    4.40
  -8   3  -1    8.90    0.90
  -8  -3   1    5.60    1.30
  -8  -3   1    8.20    1.50
  -8  -3   1    9.30    1.10
  -8  -3   1    8.60    2.20
   8   3   1    6.80    1.10
  -8  -3   1    7.10    0.90
   8   3   1    8.90    0.90
  -8  -3   1    6.10    1.90
   8   3   1    8.10    1.70
  -8  -3   1    8.70    1.30
  -8  -3   1    8.00    0.70
   8  -3   1    7.10    1.20
  -8  -3  -1    6.50    1.00
  -8  -3  -1    9.10    0.80
   8   3  -1    8.70    1.30
  -8  -3  -1    8.20    1.10
  -8  -3  -1    5.50    1.70
  -8  -3  -1    6.60    1.40
   8   3  -1    7.40    1.20
   8   3  -1    9.80    1.20
   8   3  -1    8.20    1.70
  -8  -3  -1    6.80    1.40
  -8  -3  -1    9.30    1.90
  -8  -3  -1    7.30    1.20
   8  -3   1    8.10    1.20
   8   3  -1    7.70    0.90
  -8  -4   1    2.90    0.70
  -8  -4   1    2.90    0.80
  -8  -4   1    0.30    0.90
   8   4   1    0.70    0.80
  -8  -4   1    2.10    1.60
   8  -4  -1    3.00    1.00
   8   4   1    4.10    1.70
   8   4   1    0.80    0.80
   8   4   1    0.60    0.70
   8   4   1    1.40    2.20
  -8  -4   1    2.90    1.20
   8  -4  -1    2.60    1.10
  -8  -4   1    2.70    0.90
   8   4  -1    2.30    0.80
  -8  -4  -1    2.70    1.30
   8   4  -1    4.00    2.70
  -8  -4  -1    1.60    1.10
  -8  -4  -1    2.00    1.00
   8   4  -1    2.50    0.80
  -8  -4  -1    2.90    0.70
  -8  -4  -1    2.50    1.10
  -8  -4  -1    3.10    1.70
   8   4  -1    2.80    1.30
  -8  -4  -1    2.00    1.30
   8   4  -1    0.60    1.50
   8  -4   1    3.30    1.00
   8   5   1   49.90    3.20
  -8  -5   1   51.69    2.80
   8  -5  -1   45.30    2.90
  -8  -5   1   48.40    2.40
  -8  -5   1   47.20    2.50
   8   5   1   53.19    2.60
   8   5   1   45.60    3.00
  -8  -5   1   54.59    4.00
   8   5   1   45.20    2.50
   8   5   1   50.69    4.70
   8  -5  -1   46.50    2.80
  -8  -5   1   46.10    2.60
  -8  -5  -1   39.30    2.50
   8  -5   1   46.20    2.90
   8  -5   1   45.20    2.80
  -8  -5  -1   50.79    2.60
  -8  -5  -1   44.40    2.70
   8   5  -1   42.10    4.10
   8   5  -1   51.19    3.10
   8   5  -1   44.60    2.90
  -8  -5  -1   49.70    2.80
  -8  -5  -1   45.80    4.00
   8   5  -1   54.89    2.60
   8   6   1    2.40    0.70
   8   6   1    2.90    0.90
  -8  -6   1    2.00    0.70
  -8  -6   1    1.40    0.60
  -8  -6   1    3.10    0.80
   8   6   1    2.10    0.90
   8  -6  -1    3.10    0.90
  -8  -6   1    1.80    1.20
   8  -6  -1    2.10    1.40
  -8  -6  -1    2.50    0.60
   8   6  -1    3.30    0.90
  -8  -6  -1    4.30    0.80
  -8  -6  -1    3.10    0.80
  -8  -6  -1    2.20    1.00
   8  -6   1    3.90    0.90
   8   6  -1    3.00    0.70
   8   6  -1    3.10    0.90
  -8  -7   1   10.10    0.80
   8   7   1    8.70    0.90
  -8  -7   1   10.70    1.00
   8   7   1   12.50    1.20
   8   7  -1   12.00    0.90
   8   7  -1    9.30    0.90
  -8  -7  -1   11.10    0.90
  -9   0   1    0.10    1.10
  -9   0   1   -0.70    0.90
  -9   0  -1    0.40    0.50
  -9   0  -1    3.80    1.40
  -9   0   1   -0.90    1.00
  -9   0  -1    0.00    0.90
  -9   0  -1    0.30    1.10
  -9   0   1    0.70    0.80
  -9   0   1   -0.10    1.10
   9   1   1   87.59    4.20
  -9   1  -1  102.49    5.00
  -9  -1   1   91.89    4.80
  -9  -1   1   89.19    5.30
  -9  -1   1  102.89    5.70
  -9  -1   1   89.79    4.70
  -9   1  -1   85.19    4.60
  -9  -1   1   84.09    3.70
  -9   1   1  104.79    5.70
  -9  -1  -1   91.09    4.70
  -9   1   1   92.79    4.90
  -9  -1  -1   83.69    3.70
  -9   1   1   90.79    4.70
  -9  -1  -1   88.99    5.20
   9   1  -1   92.79    4.30
  -9  -1  -1  101.69    5.60
  -9  -1  -1   85.29    4.70
  -9  -2   1 1697.13   60.29
  -9  -2   1 1655.33   61.59
   9   2   1 1692.13   60.29
   9  -2  -1 1672.43   59.59
   9   2   1 1701.83   59.39
  -9  -2   1 1554.44   59.39
  -9   2  -1 1639.64   59.59
  -9  -2   1 1683.13   61.49
  -9   2  -1 1662.73   59.99
   9   2   1 1531.35   59.39
  -9  -2   1 1687.03   60.49
   9   2   1 1526.35   59.59
   9   2   1 1685.83   59.49
  -9  -2  -1 1619.04   59.19
   9   2  -1 1562.34   59.59
   9   2  -1 1720.63   60.29
  -9  -2  -1 1694.13   60.29
  -9   2   1 1632.44   59.59
  -9  -2  -1 1551.64   59.49
  -9  -2  -1 1659.73   61.29
   9   2  -1 1722.83   59.39
   9  -2   1 1655.43   59.49
   9   2  -1 1556.44   59.39
  -9  -2  -1 1666.53   59.59
  -9  -2  -1 1675.13   61.49
  -9   2   1 1701.63   60.09
   9   2  -1 1684.03   59.49
  -9  -2  -1 1644.84   60.39
   9   3   1  247.58   10.40
  -9  -3   1  233.08   11.30
   9   3   1  226.18    9.20
  -9  -3   1  230.08   10.10
  -9   3  -1  225.48    9.00
  -9  -3   1  218.98    9.10
   9   3   1  233.98    9.50
   9  -3  -1  223.28    9.20
  -9  -3   1  238.28    9.20
  -9  -3   1  239.48   11.20
   9  -3  -1  232.38    9.30
   9   3   1  232.38    8.80
  -9  -3   1  241.78   10.00
  -9  -3   1  226.68    8.90
   9   3   1  240.58    9.40
   9   3  -1  224.38    9.10
   9   3  -1  245.88    9.30
  -9  -3  -1  235.68   10.00
  -9  -3  -1  224.28    9.00
   9  -3   1  233.68    9.30
  -9  -3  -1  222.78   10.90
   9   3  -1  236.28    8.80
   9   3  -1  227.18    9.40
  -9  -3  -1  228.98    9.20
   9   3  -1  234.68   10.40
  -9   3   1  229.08    9.10
   9  -3   1  235.48    9.20
  -9  -3  -1  242.98   10.10
  -9  -3  -1  232.28    9.20
  -9  -3  -1  224.08   11.00
  -9  -4   1   83.89    5.80
   9   4   1   78.29    3.90
   9   4   1   80.59    4.30
  -9  -4   1   79.89    4.40
  -9  -4   1   85.79    4.00
   9   4   1   79.69    3.70
  -9  -4   1   86.09    3.70
   9  -4  -1   86.89    4.10
   9   4   1   82.49    5.30
  -9  -4   1   81.79    3.80
   9   4   1   87.19    4.30
  -9  -4   1   88.29    4.10
  -9  -4   1   82.39    4.80
   9  -4  -1   81.49    4.10
  -9  -4  -1   86.29    4.00
   9   4  -1   88.99    4.20
   9  -4   1   82.39    4.10
   9   4  -1   75.59    3.80
  -9  -4  -1   92.59    4.40
   9   4  -1   87.89    3.70
   9   4  -1   80.39    5.30
  -9  -4  -1   79.79    3.60
  -9  -4  -1   83.89    4.80
  -9  -4  -1   82.39    3.80
   9  -4   1   79.39    4.00
  -9  -4  -1   82.19    5.60
  -9  -4  -1   87.99    4.10
   9   4  -1   86.39    4.40
  -9  -5   1  106.59    5.30
   9   5   1   91.29    6.20
   9   5   1   98.89    5.50
  -9  -5   1   85.99    4.80
   9   5   1   90.49    3.90
   9   5   1   82.29    3.90
   9  -5  -1   88.09    4.40
   9  -5  -1   77.89    4.80
  -9  -5   1   85.49    3.70
  -9  -5   1   92.79    4.40
   9   5  -1   86.89    6.10
  -9  -5  -1   85.69    4.80
   9   5  -1   79.49    3.80
   9  -5   1   88.09    4.10
  -9  -5  -1   86.69    3.70
   9   5  -1   80.29    5.00
  -9  -5  -1   80.79    4.80
   9   5  -1   89.89    3.80
   9   6   1    9.20    1.20
   9   6   1   13.70    1.10
   9  -6  -1   11.60    1.20
  -9  -6   1   10.60    1.50
   9   6   1   14.90    1.50
   9  -6  -1   12.70    1.30
  -9  -6   1   12.10    1.10
  -9  -6   1   10.50    1.10
  -9  -6   1   11.50    1.10
   9   6  -1   12.30    1.00
  -9  -6  -1   13.40    1.20
   9   6  -1   14.60    1.50
  -9  -6  -1    9.00    1.00
  -9  -6  -1   12.90    1.20
   9   6  -1   11.40    1.20
  -9  -6  -1   12.20    1.60
 -10   0  -1   -0.50    1.00
 -10   0   1    0.00    0.50
 -10   0   1   -0.40    1.10
  10   0   1    0.40    1.20
 -10   0   1   -1.30    1.00
 -10   0   1    0.00    1.20
 -10   0   1    0.50    1.00
 -10   0  -1   -0.80    0.50
 -10   0  -1    0.40    1.10
 -10   0  -1   -0.70    1.00
 -10   0  -1   -0.20    1.20
  10   1   1   63.79    3.10
 -10  -1   1   57.39    2.70
  10   1   1   62.49    3.20
 -10  -1   1   62.59    4.70
 -10  -1   1   58.59    4.30
 -10  -1   1   59.29    3.80
  10  -1  -1   58.19    3.10
 -10   1  -1   57.19    2.60
 -10  -1   1   65.19    3.80
 -10   1  -1   61.19    4.00
  10   1   1   60.19    3.10
 -10   1  -1   53.39    3.50
 -10   1   1   62.49    4.10
 -10   1   1   58.29    3.60
 -10  -1  -1   61.39    2.80
 -10   1   1   57.69    3.70
  10  -1   1   60.99    3.20
 -10  -1  -1   53.59    4.20
 -10  -1  -1   69.39    4.70
 -10  -1  -1   62.89    3.80
 -10  -1  -1   64.79    3.90
  10   1  -1   62.59    3.10
 -10   1   1   54.89    2.60
  10   1  -1   60.29    3.00
  10   1  -1   60.69    3.10
 -10  -2   1   40.40    3.20
 -10  -2   1   41.50    4.30
 -10  -2   1   36.40    2.50
 -10   2  -1   42.40    2.50
  10  -2  -1   41.50    2.50
  10   2   1   41.30    3.00
  10   2   1   39.70    2.50
  10   2   1   40.90    2.40
 -10   2  -1   39.00    2.90
 -10  -2   1   42.10    2.10
  10   2   1   40.00    2.60
 -10  -2   1   40.70    2.40
  10  -2  -1   38.90    2.10
  10  -2  -1   44.50    2.50
  10   2   1   41.60    2.50
 -10  -2   1   40.80    3.10
 -10  -2   1   35.10    3.80
 -10  -2  -1   37.80    4.00
  10   2  -1   42.80    3.10
 -10   2   1   41.20    2.50
 -10  -2  -1   42.60    3.20
 -10  -2  -1   43.60    3.90
  10   2  -1   39.30    2.40
  10   2  -1   42.20    2.50
  10   2  -1   41.50    2.40
 -10  -2  -1   38.90    2.50
  10   2  -1   37.10    2.50
 -10  -2  -1   38.40    2.40
 -10  -2  -1   40.00    2.10
 -10  -2  -1   39.90    2.50
  10  -2   1   43.60    2.60
 -10   2   1   45.00    3.10
 -10  -2  -1   44.50    3.30
 -10  -3   1   53.69    2.40
 -10  -3   1   47.70    2.60
 -10   3  -1   53.09    2.80
 -10  -3   1   52.39    4.50
  10   3   1   50.89    2.90
 -10  -3   1   50.89    2.80
  10   3   1   56.09    3.90
  10   3   1   57.09    3.10
  10  -3  -1   53.29    3.00
  10   3   1   55.09    2.50
  10  -3  -1   53.59    3.00
  10   3   1   49.99    3.10
 -10  -3   1   54.09    3.60
 -10  -3   1   51.19    3.70
 -10  -3   1   51.79    2.90
  10   3  -1   52.59    3.80
 -10  -3  -1   51.59    3.00
  10   3  -1   51.09    3.10
  10   3  -1   52.19    2.40
  10   3  -1   51.29    2.80
 -10  -3  -1   56.69    3.70
 -10  -3  -1   45.00    5.00
 -10  -3  -1   50.39    3.60
 -10  -3  -1   49.99    2.30
  10   3  -1   52.89    3.00
  10  -3   1   55.09    3.00
 -10  -3  -1   46.60    2.80
 -10  -3  -1   49.50    4.30
 -10   3   1   51.79    2.90
  10  -3   1   57.99    3.10
 -10  -3  -1   51.59    2.60
 -10  -4   1  119.59    5.20
 -10  -4   1  121.59    5.20
  10   4   1  119.09    4.80
  10  -4  -1  114.59    5.20
 -10  -4   1  112.29    4.90
 -10  -4   1  121.49    7.30
 -10  -4   1  113.69    4.90
  10   4   1  118.39    5.60
 -10  -4   1  115.99    6.00
 -10  -4   1  119.59    5.70
  10   4   1  108.79    6.40
  10   4   1  110.09    5.10
  10  -4  -1  109.49    5.20
  10   4   1  114.49    5.30
  10   4  -1  117.29    5.50
  10  -4   1  120.79    5.40
 -10  -4  -1  116.69    5.20
  10   4  -1  113.09    5.00
  10   4  -1  126.69    5.40
 -10  -4  -1  115.59    6.00
 -10  -4  -1  114.79    4.80
 -10  -4  -1  114.49    4.90
 -10  -4  -1  118.59    5.20
 -10  -4  -1  111.79    7.00
  10   4  -1  108.79    6.40
  10  -4   1  112.59    5.10
  10   4  -1  117.19    4.80
 -10  -4  -1  125.19    5.70
  10   5   1   47.60    2.50
  10  -5  -1   45.50    2.80
 -10  -5   1   46.00    2.40
  10   5   1   49.30    3.10
 -10  -5   1   49.50    2.70
 -10  -5   1   46.70    2.60
 -10  -5   1   45.30    2.30
  10  -5  -1   47.40    2.80
  10   5   1   52.19    4.00
  10   5   1   52.29    2.50
 -10  -5   1   47.70    3.40
  10  -5   1   50.29    2.90
 -10  -5  -1   51.09    2.70
  10   5  -1   46.50    2.40
 -10  -5  -1   47.00    2.50
  10   5  -1   47.10    3.90
 -10  -5  -1   50.59    2.70
  10  -5   1   47.70    2.70
 -10  -5  -1   45.50    2.30
  10   5  -1   51.19    3.00
 -10  -5  -1   42.40    3.20
  10   5  -1   49.90    2.40
  10   5  -1   50.99    2.90
 -10  -6   1    6.70    0.80
  10   6   1    7.60    0.70
 -10  -6   1    4.00    1.10
 -10  -6   1    5.60    1.00
  10  -6  -1    8.10    0.90
  10   6   1    6.40    1.30
  10   6  -1    6.70    1.10
  10  -6   1    8.70    1.00
 -10  -6  -1    8.40    0.80
  10   6  -1    8.20    0.80
 -10  -6  -1    6.60    1.00
 -10  -6  -1    7.90    1.40
  11   0   1    0.00    0.90
 -11   0  -1    0.10    1.10
 -11   0  -1    0.30    1.10
  11   0  -1   -0.20    0.60
  11   0  -1   -0.30    1.00
 -11   0   1    0.00    1.30
 -11   0   1   -0.20    1.30
 -11   0   1   -1.00    1.10
 -11   0   1   -2.20    0.90
  11   0  -1    0.30    0.70
  11   0   1    1.60    0.80
 -11   0  -1    0.20    1.30
 -11   0  -1    0.40    1.10
 -11   1  -1   81.09    5.20
  11   1   1   75.99    4.70
 -11  -1   1   84.69    5.40
 -11   1  -1   76.19    3.20
 -11  -1   1   69.39    3.60
 -11   1  -1   73.69    4.40
 -11  -1   1   68.19    4.30
  11   1   1   75.99    3.70
 -11  -1   1   76.79    5.40
  11   1   1   78.39    3.50
 -11  -1   1   76.29    4.60
  11  -1  -1   72.29    3.70
 -11  -1   1   71.39    3.30
 -11   1  -1   73.29    4.70
  11  -1  -1   77.09    3.40
  11   1   1   75.09    3.60
  11   1  -1   76.09    3.70
 -11   1   1   89.69    5.90
  11  -1   1   72.49    3.60
  11  -1   1   76.49    3.80
 -11  -1  -1   76.49    4.60
 -11  -1  -1   72.09    3.30
  11   1  -1   73.79    3.40
 -11  -1  -1   76.99    5.30
 -11  -1  -1   73.89    3.60
  11   1  -1   73.89    3.60
 -11  -1  -1   78.09    4.50
  11   1  -1   70.09    3.50
 -11   1   1   71.29    3.20
 -11  -1  -1   70.99    3.70
 -11  -1  -1   76.09    5.10
 -11   1   1   73.79    4.30
 -11   1   1   75.09    4.90
 -11  -2   1  166.78    9.00
  11   2   1  170.58    7.10
 -11  -2   1  163.28    7.80
 -11   2  -1  170.58    7.80
 -11  -2   1  168.68    7.00
  11  -2  -1  172.58    7.00
  11   2   1  159.48    6.90
 -11   2  -1  178.18    7.40
  11   2   1  169.78    7.50
  11   2   1  167.78    6.90
  11  -2  -1  172.68    7.00
 -11  -2   1  166.08    6.60
 -11   2  -1  152.78    6.40
  11  -2  -1  172.08    6.60
 -11  -2   1  158.78    6.90
 -11  -2   1  163.88    9.10
 -11  -2   1  166.18    8.10
  11   2   1  176.38    6.90
 -11  -2  -1  159.58    8.80
 -11  -2  -1  168.08    7.00
 -11  -2  -1  182.28    7.10
  11  -2   1  168.58    7.10
 -11  -2  -1  166.78    7.00
 -11   2   1  180.38    8.00
 -11  -2  -1  169.68    8.10
 -11  -2  -1  163.58    6.60
  11   2  -1  159.08    6.90
 -11  -2  -1  162.28    6.70
  11   2  -1  170.08    6.80
 -11  -2  -1  164.28    9.00
  11   2  -1  167.18    7.50
 -11   2   1  164.08    7.60
  11  -2   1  169.58    7.00
 -11  -2  -1  173.88    8.00
  11   2  -1  167.38    6.90
  11  -2   1  167.38    6.60
  11   2  -1  164.68    7.10
  11   3   1   10.80    1.90
 -11  -3   1    5.30    2.40
 -11  -3   1    7.40    1.70
  11   3   1    9.60    1.40
  11   3   1    8.70    1.30
 -11   3  -1    9.90    1.40
 -11  -3   1    8.90    0.90
 -11  -3   1   12.00    1.20
  11  -3  -1    9.40    1.40
 -11  -3   1   10.70    1.30
 -11  -3   1    8.00    1.70
 -11  -3   1    8.40    1.30
  11  -3  -1   11.50    1.40
  11   3   1   10.70    1.50
 -11  -3   1    8.30    2.20
  11   3  -1    8.80    1.80
  11   3  -1   10.40    1.30
 -11  -3  -1    7.80    1.30
 -11   3   1    9.10    1.40
 -11  -3  -1   13.60    2.70
 -11  -3  -1   10.80    1.30
 -11   3   1   13.00    1.90
 -11  -3  -1   11.40    1.00
  11   3  -1    8.60    1.20
  11  -3   1   10.00    1.50
  11  -3   1   12.70    1.70
  11   3  -1   11.90    1.70
 -11  -3  -1   11.00    1.90
 -11  -3  -1    6.00    1.40
 -11  -3  -1   11.10    1.90
 -11  -3  -1    5.40    2.30
  11   4   1   94.79    4.60
 -11  -4   1   99.29    5.00
 -11  -4   1   97.09    4.50
 -11  -4   1   93.89    4.10
 -11  -4   1  102.49    4.20
  11   4   1   93.39    4.00
  11   4   1   97.59    5.60
 -11  -4   1  102.49    4.60
 -11  -4   1   88.49    6.40
  11  -4  -1   93.69    4.50
  11  -4  -1  100.29    4.60
  11   4   1   95.59    4.80
  11   4   1   95.39    4.40
 -11  -4  -1   94.09    4.50
 -11  -4  -1  102.49    5.00
  11   4  -1   96.19    4.80
 -11  -4  -1   97.29    4.20
 -11  -4  -1   91.49    6.20
 -11  -4  -1   91.99    4.50
 -11  -4  -1   98.09    4.10
  11   4  -1   99.79    4.60
  11  -4   1  102.49    4.70
  11   4  -1   91.19    5.60
  11   4  -1   92.19    4.30
  11   4  -1   94.59    3.90
  11  -4   1   90.59    4.40
  11  -5  -1    7.00    1.20
 -11  -5   1    9.30    1.20
 -11  -5   1    5.50    0.90
 -11  -5   1    7.20    1.40
 -11  -5   1    7.70    0.90
  11  -5  -1    8.90    1.20
 -11  -5   1    8.50    0.90
  11   5   1    6.10    1.10
  11   5   1    6.80    1.20
  11   5   1    7.00    1.00
  11   5   1    6.70    0.80
  11   5   1    6.80    1.70
  11   5  -1    5.30    1.10
 -11  -5  -1    8.40    0.90
  11   5  -1    7.60    1.30
 -11  -5  -1    7.10    0.90
  11  -5   1    7.10    1.20
  11   5  -1    9.10    1.00
  11   5  -1    7.00    1.10
 -11  -5  -1    8.10    1.20
 -11  -5  -1    7.30    1.40
 -11  -5  -1    7.50    1.00
  11  -5   1    7.20    1.50
  11   5  -1    6.70    1.70
  11   6   1    8.90    0.80
 -11  -6   1    8.40    0.80
 -11  -6   1    8.00    1.30
  11  -6  -1   11.60    1.00
 -11  -6   1   11.50    1.10
  11   6   1   12.50    1.30
  11   6   1   10.20    1.10
  11   6  -1    8.40    1.00
  11   6  -1   10.30    0.80
  11  -6   1    9.20    1.00
 -11  -6  -1    7.10    0.80
 -11  -6  -1    7.90    0.70
 -11  -6  -1    9.70    0.90
  11   6  -1    8.10    1.00
  12   0   1    0.10    0.80
 -12   0   1    0.00    1.50
  12   0  -1   -0.10    1.00
 -12   0  -1    0.60    0.90
 -12   0   1    0.50    0.80
 -12   0  -1    0.40    1.40
 -12   0  -1    1.30    1.20
  12   0  -1   -0.10    0.60
  12   0  -1    0.90    0.80
 -12   0   1   -1.40    0.80
 -12   0   1    0.80    1.40
  12   0   1   -1.30    1.00
 -12   0  -1    0.70    0.60
 -12   0  -1   -0.60    1.10
 -12   0   1    1.60    1.50
 -12   0   1   -0.60    1.20
 -12   0   1    0.40    0.60
  12  -1  -1  541.35   19.70
 -12   1  -1  556.74   21.20
 -12  -1   1  519.05   22.40
 -12  -1   1  507.75   19.90
  12   1   1  526.45   19.90
  12   1   1  540.55   19.90
 -12  -1   1  537.05   20.90
  12  -1  -1  534.95   20.00
 -12  -1   1  540.65   19.60
 -12  -1   1  548.25   22.20
 -12   1  -1  532.55   21.60
 -12  -1   1  529.05   21.40
  12   1   1  501.45   19.90
 -12   1  -1  520.45   19.60
 -12   1  -1  545.15   21.10
 -12  -1  -1  536.45   22.30
 -12   1   1  529.45   20.90
 -12  -1  -1  529.95   21.00
  12   1  -1  551.94   19.90
 -12  -1  -1  510.25   19.90
 -12  -1  -1  526.85   20.00
 -12  -1  -1  545.45   19.70
 -12   1   1  530.35   21.20
 -12   1   1  517.85   21.60
  12   1  -1  523.55   19.90
  12  -1   1  536.25   19.70
 -12  -1  -1  533.35   22.00
 -12  -1  -1  528.25   21.20
  12  -1   1  542.65   20.00
 -12   1   1  540.25   19.60
  12   1  -1  530.65   19.90
 -12   2  -1   63.59    3.00
 -12   2  -1   67.09    4.30
  12  -2  -1   68.49    3.10
  12   2   1   67.59    3.30
 -12  -2   1   67.79    5.60
  12   2   1   66.69    3.60
 -12  -2   1   68.19    5.50
 -12   2  -1   62.89    4.20
 -12  -2   1   66.89    3.50
  12   2   1   72.89    3.90
 -12  -2   1   60.89    4.20
 -12  -2   1   66.69    3.10
 -12  -2   1   60.19    5.10
 -12   2  -1   67.89    3.70
  12   2   1   66.09    3.50
  12   2  -1   71.79    3.60
 -12  -2  -1   69.29    5.20
 -12  -2  -1   66.49    3.60
 -12   2   1   73.09    4.50
 -12   2   1   66.19    4.10
  12  -2   1   66.69    3.10
 -12  -2  -1   65.69    5.50
 -12  -2  -1   62.99    4.40
 -12  -2  -1   81.19    6.40
 -12   2   1   63.59    3.00
  12   2  -1   68.19    4.00
 -12  -2  -1   67.99    3.10
 -12   2   1   70.29    3.80
  12  -2   1   87.69    5.10
  12   2  -1   67.39    3.30
  12   2  -1   68.79    4.00
  12  -2   1   69.89    3.70
 -12  -3   1   20.80    1.80
 -12  -3   1   20.40    1.30
 -12  -3   1   18.90    3.10
  12  -3  -1   19.20    1.90
  12   3   1   21.40    1.90
 -12  -3   1   18.10    2.30
 -12  -3   1   22.30    2.80
  12  -3  -1   19.00    1.80
 -12   3  -1   20.90    1.90
 -12  -3   1   24.70    2.10
  12   3   1   24.40    2.50
  12   3   1   21.70    2.10
  12   3   1   24.00    2.10
 -12  -3   1   20.00    1.60
  12   3  -1   17.70    2.30
 -12  -3  -1   19.30    1.50
 -12  -3  -1   24.70    2.80
 -12  -3  -1   18.00    1.70
  12   3  -1   21.60    1.90
 -12   3   1   24.90    2.00
 -12  -3  -1   17.80    2.90
 -12  -3  -1   20.60    1.90
  12   3  -1   19.40    1.40
  12  -3   1   20.70    1.90
 -12  -3  -1   20.90    1.40
  12   3  -1   23.80    1.90
  12   3  -1   20.30    2.00
 -12  -3  -1   25.30    2.90
  12  -3   1   22.80    2.10
 -12  -4   1   30.70    2.70
  12  -4  -1   33.40    2.50
  12   4   1   37.00    3.50
 -12  -4   1   33.30    1.90
 -12  -4   1   33.00    2.00
 -12  -4   1   36.30    2.70
 -12  -4   1   35.40    3.10
  12  -4  -1   37.30    2.40
  12   4   1   34.20    2.40
 -12  -4   1   32.10    4.40
  12   4   1   29.50    3.30
 -12  -4   1   32.90    2.90
 -12  -4  -1   28.80    2.90
 -12  -4  -1   36.80    2.70
  12   4  -1   32.60    1.80
 -12  -4  -1   43.90    3.50
  12  -4   1   31.70    2.20
 -12  -4  -1   33.00    1.90
  12   4  -1   37.50    2.90
  12   4  -1   29.00    3.40
  12   4  -1   33.30    2.10
 -12  -4  -1   32.00    4.30
  12  -4   1   38.70    3.30
 -12  -4  -1   33.70    2.00
 -12  -5   1   57.29    2.60
  12   5   1   58.89    2.60
  12  -5  -1   58.09    3.00
 -12  -5   1   62.59    3.00
  12  -5  -1   56.09    3.00
  12   5   1   61.49    3.00
  12   5   1   58.49    3.80
  12   5   1   63.39    3.30
 -12  -5   1   61.19    3.00
 -12  -5   1   64.19    2.80
  12   5   1   58.69    3.00
  12   5  -1   60.29    3.90
 -12  -5  -1   60.29    3.70
  12   5  -1   60.59    3.20
  12  -5   1   63.89    3.20
  12   5  -1   57.89    2.70
 -12  -5  -1   64.89    3.00
 -12  -5  -1   61.09    3.00
  12   5  -1   56.39    3.00
 -12  -5  -1   57.19    2.60
 -12  -6   1    6.80    0.80
 -12  -6   1    8.30    0.80
  12   6   1    8.60    0.90
  12   6   1    6.80    0.80
  12  -6   1    7.10    0.80
 -12  -6  -1    6.40    0.70
  12   6  -1    7.40    0.80
 -12  -6  -1    7.20    0.70
  12   6  -1    6.40    0.60
  12   6  -1    7.50    0.80
 -13   0   1    0.10    0.70
 -13   0   1    0.00    0.60
 -13   0  -1   -0.70    1.40
 -13   0   1   -0.40    1.30
 -13   0  -1   -0.80    0.80
  13   0   1    2.20    1.70
 -13   0  -1    1.20    1.40
  13   0   1   -0.20    0.60
  13   0  -1    0.40    0.70
 -13   0   1    0.30    1.20
 -13   0   1   -0.90    1.50
 -13   0  -1   -0.80    1.20
 -13   0  -1    0.20    0.70
  13  -1  -1   98.09    4.70
 -13  -1   1   98.29    4.20
 -13   1  -1   93.89    4.50
 -13  -1   1  101.59    5.50
 -13   1  -1   95.89    5.40
 -13  -1   1   98.29    6.70
  13   1   1   98.69    4.50
  13   1   1   86.99    4.50
  13  -1  -1   95.09    4.30
  13   1   1   99.19    4.60
 -13   1  -1   96.49    4.20
 -13  -1   1   88.69    5.70
 -13   1  -1   90.29    5.50
 -13   1  -1   89.39    5.90
 -13  -1   1   96.99    6.40
 -13   1   1   88.39    5.20
 -13   1   1   96.89    4.10
 -13  -1  -1   93.99    5.60
 -13  -1  -1  110.39    5.10
 -13  -1  -1   90.19    6.50
 -13   1   1  100.79    5.60
 -13  -1  -1  100.09    4.20
  13   1  -1   98.19    4.60
  13  -1   1   95.89    4.70
 -13  -1  -1   97.19    5.30
  13  -1   1   98.79    5.40
 -13  -1  -1   88.19    5.60
 -13   1   1   97.29    6.10
  13   1  -1   93.79    4.40
 -13  -1  -1   93.69    6.20
 -13   2  -1   45.20    2.80
 -13  -2   1   46.40    2.30
  13   2   1   42.40    2.60
 -13  -2   1   42.90    3.70
 -13  -2   1   46.70    3.50
  13  -2  -1   37.40    2.80
 -13   2  -1   38.60    3.60
 -13   2  -1   47.50    3.60
 -13  -2   1   39.10    2.60
  13  -2  -1   40.60    2.20
  13  -2  -1   43.60    2.80
  13   2   1   41.50    2.60
  13   2   1   41.60    2.70
 -13  -2   1   49.90    7.30
 -13   2  -1   42.10    2.20
  13   2   1   40.10    2.50
  13   2   1   37.30    2.30
 -13  -2   1   41.60    2.60
 -13  -2   1   44.60    4.80
  13  -2   1   43.70    2.70
 -13  -2  -1   43.90    2.30
 -13  -2  -1   41.40    3.80
 -13   2   1   43.20    2.80
  13  -2   1   41.70    2.90
 -13  -2  -1   43.40    3.60
  13   2  -1   43.90    2.60
 -13   2   1   35.20    3.90
 -13   2   1   40.70    2.20
 -13  -2  -1   32.50    4.50
  13   2  -1   39.00    2.30
  13   2  -1   37.80    2.40
 -13  -2  -1   41.50    4.50
 -13  -2  -1   37.00    2.60
 -13   2   1   40.60    3.20
 -13  -2  -1   44.30    2.60
  13   2  -1   46.70    2.80
  13   2  -1   48.60    2.70
  13  -2   1   45.70    2.30
 -13  -3   1   22.50    2.80
 -13  -3   1   21.60    1.90
  13  -3  -1   18.40    1.80
  13   3   1   23.70    2.00
  13   3   1   25.40    2.00
 -13   3  -1   21.80    2.00
  13   3   1   22.20    2.10
 -13   3  -1   24.80    3.60
  13   3   1   20.00    2.20
 -13  -3   1   20.70    1.40
 -13  -3   1   18.40    3.80
 -13  -3   1   28.90    3.90
  13  -3  -1   23.70    2.10
 -13  -3   1   23.60    2.00
 -13  -3   1   22.40    1.70
 -13  -3  -1   22.90    1.40
 -13  -3  -1   18.00    3.10
 -13  -3  -1   21.40    2.50
  13   3  -1   24.60    2.40
 -13  -3  -1   20.10    1.80
  13   3  -1   22.70    2.10
  13   3  -1   24.70    1.90
  13  -3   1   24.20    2.20
 -13   3   1   23.80    2.10
 -13  -3  -1   21.90    1.90
  13   3  -1   20.60    1.80
  13  -3   1   22.90    2.00
 -13  -3  -1   20.10    1.60
 -13  -4   1  117.99    6.00
  13   4   1  127.69    5.20
 -13  -4   1  115.19    5.20
 -13  -4   1  114.99    4.90
  13  -4  -1  116.69    5.30
 -13  -4   1  126.89    5.30
  13   4   1  123.39    5.50
  13   4   1  122.49    5.20
 -13  -4   1  117.59    5.70
  13  -4  -1  121.19    5.30
  13   4   1  114.49    5.90
  13  -4   1  120.29    5.20
 -13  -4  -1  120.79    4.90
 -13  -4  -1  117.39    6.00
 -13  -4  -1  125.29    5.70
  13   4  -1  122.09    5.20
 -13  -4  -1  118.49    4.90
 -13  -4  -1  125.39    5.30
  13   4  -1  118.49    4.70
  13   4  -1  119.19    5.10
 -13  -4  -1  120.09    5.30
  13   4  -1  125.99    6.00
  13  -4   1  118.19    5.40
  13   5   1    2.80    0.60
  13   5   1    1.90    0.80
  13  -5  -1    1.60    0.90
 -13  -5   1    3.00    0.50
 -13  -5   1    2.40    0.90
  13  -5  -1    3.40    0.80
 -13  -5   1    4.00    0.80
 -13  -5   1    2.10    1.00
 -13  -5  -1    2.20    0.80
  13   5  -1    2.50    0.70
 -13  -5  -1    3.80    0.60
  13   5  -1    2.20    0.60
  13  -5   1    2.70    0.90
 -13  -5  -1    3.30    0.70
 -13  -5  -1    2.10    1.00
  13   5  -1    4.50    0.80
 -14   0   1    0.30    0.70
  14   0  -1   -0.20    1.20
 -14   0  -1   -0.40    1.10
  14   0   1   -0.20    0.70
 -14   0   1    4.20    1.90
 -14   0  -1   -0.70    0.90
 -14   0  -1   -0.50    0.80
 -14   0  -1    1.10    0.80
  14   0   1   -0.30    1.20
 -14   0   1    0.40    0.80
 -14   0  -1    1.70    1.70
  14   0  -1   -0.60    0.80
  14   0   1   -0.20    0.90
  14   0  -1   -0.50    0.70
 -14   0   1   -0.70    1.20
 -14   0  -1    0.40    1.30
 -14   0   1    1.00    1.40
  14   1   1    7.90    1.20
 -14   1  -1   11.00    2.20
 -14  -1   1   10.10    1.30
 -14   1  -1   11.30    1.20
 -14  -1   1   11.70    1.30
 -14  -1   1    7.60    1.80
  14  -1  -1    8.60    1.10
  14  -1  -1    9.50    1.50
  14   1   1    8.20    1.40
  14   1   1   12.50    1.40
 -14  -1   1   11.40    2.30
 -14   1  -1   11.60    2.00
 -14   1  -1   10.70    2.30
 -14  -1   1    8.10    2.10
 -14  -1   1    5.60    2.40
 -14  -1  -1    7.90    2.10
 -14   1   1    8.80    2.20
 -14  -1  -1   10.90    1.20
 -14   1   1   12.00    1.30
 -14  -1  -1   11.30    2.10
  14   1  -1   12.10    1.60
 -14  -1  -1    9.50    2.70
  14   1  -1   10.70    1.30
 -14  -1  -1   11.60    1.50
  14  -1   1    6.90    1.50
 -14  -1  -1   10.80    2.10
 -14   1   1    9.30    1.80
  14   1  -1   12.20    1.40
 -14   1   1   16.20    2.30
 -14   1   1   11.60    1.20
  14  -1   1   11.10    1.30
 -14   2  -1  258.57    9.60
  14  -2  -1  258.77    9.60
  14   2   1  260.27    9.90
 -14   2  -1  246.78   11.10
 -14  -2   1  227.88    9.90
  14  -2  -1  265.47   10.20
  14   2   1  255.67   10.00
 -14  -2   1  230.08   11.30
 -14  -2   1  224.18   12.60
 -14  -2   1  262.77    9.60
 -14  -2   1  254.97    9.90
  14   2   1  256.97   10.10
 -14  -2   1  238.08   12.30
 -14  -2   1  247.68   11.10
  14  -2  -1  247.38   10.10
  14   2   1  247.58    9.50
 -14   2  -1  238.58   11.10
  14   2  -1  265.67   10.10
  14  -2   1  249.28   10.00
 -14  -2  -1  252.47   11.30
  14  -2   1  268.47   10.20
 -14   2   1  243.78   11.30
 -14  -2  -1  250.97   11.30
 -14  -2  -1  268.57   12.50
 -14  -2  -1  225.98   12.50
 -14   2   1  244.18    9.60
 -14  -2  -1  260.47    9.60
  14   2  -1  259.67   10.00
  14   2  -1  239.38    9.50
 -14  -2  -1  233.18    9.90
  14  -2   1  248.98    9.60
 -14  -2  -1  252.47   10.00
 -14   2   1  236.78   10.70
  14   3   1   48.20    2.80
  14   3   1   47.20    2.60
  14  -3  -1   51.49    3.10
 -14  -3   1   56.09    4.90
 -14  -3   1   52.09    3.80
 -14  -3   1   48.70    2.80
 -14  -3   1   46.60    2.80
 -14  -3   1   47.90    2.60
  14   3   1   52.09    2.90
  14  -3  -1   52.29    3.00
 -14   3  -1   49.40    2.50
 -14  -3   1   40.30    3.50
 -14  -3   1   49.10    2.30
  14   3   1   50.19    2.80
  14   3  -1   49.80    2.90
 -14  -3  -1   47.00    2.80
  14   3  -1   47.50    2.70
  14   3  -1   47.20    2.60
 -14   3   1   48.10    2.80
 -14  -3  -1   46.80    4.70
  14   3  -1   53.59    2.90
 -14  -3  -1   50.29    2.60
  14  -3   1   46.20    3.10
 -14  -3  -1   49.00    2.30
  14  -3   1   49.60    2.80
 -14  -3  -1   48.70    3.60
 -14  -3  -1   49.10    3.70
 -14  -3  -1   49.80    2.90
  14  -4  -1   34.80    2.20
  14   4   1   33.90    2.50
 -14  -4   1   35.00    2.10
  14   4   1   34.40    2.10
 -14  -4   1   38.00    3.80
 -14  -4   1   35.60    1.90
  14   4   1   35.40    2.10
 -14  -4   1   36.80    2.20
  14   4   1   37.50    2.30
 -14  -4   1   32.20    2.80
  14  -4  -1   33.90    2.30
  14  -4   1   36.50    2.40
  14   4  -1   33.70    2.00
 -14  -4  -1   33.70    1.90
  14   4  -1   37.40    2.30
 -14  -4  -1   34.70    2.20
 -14  -4  -1   37.20    2.30
 -14  -4  -1   30.00    2.80
  14   4  -1   35.50    2.60
  14   4  -1   35.40    2.00
  14   5   1   -0.50    0.40
  14   5   1    0.10    0.60
 -14  -5   1    0.30    0.30
 -14  -5   1    0.20    0.70
  14   5   1    0.70    0.50
 -14  -5   1    0.40    0.50
 -14  -5   1   -0.30    0.50
  14   5  -1    0.40    0.60
 -14  -5  -1    0.20    0.70
 -14  -5  -1    0.00    0.50
  14  -5   1    0.50    0.70
  14   5  -1    0.00    0.50
 -14  -5  -1    0.10    0.50
  15   0  -1   -0.10    1.10
  15   0  -1    0.10    0.70
  15   0  -1    0.10    0.80
 -15   0   1    0.30    0.70
 -15   0   1   -1.10    1.40
 -15   0   1   -1.30    1.10
  15   0   1    0.40    0.80
 -15   0   1   -0.60    1.40
 -15   0   1    0.20    0.70
 -15   0  -1   -0.60    0.60
 -15   0  -1    0.40    1.50
  15   0   1    0.60    1.20
 -15   0  -1   -0.90    1.20
 -15   0  -1    0.20    0.80
 -15  -1   1   64.99    5.90
 -15  -1   1   79.29    5.00
 -15   1  -1   73.69    5.30
 -15   1  -1   78.79    3.70
 -15   1  -1   74.49    3.80
 -15  -1   1   77.19    5.60
  15  -1  -1   85.79    3.70
  15  -1  -1   84.09    4.20
  15   1   1   81.89    4.10
  15  -1  -1   83.79    4.10
 -15  -1   1   81.59    3.70
 -15  -1   1   75.89    3.80
 -15   1  -1   81.69    5.00
  15   1   1   82.99    4.00
  15   1   1   77.79    3.70
 -15   1  -1   81.29    4.90
 -15  -1   1   72.59    5.20
 -15  -1  -1   66.69    5.00
  15  -1   1   88.99    3.80
  15   1  -1   80.89    4.00
 -15   1   1   79.49    4.80
 -15  -1  -1   81.89    3.90
 -15  -1  -1   83.29    5.70
 -15  -1  -1   76.39    3.70
 -15   1   1   86.39    5.10
  15   1  -1   78.69    3.80
 -15   1   1   76.59    5.50
 -15  -1  -1   83.49    5.20
  15  -1   1   83.09    4.20
  15   1  -1   82.69    3.90
 -15   1   1   84.69    3.70
 -15  -1  -1   69.59    5.90
  15   2   1   53.09    2.90
  15  -2  -1   53.09    3.40
 -15  -2   1   46.20    5.30
 -15  -2   1   51.59    5.20
 -15  -2   1   54.89    3.90
 -15   2  -1   50.79    3.70
 -15  -2   1   50.89    2.60
 -15  -2   1   53.09    2.90
  15  -2  -1   56.79    3.20
 -15  -2   1   60.49    4.20
 -15   2  -1   47.80    3.70
  15  -2  -1   59.29    2.70
  15   2   1   58.29    3.40
 -15   2  -1   55.19    2.60
  15  -2   1   56.09    2.60
 -15  -2  -1   48.70    2.60
 -15   2   1   52.99    4.00
 -15  -2  -1   52.19    4.00
  15   2  -1   58.09    3.80
 -15   2   1   53.19    2.60
  15  -2   1   53.59    3.10
 -15  -2  -1   46.00    3.30
  15   2  -1   53.99    3.00
 -15  -2  -1   44.80    5.50
 -15  -2  -1   62.99    5.00
  15  -2   1   50.19    3.90
 -15  -2  -1   48.80    3.90
 -15  -2  -1   52.39    3.00
 -15  -3   1  183.28    8.70
 -15  -3   1  193.08    7.70
 -15  -3   1  183.98    7.20
  15  -3  -1  197.88    7.80
 -15   3  -1  190.88    7.40
  15   3   1  198.88    7.70
  15   3   1  199.98    7.80
  15   3   1  182.78    7.30
  15  -3  -1  192.98    7.80
 -15  -3   1  191.58    7.70
 -15  -3   1  183.28    8.60
 -15  -3   1  198.58    7.50
 -15  -3  -1  191.88    7.50
 -15   3   1  189.18    7.30
 -15  -3  -1  176.18    7.30
  15   3  -1  192.28    7.60
  15   3  -1  202.88    7.90
 -15  -3  -1  192.68    8.70
 -15  -3  -1  176.98    8.50
  15   3  -1  183.78    7.30
  15  -3   1  193.18    7.70
 -15  -3  -1  190.98    7.70
  15  -3   1  199.98    7.90
 -15  -3  -1  188.28    7.80
  15   4   1    0.80    0.70
 -15  -4   1    0.20    0.90
 -15  -4   1    0.50    0.50
  15   4   1   -0.10    0.50
  15  -4  -1   -0.40    0.70
 -15  -4   1   -0.10    0.70
 -15  -4   1    0.60    0.80
  15  -4  -1    0.80    0.80
 -15  -4  -1    0.50    0.70
 -15  -4  -1    0.20    0.90
  15   4  -1   -0.30    0.90
  15   4  -1    0.50    0.50
  15  -4   1    0.60    0.80
  15  -4   1    0.40    1.20
 -15  -4  -1   -0.10    0.40
 -15  -4  -1   -0.10    0.60
  15   4  -1   -0.10    0.50
 -16   0   1    1.60    1.30
 -16   0   1   -0.90    1.50
 -16   0  -1    1.10    1.80
 -16   0   1   -0.80    0.60
 -16   0  -1    0.30    1.20
  16   0  -1    0.10    0.70
  16   0   1    1.20    1.10
 -16   0  -1    0.60    1.30
 -16   0  -1   -0.20    0.70
  16   0  -1   -0.10    1.00
  16   0   1    0.10    0.70
 -16   0  -1    0.60    0.70
 -16   0   1   -0.30    0.60
  16   0  -1    0.40    0.60
 -16   0   1    0.30    1.50
 -16   1  -1  102.39    8.00
 -16   1  -1  115.19    4.70
 -16  -1   1  107.69    5.80
 -16  -1   1  112.69    4.60
  16  -1  -1  109.59    5.10
  16  -1  -1  116.09    4.70
  16   1   1  113.39    4.90
 -16  -1   1  103.19    4.70
  16   1   1  112.39    4.90
 -16   1  -1  106.29    4.70
  16  -1  -1  110.09    5.00
  16   1   1  111.79    4.70
 -16   1  -1  107.19    5.90
 -16  -1   1  102.79    6.30
  16   1  -1  109.39    4.90
 -16  -1  -1   99.39    6.20
 -16  -1  -1  111.29    4.90
 -16   1   1   98.99    5.50
  16  -1   1  110.29    5.00
 -16   1   1   94.39    7.80
  16   1  -1  111.99    4.80
 -16  -1  -1  107.89    4.60
 -16   1   1  112.29    4.60
  16  -1   1  113.49    4.70
 -16  -1  -1   98.29    5.80
  16  -1   1  114.09    5.10
  16   1  -1  112.19    4.80
 -16  -2   1   33.80    2.10
  16  -2  -1   34.50    1.80
 -16  -2   1   34.10    3.40
 -16  -2   1   33.60    1.80
 -16   2  -1   34.70    1.90
  16  -2  -1   32.80    2.40
  16   2   1   33.30    2.20
  16   2   1   33.60    2.10
 -16  -2   1   30.90    2.90
  16  -2  -1   32.60    2.40
  16  -2   1   30.60    2.30
 -16  -2  -1   34.00    2.20
 -16  -2  -1   26.60    3.00
  16  -2   1   30.50    2.40
  16  -2   1   31.90    1.80
 -16  -2  -1   25.10    2.70
 -16  -2  -1   37.10    1.90
  16   2  -1   33.60    2.10
 -16   2   1   32.00    1.80
  16   2  -1   32.50    2.10
  16  -3  -1   51.19    2.80
 -16  -3   1   50.09    2.60
 -16  -3   1   54.29    2.50
 -16  -3   1   54.19    3.40
  16   3   1   54.09    2.70
  16  -3  -1   47.50    2.70
 -16  -3   1   53.79    2.60
  16   3   1   52.89    2.70
  16   3  -1   51.89    2.60
  16   3  -1   53.49    2.70
 -16  -3  -1   49.40    2.50
  16  -3   1   47.70    2.60
  16  -3   1   53.09    2.90
 -16  -3  -1   48.80    3.40
 -16  -3  -1   49.30    2.60
 -16  -3  -1   48.20    2.70
 -16  -4   1   21.20    1.50
  16  -4  -1   20.40    1.40
  16  -4  -1   20.00    1.50
  16   4   1   22.90    1.30
 -16  -4   1   21.40    1.20
 -16  -4   1   23.30    1.40
  16   4   1   21.90    1.40
 -16  -4   1   21.50    2.00
 -16  -4  -1   19.90    1.40
 -16  -4  -1   23.40    1.40
  16   4  -1   22.20    1.50
 -16  -4  -1   17.00    1.80
  16  -4   1   21.60    1.60
 -16  -4  -1   20.90    1.20
  16   4  -1   22.10    1.30
  17   0   1   -0.10    0.60
 -17   0  -1   -0.10    0.60
 -17   0   1    0.20    1.40
 -17   0  -1    0.80    0.70
  17   0  -1    0.60    0.90
  17   0   1    0.00    0.90
  17   0  -1    0.40    0.60
 -17   0  -1   -0.40    1.60
 -17   0   1    0.10    0.60
 -17  -1   1   38.70    2.10
  17  -1  -1   37.30    2.50
 -17  -1   1   42.80    3.60
  17   1   1   36.70    2.30
 -17   1  -1   39.90    2.10
  17  -1  -1   38.70    2.10
  17   1   1   40.70    2.30
 -17  -1   1   41.10    2.20
 -17   1  -1   37.40    3.10
  17  -1  -1   36.80    2.40
  17   1  -1   38.90    2.30
 -17  -1  -1   40.80    2.20
  17  -1   1   39.70    2.40
 -17   1   1   37.60    2.10
  17  -1   1   37.30    2.50
  17   1  -1   38.00    2.70
  17  -1   1   40.10    2.10
 -17  -1  -1   39.00    4.50
 -17  -1  -1   40.20    2.10
  17  -2  -1    5.90    1.10
  17   2   1    6.60    0.80
  17  -2  -1    5.80    1.10
 -17  -2   1    7.00    0.80
 -17   2  -1    4.70    0.70
  17   2   1    6.50    1.00
 -17  -2   1    4.60    1.30
 -17  -2   1    6.00    0.90
 -17  -2  -1    6.40    1.50
 -17  -2  -1    5.60    0.90
 -17  -2  -1    5.50    0.70
  17   2  -1    7.20    1.10
  17  -2   1    7.10    1.20
  17  -2   1    6.80    1.50
 -17   2   1    5.40    0.70
  17   2  -1    4.70    0.80
 -17  -3   1   32.70    1.90
 -17  -3   1   35.00    1.80
  17   3   1   31.30    1.80
  17  -3  -1   35.40    1.90
  17  -3  -1   32.40    1.90
 -17  -3   1   31.00    1.80
  17   3   1   32.80    1.80
 -17   3  -1   34.60    1.60
  17   3  -1   34.00    1.80
 -17  -3  -1   33.50    1.70
  17  -3   1   34.10    2.10
  17   3  -1   32.80    1.80
 -17  -3  -1   28.40    2.50
 -17  -3  -1   32.60    1.90
 -17  -3  -1   33.50    1.90
  17  -3   1   35.10    2.40
 -17   3   1   34.40    1.60
  18   0   1    0.40    0.80
  18   0  -1    0.00    0.80
  18   0   1   -0.30    0.50
 -18   0  -1   -0.90    0.50
 -18   0  -1   -0.10    0.50
  18   0  -1    0.30    0.60
 -18   0   1    0.10    0.50
 -18   0  -1   -1.20    1.20
  18   0   1   -0.50    0.70
  18   0  -1   -0.40    0.60
 -18  -1   1   38.20    3.50
 -18   1  -1   42.50    2.10
  18  -1  -1   40.50    2.00
  18   1   1   37.80    2.10
 -18  -1   1   44.50    2.00
  18  -1  -1   42.60    2.60
 -18  -1   1   37.10    2.40
 -18  -1  -1   42.20    2.00
  18  -1   1   44.00    2.50
  18  -1   1   42.70    2.00
  18   1  -1   41.80    2.20
 -18  -1  -1   39.70    2.10
 -18   1   1   40.70    2.00
  18  -1   1   39.40    2.40
 -18  -1  -1   39.80    3.00
 -18  -2   1    4.50    1.90
  18  -2  -1    4.80    0.90
 -18  -2   1    3.50    0.70
 -18  -2   1    4.90    0.60
  18   2   1    3.80    0.70
 -18  -2   1    2.90    0.70
  18  -2  -1    4.50    0.90
 -18   2  -1    5.00    0.60
  18   2  -1    3.30    0.70
 -18   2   1    5.40    0.70
 -18  -2  -1    4.40    0.70
  18  -2   1    4.80    0.80
 -18  -2  -1    5.60    1.30
 -18  -2  -1    4.60    0.70
 -18  -2  -1    5.00    0.60
  18  -2   1    4.50    0.90
 -18  -3   1  117.99    4.40
  18   3   1  108.39    4.50
  18  -3  -1  119.89    4.60
 -18  -3   1  114.39    4.40
  18  -3  -1  103.29    4.40
 -18  -3  -1  123.69    4.60
 -18  -3  -1  116.39    4.60
  18   3  -1  112.89    4.40
  18   3  -1  110.89    4.40
  18  -3   1  108.19    4.50
 -19   0  -1    0.10    0.50
  19   0   1    0.00    0.40
  19   0   1   -0.60    0.60
  19   0  -1    0.30    0.40
 -19   0   1   -0.60    0.50
  19   0  -1   -0.50    0.60
  19   0   1    0.20    0.60
  19  -1  -1   12.70    1.10
  19   1   1   13.40    1.30
  19   1   1   13.90    1.10
  19  -1  -1   13.20    0.90
  19  -1  -1   11.50    1.20
 -19   1  -1   14.30    1.00
 -19  -1   1   15.30    1.10
 -19  -1   1   13.50    0.90
 -19  -1  -1   14.00    0.90
  19  -1   1   11.20    1.10
 -19   1   1   12.10    0.90
 -19  -1  -1   14.90    1.10
  19  -1   1   12.70    1.20
  19   1  -1   12.50    1.30
  19  -1   1   13.40    1.20
  19   1  -1   14.00    1.00
 -19  -2   1   11.00    0.90
  19  -2  -1   10.60    1.10
 -19   2  -1   11.80    0.80
  19  -2  -1    9.80    1.00
  19   2   1   11.50    0.90
 -19  -2  -1   11.70    0.90
  19   2  -1   10.70    0.90
 -19   2   1   12.10    0.80
  19  -2   1   10.00    0.90
   0   0  -2 1866.71   70.29
   0   0   2 1757.52   64.99
   0   1   2    0.70    0.50
   0   1  -2    0.50    0.50
   0  -1   2    0.40    0.50
   0  -1  -2    0.10    0.40
   0  -1  -2    0.20    0.40
   0  -1  -2    0.40    0.30
   0   2  -2  674.83   23.50
   0  -2  -2  623.94   23.10
   0  -2   2  649.34   23.30
   0  -2   2  636.64   23.40
   0   2  -2  643.34   23.50
   0   2   2  603.84   23.50
   0   3  -2    0.50    0.80
   0   3  -2    0.40    0.90
   0  -3  -2   -0.30    0.60
   0  -3   2    0.00    0.90
   0   4  -2   14.50    2.00
   0   4  -2   11.40    1.10
   0   4  -2   16.00    2.10
   0  -4   2   13.70    1.20
   0  -4   2   11.10    1.20
   0  -4  -2   14.80    1.50
   0  -4  -2   11.30    1.10
   0  -4  -2   12.20    1.40
   0  -4  -2   12.00    1.60
   0   4   2   12.80    1.00
   0  -4   2   12.10    1.50
   0   5  -2    0.10    0.60
   0  -5  -2    0.50    0.40
   0  -5  -2    0.20    0.90
   0  -5   2   -0.60    1.00
   0  -5  -2   -0.30    0.70
   0  -5   2   -0.20    0.90
   0   5   2    0.30    0.60
   0  -5   2   -0.30    0.40
   0  -5  -2    1.90    1.10
   0  -5   2    0.30    0.80
   0  -5  -2   -0.40    1.10
   0  -6  -2  408.06   14.80
   0  -6   2  390.36   14.90
   0  -6   2  385.46   14.80
   0  -6  -2  416.66   15.50
   0   6  -2  389.16   14.70
   0  -6  -2  384.96   15.60
   0  -6   2  383.76   15.20
   0   6   2  390.16   14.80
   0  -7  -2    1.20    0.60
   0  -7   2    0.80    0.80
   0   7   2    0.00    0.50
   0  -7   2    0.10    0.60
   0   7  -2    0.10    0.50
   0   7   2    0.50    0.70
   0  -7  -2   -1.00    0.80
   1   0  -2  297.17   10.30
  -1   0  -2  305.17   10.30
  -1   0  -2  261.57   10.30
   1   0  -2  261.27   10.30
  -1   1  -2   76.19    3.00
  -1   1  -2   73.39    3.00
  -1  -1   2   73.09    3.10
  -1  -1   2   75.49    3.40
   1   1  -2   74.59    3.30
  -1   1   2   76.69    2.90
  -1  -1  -2   74.59    3.00
   1  -1   2   75.29    3.00
  -1  -1  -2   73.69    3.10
  -1  -1  -2   72.79    3.20
   1   1  -2   72.99    3.30
  -1   1   2   74.79    3.00
  -1  -2   2  711.03   24.50
  -1  -2   2  670.33   24.60
  -1  -2   2  637.64   24.90
  -1   2  -2  662.63   24.60
   1   2  -2  685.33   25.00
   1  -2   2  669.93   24.60
  -1  -2  -2  648.44   24.60
   1   2  -2  696.33   25.70
  -1   2   2  675.83   24.60
   1   2  -2  693.73   25.00
  -1   3  -2   67.79    3.50
  -1  -3   2   65.09    3.30
  -1  -3   2   67.89    3.30
   1   3   2   66.39    3.70
   1  -3  -2   66.69    3.10
  -1   3  -2   67.49    3.50
  -1  -3  -2   66.79    3.00
  -1  -3  -2   69.19    3.20
   1   3  -2   71.69    3.90
   1   3  -2   62.99    3.70
   1   3  -2   68.59    3.90
  -1  -4   2   47.40    2.50
   1  -4  -2   48.30    2.80
   1   4   2   47.30    2.30
  -1  -4   2   52.19    3.00
  -1   4  -2   53.49    3.30
  -1  -4   2   49.50    2.40
   1  -4  -2   50.79    2.50
  -1   4  -2   47.10    3.30
   1  -4  -2   52.69    2.80
   1  -4  -2   49.99    3.20
  -1  -4  -2   51.19    2.80
   1   4  -2   49.20    3.50
   1   4  -2   48.50    2.30
  -1  -4  -2   47.30    2.80
  -1   4   2   45.50    2.30
   1  -4   2   48.50    2.40
  -1  -4  -2   49.70    2.50
  -1  -4  -2   51.19    3.10
   1  -4   2   54.29    3.00
   1  -5  -2   26.00    2.50
  -1  -5   2   29.70    2.50
  -1  -5   2   33.00    2.60
   1  -5  -2   25.50    1.80
  -1   5  -2   22.60    1.60
   1   5   2   23.20    1.70
   1   5   2   26.20    2.20
   1  -5  -2   24.60    1.90
   1  -5  -2   28.10    1.90
  -1  -5   2   24.20    2.30
  -1  -5   2   27.20    1.50
  -1   5   2   23.10    1.60
  -1  -5  -2   25.50    1.90
  -1  -5  -2   24.90    2.40
   1  -5   2   24.80    1.90
   1   5  -2   26.00    2.00
  -1  -5  -2   28.10    1.50
   1  -5   2   25.00    1.30
   1  -5   2   25.10    2.30
   1   5  -2   25.80    1.70
  -1  -5  -2   28.30    2.30
  -1  -6   2   17.40    1.60
  -1  -6   2   17.60    1.70
   1  -6  -2   17.80    1.50
   1   6   2   16.00    1.50
   1  -6  -2   15.60    2.70
  -1   6  -2   15.60    1.40
   1  -6  -2   16.30    1.90
  -1  -6   2   19.00    1.60
   1  -6   2   19.40    1.90
  -1  -6  -2   15.30    1.40
  -1  -6  -2   18.60    3.10
   1   6  -2   16.20    1.40
   1  -6   2   15.60    2.30
   1  -6   2   14.90    1.50
  -1   6   2   16.40    1.40
   1   7   2   28.10    1.60
   1  -7  -2   24.00    1.50
  -1  -7   2   27.30    2.00
  -1  -7   2   25.10    1.70
   1  -7  -2   25.70    2.00
  -1   7  -2   27.10    1.50
   1   7   2   30.50    1.80
  -1  -7  -2   25.80    1.50
   1   7  -2   27.50    1.60
   1  -7   2   28.90    1.90
  -1   7   2   25.20    1.50
   2   0  -2   83.19    3.30
  -2   0  -2   87.29    3.40
   2   0   2   79.89    3.20
   2   0  -2   79.19    3.20
   2   0  -2   78.79    3.30
  -2   0  -2   75.99    3.30
  -2  -1   2  127.29    5.10
  -2  -1   2  130.89    5.40
   2   1   2  122.79    5.10
  -2   1  -2  133.29    4.80
  -2   1  -2  119.79    4.90
   2   1  -2  132.69    5.30
  -2  -1  -2  134.09    5.30
  -2  -1  -2  130.79    5.00
  -2   1   2  124.69    4.70
   2   1  -2  121.49    5.20
   2   1  -2  126.39    5.30
  -2  -1  -2  128.89    5.30
  -2  -2   2   30.20    2.00
  -2  -2   2   28.40    2.10
  -2   2  -2   28.50    1.50
   2   2   2   27.00    2.20
  -2   2  -2   26.80    1.50
  -2  -2   2   30.40    1.70
  -2  -2  -2   30.50    1.80
   2   2  -2   29.40    2.20
  -2  -2  -2   28.30    1.80
  -2  -2  -2   25.80    1.90
   2   2  -2   25.60    2.10
   2   2  -2   30.90    1.90
  -2   2   2   27.10    1.30
   2  -2   2   29.20    1.70
  -2   2   2   29.60    1.40
  -2  -2  -2   27.30    1.50
  -2   2   2   25.30    1.50
   2  -3  -2   23.70    1.70
  -2   3  -2   24.50    1.80
  -2  -3   2   24.00    2.20
  -2  -3   2   23.60    1.90
  -2  -3   2   26.20    1.40
   2   3   2   24.70    2.30
  -2  -3  -2   24.10    1.10
   2   3  -2   28.40    2.60
   2   3  -2   23.40    2.20
  -2   3   2   23.20    1.90
  -2  -3  -2   24.60    1.20
   2   3  -2   28.80    2.50
  -2  -3  -2   24.80    1.80
  -2  -4   2   52.49    3.00
   2   4   2   54.69    3.90
  -2  -4   2   48.60    2.60
  -2  -4   2   49.50    2.60
   2  -4  -2   54.59    3.00
  -2  -4   2   52.69    2.40
   2  -4  -2   49.70    2.80
  -2   4  -2   53.29    3.20
  -2   4  -2   51.29    3.30
   2   4   2   49.10    2.40
   2   4  -2   52.29    2.50
  -2  -4  -2   50.69    2.90
   2   4  -2   44.90    3.60
  -2  -4  -2   52.19    2.50
  -2  -4  -2   50.59    2.70
  -2  -4  -2   53.59    3.00
   2  -4   2   51.09    2.50
   2   4  -2   51.29    3.80
   2  -4   2   51.99    3.10
  -2  -4  -2   59.09    3.30
  -2  -5   2    5.70    1.10
  -2   5  -2    6.20    0.90
   2   5   2    7.00    1.00
  -2  -5   2    6.80    1.10
   2   5   2    7.70    1.30
  -2  -5   2    6.40    1.40
  -2  -5   2    8.50    1.10
  -2  -5   2    6.90    1.50
   2  -5  -2    5.40    1.60
   2  -5  -2    7.80    1.10
   2  -5  -2    6.90    1.00
   2  -5  -2   11.70    1.60
   2   5  -2    5.80    0.90
  -2  -5  -2    6.30    1.10
  -2  -5  -2    6.70    1.10
  -2  -5  -2    7.00    1.40
  -2   5   2    5.20    0.80
   2  -5   2    4.60    1.00
   2   5  -2    6.70    1.20
   2  -5   2    5.10    1.30
  -2  -5  -2    6.20    0.90
   2   6   2   16.10    1.50
   2  -6  -2   17.20    2.00
  -2   6  -2   16.20    1.30
  -2  -6   2   17.80    1.60
  -2  -6   2   17.50    2.00
   2  -6  -2   15.10    1.40
   2   6   2   13.50    2.10
  -2  -6   2   17.90    2.30
  -2  -6  -2   16.90    1.30
  -2   6   2   16.70    1.40
   2   6  -2   17.30    1.50
   2  -6   2   16.50    2.00
   2  -6   2   17.00    1.80
   2   6  -2   18.40    2.40
  -2  -6  -2   15.50    1.40
  -2  -7   2   -0.30    0.50
   2   7   2    1.00    0.70
   2   7   2   -0.70    0.50
  -2   7  -2    0.30    0.50
  -2  -7   2    0.80    0.60
   2  -7  -2    0.50    0.80
   2  -7  -2    0.70    0.60
   2   7   2    0.40    0.70
   2   7  -2    0.30    0.50
  -2  -7  -2    0.10    0.50
   2  -7   2    0.30    0.60
  -2  -7  -2    0.80    0.50
  -2  -7  -2    0.60    0.60
   2   7  -2    0.70    0.60
   3   0  -2  413.66   15.80
   3   0  -2  428.26   15.60
  -3   0  -2  416.96   15.80
  -3   0  -2  447.86   15.90
   3   0   2  434.06   15.60
   3   1   2 1283.97   47.00
   3   1  -2 1317.97   47.00
  -3  -2   2  127.69    5.10
  -3  -2   2  121.19    5.60
  -3  -2   2  117.09    5.50
   3   2   2  120.49    5.30
  -3   2  -2  126.29    4.60
  -3   2  -2  113.39    4.60
  -3  -2   2  122.99    5.00
   3   2  -2  123.99    5.60
  -3  -2  -2  117.49    5.30
  -3  -2  -2  120.39    4.90
  -3  -2  -2  122.69    5.30
  -3   2   2  111.39    4.50
   3   2  -2  121.19    5.50
   3   2  -2  116.49    5.20
  -3  -3   2   24.60    1.60
  -3  -3   2   26.60    2.00
   3   3   2   25.30    1.50
  -3   3  -2   23.30    1.60
  -3   3  -2   24.30    1.60
  -3  -3   2   23.80    2.30
   3   3   2   21.00    2.60
  -3  -3  -2   24.00    1.50
  -3  -3  -2   26.80    1.90
  -3  -3  -2   26.20    2.10
   3   3  -2   28.30    2.90
  -3   3   2   26.70    1.70
   3   3  -2   22.40    2.40
   3   3  -2   21.40    1.70
  -3   3   2   24.10    2.20
  -3  -4   2    2.50    1.00
  -3  -4   2    3.20    1.10
   3  -4  -2    3.20    1.00
   3   4   2    2.90    0.90
  -3   4  -2    2.30    1.00
   3  -4  -2    1.80    0.80
  -3   4  -2    2.00    0.80
   3   4   2    3.70    1.60
  -3  -4  -2    2.60    0.80
   3   4  -2    1.80    1.40
   3  -4   2    2.70    0.80
  -3  -4  -2    1.20    1.20
  -3  -4  -2    2.40    1.50
  -3  -4  -2    3.60    1.00
  -3  -4  -2    3.30    1.00
   3   4  -2    5.00    1.50
   3  -4   2    3.90    0.70
   3   5   2   38.00    2.60
   3  -5  -2   31.20    2.10
  -3  -5   2   34.50    2.30
  -3   5  -2   34.80    1.90
  -3  -5   2   37.80    2.20
  -3  -5   2   36.70    2.80
  -3  -5   2   32.00    1.90
  -3  -5   2   40.50    3.00
   3   5   2   34.20    2.10
   3  -5  -2   32.00    2.50
  -3  -5   2   35.10    2.00
  -3  -5  -2   34.90    2.00
  -3   5   2   29.90    2.00
   3  -5   2   36.10    2.60
  -3  -5  -2   45.20    3.30
   3   5  -2   33.40    2.00
  -3  -5  -2   35.10    2.70
  -3  -5  -2   35.00    2.20
   3  -5   2   32.60    2.30
   3   5  -2   36.00    2.50
  -3  -6   2   13.60    2.00
   3   6   2   18.90    1.80
  -3   6  -2   18.40    1.40
  -3  -6   2   16.70    1.20
   3  -6  -2   16.10    1.50
  -3  -6   2   14.60    2.00
   3   6   2   14.20    1.40
   3  -6  -2   17.70    2.10
  -3  -6  -2   21.20    2.70
  -3  -6  -2   15.90    1.90
   3   6  -2   15.10    1.60
   3   6  -2   18.00    1.70
   3   6  -2   13.20    1.30
   3  -6   2   16.40    1.60
  -3   6   2   15.50    1.30
  -3  -6  -2   16.50    1.10
  -3  -6  -2   13.10    1.40
   3  -6   2   16.00    1.80
   3  -6   2   12.40    1.80
   3   7   2   -0.10    0.60
   3  -7  -2    0.20    0.80
  -3   7  -2    0.20    0.40
  -3  -7   2    0.10    0.60
   3   7   2    0.10    0.60
  -3  -7   2    0.50    0.60
   3   7   2    0.30    0.50
  -3  -7  -2    0.40    0.70
   3   7  -2    0.10    0.50
   3   7  -2    0.00    0.60
   3  -7   2   -0.60    0.50
  -3  -7  -2    0.50    0.50
  -3   7   2    0.00    0.40
  -3  -7  -2    0.30    0.50
   4   0  -2  972.00   35.20
  -4  -1   2 3232.28  124.49
  -4  -1   2 3502.15  124.89
   4  -1  -2 3404.56  127.79
   4   1   2 3391.96  124.89
   4  -1   2 3443.56  130.79
   4  -1   2 3492.85  123.29
   4   1  -2 3490.55  146.09
  -4  -1  -2 3501.85  148.79
  -4   2  -2   63.79    2.70
  -4   2  -2   66.99    2.70
  -4  -2   2   68.09    3.30
  -4  -2   2   62.99    3.80
  -4  -2   2   66.29    3.80
   4   2  -2   62.59    3.70
   4   2  -2   56.99    4.00
  -4  -2  -2   64.89    3.20
  -4  -2  -2   68.29    3.60
  -4  -2  -2   68.09    3.30
  -4  -2  -2   66.99    3.60
  -4   2   2   62.89    2.50
  -4   3  -2   44.30    2.20
  -4  -3   2   41.90    2.60
   4   3   2   37.80    2.10
  -4   3  -2   43.80    2.20
  -4  -3   2   44.20    2.50
   4   3   2   45.20    3.10
  -4  -3   2   44.70    3.20
  -4  -3   2   42.70    3.40
  -4  -3  -2   47.20    2.70
   4   3  -2   38.40    3.20
   4   3  -2   45.50    3.10
  -4   3   2   44.30    2.10
  -4   3   2   48.10    2.10
  -4  -3  -2   47.80    2.40
   4   3  -2   42.00    2.10
  -4  -3  -2   46.50    3.00
  -4  -3  -2   40.40    2.90
   4   4   2    0.50    1.30
  -4  -4   2    3.80    1.00
   4  -4  -2    3.50    0.80
  -4   4  -2    3.00    0.80
  -4  -4   2    3.10    0.80
  -4  -4   2    3.90    0.90
  -4  -4   2    3.40    1.10
   4   4   2    2.50    1.10
  -4  -4   2    3.30    2.20
   4   4   2    3.30    0.80
  -4  -4   2    3.90    1.20
   4  -4  -2    3.70    0.80
  -4  -4   2    3.50    0.80
   4  -4   2    2.30    0.80
  -4  -4  -2    3.40    0.80
  -4  -4  -2    2.90    1.00
  -4  -4  -2    2.90    1.30
  -4  -4  -2    2.90    0.80
   4   4  -2    0.80    0.90
   4   4  -2    2.40    1.80
   4   4  -2    3.60    1.50
  -4  -4  -2    4.10    1.10
  -4  -4  -2    1.80    1.60
  -4  -4  -2    3.10    0.80
   4  -4   2    1.90    0.80
   4   4  -2    2.80    0.70
  -4  -5   2   18.70    2.20
  -4  -5   2   15.90    1.30
   4   5   2   12.40    2.40
   4  -5  -2   18.20    1.60
  -4  -5   2   13.40    1.30
   4   5   2   17.40    1.50
   4  -5  -2   13.50    1.30
   4  -5  -2   14.20    1.80
  -4  -5   2   16.50    1.50
   4   5   2   18.90    1.90
  -4  -5   2   15.80    1.60
  -4  -5   2   17.00    2.10
   4  -5   2   13.90    1.50
  -4  -5  -2   17.50    2.10
  -4  -5  -2   14.20    2.20
   4   5  -2   16.80    1.80
  -4  -5  -2   18.60    1.60
   4  -5   2   21.30    1.80
   4   5  -2   15.60    2.60
  -4  -5  -2   17.60    1.50
   4   5  -2   14.70    1.60
   4   5  -2   14.90    1.40
  -4  -5  -2   15.30    1.40
   4  -5   2   15.00    1.80
  -4  -6   2  199.38    8.70
  -4  -6   2  196.08    7.90
   4   6   2  193.58    8.10
  -4  -6   2  192.58    7.50
   4  -6  -2  204.08    7.80
  -4  -6   2  200.78    7.80
  -4   6  -2  197.08    7.60
   4   6   2  203.48    7.80
   4  -6  -2  191.58    8.20
  -4  -6  -2  196.18    7.50
  -4  -6  -2  191.58    8.50
   4   6  -2  192.48    8.10
  -4   6   2  190.88    7.70
   4  -6   2  197.28    8.00
   4   6  -2  195.88    8.00
  -4  -6  -2  195.78    7.90
   4   6  -2  201.28    7.80
  -4  -6  -2  182.08    8.40
  -4   7  -2    0.30    0.40
   4   7   2    1.70    0.70
  -4  -7   2    0.50    0.60
   4  -7  -2    0.90    1.10
   4   7   2    1.10    0.60
   4   7   2    1.00    0.70
  -4  -7   2    1.10    0.60
  -4   7   2    0.20    0.50
  -4  -7  -2    1.00    0.60
   4   7  -2    1.00    0.60
  -4  -7  -2    0.10    0.70
   4  -7   2    1.40    0.70
   4   7  -2    2.10    0.60
  -5   0  -2  723.93   26.80
  -5   0  -2  684.73   26.60
   5   0  -2  708.93   26.60
  -5   0  -2  742.63   26.90
   5   0  -2  755.42   26.30
  -5   0   2  728.63   26.90
   5   0   2  742.43   26.30
  -5   1  -2   44.30    2.20
  -5  -1   2   39.30    2.40
   5   1   2   41.30    2.30
  -5  -1   2   38.00    2.80
  -5   1  -2   40.90    2.20
   5   1  -2   38.50    2.40
  -5  -1  -2   38.10    2.70
   5   1  -2   37.50    2.60
  -5  -1  -2   37.10    2.30
  -5  -1  -2   38.50    2.70
  -5  -1  -2   42.80    2.50
   5   2   2    0.40    0.90
  -5   2  -2    0.30    0.50
  -5   2  -2    0.40    0.40
  -5  -2   2    0.60    1.10
  -5  -2   2    1.30    0.90
  -5  -2   2   -0.90    0.90
  -5   2   2    0.20    0.30
  -5  -2  -2    0.80    0.80
   5   2  -2    0.00    1.00
   5   2  -2    0.30    1.00
  -5  -2  -2   -1.30    0.90
  -5  -3   2  230.38    9.40
  -5  -3   2  233.18   10.50
  -5  -3   2  233.78   10.30
   5   3   2  220.98    8.80
  -5   3  -2  230.48    8.80
  -5   3  -2  238.98    8.80
  -5  -3   2  243.28    9.50
   5   3   2  225.38    9.90
  -5  -3  -2  222.28   10.00
  -5  -3  -2  236.28    9.20
   5   3  -2  236.38   10.00
   5   3  -2  234.18    8.80
  -5  -3  -2  238.58    9.50
  -5  -3  -2  219.98    9.90
   5   3  -2  227.28   10.30
  -5  -4   2   17.00    2.40
   5   4   2   20.70    1.80
  -5  -4   2   20.00    2.00
  -5  -4   2   18.90    1.60
   5   4   2   20.40    2.70
   5  -4  -2   25.80    2.20
  -5  -4   2   19.60    1.60
   5   4   2   20.50    1.50
  -5  -4   2   13.80    1.30
  -5   4  -2   18.70    1.70
   5  -4  -2   20.70    1.80
  -5  -4   2   19.80    1.40
  -5  -4   2   21.40    2.30
   5  -4  -2   16.70    1.30
   5   4   2   22.20    2.00
   5   4  -2   18.20    1.50
  -5  -4  -2   21.90    1.30
  -5  -4  -2   21.50    2.10
  -5  -4  -2   21.60    2.40
   5  -4   2   18.30    1.70
  -5  -4  -2   26.00    2.50
  -5  -4  -2   17.70    1.60
   5   4  -2   15.20    2.50
  -5  -4  -2   20.10    1.50
  -5  -4  -2   18.70    1.90
   5   4  -2   20.40    2.80
  -5  -4  -2   21.80    1.60
   5  -4   2   19.40    1.60
   5   4  -2   22.40    1.90
   5  -5  -2  192.08    7.70
   5   5   2  176.78    9.50
  -5  -5   2  196.28    7.60
  -5  -5   2  193.48    8.50
   5   5   2  187.68    8.00
  -5  -5   2  185.48    7.40
  -5  -5   2  188.68    7.80
  -5  -5   2  185.88    7.50
   5  -5  -2  187.18    8.00
   5   5  -2  191.18    8.10
  -5  -5  -2  204.38    8.60
   5   5  -2  179.78    9.50
   5  -5   2  176.48    7.80
  -5  -5  -2  197.88    7.70
  -5  -5  -2  194.88    7.70
  -5  -5  -2  193.98    7.60
  -5  -5  -2  187.28    8.30
   5   5  -2  197.48    8.00
   5  -5   2  192.48    7.80
   5   5  -2  185.38    8.10
  -5  -6   2   21.60    2.40
  -5  -6   2   17.60    1.30
  -5  -6   2   20.00    1.70
   5   6   2   17.20    1.50
  -5  -6   2   21.20    1.60
   5  -6  -2   17.50    1.90
  -5   6  -2   17.60    1.30
   5  -6  -2   21.20    1.70
   5   6   2   17.90    1.70
   5   6   2   13.00    1.60
   5   6  -2   17.60    1.50
  -5  -6  -2   19.80    1.40
  -5  -6  -2   20.70    1.70
   5  -6   2   23.60    1.90
  -5  -6  -2   14.20    1.80
   5   6  -2   20.70    1.90
   5   6  -2   18.90    1.80
  -5  -6  -2   20.20    1.60
   5   7   2    2.30    0.70
   5   7   2    4.00    0.70
  -5  -7   2    3.10    0.70
   5   7   2    2.80    0.70
  -5  -7   2    4.60    0.80
   5  -7  -2    2.00    1.20
   5  -7   2    3.20    0.70
   5   7  -2    3.20    0.70
   5   7  -2    2.40    0.80
  -5  -7  -2    3.00    0.60
  -5  -7  -2    3.20    0.60
   5   7  -2    1.90    0.60
  -5  -7  -2    2.80    0.60
  -6   0  -2  847.12   30.80
  -6   0   2  858.41   30.80
  -6   0   2  774.92   30.30
  -6   0  -2  821.22   30.60
  -6   0   2  841.32   30.30
   6   1   2   97.89    4.50
  -6   1  -2   99.19    4.40
  -6   1  -2  103.69    4.80
  -6  -1   2  104.99    4.80
  -6  -1   2  103.29    4.60
  -6  -1   2  100.69    5.20
  -6  -1   2  109.99    5.40
   6   1  -2  104.39    4.60
  -6  -1  -2  102.49    5.10
   6   1  -2   93.29    4.80
  -6   1   2  100.69    4.50
  -6  -1  -2  106.19    5.20
   6   2   2  768.02   28.30
  -6   2  -2  805.72   28.50
  -6  -2   2  804.82   29.20
  -6  -2   2  781.62   29.90
  -6  -2   2  799.92   29.20
  -6   2  -2  791.42   28.40
  -6  -2   2  734.63   28.20
   6   2   2  789.42   29.20
  -6  -2   2  770.02   29.80
  -6   2   2  797.12   28.40
  -6  -2  -2  779.72   29.60
  -6  -2  -2  787.22   29.70
  -6   2   2  741.73   28.30
  -6  -2  -2  808.12   29.00
   6   2  -2  759.42   28.30
   6   2  -2  789.12   29.70
   6   2  -2  787.32   29.20
  -6  -2  -2  803.02   29.10
  -6  -3   2  404.36   16.90
   6   3   2  473.95   18.50
   6   3   2  409.86   15.20
  -6  -3   2  399.46   16.90
  -6  -3   2  424.96   16.00
  -6   3  -2  412.66   15.10
  -6   3  -2  418.26   15.20
  -6  -3   2  430.36   16.00
  -6  -3  -2  415.86   16.00
   6   3  -2  401.36   15.20
   6   3  -2  402.16   16.90
  -6  -3  -2  393.36   16.60
  -6  -3  -2  411.86   15.80
  -6  -3  -2  385.66   16.50
  -6  -4   2  129.79    5.30
  -6   4  -2  129.19    5.50
   6   4   2  125.59    5.50
   6   4   2  135.99    5.40
  -6  -4   2  133.79    6.20
   6   4   2  129.59    5.80
  -6  -4   2  134.79    5.40
  -6  -4   2  122.29    5.50
   6  -4  -2  132.29    5.70
  -6  -4   2  128.19    7.00
   6   4   2  133.89    6.90
  -6  -4   2  133.69    5.50
   6  -4  -2  125.99    5.50
  -6  -4   2  125.29    5.60
  -6  -4  -2  135.59    6.30
   6   4  -2  124.19    5.70
  -6  -4  -2  142.69    6.60
  -6  -4  -2  126.19    6.60
   6   4  -2  135.79    5.40
   6   4  -2  124.99    5.80
   6   4  -2  135.19    7.00
  -6  -4  -2  127.79    5.40
  -6  -4  -2  132.29    5.60
   6  -4   2  124.19    5.60
  -6  -4  -2  133.79    5.50
   6  -4   2  133.99    5.60
  -6  -4  -2  130.59    5.70
  -6  -4  -2  132.49    5.40
  -6  -5   2   14.90    1.30
   6   5   2   17.00    2.70
  -6  -5   2   14.50    1.90
   6  -5  -2   21.60    2.00
  -6  -5   2   16.80    1.50
   6   5   2   13.70    1.80
   6   5   2   13.90    1.50
   6  -5  -2   15.40    1.60
   6   5   2   14.00    1.40
  -6  -5   2   12.90    1.40
  -6  -5   2   13.70    1.30
  -6  -5  -2   15.70    2.20
  -6  -5  -2   16.60    1.50
  -6  -5  -2   14.70    1.90
   6   5  -2   16.00    1.80
   6   5  -2   13.40    1.60
   6  -5   2   19.20    1.80
  -6  -5  -2   14.80    1.50
  -6  -5  -2   14.40    1.40
   6   5  -2   14.50    1.40
   6  -5   2   16.70    1.70
   6   5  -2   15.10    2.60
  -6  -6   2   21.70    1.50
   6   6   2   21.00    1.60
   6  -6  -2   18.40    1.90
  -6  -6   2   19.30    1.50
   6  -6  -2   22.40    1.70
  -6  -6   2   20.90    1.80
   6   6   2   21.60    1.90
  -6  -6   2   20.50    2.30
   6   6   2   21.00    2.00
   6   6  -2   19.60    1.60
   6   6  -2   21.00    1.80
   6   6  -2   20.30    1.90
  -6  -6  -2   20.20    1.70
  -6  -6  -2   19.50    1.50
   6  -6   2   23.10    1.90
  -6  -6  -2   17.90    1.90
  -6  -6  -2   21.70    1.70
   6   7   2   61.99    2.80
   6   7   2   65.49    2.90
   6   7   2   66.79    3.00
  -6  -7   2   62.99    2.80
  -6  -7   2   67.39    2.90
   6  -7   2   62.89    2.90
   6   7  -2   68.39    2.80
   6   7  -2   60.29    2.90
  -6  -7  -2   60.29    2.60
  -6  -7  -2   66.49    2.80
  -6  -7  -2   64.69    2.80
  -7   0   2 1346.57   48.70
  -7   0   2 1324.97   48.10
  -7   0   2 1284.07   48.30
  -7   0  -2 1392.16   48.70
   7   0  -2 1283.27   47.70
  -7   0  -2 1319.57   48.30
  -7  -1   2  819.02   31.50
  -7  -1   2  883.61   33.00
  -7  -1   2  863.71   32.40
   7   1   2  893.31   32.10
  -7   1  -2  899.61   32.30
  -7  -1   2  903.31   33.20
  -7  -1   2  869.41   32.20
  -7   1  -2  887.61   32.50
  -7  -1  -2  880.81   32.80
  -7   1   2  866.21   32.60
   7   1  -2  879.11   32.20
  -7  -1  -2  852.41   32.30
   7   1  -2  838.42   32.60
  -7  -1  -2  914.01   33.00
  -7  -2   2   40.70    2.80
   7   2   2   36.40    2.70
  -7  -2   2   44.00    2.70
  -7  -2   2   38.70    3.40
  -7  -2   2   40.60    3.40
  -7   2  -2   38.40    2.30
  -7  -2   2   38.40    1.90
   7   2  -2   42.40    3.20
  -7  -2  -2   40.30    2.80
   7   2  -2   41.80    2.90
  -7  -2  -2   41.30    2.70
  -7  -2  -2   39.40    3.30
  -7   2   2   41.20    2.10
  -7  -2  -2   36.90    3.10
   7   2  -2   39.20    2.00
  -7  -2  -2   39.60    1.90
   7   3   2    1.80    0.90
  -7  -3   2    2.60    0.70
   7  -3  -2    2.40    0.90
  -7  -3   2    1.60    1.50
  -7  -3   2    0.90    0.80
   7   3   2    1.60    1.00
  -7  -3   2    2.70    1.50
   7   3   2    1.60    0.60
  -7  -3   2    2.10    0.70
  -7  -3   2    1.70    1.00
   7   3   2    2.10    1.30
  -7  -3   2    1.90    1.00
  -7   3  -2    1.00    0.50
  -7  -3  -2    3.20    0.70
  -7  -3  -2    1.20    0.70
   7   3  -2    2.50    1.40
   7   3  -2    2.30    0.90
  -7  -3  -2    1.00    0.90
  -7  -3  -2    6.60    1.70
  -7  -3  -2    2.40    1.10
   7  -3   2    1.70    0.90
  -7  -3  -2    3.10    0.80
  -7  -3  -2    2.50    1.10
  -7  -3  -2    1.90    1.30
   7   3  -2    0.70    0.80
  -7  -3  -2    1.90    0.90
   7   3  -2    2.30    1.30
  -7  -4   2   13.00    1.20
  -7   4  -2   14.30    1.20
  -7  -4   2   17.50    1.60
   7  -4  -2   14.50    1.60
  -7  -4   2   14.50    2.00
   7  -4  -2   18.70    1.70
   7   4   2   14.50    1.30
   7   4   2   14.00    1.70
   7   4   2   11.70    1.30
  -7  -4   2   14.70    2.60
  -7  -4   2   15.90    1.50
  -7  -4   2   16.30    1.70
   7   4   2   15.30    2.40
  -7  -4   2   12.50    1.30
  -7  -4  -2   13.50    2.70
   7   4  -2   14.70    1.30
   7   4  -2   14.70    1.70
   7  -4   2   12.20    1.50
  -7  -4  -2   13.20    1.30
   7  -4   2   15.80    1.60
  -7  -4  -2   14.50    1.90
   7   4  -2   11.50    1.50
  -7  -4  -2   15.60    1.60
  -7  -4  -2   17.50    1.60
   7   4  -2   16.20    2.60
   7   4  -2   12.10    1.30
  -7  -4  -2   21.60    2.40
  -7  -4  -2   13.90    1.50
  -7  -4  -2   14.00    1.30
  -7  -5   2    1.20    0.90
  -7  -5   2    1.70    0.70
   7   5   2    0.30    0.70
   7  -5  -2    1.50    0.90
  -7  -5   2    0.90    0.70
  -7  -5   2    1.90    1.30
   7   5   2    0.20    1.10
  -7  -5   2    0.70    0.70
   7   5   2    0.50    0.80
   7   5   2    0.70    1.40
   7  -5  -2    0.50    1.00
   7  -5   2    1.60    1.00
  -7  -5  -2    0.50    1.00
   7   5  -2    1.50    1.10
  -7  -5  -2    1.20    0.90
   7  -5   2    2.00    1.10
  -7  -5  -2    0.00    0.80
   7   5  -2    1.40    1.50
   7   5  -2    1.10    0.70
   7   5  -2    0.70    1.00
  -7  -5  -2    1.00    0.80
   7   6   2   21.70    1.90
   7   6   2   26.20    3.30
   7  -6  -2   21.10    1.70
  -7  -6   2   20.70    1.50
   7   6   2   20.80    2.00
   7   6   2   20.20    1.60
   7  -6  -2   21.20    2.00
  -7  -6   2   18.40    1.40
  -7  -6   2   21.60    2.30
  -7  -6  -2   19.40    1.60
   7   6  -2   21.90    1.50
   7   6  -2   21.00    3.00
  -7  -6  -2   19.10    1.40
   7   6  -2   20.30    1.80
   7   6  -2   21.10    1.80
   7  -6   2   19.30    1.70
  -7  -6  -2   20.90    1.60
   7   7   2   13.80    0.90
   7   7   2   14.30    1.20
   7   7   2   13.00    1.10
  -7  -7   2   12.60    1.10
  -7  -7   2   12.00    1.00
  -7  -7  -2   10.10    0.90
   7   7  -2   11.80    0.90
   7   7  -2   12.80    1.00
   7  -7   2   13.10    1.10
  -7  -7  -2   12.40    1.30
   7   7  -2   10.70    1.00
  -8   0   2   -0.10    1.00
  -8   0  -2    1.00    1.00
   8   0   2    0.10    0.40
  -8   0   2   -0.50    0.80
  -8   0  -2    2.10    1.10
  -8   0   2    0.00    0.90
  -8   0  -2    0.00    1.00
   8   0   2    0.00    0.40
   8   1   2   42.90    2.50
  -8  -1   2   37.70    2.00
  -8   1  -2   44.30    2.90
  -8  -1   2   40.10    3.30
  -8  -1   2   42.90    3.60
  -8   1  -2   44.20    2.70
  -8  -1   2   42.30    2.90
  -8  -1  -2   42.70    3.30
  -8  -1  -2   43.60    3.00
   8   1  -2   42.20    2.60
  -8   1   2   40.50    2.70
  -8  -1  -2   39.10    2.00
  -8  -1  -2   40.50    3.20
  -8  -1  -2   41.50    2.80
  -8   1   2   41.70    2.60
  -8   2  -2    4.30    0.80
   8   2   2    1.70    1.00
  -8   2  -2    3.80    1.00
  -8  -2   2    3.30    0.60
  -8  -2   2    4.10    1.50
  -8  -2   2    1.20    1.30
   8   2   2    4.20    0.70
  -8  -2   2    5.40    1.80
  -8  -2   2    4.70    1.30
  -8  -2  -2    3.10    1.50
  -8   2   2    3.10    1.10
  -8  -2  -2    3.20    1.10
   8   2  -2    3.10    1.00
  -8  -2  -2    4.60    1.40
   8   2  -2    1.50    1.10
  -8   2   2    6.10    0.90
  -8  -2  -2    3.60    1.50
  -8  -2  -2    3.70    0.70
  -8  -3   2   18.20    1.50
   8   3   2   21.20    1.80
  -8  -3   2   24.70    4.10
  -8  -3   2   20.60    1.70
   8   3   2   20.40    2.40
   8  -3  -2   21.20    1.90
  -8   3  -2   21.50    1.40
  -8  -3   2   20.40    1.60
   8   3   2   22.50    1.50
  -8  -3   2   19.10    2.80
  -8  -3   2   20.30    1.40
   8   3   2   21.00    1.90
  -8  -3   2   14.60    1.90
  -8  -3   2   19.50    1.20
  -8  -3   2   19.70    2.10
  -8  -3  -2   20.40    2.20
   8   3  -2   22.60    1.90
   8   3  -2   18.90    1.70
   8   3  -2   20.40    1.40
   8  -3   2   24.30    1.90
  -8   3   2   22.70    1.40
   8   3  -2   23.50    2.70
  -8  -3  -2   21.50    2.80
  -8  -3  -2   18.40    2.10
   8   3  -2   20.60    1.60
  -8  -3  -2   20.40    1.70
  -8  -3  -2   17.00    2.60
   8  -3   2   20.00    1.70
  -8  -3  -2   20.40    1.80
  -8  -3  -2   20.70    1.20
   8  -3   2   16.10    2.40
  -8  -4   2   73.59    3.70
  -8  -4   2   81.19    5.50
   8   4   2   85.09    4.50
  -8  -4   2   79.69    3.90
  -8  -4   2   80.89    4.60
  -8  -4   2   84.89    4.30
   8   4   2   79.99    3.60
  -8  -4   2   79.79    3.70
  -8  -4   2   80.89    3.90
   8  -4  -2   74.89    4.50
   8  -4  -2   86.19    4.00
   8   4   2   72.99    3.80
   8   4  -2   79.69    4.20
   8  -4   2   81.79    4.70
  -8  -4  -2   81.79    4.00
  -8  -4  -2   73.29    5.10
   8   4  -2   75.29    3.70
   8   4  -2   87.69    4.20
  -8  -4  -2   85.39    4.10
  -8  -4  -2   80.99    4.00
  -8  -4  -2   79.39    3.50
   8  -4   2   79.29    3.80
   8   4  -2   82.09    3.60
  -8  -4  -2   85.09    4.70
   8   5   2   22.70    2.90
  -8  -5   2   24.60    2.00
   8   5   2   26.00    2.30
   8  -5  -2   25.80    2.20
  -8  -5   2   23.40    1.70
   8  -5  -2   26.30    2.00
   8   5   2   23.40    1.80
   8   5   2   26.40    1.80
  -8  -5   2   23.90    1.60
  -8  -5   2   24.40    1.90
   8   5   2   22.90    2.30
   8  -5   2   24.90    2.00
  -8  -5  -2   26.30    2.00
   8  -5   2   27.50    2.20
   8   5  -2   26.70    2.30
   8   5  -2   27.30    1.80
  -8  -5  -2   28.60    2.80
   8   5  -2   26.40    3.40
  -8  -5  -2   26.50    1.90
   8   5  -2   26.50    2.20
  -8  -5  -2   24.70    1.90
  -8  -6   2    9.30    2.00
   8   6   2    7.30    1.20
   8   6   2    5.90    1.10
  -8  -6   2    7.70    1.10
  -8  -6   2    6.80    0.90
   8   6   2    7.10    0.90
  -8  -6   2    6.40    0.90
  -8  -6  -2    6.30    1.20
  -8  -6  -2    6.00    0.90
  -8  -6  -2    7.60    1.00
   8  -6   2    7.10    1.10
   8   6  -2    6.70    1.10
   8   6  -2    8.20    0.90
  -8  -6  -2    6.30    0.90
   8   6  -2    8.70    1.20
  -9   0   2  298.47   11.30
  -9   0  -2  317.67   12.30
  -9   0  -2  285.77   11.20
  -9   0   2  304.67   12.90
  -9   0  -2  306.47   12.80
  -9   0   2  300.97   12.30
  -9   0   2  300.57   12.70
  -9   0  -2  303.87   12.50
  -9   0  -2  301.47   12.20
  -9  -1   2  195.28    9.00
  -9   1  -2  183.48    8.00
  -9  -1   2  188.48    7.20
  -9  -1   2  183.78    8.00
   9   1   2  189.28    7.70
  -9  -1   2  182.38    8.20
  -9   1  -2  198.78    8.40
  -9  -1   2  188.58    9.10
  -9  -1  -2  176.48    8.80
  -9  -1  -2  191.88    8.80
  -9  -1  -2  188.78    8.20
  -9   1   2  187.08    7.90
  -9  -1  -2  175.08    8.10
  -9   1   2  193.48    8.30
   9   1  -2  190.48    7.70
  -9  -1  -2  183.38    7.20
  -9  -2   2   39.00    2.40
   9   2   2   48.10    2.60
   9  -2  -2   47.00    2.60
   9   2   2   44.00    2.60
   9   2   2   38.10    2.60
  -9   2  -2   45.70    2.50
  -9  -2   2   47.30    3.10
   9  -2  -2   40.00    3.40
   9   2   2   47.80    3.10
   9   2   2   40.40    2.00
  -9  -2   2   47.60    4.00
  -9  -2   2   41.90    3.20
  -9  -2   2   41.60    2.10
   9   2   2   45.40    2.50
  -9   2  -2   48.60    2.90
  -9  -2   2   51.79    4.10
   9   2  -2   43.60    2.40
  -9  -2  -2   39.20    2.40
   9   2  -2   46.30    2.50
   9   2  -2   47.00    2.50
   9   2  -2   39.20    2.50
   9  -2   2   47.60    2.60
  -9  -2  -2   49.99    3.30
  -9   2   2   42.70    2.60
  -9  -2  -2   45.90    3.70
  -9  -2  -2   44.00    3.20
   9   2  -2   46.80    3.20
  -9  -2  -2   45.70    2.20
   9  -2   2   45.10    2.60
  -9  -2  -2   43.00    3.80
  -9  -2  -2   45.20    2.60
  -9  -3   2   81.89    5.60
  -9   3  -2   81.69    3.80
   9  -3  -2   82.59    4.00
   9   3   2   88.29    3.60
  -9  -3   2   77.29    3.80
  -9  -3   2   87.39    4.80
  -9  -3   2   79.29    5.80
   9  -3  -2   83.79    3.90
  -9  -3   2   82.09    3.70
   9   3   2   82.39    4.00
  -9  -3   2   86.89    4.00
   9   3   2   84.29    4.90
  -9  -3   2   78.39    3.50
  -9  -3   2   85.49    3.90
   9   3   2   86.19    4.10
  -9  -3   2   83.09    4.60
   9   3   2   86.19    4.20
   9   3  -2   82.49    4.00
   9  -3   2   78.09    4.00
  -9  -3  -2   82.99    3.70
   9  -3   2   79.79    3.90
  -9  -3  -2   79.99    4.70
  -9  -3  -2   82.49    4.00
  -9   3   2   79.89    3.80
  -9  -3  -2   86.39    5.50
   9   3  -2   78.69    3.80
   9   3  -2   85.69    4.20
  -9  -3  -2   85.79    3.90
  -9  -3  -2   83.39    5.50
  -9  -3  -2   89.49    4.70
   9   3  -2   85.49    3.50
   9   3  -2   87.09    5.00
   9   4   2    0.40    0.70
  -9  -4   2    0.50    0.70
  -9  -4   2   -0.40    0.80
   9   4   2    1.10    1.00
   9   4   2    0.60    0.90
   9  -4  -2    0.40    0.90
  -9  -4   2    2.90    1.60
   9   4   2    1.40    1.00
  -9  -4   2    4.20    0.90
  -9  -4   2    2.10    0.90
  -9  -4   2    0.30    1.20
   9  -4  -2    1.70    1.00
   9   4   2    0.50    1.20
  -9  -4   2    2.50    1.10
  -9  -4  -2    1.80    1.00
  -9  -4  -2   -0.50    0.80
   9   4  -2    1.00    0.80
   9   4  -2    0.90    0.90
   9  -4   2   -0.60    0.90
   9   4  -2    0.90    0.90
  -9  -4  -2    0.60    1.00
  -9  -4  -2   -0.20    1.30
  -9  -4  -2    1.20    0.70
  -9  -4  -2    1.10    0.90
   9   4  -2    1.80    0.70
   9  -4   2    1.90    1.00
  -9  -4  -2    2.00    0.70
   9   4  -2    0.50    1.20
   9   5   2   61.09    3.00
   9   5   2   69.89    4.80
   9  -5  -2   66.69    3.40
   9   5   2   61.39    4.90
   9  -5  -2   60.99    3.70
   9   5   2   61.69    3.10
  -9  -5   2   68.39    3.60
  -9  -5   2   62.39    2.90
  -9  -5   2   63.49    4.00
   9  -5   2   63.99    3.20
  -9  -5  -2   63.39    3.90
  -9  -5  -2   63.59    3.90
   9   5  -2   61.09    3.00
   9   5  -2   59.69    4.70
   9   5  -2   66.89    4.40
   9  -6  -2   88.69    3.90
  -9  -6   2   91.99    4.10
  -9  -6   2   83.49    4.60
  -9  -6   2  100.09    4.10
   9   6   2   93.69    3.80
   9   6   2   90.79    4.20
  -9  -6   2   88.99    3.90
   9  -6  -2   88.89    4.10
   9   6   2   99.59    4.40
   9  -6   2   89.39    4.40
  -9  -6  -2   87.99    3.90
  -9  -6  -2   93.99    4.10
  -9  -6  -2   95.19    3.90
   9   6  -2   94.69    4.10
   9   6  -2   93.89    3.80
   9   6  -2   92.09    4.20
  -9  -6  -2   87.59    4.60
 -10   0  -2  202.58    9.30
 -10   0   2  199.18    9.00
 -10   0  -2  209.48    9.00
 -10   0  -2  195.78    8.90
  10   0   2  205.88    8.30
 -10   0   2  211.78    9.80
 -10   0  -2  208.68    9.60
 -10   0   2  209.58    9.50
 -10   0   2  198.18    7.80
  10   0  -2  203.38    8.10
 -10   0   2  201.18    8.70
 -10   0  -2  202.68    7.80
  10  -1  -2  516.25   19.00
  10  -1  -2  494.05   18.80
 -10   1  -2  505.45   20.20
 -10  -1   2  504.65   18.70
 -10  -1   2  546.05   21.30
  10   1   2  502.35   19.00
  10   1   2  516.75   19.10
 -10   1  -2  485.45   18.60
 -10  -1   2  522.95   19.80
 -10  -1   2  505.75   20.00
 -10  -1   2  492.45   21.00
 -10   1  -2  516.75   19.80
  10   1   2  525.15   19.00
  10   1  -2  526.15   19.10
 -10  -1  -2  498.35   20.80
 -10   1   2  510.05   19.60
  10  -1   2  514.75   19.10
  10   1  -2  474.15   19.00
 -10  -1  -2  483.15   20.00
 -10   1   2  509.55   20.30
 -10  -1  -2  519.65   19.30
  10   1  -2  523.05   19.00
  10  -1   2  507.75   19.00
 -10   1   2  533.55   20.10
 -10  -1  -2  543.65   21.00
 -10   1   2  489.05   18.60
 -10  -1  -2  516.65   19.90
  10   1  -2  510.85   19.00
 -10  -1  -2  510.85   18.80
 -10  -2   2 1367.36   52.29
  10   2   2 1472.05   52.49
 -10  -2   2 1460.15   54.69
 -10   2  -2 1472.45   52.69
  10   2   2 1399.16   52.39
  10   2   2 1486.25   52.39
 -10  -2   2 1428.76   54.89
 -10  -2   2 1434.16   51.99
  10  -2  -2 1442.26   52.39
  10  -2  -2 1456.45   52.49
 -10  -2   2 1433.26   52.39
 -10   2  -2 1459.25   53.19
  10   2   2 1427.86   52.59
  10   2   2 1439.36   53.09
 -10  -2   2 1471.85   53.19
 -10  -2   2 1417.66   53.59
  10   2  -2 1409.36   52.59
  10  -2   2 1486.35   52.49
  10   2  -2 1472.55   52.29
  10   2  -2 1485.65   53.19
 -10  -2  -2 1457.55   53.49
  10  -2   2 1478.65   52.49
 -10   2   2 1464.95   53.29
  10   2  -2 1521.75   52.39
 -10  -2  -2 1428.76   52.09
 -10  -2  -2 1505.35   52.59
 -10  -2  -2 1468.15   52.49
 -10  -2  -2 1472.85   54.39
 -10   2   2 1395.36   52.89
 -10  -2  -2 1408.16   52.49
 -10  -2  -2 1468.45   53.39
 -10  -2  -2 1303.17   52.29
 -10  -2  -2 1465.15   54.59
 -10   2   2 1460.25   52.79
  10   2  -2 1427.76   52.39
  10  -3  -2   31.70    2.30
  10   3   2   28.10    2.10
 -10  -3   2   28.80    1.80
  10   3   2   27.90    1.60
 -10  -3   2   28.20    1.50
 -10  -3   2   23.80    3.30
 -10  -3   2   29.50    1.80
  10  -3  -2   27.50    2.10
 -10  -3   2   27.60    2.10
 -10  -3   2   29.30    2.00
 -10  -3   2   23.70    5.30
  10   3   2   32.20    2.40
  10   3   2   27.80    2.30
 -10  -3   2   32.20    2.80
 -10  -3   2   29.00    3.00
  10   3   2   27.50    3.00
 -10   3  -2   27.50    2.00
 -10  -3  -2   29.90    3.10
 -10  -3  -2   24.00    3.10
  10  -3   2   27.70    2.10
 -10  -3  -2   29.50    2.90
  10   3  -2   26.80    1.60
  10  -3   2   29.00    2.30
  10   3  -2   27.40    2.20
 -10   3   2   29.50    2.10
  10   3  -2   26.10    2.00
 -10  -3  -2   26.40    1.50
 -10  -3  -2   26.90    4.40
 -10  -3  -2   28.90    2.10
 -10  -3  -2   30.00    2.20
  10   3  -2   28.50    3.10
 -10  -3  -2   27.40    1.80
  10   3  -2   30.40    2.20
  10   4   2   23.70    2.20
  10   4   2   21.00    1.90
  10   4   2   23.80    2.90
 -10  -4   2   22.90    1.70
 -10  -4   2   23.20    3.20
  10  -4  -2   21.10    2.10
  10   4   2   24.50    1.60
  10   4   2   26.90    2.30
 -10  -4   2   24.40    2.00
 -10  -4   2   22.30    2.30
  10  -4  -2   25.60    2.10
 -10  -4   2   24.00    2.60
 -10  -4   2   22.90    1.60
 -10  -4   2   25.60    2.00
 -10  -4  -2   23.90    2.00
 -10  -4  -2   18.70    2.20
 -10  -4  -2   27.30    2.10
 -10  -4  -2   22.10    1.60
  10   4  -2   16.20    2.60
 -10  -4  -2   26.10    1.80
  10   4  -2   26.30    2.30
  10   4  -2   22.70    1.60
  10   4  -2   24.10    2.10
  10   4  -2   21.40    1.80
  10  -4   2   18.00    1.80
  10  -4   2   21.90    1.90
 -10  -4  -2   21.30    2.20
 -10  -4  -2   23.80    3.30
 -10  -5   2    5.90    0.90
  10   5   2    3.90    1.60
 -10  -5   2    5.10    1.00
  10  -5  -2    4.50    1.10
  10   5   2    4.20    1.10
  10  -5  -2    5.00    1.10
 -10  -5   2    4.70    0.80
  10   5   2    3.30    1.00
  10   5   2    5.60    1.00
 -10  -5   2    5.20    1.00
  10   5   2    7.40    1.10
 -10  -5   2    4.70    1.30
 -10  -5  -2    5.20    1.40
 -10  -5  -2    5.50    1.10
  10   5  -2    5.20    1.10
  10  -5   2    7.20    1.30
 -10  -5  -2    4.50    1.00
  10   5  -2    5.40    1.20
  10   5  -2    4.70    1.10
 -10  -5  -2    5.10    0.90
  10   5  -2    5.30    1.80
 -10  -6   2   11.00    1.50
  10   6   2   10.60    0.90
  10  -6  -2   14.10    1.90
 -10  -6   2    7.30    1.30
  10  -6  -2   14.90    1.50
  10   6   2   13.40    2.00
  10   6  -2   13.10    1.30
  10   6  -2   10.90    0.90
 -10  -6  -2   10.40    0.90
 -10  -6  -2   10.30    1.10
 -10  -6  -2    6.70    1.40
  10  -6   2   13.40    1.30
 -11   0   2  704.83   27.70
 -11   0   2  704.23   26.80
  11   0   2  712.53   26.00
 -11   0   2  736.33   26.20
 -11   0  -2  670.73   25.80
  11   0   2  707.83   26.10
 -11   0  -2  675.83   27.10
 -11   0   2  707.13   27.30
 -11   0  -2  721.73   27.90
  11   0  -2  727.83   26.10
 -11   0  -2  735.03   27.10
 -11   0   2  695.53   28.00
 -11   0  -2  679.83   26.20
  11   0  -2  699.63   25.90
  11   0  -2  679.03   25.90
 -11   0  -2  745.63   27.60
  11  -1  -2    4.60    0.90
  11  -1  -2    5.80    0.90
  11  -1  -2    3.80    1.10
 -11   1  -2    3.70    1.50
 -11   1  -2    4.30    0.70
  11   1   2    4.30    1.00
  11   1   2    3.40    0.90
 -11  -1   2    6.50    1.90
 -11   1  -2    4.70    1.30
  11   1   2    5.80    1.10
 -11  -1   2    3.30    2.00
  11   1   2    5.00    1.20
 -11  -1   2    4.20    1.40
 -11  -1   2    5.50    1.50
 -11  -1   2    5.20    0.80
  11   1   2    4.40    0.90
 -11  -1  -2    8.40    1.00
 -11   1   2    5.80    1.60
 -11  -1  -2    6.40    1.60
  11  -1   2    2.70    1.10
  11   1  -2    4.10    0.90
  11   1  -2    4.90    0.90
 -11  -1  -2    3.90    1.60
 -11  -1  -2    3.40    1.80
  11   1  -2    6.60    1.00
  11   1  -2    5.20    1.20
 -11   1   2    6.10    1.40
 -11   1   2    4.90    0.80
 -11  -1  -2    4.10    1.10
 -11   1   2    3.00    1.50
 -11  -1  -2    3.70    1.50
  11  -2  -2   12.30    1.20
  11   2   2   11.00    1.40
 -11  -2   2   12.30    2.00
  11   2   2    9.70    1.40
  11  -2  -2   11.60    1.50
 -11  -2   2   10.20    1.50
 -11   2  -2   10.80    1.40
 -11  -2   2   12.20    2.10
 -11  -2   2   10.00    1.00
 -11  -2   2    9.40    1.20
 -11  -2   2   12.90    2.80
 -11   2  -2   10.60    1.00
 -11   2  -2    9.40    1.80
  11   2   2    9.40    1.60
  11   2   2   13.60    1.60
  11  -2  -2   10.50    1.40
 -11  -2   2   11.90    2.70
  11   2   2   10.50    1.40
  11   2  -2   11.50    1.30
  11  -2   2   10.10    1.50
  11   2  -2   10.30    1.40
 -11  -2  -2   11.50    2.10
 -11  -2  -2    9.70    1.40
 -11   2   2   10.60    1.70
  11   2  -2   10.60    1.40
 -11  -2  -2   11.80    1.50
 -11  -2  -2   12.30    1.50
  11  -2   2   10.90    1.10
 -11   2   2   13.80    2.10
 -11   2   2   12.30    1.80
 -11  -2  -2   10.30    1.10
  11   2  -2    9.30    1.60
  11  -2   2   11.90    1.40
 -11  -2  -2    8.70    2.30
 -11  -2  -2    8.20    2.30
  11   2  -2   10.40    1.30
 -11  -2  -2   10.90    1.20
 -11  -2  -2   10.30    2.00
  11   2  -2   13.60    1.50
 -11  -3   2    2.40    2.30
 -11  -3   2    1.30    0.90
 -11  -3   2    1.90    0.70
 -11  -3   2   -0.90    1.20
 -11  -3   2    0.50    0.70
  11   3   2    0.60    0.90
 -11  -3   2   -0.10    0.80
 -11  -3   2    0.60    0.50
 -11  -3   2   -0.30    1.10
  11   3   2   -0.60    1.00
 -11   3  -2   -0.20    0.70
  11   3   2    0.90    1.00
  11  -3  -2    1.10    1.00
  11  -3  -2    1.30    1.00
  11   3   2    0.30    0.80
 -11  -3   2    0.60    1.70
  11   3  -2    0.30    1.10
  11  -3   2    0.40    1.00
  11   3  -2   -0.10    0.80
  11   3  -2   -0.20    0.70
 -11  -3  -2    0.10    1.20
 -11  -3  -2   -0.20    1.00
 -11  -3  -2    0.40    0.50
 -11  -3  -2    0.30    0.90
 -11  -3  -2   -0.30    1.20
 -11   3   2   -1.10    0.70
 -11  -3  -2    0.30    0.80
 -11  -3  -2    0.30    1.80
  11   3  -2   -1.00    0.70
 -11  -4   2   94.99    5.20
  11   4   2  101.69    4.20
 -11  -4   2  103.39    4.40
  11  -4  -2  105.69    4.90
  11  -4  -2  106.39    4.80
 -11  -4   2   97.19    4.30
  11   4   2   99.09    4.80
  11   4   2  106.09    5.90
  11   4   2  110.19    5.20
 -11  -4   2   99.49    4.70
  11   4   2  105.89    4.70
 -11  -4   2  108.29    7.00
 -11  -4   2  101.49    4.70
  11   4  -2   94.59    4.20
  11  -4   2  104.79    4.90
  11   4  -2   98.09    5.90
 -11  -4  -2  105.19    4.80
 -11  -4  -2  110.89    5.20
 -11  -4  -2  106.99    4.50
 -11  -4  -2  108.39    4.80
  11   4  -2  107.79    5.00
 -11  -4  -2  100.79    4.30
 -11  -4  -2  100.29    6.50
  11  -4   2  101.39    4.60
  11   4  -2  101.59    4.50
  11   4  -2  100.89    4.80
  11   5   2    8.60    0.90
 -11  -5   2    7.80    0.90
 -11  -5   2    7.30    0.90
  11  -5  -2    9.70    1.20
 -11  -5   2    8.70    1.20
  11   5   2    6.60    1.20
 -11  -5   2    5.80    0.90
  11   5   2    7.70    1.20
  11  -5  -2   10.40    1.40
 -11  -5   2    8.80    1.60
  11   5   2    8.60    1.00
  11   5   2    8.00    1.80
  11   5  -2    6.10    1.00
  11   5  -2   12.10    2.10
 -11  -5  -2    7.30    1.40
  11   5  -2    7.20    1.10
 -11  -5  -2    7.00    0.90
 -11  -5  -2    6.20    0.90
 -11  -5  -2    8.30    1.20
  11  -5   2    7.20    1.20
 -11  -6   2    0.40    0.80
  11   6   2    1.50    0.50
  11   6   2    0.70    0.60
  11   6   2    0.70    0.60
 -11  -6   2    0.50    0.50
 -11  -6   2    1.00    0.50
  11   6  -2    1.30    0.50
  11   6  -2    0.80    0.60
  11   6  -2    1.50    0.70
 -11  -6  -2    2.00    0.60
 -11  -6  -2    0.80    0.50
  11  -6   2    1.90    0.70
 -11  -6  -2    1.10    0.50
 -12   0  -2    7.80    1.90
  12   0   2    4.30    1.00
 -12   0   2    4.70    2.30
 -12   0  -2    3.60    1.10
 -12   0   2    5.80    1.60
 -12   0  -2    3.90    1.50
  12   0   2    4.00    1.30
 -12   0   2    4.10    1.60
 -12   0  -2    2.30    0.70
  12   0  -2    1.80    1.00
 -12   0   2    3.40    0.80
 -12   0   2    5.50    2.00
 -12   0   2    2.50    0.80
  12   0  -2    5.30    1.00
  12   0  -2    3.60    0.90
 -12   0  -2    3.80    1.80
 -12   0  -2    6.20    3.00
  12   0   2    2.80    1.00
 -12   1  -2   45.90    3.60
 -12   1  -2   44.80    3.70
 -12  -1   2   39.80    3.30
  12   1   2   43.80    2.50
  12   1   2   43.00    2.60
  12  -1  -2   40.60    2.30
 -12  -1   2   43.50    3.70
 -12   1  -2   41.10    2.20
 -12  -1   2   45.00    4.50
  12   1   2   43.30    2.70
 -12  -1   2   42.50    2.30
  12  -1  -2   44.50    2.40
  12  -1  -2   44.30    2.70
 -12  -1   2   41.50    2.50
 -12   1  -2   45.80    3.30
 -12  -1   2   36.20    4.20
  12   1  -2   42.00    2.50
 -12  -1  -2   47.50    4.00
 -12  -1  -2   40.40    2.70
  12   1  -2   46.00    2.70
 -12   1   2   43.00    3.90
  12  -1   2   42.50    2.40
 -12  -1  -2   37.60    3.30
  12  -1   2   40.40    2.70
 -12  -1  -2   40.00    3.50
 -12  -1  -2   46.00    2.70
  12   1  -2   45.20    2.60
 -12   1   2   43.70    3.20
 -12   1   2   43.00    2.20
 -12   1   2   48.30    3.60
 -12  -1  -2   39.00    4.30
 -12  -1  -2   41.50    2.30
  12   2   2   27.50    2.20
  12  -2  -2   21.00    2.80
 -12   2  -2   29.10    3.00
  12   2   2   26.30    2.10
 -12  -2   2   28.40    1.70
 -12   2  -2   26.30    1.60
  12   2   2   30.90    3.00
 -12  -2   2   26.10    3.80
  12   2   2   24.70    2.30
 -12  -2   2   28.70    2.90
 -12   2  -2   26.10    2.10
  12   2   2   26.90    2.00
 -12  -2   2   25.10    3.80
  12  -2  -2   29.30    1.90
 -12  -2   2   23.90    2.10
 -12  -2  -2   28.80    2.20
 -12  -2  -2   26.60    2.20
 -12  -2  -2   27.20    2.30
  12  -2   2   25.80    1.70
  12   2  -2   25.40    1.80
  12   2  -2   27.50    2.20
 -12   2   2   26.30    2.20
 -12  -2  -2   33.80    3.90
 -12   2   2   26.50    3.00
  12   2  -2   26.60    2.40
 -12   2   2   25.20    1.60
  12   2  -2   26.20    2.00
  12  -2   2   24.50    2.20
 -12  -2  -2   29.20    3.10
 -12  -2  -2   26.50    1.80
  12   2  -2   27.40    2.20
 -12  -2  -2   21.90    3.40
  12  -2   2   27.10    2.10
 -12  -2  -2   25.10    1.70
  12   3   2   27.20    2.30
 -12  -3   2   24.50    1.40
 -12   3  -2   23.80    2.00
 -12  -3   2   27.00    2.10
  12   3   2   22.60    2.00
 -12  -3   2   26.00    1.80
 -12  -3   2   26.10    3.00
 -12  -3   2   24.30    2.60
  12   3   2   21.60    2.50
  12  -3  -2   24.40    2.10
  12  -3  -2   23.50    2.20
  12   3   2   25.10    2.10
 -12  -3   2   24.90    1.90
 -12  -3   2   20.70    3.10
  12   3  -2   25.10    1.90
 -12  -3  -2   31.00    3.80
 -12  -3  -2   24.00    1.50
  12  -3   2   23.60    2.00
 -12  -3  -2   22.90    1.70
  12   3  -2   23.90    1.50
  12   3  -2   24.70    2.00
 -12  -3  -2   19.70    2.60
 -12  -3  -2   23.70    2.60
  12  -3   2   20.80    2.00
  12   3  -2   21.70    2.50
 -12  -3  -2   21.00    1.90
  12   3  -2   24.00    2.20
 -12  -3  -2   22.70    2.00
 -12   3   2   25.60    2.10
 -12  -4   2    7.20    1.40
  12   4   2    4.30    1.20
  12   4   2    4.00    1.00
  12  -4  -2    6.60    1.20
  12   4   2    5.90    1.50
 -12  -4   2    5.20    1.30
 -12  -4   2    2.60    1.30
 -12  -4   2    6.00    0.90
 -12  -4   2    5.40    0.80
 -12  -4   2    4.80    2.50
  12   4   2    7.40    1.50
 -12  -4   2    4.90    1.20
  12  -4  -2    4.90    1.20
  12  -4   2    3.50    1.10
 -12  -4  -2    5.50    1.60
  12   4  -2    4.60    1.20
 -12  -4  -2    5.80    1.30
  12  -4   2    5.50    1.00
 -12  -4  -2    1.80    2.40
 -12  -4  -2    4.00    0.90
  12   4  -2    4.70    0.90
 -12  -4  -2    3.80    0.80
 -12  -4  -2    4.40    1.20
  12   4  -2    3.70    0.80
  12   4  -2    6.60    1.70
  12   4  -2    2.00    0.90
 -12  -4  -2    4.50    1.10
 -12  -5   2  199.38    7.40
  12   5   2  198.18    7.70
  12   5   2  173.58    8.30
 -12  -5   2  183.98    7.30
 -12  -5   2  182.78    7.00
 -12  -5   2  171.88    8.20
  12   5   2  181.48    7.50
 -12  -5  -2  187.28    7.40
 -12  -5  -2  176.58    8.00
  12   5  -2  164.78    7.20
 -12  -5  -2  182.58    7.60
 -12  -5  -2  190.58    7.40
  12   5  -2  187.08    8.50
  12   5  -2  196.38    7.60
  12   5  -2  183.58    7.40
  12  -5   2  187.28    7.50
  12   6   2    8.80    0.90
 -12  -6   2    7.10    0.70
  12   6   2    7.30    0.80
 -12  -6   2    8.20    0.80
 -12  -6  -2    8.10    0.60
  12   6  -2    7.80    0.60
  12   6  -2    7.20    0.80
  12   6  -2    7.40    0.80
 -12  -6  -2    6.80    0.70
  12  -6   2    7.70    0.80
 -12  -6  -2    6.70    0.70
 -13   0   2   -0.40    1.40
  13   0   2   -0.60    1.20
 -13   0  -2    0.40    1.10
  13   0  -2   -0.60    0.80
 -13   0   2   -0.10    0.60
 -13   0  -2   -1.20    1.40
  13   0  -2    0.40    1.40
 -13   0   2    1.30    1.50
 -13   0   2    0.30    1.20
 -13   0   2    0.30    0.80
 -13   0  -2    1.20    0.90
  13   0  -2    0.80    0.70
 -13   0  -2   -0.10    1.20
 -13   0  -2    0.70    0.70
  13  -1  -2   30.00    2.00
 -13  -1   2   29.10    3.20
 -13  -1   2   32.10    4.40
 -13  -1   2   26.20    2.70
 -13   1  -2   27.30    3.00
 -13   1  -2   24.50    2.90
 -13  -1   2   35.40    4.10
 -13   1  -2   26.30    2.20
  13  -1  -2   24.90    1.80
 -13  -1   2   23.40    2.70
  13   1   2   30.30    2.40
 -13   1  -2   30.30    1.80
 -13   1  -2   29.40    3.40
  13   1   2   27.30    2.20
 -13  -1   2   31.90    1.90
  13  -1  -2   27.80    2.40
  13   1   2   28.60    2.20
 -13  -1  -2   21.80    3.00
 -13   1   2   29.10    1.80
 -13  -1  -2   27.60    2.20
  13  -1   2   28.90    2.50
 -13  -1  -2   22.60    2.80
 -13  -1  -2   30.10    1.90
 -13  -1  -2   26.00    2.30
 -13   1   2   31.50    2.80
  13   1  -2   30.20    2.40
 -13  -1  -2   25.30    3.00
 -13   1   2   32.90    3.30
 -13  -1  -2   30.50    4.10
 -13   1   2   28.10    3.50
  13  -1   2   32.60    2.80
  13   1  -2   28.90    2.10
  13   1  -2   28.40    2.10
 -13  -2   2   49.10    5.20
 -13  -2   2   40.10    2.60
 -13   2  -2   41.80    3.10
 -13  -2   2   41.90    2.60
  13   2   2   47.00    2.60
  13   2   2   45.50    2.80
 -13  -2   2   42.50    2.30
  13   2   2   40.50    2.70
 -13   2  -2   47.30    3.70
  13  -2  -2   46.10    2.30
  13  -2  -2   43.40    2.90
 -13  -2   2   42.80    3.50
  13  -2  -2   46.90    2.80
 -13  -2   2   40.00    3.90
  13   2   2   43.80    2.70
  13   2   2   44.80    2.50
 -13   2  -2   40.70    2.30
 -13   2  -2   50.39    3.60
  13  -2   2   43.00    2.70
  13  -2   2   44.60    2.30
  13   2  -2   41.80    2.30
 -13   2   2   46.90    3.70
 -13   2   2   45.70    3.30
 -13  -2  -2   42.20    2.80
 -13  -2  -2   49.60    4.90
  13   2  -2   45.80    2.60
 -13   2   2   42.40    2.20
 -13  -2  -2   44.20    2.70
  13  -2   2   44.60    3.00
  13   2  -2   44.60    2.80
  13   2  -2   42.70    2.50
 -13  -2  -2   41.00    3.60
 -13  -2  -2   34.10    3.40
 -13   2   2   44.00    2.90
 -13  -2  -2   43.50    2.40
  13   3   2   39.00    2.50
  13  -3  -2   39.10    2.60
  13   3   2   39.40    2.80
 -13  -3   2   35.40    2.50
  13  -3  -2   39.40    2.60
 -13  -3   2   49.50    5.10
 -13   3  -2   35.60    2.60
 -13  -3   2   41.90    4.50
 -13   3  -2   38.60    2.00
 -13  -3   2   38.40    2.20
  13   3   2   40.70    2.70
  13   3   2   37.80    2.40
 -13  -3   2   35.80    1.90
 -13   3  -2   42.20    4.60
 -13  -3   2   39.50    2.50
 -13  -3   2   39.80    3.30
 -13  -3  -2   37.10    3.10
  13   3  -2   36.50    2.30
  13   3  -2   42.10    2.40
 -13  -3  -2   36.80    1.90
  13   3  -2   33.90    2.80
 -13  -3  -2   35.20    2.40
  13  -3   2   37.30    2.70
 -13  -3  -2   37.40    2.10
 -13  -3  -2   40.60    3.70
 -13  -3  -2   42.70    2.60
  13   3  -2   38.40    2.60
 -13  -3  -2   33.30    3.90
 -13   3   2   36.30    2.60
  13  -3   2   37.40    2.40
  13   4   2    3.20    1.20
 -13  -4   2    1.20    0.90
 -13  -4   2    1.20    0.60
 -13  -4   2    2.50    0.90
 -13  -4   2    0.70    0.80
  13   4   2    1.10    0.80
  13   4   2    0.20    0.80
  13   4   2    2.10    0.90
  13  -4  -2    1.30    0.90
 -13  -4   2    1.10    1.20
  13  -4  -2    2.40    1.00
 -13  -4  -2    2.20    0.80
  13   4  -2    2.80    1.20
  13   4  -2    1.80    0.70
  13  -4   2    3.50    1.20
 -13  -4  -2    1.10    1.20
  13   4  -2    0.90    0.60
 -13  -4  -2    2.80    1.00
 -13  -4  -2    1.60    0.70
 -13  -4  -2    1.50    0.90
  13  -4   2    0.80    0.80
 -13  -4  -2    1.20    0.60
  13   4  -2    1.70    0.80
  13   4  -2    1.30    0.80
 -13  -5   2    0.50    0.70
  13   5   2   -0.10    0.50
  13   5   2    0.10    0.70
  13  -5  -2   -0.20    0.70
 -13  -5   2    0.90    1.20
  13  -5  -2   -0.40    0.70
 -13  -5   2   -0.20    0.40
 -13  -5   2   -0.90    0.80
  13   5  -2    1.00    0.50
 -13  -5  -2   -0.10    0.70
 -13  -5  -2    0.10    0.50
  13   5  -2    1.30    1.00
  13  -5   2    0.30    0.80
 -13  -5  -2    0.70    0.80
 -14   0  -2    7.20    2.20
 -14   0   2    4.30    1.70
 -14   0   2    6.40    2.30
 -14   0  -2    5.50    1.90
 -14   0   2    5.10    0.90
 -14   0  -2    7.70    1.10
  14   0   2    6.80    1.20
 -14   0   2    8.00    1.70
  14   0  -2    7.80    1.40
 -14   0  -2    9.30    2.30
 -14   0  -2    8.50    1.40
  14   0  -2    7.50    1.20
 -14   0   2    6.30    1.10
  14   0  -2    6.80    1.10
  14   0   2    7.60    1.60
 -14  -1   2   67.39    5.20
 -14   1  -2   67.89    3.20
 -14  -1   2   70.69    4.80
 -14   1  -2   66.89    4.30
  14   1   2   71.69    3.50
  14  -1  -2   60.29    3.00
  14  -1  -2   67.59    3.60
 -14   1  -2   64.79    3.50
  14   1   2   66.69    3.60
  14  -1  -2   67.99    3.20
  14   1   2   63.29    3.20
 -14  -1   2   64.89    3.10
 -14  -1   2   58.39    5.40
 -14  -1   2   59.69    3.20
 -14   1  -2   61.69    4.40
 -14  -1   2   63.09    4.20
 -14   1  -2   57.39    4.70
 -14  -1  -2   64.89    5.40
 -14  -1  -2   67.89    3.20
  14   1  -2   66.09    3.50
 -14  -1  -2   67.09    3.60
 -14  -1  -2   68.39    4.60
  14  -1   2   66.59    3.20
 -14   1   2   65.39    3.10
 -14  -1  -2   66.49    4.70
 -14  -1  -2   64.59    3.50
  14   1  -2   63.39    3.40
 -14   1   2   63.89    5.00
  14   1  -2   66.49    3.40
 -14   1   2   65.89    4.50
 -14   1   2   64.99    4.20
  14  -1   2   65.79    3.70
 -14  -1  -2   62.99    5.00
 -14   2  -2  314.97   13.90
 -14  -2   2  337.87   15.50
 -14  -2   2  338.17   12.40
  14   2   2  321.77   12.30
 -14  -2   2  327.97   14.80
  14  -2  -2  336.37   12.90
  14   2   2  340.07   12.80
  14   2   2  329.97   12.70
  14  -2  -2  330.57   12.80
 -14  -2   2  328.97   12.70
 -14   2  -2  322.47   15.10
 -14  -2   2  315.37   15.80
 -14  -2   2  305.67   12.60
  14   2   2  334.87   12.80
 -14   2  -2  332.67   12.40
 -14  -2   2  308.67   14.20
  14  -2  -2  345.87   12.40
  14   2  -2  330.97   12.80
 -14  -2  -2  335.87   12.80
 -14  -2  -2  344.27   14.80
 -14  -2  -2  341.97   12.40
  14  -2   2  336.57   12.80
 -14  -2  -2  339.27   14.20
 -14   2   2  333.17   12.40
 -14  -2  -2  299.27   15.20
 -14  -2  -2  321.87   15.00
 -14   2   2  310.17   14.10
  14  -2   2  338.97   13.00
  14   2  -2  339.37   12.70
  14  -2   2  337.17   12.40
 -14  -2  -2  316.57   12.80
  14   2  -2  300.57   12.20
 -14  -3   2  201.38    7.90
 -14  -3   2  212.38   11.60
 -14   3  -2  189.98    8.90
 -14  -3   2  198.68    7.70
  14   3   2  198.68    8.10
  14  -3  -2  197.08    8.00
  14   3   2  191.68    8.00
  14   3   2  199.78    7.80
 -14  -3   2  196.18    8.90
 -14   3  -2  200.58    7.90
  14   3   2  188.48    8.00
  14  -3  -2  200.18    8.10
 -14  -3   2  190.38    7.40
 -14  -3   2  197.18    7.90
 -14  -3   2  188.68    9.00
  14   3  -2  188.68    7.60
 -14  -3  -2  192.98    8.90
 -14  -3  -2  182.58    7.50
 -14  -3  -2  187.48    8.90
 -14  -3  -2  199.78   11.10
  14   3  -2  193.88    7.80
 -14  -3  -2  193.78    8.00
 -14  -3  -2  201.08    8.00
  14  -3   2  195.78    7.90
 -14  -3  -2  198.58    7.70
  14   3  -2  207.78    8.20
  14   3  -2  189.28    7.90
 -14  -4   2    8.90    1.60
  14   4   2   10.10    1.40
  14  -4  -2    9.00    1.30
 -14  -4   2    9.00    0.90
  14   4   2   11.80    1.30
 -14  -4   2    8.20    1.00
  14  -4  -2    9.60    1.20
 -14  -4   2    7.90    1.10
 -14  -4   2    9.10    2.00
  14   4   2    8.20    1.10
  14   4   2    8.70    1.10
  14   4  -2   10.10    1.00
  14   4  -2   12.20    1.40
 -14  -4  -2   10.10    1.20
  14   4  -2   11.90    1.50
 -14  -4  -2    9.20    1.10
  14   4  -2    9.70    1.10
 -14  -4  -2   10.40    0.90
  14  -4   2    6.80    1.20
 -14  -4  -2   11.60    2.20
  14  -4   2    8.70    1.00
 -14  -4  -2   10.10    1.20
 -14  -4  -2    9.60    1.60
 -14  -5   2   -0.30    0.70
  14   5   2    0.00    0.50
 -14  -5   2    0.30    0.40
 -14  -5   2    0.00    0.50
  14   5   2   -0.10    0.50
 -14  -5   2   -0.10    0.50
  14  -5  -2    0.00    0.50
  14  -5  -2   -0.60    0.60
  14   5   2    1.40    0.70
 -14  -5  -2   -0.70    0.90
  14   5  -2    0.40    0.50
 -14  -5  -2    0.60    0.50
  14  -5   2    0.60    0.70
 -14  -5  -2   -0.60    0.50
  14   5  -2    0.10    0.50
 -15   0   2   10.60    1.20
 -15   0   2    6.70    2.00
  15   0   2   11.90    1.70
  15   0   2   12.40    1.40
 -15   0   2   12.20    1.30
 -15   0   2    9.00    2.40
 -15   0  -2    9.20    2.00
 -15   0  -2   11.90    1.40
  15   0  -2   10.70    1.30
  15   0  -2    9.60    1.50
  15   0  -2    9.60    1.20
 -15   0  -2   12.10    2.50
 -15   0  -2   11.10    1.30
 -15   1  -2   -0.20    0.60
 -15   1  -2   -0.20    1.00
  15  -1  -2   -0.20    1.00
 -15  -1   2   -1.30    1.10
  15  -1  -2   -0.80    0.90
 -15  -1   2    0.40    0.60
  15   1   2    0.40    0.70
 -15   1  -2   -0.50    1.20
 -15  -1   2   -0.10    1.40
 -15  -1   2   -2.40    1.70
  15   1   2    0.40    1.10
 -15  -1   2    0.90    0.70
  15  -1  -2   -1.20    0.70
 -15  -1   2   -0.40    1.50
  15   1   2   -0.40    0.80
 -15   1  -2   -0.80    1.20
 -15  -1  -2    0.30    1.40
  15   1  -2   -0.90    0.70
 -15  -1  -2    0.60    0.80
  15   1  -2   -0.90    0.90
 -15  -1  -2    0.90    1.40
  15   1  -2   -0.10    0.70
  15  -1   2    2.50    1.30
  15  -1   2    0.10    0.70
 -15  -1  -2    0.00    0.70
 -15   1   2    0.90    1.30
 -15   1   2    0.40    0.60
 -15  -1  -2    0.20    1.90
 -15  -1  -2   -0.30    1.40
 -15   1   2    0.20    1.20
 -15   1   2    2.40    1.60
 -15  -2   2   14.30    2.10
 -15  -2   2   15.00    1.50
 -15  -2   2   15.90    2.60
 -15  -2   2   14.70    3.60
 -15   2  -2   15.50    2.40
  15  -2  -2   15.10    1.30
 -15  -2   2   13.50    1.20
 -15   2  -2   15.60    1.30
  15  -2  -2   10.50    1.50
  15   2   2   13.80    1.40
  15   2   2   19.60    2.10
 -15   2  -2   15.40    2.30
 -15  -2   2   21.10    3.40
  15  -2  -2   14.60    1.70
 -15  -2  -2   13.70    2.40
 -15  -2  -2   14.60    2.20
 -15  -2  -2   12.60    3.80
  15  -2   2   14.80    1.80
 -15  -2  -2   12.70    1.20
 -15   2   2   13.90    2.30
  15  -2   2   14.60    1.60
 -15  -2  -2   12.90    1.40
 -15   2   2   16.30    1.30
 -15  -2  -2   11.10    2.00
 -15  -2  -2   12.30    1.50
  15   2  -2   15.40    1.60
  15  -2   2   16.30    1.30
  15   2  -2   14.60    1.60
 -15  -3   2   58.59    3.80
  15  -3  -2   60.09    3.30
  15   3   2   62.39    3.20
 -15  -3   2   64.59    3.20
 -15  -3   2   59.99    2.60
 -15  -3   2   57.79    4.00
  15  -3  -2   60.29    3.20
  15   3   2   56.29    2.80
 -15  -3   2   64.69    3.00
 -15   3  -2   66.79    2.90
 -15  -3   2   64.99    3.10
  15   3   2   61.49    3.20
  15   3  -2   67.09    3.30
 -15  -3  -2   62.59    3.30
 -15  -3  -2   65.09    3.00
 -15  -3  -2   62.29    4.10
 -15  -3  -2   53.49    3.70
 -15  -3  -2   64.89    3.20
  15  -3   2   59.79    3.00
  15  -3   2   61.09    3.40
  15   3  -2   62.59    3.10
  15   3  -2   56.39    2.70
 -15   3   2   63.39    2.80
  15   4   2   20.20    1.80
  15   4   2   19.50    1.30
 -15  -4   2   19.00    1.50
  15   4   2   21.60    1.70
 -15  -4   2   20.60    1.30
 -15  -4   2   19.20    2.00
  15  -4  -2   23.10    1.70
  15  -4  -2   19.80    1.60
 -15  -4  -2   19.90    1.60
  15   4  -2   21.10    1.30
  15   4  -2   26.20    1.90
 -15  -4  -2   21.50    1.60
 -15  -4  -2   21.10    1.30
  15   4  -2   21.20    1.30
 -15  -4  -2   17.70    2.00
 -16   0   2   41.00    5.60
 -16   0  -2   46.50    2.70
 -16   0  -2   49.80    4.50
 -16   0   2   46.10    3.50
  16   0   2   47.80    3.00
 -16   0  -2   46.80    3.80
 -16   0   2   38.40    4.50
  16   0   2   50.89    2.70
  16   0  -2   49.00    2.50
  16   0  -2   49.99    2.60
 -16   0  -2   47.20    2.60
 -16   0   2   53.09    2.60
 -16   0  -2   55.49    4.70
  16   0  -2   47.20    2.90
 -16   0   2   45.50    2.50
 -16  -1   2   14.20    1.40
 -16   1  -2   18.60    1.50
 -16  -1   2   16.20    1.30
 -16  -1   2   18.70    2.90
  16  -1  -2   14.00    1.60
  16  -1  -2   15.60    1.40
  16   1   2   19.20    1.40
  16  -1  -2   17.60    1.80
  16   1   2   17.80    1.70
  16   1   2   14.70    1.60
 -16  -1   2   12.80    1.90
 -16   1  -2   15.40    2.30
 -16   1  -2   14.70    1.40
 -16  -1  -2   17.60    1.70
 -16  -1  -2   13.70    2.30
  16   1  -2   13.00    1.50
  16   1  -2   17.70    1.60
  16  -1   2   16.30    1.80
  16  -1   2   17.00    1.70
 -16   1   2   16.50    1.40
 -16  -1  -2   16.30    2.40
  16  -1   2   17.40    1.50
  16   1  -2   15.70    1.50
 -16  -1  -2   15.70    1.40
 -16  -2   2    7.20    1.00
  16   2   2   12.10    1.20
 -16  -2   2   11.50    1.20
 -16  -2   2    8.50    1.60
 -16  -2   2   10.40    1.00
 -16   2  -2   10.90    2.20
  16  -2  -2    6.40    1.20
 -16   2  -2   11.60    1.10
  16  -2  -2   10.00    1.40
  16  -2  -2   11.10    1.10
 -16  -2   2    8.50    1.90
  16   2   2    8.80    1.20
  16   2  -2   11.90    1.20
 -16  -2  -2    9.80    1.80
 -16  -2  -2    9.50    1.90
  16  -2   2   11.20    1.00
  16   2  -2   13.40    1.40
 -16  -2  -2   13.40    1.40
  16  -2   2    7.10    1.30
  16  -2   2   10.70    1.30
 -16  -2  -2   10.90    1.00
 -16   2   2   11.20    1.10
 -16  -3   2    8.00    1.50
  16   3   2    7.70    1.00
  16  -3  -2    4.70    1.00
  16  -3  -2    6.70    1.10
 -16  -3   2    7.30    1.10
 -16  -3   2    9.10    1.00
 -16   3  -2    7.40    1.20
 -16  -3   2    7.60    1.00
 -16  -3  -2    8.50    0.90
  16   3  -2    6.70    1.00
 -16  -3  -2    8.10    1.00
 -16  -3  -2    7.80    1.10
  16  -3   2    8.50    1.40
 -16   3   2    8.00    1.00
  16  -3   2    8.40    1.00
  16   3  -2    7.10    0.90
 -16  -3  -2    7.90    1.50
 -16  -4   2   17.20    2.00
 -16  -4   2   15.80    1.20
 -16  -4   2   16.60    1.10
 -16  -4   2   15.80    1.20
  16   4   2   14.40    1.10
  16   4   2   15.70    1.20
 -16  -4  -2   14.70    1.70
  16   4  -2   16.40    1.30
  16  -4   2   13.80    1.30
 -16  -4  -2   17.40    1.20
 -16  -4  -2   17.90    1.40
  16   4  -2   16.50    1.00
 -16  -4  -2   13.70    1.20
  17   0  -2   75.09    3.70
 -17   0  -2   80.99    3.70
 -17   0  -2   86.39    3.70
 -17   0  -2   72.79    5.20
  17   0   2   79.99    3.90
 -17   0   2   81.39    3.50
  17   0   2   83.79    3.70
 -17   0   2   74.79    4.30
  17   0  -2   78.79    3.50
  17   0  -2   84.99    3.70
 -17   1  -2    9.20    1.90
  17  -1  -2   13.40    1.20
 -17   1  -2   12.90    1.20
 -17   1  -2   13.40    1.30
  17  -1  -2   12.40    1.50
 -17  -1   2   14.20    1.90
  17  -1  -2   10.60    1.30
  17   1   2   11.60    1.20
 -17  -1   2    9.40    1.00
 -17  -1  -2   10.60    1.10
  17  -1   2    9.70    1.40
  17  -1   2   13.20    1.40
 -17  -1  -2   16.30    3.40
 -17  -1  -2   11.50    1.20
 -17   1   2   10.20    1.00
  17  -1   2   10.70    1.10
  17   1  -2   10.70    1.10
  17   1  -2   11.50    1.20
 -17  -2   2   21.70    1.50
  17  -2  -2   21.90    1.80
 -17  -2   2   23.10    1.60
  17   2   2   21.50    1.60
  17   2   2   21.20    1.40
 -17  -2   2   21.80    2.20
  17  -2  -2   19.90    1.80
 -17  -2   2   21.20    1.30
 -17   2  -2   23.70    1.40
 -17  -2  -2   22.60    1.60
  17  -2   2   21.20    1.90
  17   2  -2   24.10    1.60
 -17  -2  -2   20.90    2.30
  17  -2   2   22.60    2.00
 -17  -2  -2   24.20    1.40
 -17   2   2   22.80    1.40
  17   3   2   41.20    2.10
  17  -3  -2   38.80    2.10
 -17   3  -2   37.10    1.80
  17   3   2   37.40    1.90
  17  -3  -2   37.60    2.10
 -17  -3   2   41.20    2.00
 -17  -3   2   33.90    2.00
 -17  -3   2   46.20    3.00
 -17  -3   2   41.20    2.00
 -17  -3  -2   39.70    2.10
  17  -3   2   36.40    1.90
  17  -3   2   36.60    2.30
  17   3  -2   40.80    2.00
 -17  -3  -2   41.00    2.90
  17   3  -2   40.90    2.10
 -17  -3  -2   40.20    1.90
 -17  -3  -2   43.30    2.10
 -17   3   2   37.20    2.00
 -18   0  -2   -0.10    0.50
  18   0  -2    1.40    0.90
 -18   0  -2    0.80    0.60
  18   0  -2    0.20    0.70
  18   0   2   -0.60    0.70
 -18   0   2    0.50    0.50
  18   0  -2    0.60    0.60
  18   0   2   -0.50    0.80
  18   0   2   -0.10    0.90
 -18   0  -2    1.30    1.20
 -18  -1   2   15.60    1.10
 -18  -1   2   13.60    2.10
  18   1   2   16.10    1.40
  18  -1  -2   16.60    2.20
 -18  -1   2   16.00    1.30
 -18   1  -2   18.80    1.30
  18  -1  -2   17.30    1.20
 -18  -1  -2   16.00    1.20
 -18  -1  -2   13.80    1.80
  18  -1   2   16.10    1.50
  18  -1   2   17.10    1.50
  18   1  -2   14.50    1.20
  18   1  -2   17.20    1.30
 -18   1   2   15.60    1.10
 -18  -1  -2   15.60    1.30
  18  -1   2   16.40    1.10
  18  -2  -2   16.90    1.40
 -18  -2   2   17.70    1.20
  18   2   2   16.90    1.30
 -18  -2   2   16.50    1.00
  18  -2  -2   16.90    1.50
 -18  -2   2   16.80    1.10
 -18   2  -2   17.10    1.10
  18  -2   2   18.60    1.50
  18   2  -2   17.40    1.20
 -18  -2  -2   16.30    1.00
 -18   2   2   15.50    1.00
 -18  -2  -2   17.40    1.20
 -18  -2  -2   15.90    1.20
  18   2  -2   15.90    1.20
  18  -2   2   15.40    1.40
 -18  -2  -2   19.10    2.20
 -18  -3   2   96.89    3.70
 -18  -3   2   89.89    3.90
  18  -3  -2   90.49    3.70
  18   3   2   97.09    3.80
  18  -3  -2   91.29    3.80
  18   3  -2   94.59    3.70
  18  -3   2   91.79    3.90
  18   3  -2   91.99    3.70
  19   0   2    0.50    0.50
  19   0   2    0.70    0.60
 -19   0  -2    1.30    0.50
 -19   0   2    0.40    0.40
  19   0  -2   -0.30    0.60
  19   0  -2   -0.10    0.40
  19   0   2    0.20    0.60
 -19   0   2   -0.20    0.40
 -19  -1   2   21.10    1.30
  19   1   2   21.50    1.30
 -19  -1   2   21.70    1.20
 -19   1  -2   21.70    1.20
  19   1   2   22.70    1.50
  19  -1  -2   21.50    1.60
  19  -1  -2   20.00    1.40
  19   1  -2   22.70    1.30
 -19   1   2   21.60    1.20
 -19   1   2   21.90    1.20
 -19  -1  -2   21.20    1.20
  19  -1   2   21.10    1.10
  19  -1   2   25.10    2.20
 -19  -1  -2   21.70    1.20
  19  -1   2   22.10    1.50
  19   1  -2   21.60    1.60
  19  -2  -2    0.90    0.60
  19   2  -2    0.80    0.60
   0   0  -3   -0.50    0.30
   0   0  -3    0.50    0.40
   0  -1   3    0.10    0.50
   0   1  -3    0.10    0.60
   0   1  -3    0.30    0.50
   0  -1  -3    0.20    0.40
   0  -1  -3    0.10    0.50
   0  -2   3  295.57   10.90
   0  -2  -3  296.17   11.00
   0   2  -3  311.77   11.50
   0   2  -3  304.07   11.40
   0  -2   3  279.07   11.40
   0  -2   3  296.77   11.40
   0  -2   3  305.17   10.90
   0  -3   3   -0.10    0.70
   0   3  -3    0.20    1.00
   0   3  -3   -0.30    0.80
   0  -3  -3   -0.60    0.50
   0   3  -3   -0.10    0.80
   0   4  -3  545.95   20.50
   0  -4  -3  529.55   21.00
   0  -4  -3  565.04   20.70
   0  -4   3  536.45   20.70
   0  -4   3  579.34   21.30
   0  -4  -3  578.54   21.00
   0   4  -3  621.64   23.40
   0   4  -3  561.14   21.90
   0  -4  -3  585.84   21.20
   0   4   3  527.25   20.50
   0  -4   3  572.64   20.70
   0  -5   3    0.10    1.00
   0  -5   3    0.30    0.40
   0   5   3    0.10    0.60
   0  -5   3   -0.80    0.90
   0  -5   3    0.70    1.40
   0   5  -3    0.00    1.10
   0  -5  -3    0.40    0.40
   0   5  -3   -1.10    0.90
   0   5  -3   -0.20    0.60
   0  -5  -3    0.50    0.70
   0  -5   3    0.30    1.10
   0  -5   3    0.60    0.70
   0   6  -3  671.53   24.70
   0  -6  -3  669.43   26.70
   0   6   3  676.93   24.80
   0  -6  -3  632.94   25.10
   0  -6   3  708.43   26.10
   0  -6   3  691.23   25.20
   0  -6  -3  696.53   25.00
   0   6  -3  621.44   25.00
   0  -6  -3  698.43   25.50
   0  -7   3    0.30    0.60
   0   7   3    0.00    0.50
   0   7  -3    0.30    0.50
   0   7   3   -0.40    0.60
   0  -7  -3   -0.50    0.90
   1   0  -3    0.30    0.40
  -1   0  -3    0.00    0.40
   1   0  -3   -0.20    0.40
  -1   0  -3    0.20    0.40
   1   0   3   -0.60    0.40
   1   0  -3    0.00    0.40
  -1   1  -3  345.57   12.00
   1  -1  -3  314.17   11.80
  -1  -1   3  322.67   12.00
  -1   1  -3  318.17   11.90
   1   1  -3  307.47   11.90
   1   1  -3  338.67   12.20
  -1  -1  -3  304.57   12.00
  -1  -1  -3  335.97   11.80
   1   1  -3  321.17   12.10
  -1  -1  -3  329.27   12.00
   1  -1   3  321.77   11.70
  -1  -2   3  272.57   10.60
  -1   2  -3  268.87   10.30
  -1   2  -3  282.37   10.30
  -1  -2  -3  278.67    9.90
   1   2  -3  254.67   10.30
   1   2  -3  275.77   10.60
  -1  -2  -3  264.27   10.20
   1   2  -3  278.17   10.60
  -1   2   3  260.67   10.20
  -1   3  -3  723.83   26.90
  -1   3  -3  730.73   26.90
  -1  -3   3  756.42   26.70
  -1  -3   3  723.23   26.90
  -1   3   3  681.53   27.20
  -1  -3  -3  719.63   26.50
   1   3  -3  736.83   27.30
   1  -3   3  730.73   26.70
   1   3  -3  748.43   27.30
  -1  -3  -3  693.03   26.40
   1   3  -3  714.73   27.00
  -1  -4   3  168.28    7.00
  -1  -4   3  155.98    6.50
   1  -4  -3  168.78    6.90
   1   4   3  157.18    6.30
  -1  -4   3  165.28    6.20
   1  -4  -3  160.98    6.40
  -1   4  -3  162.68    7.40
  -1   4  -3  142.69    6.20
  -1  -4   3  167.78    6.50
   1  -4  -3  150.18    6.70
  -1   4  -3  178.68    7.90
  -1  -4  -3  168.68    6.80
  -1  -4  -3  158.98    6.40
   1  -4   3  153.18    6.50
  -1  -4  -3  146.39    6.80
  -1  -4  -3  160.78    6.40
  -1  -4  -3  175.18    7.00
   1  -4   3  172.08    7.10
   1   4  -3  155.78    7.70
   1  -4   3  155.28    6.30
   1   4  -3  157.58    6.30
  -1  -5   3  402.86   15.70
   1  -5  -3  436.56   15.90
   1  -5  -3  449.76   16.50
   1  -5  -3  404.36   15.80
   1   5   3  423.56   15.80
  -1  -5   3  444.66   16.80
  -1  -5   3  449.16   16.00
  -1   5  -3  424.46   17.20
  -1  -5   3  433.16   15.60
  -1  -5   3  423.56   16.30
  -1   5  -3  411.86   15.70
   1   5   3  413.36   16.20
  -1  -5  -3  418.46   15.90
   1  -5   3  401.26   15.40
  -1  -5  -3  435.76   16.60
   1   5  -3  404.76   16.00
  -1   5   3  408.06   15.70
   1   5  -3  432.36   15.80
   1  -5   3  423.46   16.00
  -1  -5  -3  443.26   16.50
   1  -5   3  438.56   16.30
   1  -5   3  398.86   15.70
   1   5  -3  430.86   17.70
  -1  -5  -3  428.46   16.40
  -1  -5  -3  431.06   15.60
  -1   6  -3   68.39    3.10
   1   6   3   62.39    3.70
  -1  -6   3   68.69    3.20
   1   6   3   67.99    3.20
   1  -6  -3   64.89    3.60
  -1  -6   3   65.49    3.90
  -1  -6   3   61.39    2.60
   1  -6  -3   58.09    3.10
  -1   6   3   67.79    3.10
   1  -6   3   72.19    4.00
  -1  -6  -3   70.39    3.50
  -1  -6  -3   70.29    3.80
  -1  -6  -3   59.49    5.00
   1   6  -3   65.89    4.00
   1   6  -3   61.09    3.40
  -1  -6  -3   70.89    3.70
   1   6  -3   67.59    3.10
   1   7   3   24.10    1.60
   1  -7  -3   26.40    2.00
  -1  -7   3   28.10    1.70
  -1  -7   3   28.60    2.30
   1   7   3   25.60    1.80
  -1   7  -3   27.30    1.50
   1  -7   3   29.30    2.40
  -1   7   3   26.50    1.50
   1   7  -3   25.50    1.50
  -1  -7  -3   27.60    2.10
   2   0  -3    0.30    0.50
   2   0  -3    0.30    0.60
  -2   0  -3    0.10    0.50
  -2   0  -3    0.20    0.60
   2   0  -3    0.30    0.60
   2   0   3    0.40    0.50
  -2  -1   3  335.87   13.20
  -2   1  -3  357.36   12.70
  -2  -1   3  335.47   12.80
  -2   1  -3  337.47   12.70
  -2   1   3  352.36   12.60
   2   1  -3  348.07   13.10
   2   1  -3  339.97   12.80
  -2  -1  -3  340.07   13.00
  -2  -1  -3  344.47   12.80
   2   1  -3  355.16   13.10
  -2  -1  -3  354.86   13.00
   2   2   3 1046.00   38.50
  -2  -2   3 1028.30   38.70
  -2  -2   3 1063.59   38.70
  -2  -2   3 1059.19   38.20
   2   2  -3 1003.80   38.30
   2   2  -3 1076.09   38.70
  -2  -2  -3 1060.19   38.40
  -2  -2  -3 1033.50   38.40
   2  -2   3 1066.69   38.40
   2   2  -3 1108.89   38.80
  -2  -2  -3 1064.09   38.30
  -2   2   3 1042.10   37.90
   2   3   3 1313.97   48.50
  -2  -3   3 1286.37   48.50
   2  -3  -3 1303.77   48.40
   2   3   3 1335.67   49.30
  -2  -3   3 1348.67   49.20
  -2   3  -3 1391.66   48.90
   2   3  -3 1424.86   49.60
   2   3  -3 1289.57   48.20
   2   3  -3 1347.17   49.20
  -2  -3  -3 1324.27   48.70
  -2  -3  -3 1365.76   48.90
  -2   3   3 1314.87   48.90
   2  -3   3 1393.36   48.80
  -2  -3  -3 1332.37   48.00
   2   3  -3 1377.86   49.60
   2  -4  -3    5.90    1.10
  -2   4  -3    7.20    1.90
  -2  -4   3    5.90    0.80
  -2  -4   3    4.30    1.20
   2  -4  -3    6.10    0.90
   2   4   3    8.50    1.80
   2   4   3    5.90    0.80
  -2   4  -3    5.60    1.30
  -2  -4   3    5.80    1.20
   2  -4  -3    9.30    1.40
  -2  -4  -3    6.50    1.30
   2  -4   3    5.50    0.90
   2   4  -3    8.00    1.80
  -2  -4  -3    6.90    1.10
   2   4  -3    6.50    0.80
  -2  -4  -3    7.30    0.90
   2   4  -3    4.90    2.30
   2  -4   3    6.90    0.90
  -2  -5   3   77.59    4.30
  -2  -5   3   72.29    3.40
  -2   5  -3   73.59    3.20
   2  -5  -3   65.19    3.50
   2   5   3   71.49    3.40
   2  -5  -3   67.89    3.40
  -2  -5   3   69.89    3.90
  -2   5  -3   74.09    4.30
   2   5   3   72.09    3.80
  -2  -5   3   69.49    3.20
  -2  -5   3   78.19    3.70
  -2  -5  -3   83.69    5.40
   2  -5   3   71.19    3.80
  -2   5   3   68.59    3.20
  -2  -5  -3   66.79    3.80
   2  -5   3   65.99    3.50
   2  -5   3   76.89    3.40
   2   5  -3   68.69    3.60
  -2  -5  -3   75.59    3.90
   2   5  -3   73.49    4.90
   2   5  -3   74.49    3.30
  -2  -5  -3   69.79    3.40
   2  -5   3   74.79    3.60
  -2  -5  -3   73.69    3.50
   2   6   3   21.20    1.70
   2  -6  -3   25.90    2.30
   2   6   3   20.10    1.90
   2  -6  -3   21.20    1.70
  -2   6  -3   20.90    1.50
  -2  -6   3   18.80    1.30
  -2  -6  -3   20.30    1.70
   2   6  -3   19.10    1.80
   2   6  -3   19.80    1.80
   2   6  -3   22.50    1.60
   2  -6   3   22.80    2.40
  -2  -6  -3   18.80    1.10
  -2   6   3   21.50    1.60
  -2  -6  -3   20.80    1.60
  -2  -7   3    0.30    0.60
  -2  -7   3    0.40    0.60
  -2   7  -3   -0.10    0.50
   2  -7  -3    0.70    0.90
   2   7   3   -0.30    0.50
   2   7   3    0.20    0.70
   2   7   3    0.60    0.70
   2   7  -3    1.50    0.60
   2   7  -3    0.80    0.60
   2  -7   3    0.40    0.60
  -2  -7  -3    1.70    0.90
  -3   0  -3    1.00    0.80
   3   0  -3    0.20    0.60
   3   0  -3    0.50    0.70
   3   0   3    1.00    0.60
  -3   0  -3    2.00    0.80
  -3   1  -3    0.10    0.50
   3   1   3   -1.00    0.70
  -3   1  -3   -0.20    0.50
  -3  -1   3   -0.70    0.90
  -3  -1   3   -0.20    0.70
   3   1  -3    0.10    0.80
   3   1  -3    0.30    0.90
   3   1  -3    0.00    0.70
  -3  -1  -3   -0.10    0.60
  -3   1   3    0.10    0.50
  -3  -1  -3    0.10    0.80
  -3  -1  -3    0.20    0.80
  -3   2  -3   38.40    1.80
   3   2   3   35.90    2.40
  -3  -2   3   36.40    2.10
  -3   2  -3   37.20    1.80
  -3  -2   3   38.50    2.20
  -3  -2   3   39.30    3.30
  -3  -2   3   36.20    2.70
   3   2  -3   44.80    2.80
   3   2  -3   37.60    2.40
  -3  -2  -3   37.30    2.30
  -3  -2  -3   38.60    2.00
  -3  -2  -3   37.30    2.40
   3   2  -3   35.20    2.80
  -3   2   3   33.70    1.70
  -3  -3   3  179.68    8.30
  -3  -3   3  193.28    7.60
   3   3   3  198.38   10.20
  -3   3  -3  190.98    7.70
  -3   3  -3  201.88    7.70
  -3  -3   3  193.98    7.80
  -3  -3  -3  180.18    7.90
   3   3  -3  194.28    8.60
  -3  -3  -3  197.78    7.30
  -3  -3  -3  190.68    7.80
   3   3  -3  193.08    8.70
   3   3  -3  190.68    7.50
   3   3  -3  178.78    8.20
  -3  -4   3  142.29    5.80
  -3   4  -3  143.59    6.40
  -3  -4   3  134.79    5.80
   3  -4  -3  137.29    6.00
  -3  -4   3  142.39    5.80
   3   4   3  134.59    7.10
  -3  -4   3  148.49    6.40
   3  -4  -3  147.29    6.10
  -3  -4  -3  144.19    6.20
   3   4  -3  139.29    6.00
   3  -4   3  140.89    5.90
   3   4  -3  144.49    6.10
   3  -4   3  138.89    6.00
  -3  -4  -3  146.59    5.80
   3   4  -3  140.49    7.30
  -3  -4  -3  139.99    5.80
   3   4  -3  151.38    7.20
  -3  -4  -3  142.29    6.20
  -3  -5   3  116.79    5.20
  -3  -5   3  111.69    4.80
   3  -5  -3  114.89    5.20
  -3  -5   3  115.09    5.60
  -3  -5   3  119.29    5.90
  -3   5  -3  114.19    4.80
  -3  -5   3  120.49    4.80
   3   5   3  112.79    5.00
   3  -5  -3  117.39    5.50
  -3  -5   3  116.99    5.00
  -3   5   3  110.59    4.70
   3   5  -3  116.79    5.00
  -3  -5  -3  118.59    4.90
   3   5  -3  122.29    6.90
  -3  -5  -3  116.39    5.10
  -3  -5  -3  127.49    5.80
   3  -5   3  120.39    5.20
  -3  -5  -3  126.49    6.00
  -3  -5  -3  119.79    5.60
   3  -5   3  114.19    5.20
  -3  -6   3    0.50    1.10
   3   6   3    0.20    0.90
  -3  -6   3    0.70    1.00
   3  -6  -3   -0.20    1.20
  -3  -6   3   -0.10    0.80
   3   6   3    0.30    0.70
   3  -6  -3   -0.10    0.70
  -3   6  -3   -0.10    0.60
  -3  -6   3    0.40    0.50
  -3  -6  -3    0.30    0.70
   3   6  -3    0.20    0.80
  -3  -6  -3   -0.80    0.90
   3  -6   3   -0.20    0.70
  -3  -6  -3    0.30    0.50
  -3  -6  -3    0.00    0.90
  -3  -6  -3   -0.90    1.20
   3   6  -3    0.90    0.70
  -3   6   3    0.40    0.60
   3   6  -3    0.30    0.80
   3  -6   3    0.20    0.80
  -3   7  -3   25.30    1.40
   3   7   3   27.60    1.60
   3  -7  -3   23.90    1.90
   3   7   3   26.90    1.80
  -3  -7   3   26.70    1.70
  -3  -7   3   27.50    1.70
   3   7   3   24.90    1.70
  -3  -7  -3   26.10    2.10
   3   7  -3   27.00    1.70
   3  -7   3   27.10    1.70
  -3   7   3   25.70    1.50
   3   7  -3   26.70    1.50
   4   0  -3    0.90    0.70
   4   0  -3    0.40    0.60
  -4   0  -3   -1.00    0.70
  -4   0  -3    0.30    0.70
  -4   0  -3   -0.10    0.80
   4   0   3    0.10    0.60
  -4   1  -3   48.40    2.30
  -4  -1   3   51.69    3.00
  -4  -1   3   47.00    2.40
  -4  -1   3   42.70    2.50
  -4   1  -3   48.30    2.40
   4   1   3   49.80    2.60
  -4  -1  -3   48.90    2.60
   4   1  -3   51.79    2.90
  -4  -1  -3   49.00    2.50
  -4  -1  -3   52.19    2.80
   4   1  -3   49.00    2.60
  -4  -1  -3   46.00    2.80
  -4   1   3   45.10    2.20
  -4  -2   3  118.29    5.70
   4   2   3  115.49    5.50
  -4   2  -3  122.09    4.60
  -4   2  -3  116.89    4.60
  -4  -2   3  120.89    5.80
  -4  -2   3  114.89    5.10
   4   2  -3  110.49    5.20
   4   2  -3  118.89    5.70
  -4  -2  -3  117.59    5.00
  -4  -2  -3  114.29    5.40
  -4   2   3  114.69    4.50
   4   2  -3  116.79    5.60
  -4   2   3  118.09    4.40
  -4  -2  -3  109.39    5.30
  -4  -2  -3  121.79    5.20
  -4   3  -3  437.76   16.30
  -4  -3   3  418.36   17.90
   4   3   3  422.46   17.10
  -4  -3   3  398.26   17.10
  -4  -3   3  455.25   17.20
  -4   3  -3  461.05   16.30
  -4  -3   3  443.06   16.60
   4   3   3  409.96   16.00
   4   3  -3  442.36   17.60
  -4   3   3  448.26   16.10
  -4  -3  -3  456.05   16.30
  -4  -3  -3  421.96   17.00
   4   3  -3  424.06   17.10
  -4  -3  -3  460.65   16.90
   4   3  -3  429.56   16.00
   4   4   3  496.55   20.70
   4  -4  -3  548.25   20.90
  -4  -4   3  540.05   20.50
  -4   4  -3  556.54   21.00
  -4  -4   3  573.94   21.30
  -4   4  -3  562.14   21.30
   4  -4  -3  524.35   20.50
  -4  -4   3  525.65   20.40
   4  -4  -3  565.34   20.90
  -4  -4   3  560.14   20.50
  -4  -4   3  581.04   21.10
  -4  -4   3  546.15   20.70
   4   4   3  585.84   23.80
   4   4   3  553.64   20.50
  -4  -4  -3  565.64   20.60
  -4  -4  -3  559.74   20.60
   4  -4   3  566.34   20.70
   4   4  -3  524.75   23.50
  -4  -4  -3  566.64   20.80
   4   4  -3  566.04   20.50
  -4  -4  -3  582.34   21.20
  -4  -4  -3  597.24   21.40
  -4  -4  -3  558.94   20.90
   4   4  -3  589.54   22.60
  -4   5  -3    1.00    0.60
   4   5   3    1.10    0.80
  -4  -5   3    1.10    0.70
  -4  -5   3    1.20    1.20
   4   5   3    1.40    0.90
   4  -5  -3    1.20    0.70
  -4  -5   3    2.40    0.90
   4   5   3    0.10    1.00
  -4  -5   3    1.20    0.80
  -4  -5   3    2.60    0.90
   4  -5  -3    0.90    1.10
   4   5   3    3.60    1.80
   4  -5  -3    0.20    0.80
  -4  -5  -3    0.80    1.40
  -4  -5  -3    2.40    0.90
   4   5  -3    1.40    0.90
  -4  -5  -3    2.00    0.90
   4   5  -3   -0.90    1.50
   4  -5   3    2.80    0.90
   4   5  -3    1.50    0.90
   4   5  -3    1.00    0.70
   4  -5   3    1.80    1.00
  -4  -5  -3    1.00    0.70
  -4  -5  -3    1.20    1.00
  -4  -6   3  122.89    6.20
   4  -6  -3  123.69    5.80
  -4   6  -3  127.19    5.10
  -4  -6   3  125.69    5.50
   4   6   3  129.09    5.30
   4   6   3  128.89    5.60
  -4  -6   3  125.09    5.00
   4  -6  -3  120.89    5.20
  -4  -6   3  119.89    5.20
  -4  -6  -3  125.09    5.30
  -4  -6  -3  125.09    5.00
   4   6  -3  133.59    5.50
   4   6  -3  119.29    5.50
  -4  -6  -3  131.49    6.10
  -4  -6  -3  114.79    5.80
  -4  -6  -3  124.09    5.30
   4   6  -3  125.89    5.20
   4  -6   3  129.39    5.50
   4  -7  -3   39.40    2.30
  -4  -7   3   41.90    2.10
  -4   7  -3   41.10    1.90
  -4  -7   3   42.00    2.20
   4   7   3   40.50    2.20
   4   7   3   41.50    2.10
   4   7   3   44.10    2.30
   4  -7   3   43.80    2.20
   4   7  -3   44.10    2.20
  -4  -7  -3   44.60    2.10
  -4   7   3   38.00    2.00
   4   7  -3   42.50    2.00
  -5   0  -3   -0.20    0.70
  -5   0   3    1.00    0.90
   5   0  -3    0.40    0.50
  -5   0  -3    0.60    0.90
   5   0  -3    0.60    1.10
  -5   0  -3    0.40    0.80
  -5   0   3    0.20    0.70
  -5  -1   3  296.47   11.70
   5   1   3  298.07   11.60
  -5   1  -3  305.27   11.40
  -5  -1   3  298.67   12.20
  -5   1  -3  322.27   11.60
  -5  -1  -3  296.97   11.90
  -5   1   3  289.77   11.40
   5   1  -3  297.67   11.60
  -5  -1  -3  295.07   11.70
   5   1  -3  303.57   12.00
  -5  -1  -3  313.87   12.10
  -5  -1  -3  300.77   11.60
  -5  -2   3    9.80    1.30
  -5  -2   3    9.20    1.80
  -5   2  -3   12.10    1.10
  -5   2  -3   12.80    1.00
   5   2   3    7.10    1.30
  -5  -2   3   15.10    1.70
  -5  -2   3   12.70    2.00
  -5  -2  -3   10.00    1.40
   5   2  -3    8.50    1.50
  -5   2   3   10.60    0.80
  -5   2   3   10.90    0.80
   5   2  -3   11.30    1.70
  -5  -2  -3    9.10    1.50
  -5  -2  -3    9.90    1.70
   5   3   3   36.00    1.90
  -5  -3   3   37.70    2.50
  -5  -3   3   37.80    2.50
   5   3   3   37.00    2.90
  -5  -3   3   34.00    3.10
  -5   3  -3   37.10    2.00
  -5  -3   3   36.10    3.20
  -5   3  -3   36.20    1.90
  -5  -3  -3   37.20    2.80
   5   3  -3   42.10    3.00
   5   3  -3   34.30    1.90
  -5  -3  -3   35.20    2.20
  -5   3   3   37.40    1.70
  -5  -3  -3   37.10    2.80
  -5  -3  -3   36.10    2.50
   5   3  -3   37.40    3.20
   5   4   3  514.55   20.70
   5  -4  -3  524.15   19.40
  -5  -4   3  523.55   19.10
   5  -4  -3  456.15   19.20
  -5   4  -3  529.95   19.60
   5   4   3  527.75   19.50
  -5  -4   3  546.05   19.10
   5   4   3  515.65   19.10
  -5  -4   3  515.15   19.10
  -5  -4   3  505.35   19.20
  -5   4  -3  493.95   19.20
  -5  -4   3  504.55   19.00
  -5  -4   3  522.35   20.80
   5   4  -3  534.85   19.10
   5   4  -3  490.25   20.60
  -5  -4  -3  511.55   19.50
   5  -4   3  494.75   19.20
   5  -4   3  488.35   19.10
  -5  -4  -3  533.95   18.80
  -5  -4  -3  520.35   19.20
  -5  -4  -3  502.65   19.10
   5  -4   3  520.35   19.20
   5   4  -3  519.35   19.40
   5   4  -3  508.35   19.50
  -5  -4  -3  524.35   19.80
  -5  -4  -3  507.95   20.20
  -5  -4  -3  534.05   19.20
  -5  -4  -3  548.85   19.90
   5   4  -3  551.94   21.40
   5   5   3   25.00    2.00
  -5  -5   3   30.50    2.70
   5   5   3   28.30    2.00
  -5  -5   3   30.90    2.10
   5   5   3   28.70    2.50
  -5  -5   3   28.70    2.00
  -5  -5   3   28.70    1.90
   5  -5  -3   28.70    2.10
   5   5   3   24.10    3.00
  -5  -5   3   28.30    1.80
   5  -5  -3   28.30    2.50
   5   5  -3   31.60    2.40
  -5  -5  -3   31.50    2.00
   5   5  -3   30.00    2.30
   5   5  -3   33.30    2.00
  -5  -5  -3   29.10    2.00
  -5  -5  -3   26.60    2.00
  -5  -5  -3   27.60    2.40
  -5  -5  -3   33.00    3.00
   5  -5   3   30.30    2.20
   5   5  -3   35.90    4.00
   5  -6  -3   95.89    4.90
  -5  -6   3  106.59    4.70
  -5  -6   3   99.79    4.30
  -5  -6   3  102.19    4.50
   5   6   3  106.09    4.60
   5  -6  -3  100.29    4.50
  -5  -6   3   98.79    5.30
  -5   6  -3  110.69    4.30
   5   6   3  101.59    4.80
  -5  -6  -3  106.99    4.60
  -5  -6  -3  106.49    4.50
   5   6  -3  100.79    4.70
   5   6  -3  103.39    4.80
   5  -6   3  111.99    4.80
  -5  -6  -3   99.99    4.30
  -5  -6  -3   99.09    5.00
  -5  -6  -3  105.89    5.30
   5   6  -3  110.29    4.50
  -5   7  -3   29.80    1.80
   5   7   3   37.30    1.90
  -5  -7   3   37.90    2.00
   5   7   3   35.90    2.10
   5  -7  -3   31.10    2.20
  -5  -7   3   35.70    1.90
   5   7   3   34.60    1.90
   5  -7   3   37.90    2.00
   5   7  -3   35.70    1.80
   5   7  -3   37.90    1.90
   5   7  -3   34.00    1.70
  -5  -7  -3   34.30    2.30
  -5  -7  -3   36.10    1.80
  -6   0  -3   -0.10    0.80
  -6   0  -3   -0.20    0.70
   6   0   3    0.80    0.50
  -6   0   3   -0.20    0.70
  -6   0  -3    1.20    1.00
   6   0  -3    0.50    0.70
  -6   0   3    0.50    0.70
   6   0  -3    0.30    0.50
  -6   0   3    1.10    0.90
  -6   1  -3  161.98    6.60
   6   1   3  159.88    6.60
  -6  -1   3  153.88    6.50
  -6  -1   3  160.98    7.30
  -6   1  -3  158.98    6.50
   6   1  -3  162.98    7.00
  -6  -1  -3  154.78    7.10
  -6   1   3  149.09    6.60
  -6  -1  -3  158.68    7.10
   6   1  -3  158.98    6.60
  -6  -1  -3  158.18    6.70
  -6   1   3  161.18    6.60
  -6   2  -3   31.70    1.70
   6   2   3   33.20    2.50
  -6  -2   3   24.70    2.70
  -6  -2   3   34.00    3.10
   6   2   3   29.20    1.60
  -6   2  -3   27.90    1.80
  -6  -2   3   29.70    2.40
  -6  -2   3   31.50    1.50
   6   2  -3   29.10    1.50
  -6  -2  -3   28.80    2.20
  -6  -2  -3   27.60    1.50
   6   2  -3   28.40    2.80
  -6   2   3   32.40    1.70
  -6  -2  -3   28.50    2.70
   6   2  -3   28.10    2.40
  -6  -2  -3   29.80    2.80
  -6  -2  -3   29.80    2.60
  -6  -3   3  227.88    9.30
  -6  -3   3  226.88    9.30
  -6   3  -3  221.78    8.60
  -6   3  -3  221.88    8.60
   6   3   3  222.48    8.60
  -6  -3   3  206.88   10.10
  -6  -3   3  226.68   10.30
  -6  -3  -3  223.48    9.90
  -6  -3  -3  224.48    9.80
  -6  -3  -3  225.78    9.10
   6   3  -3  215.88    9.80
   6   3  -3  215.78    8.50
   6   3  -3  228.38   10.30
  -6  -3  -3  236.68    9.40
  -6  -4   3    4.90    1.00
  -6  -4   3    5.00    1.90
   6  -4  -3    3.60    0.90
   6  -4  -3    4.00    1.10
  -6  -4   3    2.60    1.10
  -6  -4   3    5.70    0.90
   6   4   3    4.00    1.00
  -6   4  -3    4.70    1.00
  -6  -4   3    3.90    0.90
  -6  -4   3    6.30    0.90
   6   4   3    3.10    1.10
   6   4   3    3.90    0.90
  -6  -4   3    3.60    0.90
   6   4   3    3.50    1.50
  -6  -4  -3    4.90    1.10
  -6  -4  -3    4.20    1.50
   6  -4   3    3.30    1.00
  -6  -4  -3    3.30    1.40
  -6  -4  -3    4.70    1.00
   6   4  -3    4.60    1.10
   6  -4   3    4.50    0.90
  -6  -4  -3    4.70    1.00
  -6  -4  -3    2.70    1.30
   6   4  -3    4.10    0.80
   6   4  -3    4.20    1.10
   6  -4   3    3.40    1.30
  -6  -4  -3    6.00    1.00
   6   4  -3    2.00    1.40
   6   4  -3    1.70    1.30
  -6  -4  -3    2.90    0.80
   6   5   3  280.77   11.80
   6  -5  -3  298.77   12.10
   6  -5  -3  292.87   11.80
   6   5   3  303.57   13.70
  -6  -5   3  301.87   11.60
  -6  -5   3  306.57   11.70
  -6  -5   3  317.77   12.00
   6   5   3  318.07   11.80
  -6  -5   3  304.87   11.70
   6   5   3  310.67   12.20
   6   5  -3  274.57   13.60
   6   5  -3  309.27   12.20
  -6  -5  -3  315.37   12.70
  -6  -5  -3  312.47   11.80
   6  -5   3  319.47   12.00
   6   5  -3  321.37   12.10
  -6  -5  -3  296.57   12.50
   6   5  -3  312.77   11.70
  -6  -5  -3  307.17   11.80
  -6  -5  -3  309.87   11.90
  -6  -6   3    0.30    0.70
  -6  -6   3    0.90    0.70
   6  -6  -3   -0.30    0.70
   6   6   3   -0.20    0.80
   6   6   3    0.00    0.70
  -6  -6   3    0.60    1.10
  -6  -6   3    0.60    0.60
   6   6   3   -0.50    0.80
   6  -6  -3    0.70    1.00
  -6  -6  -3    0.70    1.00
   6   6  -3    0.80    2.50
  -6  -6  -3    1.30    0.70
  -6  -6  -3   -0.70    0.60
   6   6  -3   -0.20    0.70
   6   6  -3    0.30    0.80
  -6  -6  -3    0.80    0.60
   6  -6   3   -0.20    0.80
   6   6  -3    0.30    0.60
   6   7   3    0.90    0.50
  -6  -7   3    0.60    0.50
  -6  -7   3    1.10    0.50
   6   7   3    0.90    0.60
   6   7   3    0.80    0.60
  -6  -7  -3    0.90    0.50
  -6  -7  -3    0.80    0.50
   6   7  -3    1.20    0.60
   6   7  -3    1.00    0.50
   6  -7   3    1.30    0.60
   6   7  -3    0.90    0.50
  -7   0  -3   -0.60    0.80
   7   0  -3    0.40    0.50
   7   0  -3    1.30    0.70
  -7   0   3    0.80    0.80
  -7   0  -3    0.60    1.00
  -7   0   3   -0.70    1.00
   7   0   3    0.80    0.50
  -7   0  -3    1.40    0.90
  -7   0   3    0.10    0.80
  -7   1  -3   90.39    4.30
  -7  -1   3   84.09    4.30
  -7   1  -3   86.59    4.00
  -7  -1   3   79.49    4.00
   7   1   3   83.89    4.00
  -7  -1   3   82.79    4.80
  -7  -1   3   76.49    3.40
  -7   1   3   82.19    3.90
   7   1  -3   83.89    4.50
  -7  -1  -3   85.69    4.20
  -7  -1  -3   84.79    4.70
  -7  -1  -3   86.19    4.60
  -7   1   3   89.39    4.30
   7   1  -3   83.79    4.10
  -7   1   3   82.39    4.30
  -7   2  -3   11.70    1.10
  -7  -2   3   11.20    0.90
   7   2   3   12.10    1.70
   7   2   3   11.80    1.00
  -7  -2   3    9.20    1.90
  -7   2  -3   11.40    1.30
  -7  -2   3   13.70    1.70
  -7  -2   3   11.70    2.20
  -7  -2   3   11.00    1.60
  -7  -2  -3   11.30    1.90
  -7  -2  -3   13.80    2.00
  -7  -2  -3   11.50    1.60
  -7   2   3   14.10    1.30
   7   2  -3   11.20    1.70
  -7  -2  -3   13.20    1.00
  -7  -2  -3   13.10    1.80
  -7   2   3   11.50    1.30
   7   2  -3   13.70    2.10
  -7  -3   3   62.49    3.50
   7   3   3   76.89    4.50
   7  -3  -3   74.39    3.60
  -7  -3   3   73.99    3.30
  -7  -3   3   76.09    4.00
  -7  -3   3   76.89    4.20
   7   3   3   76.49    3.60
  -7  -3   3   68.09    3.00
  -7   3  -3   76.09    3.20
  -7  -3   3   88.19    7.60
  -7  -3   3   72.99    3.50
   7   3   3   72.49    4.20
  -7  -3   3   72.49    5.00
   7   3   3   72.89    3.40
  -7   3  -3   74.79    3.40
   7   3  -3   81.79    4.50
  -7  -3  -3   75.19    4.20
  -7  -3  -3   78.89    3.60
   7   3  -3   77.49    3.20
  -7  -3  -3   67.99    4.50
   7   3  -3   77.29    5.20
  -7  -3  -3   75.09    3.50
  -7  -3  -3   70.79    3.70
   7   3  -3   81.09    4.60
  -7  -3  -3   73.19    3.40
   7   3  -3   82.29    4.70
  -7  -3  -3   75.79    3.90
   7  -3   3   76.69    3.80
  -7  -3  -3   78.19    4.70
  -7  -4   3    5.30    1.20
   7   4   3    3.50    1.00
  -7  -4   3    5.20    1.00
   7  -4  -3    4.40    1.00
  -7  -4   3    2.70    1.20
  -7  -4   3    5.40    1.80
   7   4   3    4.10    0.90
  -7   4  -3    3.20    0.90
  -7  -4   3    3.80    1.00
  -7  -4   3    7.30    1.00
  -7  -4   3    4.60    0.90
   7   4   3    5.70    1.80
   7  -4  -3    3.90    1.10
   7   4   3    2.70    1.20
   7   4  -3    3.80    0.80
  -7  -4  -3    3.70    0.90
  -7  -4  -3    4.50    1.00
  -7  -4  -3    5.70    1.10
  -7  -4  -3    4.00    1.40
  -7  -4  -3    2.90    1.40
   7   4  -3    4.60    1.70
  -7  -4  -3    4.70    1.00
   7   4  -3    4.80    1.20
  -7  -4  -3    6.10    1.70
   7   4  -3    4.00    1.10
  -7  -4  -3    3.60    1.00
   7  -4   3    5.00    1.20
   7  -4   3    2.60    0.90
   7  -5  -3   42.30    2.40
  -7  -5   3   36.50    2.10
   7   5   3   42.70    2.90
  -7  -5   3   37.60    2.20
  -7  -5   3   38.00    2.40
   7   5   3   40.70    2.30
   7   5   3   32.30    2.30
  -7  -5   3   37.10    2.30
  -7  -5   3   36.40    3.00
   7  -5  -3   39.00    2.70
   7   5   3   26.80    3.20
   7   5  -3   32.90    3.60
  -7  -5  -3   41.90    2.50
  -7  -5  -3   39.50    2.40
   7   5  -3   40.40    2.20
  -7  -5  -3   36.90    2.30
   7   5  -3   36.50    2.70
   7  -5   3   37.20    2.60
   7   5  -3   38.10    2.60
  -7  -5  -3   36.40    2.90
  -7  -6   3   25.60    2.40
  -7  -6   3   26.30    1.60
  -7  -6   3   26.30    1.90
   7   6   3   26.10    2.20
   7   6   3   26.40    2.10
   7  -6  -3   26.90    2.40
   7   6   3   28.40    1.80
   7   6   3   19.00    3.20
   7  -6  -3   23.30    2.10
  -7  -6   3   24.30    1.60
  -7  -6  -3   25.20    1.80
  -7  -6  -3   21.70    2.40
  -7  -6  -3   25.20    1.70
  -7  -6  -3   24.90    1.70
   7   6  -3   26.70    2.00
   7   6  -3   28.20    1.70
   7   6  -3   20.30    2.90
   7   6  -3   26.20    1.90
   7  -6   3   24.00    2.00
   7   7   3   54.69    2.40
  -7  -7   3   55.09    2.40
   7   7   3   56.79    2.70
   7   7   3   54.59    2.60
  -7  -7   3   55.69    2.50
   7  -7   3   60.59    3.30
   7   7  -3   56.29    2.40
  -7  -7  -3   53.29    2.40
  -7  -7  -3   54.69    2.40
   7   7  -3   56.89    2.40
   7   7  -3   55.49    2.50
  -8   0  -3    0.30    0.50
  -8   0  -3    1.40    1.00
  -8   0   3    0.10    1.00
  -8   0   3    0.00    1.00
  -8   0   3    0.70    0.80
   8   0   3    0.90    0.50
  -8   0  -3    0.60    1.10
   8   0   3   -0.10    0.60
  -8   0  -3    0.80    1.00
  -8  -1   3 1788.72   64.49
  -8  -1   3 1722.53   64.59
  -8  -1   3 1743.23   63.79
  -8  -1  -3 1782.52   64.39
  -8   1   3 1673.73   63.29
  -8   1   3 1764.12   63.69
  -8  -1  -3 1771.42   63.69
  -8  -1  -3 1745.83   64.19
  -8  -2   3  148.29    7.80
  -8   2  -3  153.18    6.20
  -8  -2   3  143.19    6.90
   8   2   3  144.49    5.80
  -8  -2   3  148.69    7.70
  -8  -2   3  149.09    6.60
  -8   2  -3  151.48    6.50
  -8  -2   3  147.69    5.70
   8   2   3  150.58    6.80
  -8   2   3  151.18    6.30
   8   2  -3  153.98    6.90
  -8  -2  -3  152.28    7.40
  -8  -2  -3  149.19    5.80
   8   2  -3  152.68    7.40
   8   2  -3  142.09    5.80
  -8  -2  -3  149.59    7.50
  -8  -2  -3  144.09    6.70
  -8  -2  -3  155.78    6.90
  -8  -3   3   35.90    2.20
  -8  -3   3   39.60    3.00
  -8  -3   3   38.90    2.80
  -8  -3   3   38.00    4.00
   8   3   3   38.80    2.50
  -8  -3   3   34.80    2.00
   8   3   3   37.10    2.40
   8   3   3   37.80    3.20
   8  -3  -3   35.40    2.40
  -8  -3   3   37.00    1.80
   8  -3  -3   37.90    2.40
   8   3   3   38.90    2.00
  -8   3  -3   37.60    1.90
  -8  -3   3   37.30    2.10
  -8  -3   3   41.20    2.30
   8  -3   3   38.70    2.40
  -8   3   3   39.50    2.00
  -8  -3  -3   37.40    1.80
   8   3  -3   32.40    3.10
  -8  -3  -3   40.30    2.40
  -8  -3  -3   41.00    2.80
   8   3  -3   45.10    4.30
  -8  -3  -3   37.60    2.30
   8   3  -3   38.90    2.40
   8   3  -3   37.90    2.20
  -8  -3  -3   42.00    3.00
  -8  -3  -3   35.30    2.10
   8   3  -3   40.00    2.00
   8   3  -3   35.90    2.50
  -8  -3  -3   39.90    3.90
   8  -3   3   39.40    2.30
  -8  -4   3   60.39    3.80
   8   4   3   62.19    3.00
   8   4   3   75.09    7.50
   8  -4  -3   64.99    3.30
  -8  -4   3   62.59    3.60
  -8   4  -3   57.39    3.00
   8   4   3   66.49    3.60
  -8  -4   3   70.79    5.10
  -8  -4   3   58.69    3.10
  -8  -4   3   66.19    3.20
  -8  -4   3   63.89    3.80
   8  -4  -3   65.99    3.70
  -8  -4  -3   59.59    3.90
  -8  -4  -3   66.19    3.30
  -8  -4  -3   54.39    2.80
   8   4  -3   54.79    3.00
   8  -4   3   64.89    3.40
  -8  -4  -3   60.79    3.30
  -8  -4  -3   59.39    4.30
   8  -4   3   59.79    3.20
   8   4  -3   58.09    6.20
   8   4  -3   59.59    3.50
  -8  -4  -3   58.99    3.20
   8   4  -3   64.99    3.40
  -8  -4  -3   66.89    3.20
   8   4  -3   61.29    2.90
   8   5   3    1.30    1.10
  -8  -5   3   -0.20    1.00
  -8  -5   3    1.50    0.70
   8  -5  -3    0.10    0.80
  -8  -5   3   -0.20    0.70
  -8  -5   3    1.50    0.80
  -8  -5   3    0.10    0.70
   8  -5  -3    0.60    1.00
   8   5   3    0.80    1.60
   8   5   3    1.00    0.70
   8   5   3    1.20    0.80
   8   5   3    0.80    1.00
  -8  -5  -3    0.80    0.80
  -8  -5  -3   -0.10    0.70
  -8  -5  -3    0.10    0.70
  -8  -5  -3   -0.10    0.90
   8   5  -3    1.10    1.00
   8   5  -3   -0.30    1.30
   8  -5   3    0.50    1.00
   8   5  -3    0.80    1.00
   8   5  -3    1.60    0.70
   8   6   3    8.10    1.20
  -8  -6   3    6.20    1.50
  -8  -6   3   10.00    1.20
   8   6   3    7.20    0.90
  -8  -6   3    7.50    0.90
  -8  -6   3    8.10    0.90
   8  -6  -3    6.90    1.00
   8  -6  -3    8.20    1.30
   8   6   3    5.80    1.10
  -8  -6  -3    5.70    0.80
  -8  -6  -3    5.20    0.80
   8  -6   3    7.90    1.20
   8   6  -3    8.20    1.20
  -8  -6  -3    6.20    1.20
   8   6  -3    6.10    1.00
   8   6  -3    7.30    0.80
  -8  -6  -3    7.10    1.00
  -9   0   3   -0.80    0.90
  -9   0  -3    0.50    0.50
  -9   0  -3    0.30    1.10
  -9   0   3   -1.00    0.90
  -9   0   3    0.60    1.10
  -9   0   3   -0.30    0.50
  -9   0  -3   -0.60    0.90
  -9  -1   3  205.58    9.60
  -9  -1   3  203.68    7.80
  -9   1  -3  205.08    8.70
  -9   1  -3  222.18    9.10
  -9  -1   3  196.78    8.90
  -9  -1   3  206.38    8.60
  -9   1  -3  187.58    7.70
   9   1   3  203.38    8.30
  -9  -1   3  207.38    9.80
  -9  -1  -3  208.18    8.90
  -9   1   3  206.78    8.50
  -9  -1  -3  205.38    9.30
  -9  -1  -3  198.78    8.80
  -9  -1  -3  211.18    9.60
  -9  -1  -3  195.88    7.80
   9   1  -3  213.88    8.40
  -9   1   3  204.98    8.90
  -9   2  -3  131.69    5.30
  -9  -2   3  110.29    5.00
  -9  -2   3  115.39    6.00
   9   2   3  130.09    5.90
  -9  -2   3  115.79    7.00
   9   2   3  120.39    5.30
  -9  -2   3  126.99    7.20
   9   2   3  119.49    5.10
  -9   2  -3  118.69    5.60
   9   2   3  118.39    5.40
   9   2   3  128.59    5.30
  -9  -2   3  116.79    4.80
   9  -2  -3  125.99    5.30
   9   2   3  118.39    4.70
  -9  -2   3  122.39    5.80
  -9  -2  -3  128.29    6.70
   9   2  -3  119.79    5.20
   9  -2   3  119.89    5.20
   9  -2   3  111.59    5.40
   9   2  -3  128.29    4.90
  -9   2   3  117.39    5.40
  -9  -2  -3  125.59    6.00
   9   2  -3  109.39    5.40
  -9   2   3  124.69    5.50
  -9  -2  -3  119.69    4.90
   9   2  -3  127.49    5.10
  -9  -2  -3  128.99    6.00
  -9  -2  -3  119.99    5.70
  -9  -2  -3  109.99    5.40
  -9  -2  -3  121.49    6.70
   9   2  -3  124.29    6.00
   9   2  -3  114.39    5.10
  -9   3  -3    1.00    0.60
  -9  -3   3    1.00    1.10
  -9  -3   3    1.20    1.40
   9   3   3    1.60    1.30
  -9  -3   3    1.50    0.80
   9   3   3    1.20    0.60
  -9  -3   3    1.70    0.70
  -9   3  -3    1.60    0.80
   9  -3  -3    1.30    0.90
   9   3   3    0.10    0.90
  -9  -3   3    0.90    1.10
  -9  -3   3    0.70    0.80
  -9  -3   3    1.20    0.50
   9   3   3    0.60    0.90
  -9  -3   3    2.80    2.00
  -9  -3   3    1.40    0.90
   9  -3  -3    1.50    0.90
  -9  -3  -3    1.50    1.00
   9  -3   3    2.20    0.90
  -9  -3  -3    0.70    1.20
  -9  -3  -3    0.50    1.00
   9   3  -3    1.10    0.80
  -9  -3  -3    1.20    1.50
  -9  -3  -3   -0.30    1.20
   9  -3   3    3.40    1.00
   9   3  -3    1.00    0.60
   9   3  -3    1.10    0.90
  -9  -3  -3    0.60    0.60
   9   3  -3    1.20    0.70
  -9  -3  -3    0.90    0.70
   9   3  -3    1.40    1.30
   9   4   3   67.99    4.00
  -9  -4   3   65.79    5.20
  -9  -4   3   64.19    3.10
   9   4   3   60.39    3.30
   9   4   3   62.49    3.70
   9   4   3   70.99    3.70
  -9  -4   3   67.29    3.40
   9  -4  -3   66.89    3.40
  -9  -4   3   65.79    3.30
  -9  -4   3   59.69    3.70
  -9  -4   3   63.29    3.10
  -9   4  -3   64.29    3.10
   9  -4  -3   68.49    3.50
  -9  -4   3   61.29    4.00
   9   4   3   73.69    4.70
   9   4  -3   64.79    3.00
  -9  -4  -3   67.89    4.20
   9   4  -3   67.09    3.60
  -9  -4  -3   65.49    3.40
  -9  -4  -3   64.79    3.20
   9  -4   3   67.39    3.60
  -9  -4  -3   61.49    4.60
   9   4  -3   62.19    4.60
   9   4  -3   66.49    3.50
   9  -4   3   56.59    3.80
  -9  -4  -3   62.19    3.50
   9   4  -3   61.69    3.10
  -9  -4  -3   65.39    3.40
  -9  -4  -3   61.39    2.90
   9   5   3   31.80    3.60
   9  -5  -3   29.10    2.30
   9   5   3   27.20    2.00
   9   5   3   30.80    1.90
   9   5   3   30.40    3.30
  -9  -5   3   28.00    2.80
   9  -5  -3   30.30    2.10
  -9  -5   3   27.30    1.80
  -9  -5   3   33.10    2.90
  -9  -5   3   29.80    1.80
   9  -5   3   29.00    2.90
  -9  -5  -3   21.40    2.30
   9   5  -3   29.00    1.80
  -9  -5  -3   29.00    2.30
   9   5  -3   24.00    3.00
  -9  -5  -3   30.40    2.20
   9   5  -3   32.90    3.20
   9   5  -3   34.40    2.70
  -9  -5  -3   32.90    2.70
   9  -6  -3   29.30    1.70
  -9  -6   3   27.10    1.60
   9   6   3   27.00    1.60
   9   6   3   29.00    2.10
   9   6   3   29.80    2.00
   9  -6  -3   28.30    2.10
  -9  -6   3   28.50    2.40
  -9  -6   3   28.30    1.80
   9   6  -3   29.50    1.90
  -9  -6  -3   30.30    1.70
   9   6  -3   28.70    1.90
   9  -6   3   28.60    2.00
  -9  -6  -3   28.30    1.70
  -9  -6  -3   27.40    2.20
   9   6  -3   27.10    1.50
  -9  -6  -3   27.30    1.80
  10   0   3    0.60    0.90
 -10   0  -3    0.40    1.10
 -10   0   3   -1.40    1.10
 -10   0   3    0.20    1.10
 -10   0  -3   -0.80    1.10
 -10   0  -3    0.80    1.20
 -10   0  -3    1.70    0.60
 -10   0  -3    0.60    1.20
 -10   0   3    0.30    1.20
 -10   0   3    0.60    0.90
  10   0  -3    0.30    1.10
 -10   0   3    0.70    0.50
  10   0  -3    0.70    0.70
  10   0   3   -0.40    0.70
 -10   1  -3    8.00    1.40
 -10  -1   3    3.80    1.80
  10   1   3    8.50    1.30
 -10   1  -3    9.00    0.90
 -10  -1   3    8.50    1.70
  10  -1  -3    8.70    1.30
 -10   1  -3    7.60    2.10
  10   1   3    9.20    1.30
  10  -1  -3    9.50    1.00
  10   1   3    8.00    1.20
 -10  -1   3    7.10    1.00
 -10  -1   3    9.50    1.70
 -10   1   3    8.10    1.40
  10   1  -3    9.00    1.30
  10   1  -3    9.80    1.20
 -10  -1  -3    9.40    1.70
 -10  -1  -3    4.70    1.70
 -10  -1  -3    9.00    1.20
 -10   1   3    8.70    0.90
 -10   1   3    9.20    1.70
  10   1  -3    8.50    1.20
  10  -1   3    9.10    1.30
  10   1  -3    8.70    1.20
  10  -1   3    8.30    1.20
  10   2   3   20.50    2.20
 -10  -2   3   15.10    2.40
  10   2   3   20.00    1.80
 -10  -2   3   16.30    1.50
 -10   2  -3   14.90    1.20
  10  -2  -3   20.50    1.40
 -10  -2   3   20.20    1.30
  10   2   3   19.10    1.80
 -10  -2   3   17.10    1.60
 -10  -2   3   15.30    3.10
  10  -2  -3   18.20    1.70
  10   2   3   21.10    1.90
 -10  -2   3   17.30    2.90
 -10  -2   3   15.70    2.00
  10   2   3   16.20    1.60
  10  -2  -3   17.70    1.80
 -10   2  -3   20.50    2.20
 -10   2  -3   18.50    1.70
 -10  -2  -3   16.10    1.40
  10   2  -3   16.00    1.50
 -10  -2  -3   20.10    1.80
  10   2  -3   15.50    2.10
 -10  -2  -3   17.90    1.70
  10  -2   3   19.60    1.70
 -10  -2  -3   16.60    1.40
 -10  -2  -3   20.40    2.90
  10   2  -3   16.40    1.50
 -10  -2  -3   21.80    3.10
  10  -2   3   15.50    1.50
 -10  -2  -3   19.40    2.40
  10   2  -3   17.40    1.60
  10  -2   3   19.20    1.90
 -10   2   3   21.30    2.00
 -10  -2  -3   17.90    2.60
 -10   2   3   18.00    1.90
  10   2  -3   16.60    1.30
 -10  -2  -3   18.20    1.90
  10   2  -3   19.10    1.80
  10  -3  -3   54.59    3.10
  10   3   3   53.59    2.50
  10   3   3   49.99    3.00
  10   3   3   56.89    3.20
  10   3   3   55.19    3.20
 -10  -3   3   55.39    3.60
 -10  -3   3   57.79    3.00
 -10  -3   3   52.19    5.90
 -10  -3   3   50.89    2.70
 -10  -3   3   52.59    2.40
  10   3   3   57.19    5.40
 -10  -3   3   52.49    2.60
 -10  -3   3   57.59    5.10
 -10   3  -3   53.19    3.00
 -10  -3   3   58.49    4.80
  10  -3  -3   53.09    2.90
 -10  -3   3   50.39    2.80
 -10  -3  -3   54.89    3.50
  10  -3   3   51.49    2.90
 -10  -3  -3   50.49    2.70
 -10  -3  -3   54.69    3.10
  10   3  -3   49.99    3.60
  10   3  -3   52.19    2.80
  10  -3   3   44.90    3.50
 -10   3   3   51.49    3.10
 -10  -3  -3   53.79    2.40
 -10  -3  -3   52.09    3.80
  10   3  -3   54.89    3.00
  10   3  -3   53.69    2.40
 -10  -3  -3   55.09    4.40
  10   4   3   34.20    2.00
 -10  -4   3   39.10    4.10
 -10  -4   3   35.90    2.40
 -10  -4   3   39.70    3.10
  10  -4  -3   37.90    2.40
 -10  -4   3   41.50    2.90
 -10  -4   3   35.60    2.10
 -10  -4   3   38.50    2.40
  10   4   3   32.10    3.40
  10   4   3   35.50    2.70
  10  -4  -3   37.60    2.60
  10   4   3   31.40    2.30
 -10  -4   3   33.80    2.00
  10   4   3   37.30    2.70
  10   4  -3   40.40    4.00
 -10  -4  -3   37.00    2.60
  10   4  -3   32.30    2.10
  10  -4   3   36.90    2.60
 -10  -4  -3   35.00    2.20
 -10  -4  -3   35.60    2.40
 -10  -4  -3   32.20    3.00
  10   4  -3   33.80    1.90
  10  -4   3   34.70    2.30
 -10  -4  -3   43.00    4.30
  10   4  -3   36.50    2.50
  10   4  -3   38.30    2.60
 -10  -4  -3   32.80    1.90
 -10  -4  -3   33.70    2.40
  10  -5  -3   10.70    1.40
  10   5   3   12.20    1.60
 -10  -5   3   12.70    1.40
 -10  -5   3   12.60    1.20
  10   5   3   11.20    1.20
  10   5   3   12.60    1.60
  10  -5  -3   11.10    1.30
 -10  -5   3   12.50    1.40
 -10  -5   3   11.90    1.10
 -10  -5   3    8.50    1.50
  10   5   3   10.50    2.00
 -10  -5  -3    9.80    1.10
  10   5  -3   10.80    1.40
 -10  -5  -3    9.90    1.20
 -10  -5  -3   10.00    1.30
  10   5  -3    9.50    2.10
  10   5  -3   10.80    1.40
  10  -5   3    9.90    1.50
 -10  -5  -3    8.70    1.50
 -10  -6   3    0.60    0.60
 -10  -6   3    0.20    0.80
  10   6   3    0.40    0.80
  10   6   3    0.30    0.50
  10  -6  -3    0.90    0.80
 -10  -6   3    1.40    0.60
  10   6   3    1.00    0.70
  10   6  -3    0.30    0.50
 -10  -6  -3    1.30    0.60
 -10  -6  -3    0.60    0.50
 -10  -6  -3    0.60    0.60
  10   6  -3    0.60    0.60
 -10  -6  -3   -0.40    0.80
  10   6  -3    0.80    0.80
  10  -6   3    0.90    0.70
 -11   0  -3    0.80    0.80
 -11   0   3    0.40    1.30
 -11   0  -3    0.00    1.20
 -11   0   3    1.50    1.40
 -11   0   3    0.30    1.00
  11   0   3    1.00    1.00
 -11   0  -3    0.40    0.60
  11   0   3    0.50    0.70
 -11   0  -3   -1.00    1.10
 -11   0   3    0.60    0.60
 -11   0  -3    0.90    1.10
 -11   0   3   -1.00    1.20
  11   0  -3   -0.20    0.90
  11   0  -3    0.20    0.70
 -11   0  -3   -0.50    1.20
  11  -1  -3   81.59    3.60
 -11  -1   3   73.79    4.80
  11   1   3   78.79    3.80
  11   1   3   74.49    3.80
  11  -1  -3   86.69    3.90
 -11  -1   3   83.29    4.50
 -11  -1   3   79.09    5.70
 -11  -1   3   80.59    5.50
 -11  -1   3   84.29    3.50
 -11   1  -3   75.89    4.50
  11   1   3   79.99    3.70
  11   1   3   85.89    3.70
  11  -1  -3   79.99    3.70
  11   1   3   78.89    3.90
 -11   1  -3   82.19    4.90
 -11   1   3   75.39    3.40
 -11   1   3   73.89    4.70
  11   1  -3   85.09    3.80
 -11   1   3   76.99    4.30
  11  -1   3   91.69    4.30
  11  -1   3   85.09    3.90
 -11   1   3   82.69    5.20
  11   1  -3   82.99    3.90
 -11  -1  -3   81.59    5.50
  11   1  -3   80.29    3.60
  11  -1   3   78.49    3.90
 -11  -1  -3   77.39    3.50
 -11  -1  -3   79.89    4.70
 -11  -1  -3   72.49    5.10
 -11  -1  -3   73.99    5.10
  11   1  -3   78.59    3.80
 -11  -1  -3   81.89    4.00
 -11  -2   3   37.30    3.00
 -11   2  -3   33.10    2.40
  11  -2  -3   36.80    2.50
  11   2   3   38.50    2.50
 -11  -2   3   27.60    3.60
  11   2   3   39.40    2.50
 -11  -2   3   29.50    4.00
  11  -2  -3   38.20    2.10
  11   2   3   36.80    2.40
 -11   2  -3   38.70    3.00
 -11  -2   3   38.10    2.30
 -11  -2   3   39.10    2.00
 -11  -2   3   40.60    2.50
  11   2   3   39.50    2.50
 -11  -2   3   31.10    3.20
  11  -2  -3   36.00    2.10
  11   2   3   43.60    2.90
  11  -2  -3   37.30    2.40
 -11  -2  -3   34.40    3.80
 -11   2   3   37.80    2.70
  11   2  -3   32.40    2.20
 -11  -2  -3   37.80    3.90
 -11   2   3   38.40    2.80
  11  -2   3   36.60    2.30
 -11  -2  -3   36.70    2.10
  11   2  -3   39.50    2.20
 -11  -2  -3   40.20    2.60
 -11  -2  -3   33.40    2.40
 -11  -2  -3   40.10    2.50
  11   2  -3   34.70    1.90
  11  -2   3   36.20    2.60
  11   2  -3   40.50    2.40
 -11  -2  -3   38.90    3.30
  11   2  -3   39.50    2.50
  11   2  -3   38.70    2.90
 -11  -2  -3   34.50    2.00
  11  -2   3   33.30    2.00
 -11   2   3   36.50    3.10
 -11   2   3   35.70    1.90
 -11  -2  -3   30.10    3.00
  11   3   3   25.60    2.80
  11  -3  -3   24.40    2.10
  11   3   3   26.00    2.30
 -11  -3   3   28.80    1.90
 -11  -3   3   24.50    1.50
 -11  -3   3   26.30    2.10
 -11  -3   3   20.40    3.70
 -11  -3   3   28.40    3.80
 -11  -3   3   32.00    3.30
 -11   3  -3   26.30    2.10
 -11  -3   3   31.50    3.00
 -11  -3   3   25.90    2.00
  11   3   3   27.40    2.10
  11  -3  -3   23.10    2.20
  11   3   3   26.00    2.20
 -11  -3  -3   29.20    2.80
 -11  -3  -3   26.20    1.80
  11   3  -3   30.80    2.00
 -11   3   3   26.10    2.20
 -11  -3  -3   24.00    3.20
 -11  -3  -3   27.00    2.20
  11  -3   3   25.30    2.20
  11   3  -3   30.20    2.10
 -11  -3  -3   25.90    1.50
 -11  -3  -3   24.90    2.00
  11   3  -3   27.80    3.00
 -11  -3  -3   26.60    3.00
 -11  -4   3   10.40    1.90
 -11  -4   3   11.00    1.20
 -11  -4   3    8.10    1.60
 -11  -4   3    7.40    1.10
 -11  -4   3    8.20    2.50
  11   4   3   10.20    1.40
 -11  -4   3   10.40    1.10
  11   4   3   11.10    1.00
  11   4   3   13.30    2.10
  11   4   3   11.70    1.70
  11  -4  -3    8.00    1.30
  11  -4  -3    9.00    1.30
  11   4   3   11.60    1.60
 -11  -4   3    6.80    1.10
 -11  -4  -3   11.20    2.50
  11  -4   3    8.80    1.40
 -11  -4  -3   10.10    1.60
 -11  -4  -3   10.70    2.00
  11   4  -3   10.30    1.20
 -11  -4  -3   10.00    1.10
 -11  -4  -3    9.40    1.20
  11   4  -3    6.50    1.20
 -11  -4  -3   13.30    1.60
  11   4  -3    9.60    1.30
  11  -4   3   10.00    1.30
 -11  -4  -3    7.60    1.00
  11   4  -3    7.30    1.80
 -11  -5   3    3.10    0.90
 -11  -5   3    2.40    0.90
 -11  -5   3    3.30    0.70
  11   5   3    2.30    1.40
  11   5   3    2.30    0.80
 -11  -5   3    2.50    0.70
  11   5   3    2.50    1.00
  11  -5  -3    2.20    1.00
 -11  -5   3    2.50    1.20
  11  -5  -3    2.30    0.90
  11   5   3    1.60    0.70
  11   5   3    2.50    1.00
  11   5  -3    4.60    1.60
  11   5  -3    3.60    1.00
  11   5  -3    3.00    1.00
 -11  -5  -3    2.00    0.70
 -11  -5  -3    3.50    0.80
 -11  -5  -3    2.80    1.20
 -11  -5  -3    2.90    0.80
  11  -5   3    4.10    1.00
  11   5  -3    3.00    0.70
 -11  -6   3   20.60    2.10
  11  -6  -3   18.90    1.50
  11   6   3   19.80    1.50
 -11  -6   3   21.00    1.40
  11   6   3   19.00    1.40
 -11  -6   3   20.20    1.20
 -11  -6  -3   19.50    1.30
  11   6  -3   19.40    1.40
  11   6  -3   18.40    1.20
  11   6  -3   19.90    1.40
  11  -6   3   21.30    1.50
 -11  -6  -3   20.30    1.20
 -11  -6  -3   18.80    1.30
  12   0  -3    0.80    1.10
 -12   0  -3    0.40    1.40
 -12   0  -3    1.30    1.00
 -12   0  -3    0.70    0.60
 -12   0   3    0.30    0.60
  12   0  -3    0.40    0.60
  12   0   3    3.10    1.00
 -12   0   3   -1.10    1.20
  12   0   3    0.60    1.10
 -12   0   3    0.20    1.10
 -12   0   3    1.40    1.60
 -12   0  -3   -0.20    1.20
 -12   0  -3   -1.00    1.20
 -12   0  -3    0.40    1.10
  12   0  -3    0.20    0.70
 -12  -1   3   20.60    2.30
 -12  -1   3   23.10    3.20
 -12   1  -3   20.30    2.00
 -12  -1   3   20.50    1.50
 -12  -1   3   19.10    1.60
  12  -1  -3   20.80    1.80
  12   1   3   22.30    2.00
  12  -1  -3   23.10    1.70
 -12  -1   3   19.60    2.60
 -12   1  -3   20.70    1.50
 -12  -1   3   21.40    3.40
  12   1   3   17.80    1.60
  12   1   3   20.40    1.70
 -12   1  -3   22.70    2.50
  12  -1  -3   23.70    1.70
 -12   1  -3   14.90    2.30
 -12   1  -3   22.60    2.80
  12   1   3   23.50    2.00
  12   1  -3   20.30    1.70
  12  -1   3   19.40    1.70
 -12   1   3   21.70    1.50
 -12   1   3   23.90    2.40
 -12  -1  -3   20.80    2.70
  12   1  -3   20.80    1.80
 -12  -1  -3   21.90    2.80
 -12   1   3   19.80    2.90
 -12  -1  -3   21.80    1.60
 -12  -1  -3   21.50    3.10
  12  -1   3   19.70    1.90
  12   1  -3   19.90    1.80
 -12   1   3   25.80    3.00
 -12  -1  -3   22.20    2.00
 -12  -1  -3   19.20    2.70
 -12   2  -3   31.80    2.80
 -12  -2   3   33.60    2.90
  12  -2  -3   29.60    2.30
 -12   2  -3   29.30    2.30
 -12  -2   3   32.20    4.40
  12   2   3   27.20    2.20
 -12  -2   3   28.50    2.20
 -12  -2   3   22.50    3.40
  12   2   3   28.20    2.20
  12  -2  -3   27.50    1.80
  12   2   3   26.50    2.40
 -12   2  -3   29.40    1.70
 -12  -2   3   25.90    1.70
  12   2  -3   23.00    2.10
 -12  -2  -3   26.30    1.80
 -12   2   3   31.50    3.30
 -12  -2  -3   30.60    1.90
 -12   2   3   29.80    1.70
 -12  -2  -3   37.70    4.10
 -12  -2  -3   30.40    3.10
  12   2  -3   31.90    2.10
  12  -2   3   29.80    1.80
 -12  -2  -3   31.10    2.40
 -12  -2  -3   30.30    2.30
 -12  -2  -3   26.50    2.20
  12  -2   3   31.60    2.30
  12   2  -3   27.20    2.40
 -12   2   3   33.10    2.50
  12   2  -3   27.50    1.90
 -12  -2  -3   32.60    3.70
  12  -2   3   31.30    2.50
 -12  -2  -3   21.80    3.40
  12  -3  -3  127.49    5.60
 -12  -3   3  129.29    5.40
  12   3   3  129.09    6.30
 -12  -3   3  133.69    5.60
  12   3   3  129.89    5.90
 -12  -3   3  129.09    6.80
 -12  -3   3  129.29    5.00
 -12   3  -3  125.99    5.80
  12   3   3  129.99    5.70
  12   3   3  122.49    5.60
 -12  -3   3  131.39    5.60
 -12  -3   3  129.09    6.50
 -12  -3   3  129.69    8.00
  12  -3  -3  126.69    5.80
 -12  -3  -3  117.89    7.40
 -12  -3  -3  122.79    5.30
  12   3  -3  129.09    5.50
 -12  -3  -3  136.49    5.70
  12   3  -3  123.39    5.40
 -12  -3  -3  126.09    6.40
  12   3  -3  133.59    6.50
  12   3  -3  124.59    5.10
  12  -3   3  125.49    5.80
 -12   3   3  116.39    5.90
 -12  -3  -3  127.99    6.60
 -12  -3  -3  125.79    5.00
 -12  -3  -3  127.99    5.70
  12   3  -3  127.09    5.80
  12  -3   3  124.59    5.50
  12  -4  -3   74.49    3.70
 -12  -4   3   65.59    3.40
  12   4   3   73.69    3.90
  12   4   3   75.89    4.50
  12   4   3   71.69    3.70
  12   4   3   66.59    3.50
 -12  -4   3   70.59    3.60
 -12  -4   3   69.59    3.30
 -12  -4   3   74.59    3.60
 -12  -4   3   69.99    4.10
 -12  -4   3   70.79    4.30
  12  -4  -3   71.09    3.60
  12  -4   3   69.69    3.40
 -12  -4  -3   73.19    3.20
 -12  -4  -3   74.49    3.70
  12  -4   3   72.89    3.80
 -12  -4  -3   70.99    3.60
 -12  -4  -3   75.29    3.30
  12   4  -3   67.99    3.10
  12   4  -3   72.19    4.50
  12   4  -3   69.79    3.50
 -12  -4  -3   71.69    3.90
 -12  -4  -3   72.59    4.40
  12   4  -3   70.29    3.30
  12   4  -3   74.09    3.80
  12   5   3   13.40    1.40
 -12  -5   3    9.90    1.10
 -12  -5   3   11.90    1.70
  12   5   3   12.70    1.40
  12  -5  -3   12.30    1.20
  12   5   3   12.50    2.00
  12  -5  -3   17.30    2.10
 -12  -5   3   15.30    1.40
 -12  -5  -3   12.60    1.30
  12   5  -3   10.90    1.20
 -12  -5  -3   14.20    1.40
 -12  -5  -3   10.70    1.70
 -12  -5  -3   14.50    1.30
  12  -5   3   11.70    1.40
  12   5  -3   10.90    1.90
  12   5  -3   15.60    1.50
  12   6   3    0.70    0.50
 -12  -6   3    0.20    0.40
 -12  -6   3    0.20    0.40
  12   6   3    0.10    0.50
  12  -6   3    0.00    0.50
 -12  -6  -3    0.00    0.40
 -12  -6  -3    0.20    0.40
  12   6  -3   -0.50    0.40
  12   6  -3    0.40    0.50
  12   6  -3    0.00    0.30
 -12  -6  -3    0.20    0.30
  13   0  -3   -0.60    0.70
 -13   0  -3    0.60    0.70
  13   0  -3    0.40    1.10
 -13   0  -3   -0.10    0.90
  13   0   3   -0.70    1.20
 -13   0   3    2.40    1.60
 -13   0   3   -0.20    1.50
 -13   0   3    0.30    0.70
 -13   0   3    0.40    0.60
 -13   0   3   -0.30    1.10
 -13   0  -3    1.20    1.50
  13   0   3   -0.10    0.80
 -13   0  -3    0.40    1.50
 -13   0  -3    0.00    1.20
  13   0  -3   -0.50    0.80
 -13   0  -3    1.50    1.50
 -13  -1   3  234.58   11.40
 -13   1  -3  232.48    8.80
  13  -1  -3  239.58    8.80
 -13  -1   3  206.38   11.50
 -13   1  -3  217.28    9.10
  13  -1  -3  231.18    9.10
  13   1   3  221.58    9.10
 -13  -1   3  234.08    8.70
 -13   1  -3  217.28   10.60
 -13   1  -3  241.58   10.50
  13   1   3  220.78    9.00
  13  -1  -3  222.68    9.10
 -13  -1   3  219.98    9.80
 -13  -1   3  217.58   10.70
 -13   1  -3  219.18   10.00
  13   1   3  194.68    9.20
  13   1  -3  219.28    9.00
 -13  -1  -3  221.38    9.10
 -13  -1  -3  217.58   11.70
 -13   1   3  223.98    8.70
 -13  -1  -3  219.48   10.30
 -13   1   3  226.88   10.40
 -13  -1  -3  232.68   11.00
 -13  -1  -3  221.88   11.30
 -13   1   3  206.88    9.60
  13  -1   3  236.68    9.30
  13  -1   3  218.68    9.00
  13   1  -3  236.78    9.00
 -13   1   3  217.48   10.90
  13   1  -3  227.38    8.90
 -13  -1  -3  232.08    9.20
 -13  -1  -3  225.68    8.80
 -13  -2   3   32.10    2.30
  13   2   3   30.30    2.30
  13  -2  -3   28.90    2.40
  13  -2  -3   31.60    2.40
 -13   2  -3   33.60    3.30
 -13  -2   3   33.40    5.80
 -13  -2   3   29.20    2.10
 -13  -2   3   28.60    2.80
 -13  -2   3   34.60    3.50
  13   2   3   33.90    2.40
 -13  -2   3   42.60    4.80
 -13   2  -3   32.60    3.00
 -13  -2   3   31.60    1.90
  13   2   3   32.50    2.30
  13   2   3   34.70    2.20
  13  -2  -3   34.00    2.00
  13   2   3   31.50    2.10
 -13   2   3   30.30    3.40
 -13  -2  -3   33.00    2.40
  13   2  -3   30.00    1.90
 -13   2   3   30.50    4.10
 -13  -2  -3   35.50    3.50
 -13  -2  -3   30.80    3.70
 -13  -2  -3   29.10    2.30
  13   2  -3   32.90    2.10
  13  -2   3   36.50    2.70
 -13  -2  -3   31.30    2.00
  13   2  -3   30.90    2.20
 -13  -2  -3   26.20    2.10
  13  -2   3   32.60    1.90
  13   2  -3   33.80    2.40
  13  -2   3   30.40    2.20
 -13  -2  -3   29.00    5.90
 -13   2   3   33.60    2.50
 -13  -2  -3   27.10    3.00
 -13  -3   3   48.20    2.80
  13  -3  -3   47.90    2.90
  13   3   3   50.49    3.20
 -13   3  -3   43.80    3.00
  13   3   3   48.10    2.90
 -13  -3   3   47.90    3.60
 -13  -3   3   47.90    2.30
 -13  -3   3   46.90    2.70
 -13   3  -3   48.60    3.80
  13   3   3   53.49    3.00
 -13  -3   3   40.10    4.50
  13  -3  -3   44.70    3.00
  13   3   3   49.70    2.80
 -13   3  -3   53.19    2.50
 -13  -3   3   49.40    2.60
 -13  -3   3   47.50    3.70
  13   3  -3   45.50    3.20
 -13  -3  -3   50.09    2.90
 -13  -3  -3   50.89    4.50
  13  -3   3   49.99    2.80
  13   3  -3   49.60    2.70
 -13  -3  -3   46.80    2.30
 -13  -3  -3   53.49    3.90
 -13  -3  -3   47.30    2.50
  13   3  -3   50.89    2.70
 -13  -3  -3   43.60    2.90
 -13   3   3   48.60    3.10
  13   3  -3   53.59    3.10
 -13  -3  -3   51.59    3.60
  13  -3   3   48.10    3.10
  13   3  -3   48.60    2.40
  13  -4  -3   29.80    2.20
  13   4   3   27.10    2.00
 -13  -4   3   23.00    2.40
  13   4   3   27.90    2.00
 -13  -4   3   27.10    1.90
 -13  -4   3   29.70    1.70
  13  -4  -3   26.80    2.00
  13   4   3   28.20    2.20
  13   4   3   26.10    2.50
 -13  -4   3   28.10    2.60
 -13  -4  -3   26.70    2.00
 -13  -4  -3   28.20    2.20
  13   4  -3   29.40    2.70
 -13  -4  -3   26.00    1.70
 -13  -4  -3   28.30    2.10
 -13  -4  -3   28.00    1.60
  13  -4   3   25.80    2.30
  13   4  -3   25.00    2.10
 -13  -4  -3   27.00    2.70
  13   4  -3   27.60    1.50
  13   4  -3   30.50    2.00
  13   4  -3   25.20    1.70
 -13  -5   3   15.50    1.10
  13   5   3   12.80    1.10
  13   5   3   15.60    1.80
 -13  -5   3   16.40    1.50
  13  -5  -3   15.40    1.40
  13   5   3   13.40    1.40
 -13  -5   3   16.60    1.40
 -13  -5   3   13.20    1.70
  13  -5  -3   15.40    1.30
 -13  -5  -3   13.90    1.70
  13   5  -3   10.40    1.10
 -13  -5  -3   15.10    1.40
 -13  -5  -3   14.00    1.00
  13  -5   3   13.20    1.30
  13   5  -3   13.10    1.00
 -14   0  -3    0.40    1.50
 -14   0  -3   -0.50    0.90
  14   0  -3   -0.40    1.10
 -14   0   3   -0.70    1.30
  14   0  -3   -0.40    0.70
  14   0  -3    0.70    0.80
 -14   0   3    0.60    1.60
  14   0   3   -0.30    0.80
 -14   0   3    0.70    0.80
 -14   0   3    0.10    1.20
 -14   0  -3    0.00    0.70
 -14   0  -3    0.10    1.40
  14   0   3   -0.50    1.10
 -14   0   3    0.80    0.70
 -14   0  -3    0.90    1.20
  14  -1  -3   66.29    3.10
  14   1   3   60.39    3.30
  14  -1  -3   61.79    3.50
  14   1   3   58.79    3.40
 -14  -1   3   60.39    5.00
 -14   1  -3   48.50    3.20
 -14   1  -3   65.09    3.00
  14  -1  -3   58.79    3.00
 -14  -1   3   55.99    4.00
 -14  -1   3   61.29    4.60
 -14  -1   3   63.49    3.00
 -14   1  -3   61.49    4.10
  14  -1  -3   60.39    3.40
 -14  -1   3   58.69    3.00
 -14  -1   3   56.69    5.40
 -14   1  -3   54.59    4.40
  14   1   3   59.19    3.00
 -14   1  -3   62.29    4.60
 -14  -1  -3   64.59    4.60
 -14  -1  -3   65.39    3.40
  14  -1   3   60.19    3.00
 -14  -1  -3   64.49    3.10
 -14  -1  -3   59.69    5.10
 -14  -1  -3   52.79    4.20
  14   1  -3   62.19    3.20
  14   1  -3   60.69    3.20
 -14   1   3   55.09    3.80
 -14   1   3   60.19    4.30
 -14  -1  -3   62.69    4.80
 -14   1   3   52.39    4.70
 -14   1   3   60.69    2.90
  14   1  -3   61.49    3.20
 -14  -1  -3   59.39    3.50
  14  -1   3   64.09    3.60
 -14  -2   3    2.80    0.80
  14  -2  -3    3.30    1.20
  14   2   3    2.60    1.00
 -14  -2   3    3.30    1.10
 -14  -2   3    3.90    0.90
  14   2   3    2.60    1.00
  14   2   3    3.40    1.00
 -14  -2   3    2.80    1.70
 -14   2  -3    2.10    1.40
  14  -2  -3    3.50    1.10
 -14   2  -3    4.30    0.80
 -14   2  -3    3.50    1.50
 -14  -2   3    3.40    1.50
  14   2   3    2.70    0.80
  14  -2  -3    2.60    0.70
 -14  -2   3    3.70    2.60
  14  -2   3    2.80    1.30
  14  -2   3    2.50    1.00
 -14  -2  -3    2.90    0.90
 -14  -2  -3    6.80    2.20
  14   2  -3    3.20    1.20
 -14   2   3    4.30    0.80
 -14  -2  -3    3.30    0.90
  14   2  -3    4.10    1.10
  14   2  -3    3.90    1.10
 -14  -2  -3    3.80    1.20
  14  -2   3    4.30    0.80
 -14  -2  -3    4.10    2.10
 -14  -2  -3    4.00    1.50
 -14   2   3    1.80    1.50
  14   3   3   11.90    1.50
 -14  -3   3   15.30    1.60
  14  -3  -3   15.80    1.60
  14   3   3   20.30    1.90
  14   3   3   15.60    1.60
  14  -3  -3   17.20    1.60
 -14  -3   3   15.30    1.20
 -14   3  -3   20.60    2.60
 -14  -3   3   14.40    1.30
  14   3   3   14.60    1.40
 -14  -3   3   18.30    2.30
 -14  -3   3   17.10    1.60
 -14  -3   3   14.60    2.20
 -14  -3  -3   15.10    2.10
  14  -3   3   16.40    1.60
  14   3  -3   16.40    1.50
  14   3  -3   15.60    1.60
 -14  -3  -3   16.20    1.30
  14   3  -3   15.90    1.50
 -14  -3  -3   12.60    3.80
 -14  -3  -3   13.50    1.50
  14  -3   3   15.50    1.60
 -14  -3  -3   16.40    1.70
 -14  -3  -3   14.90    2.20
  14   3  -3   16.40    1.50
 -14  -4   3   33.00    2.00
 -14  -4   3   29.50    2.00
  14   4   3   26.90    2.20
 -14  -4   3   31.50    1.80
  14  -4  -3   33.70    2.20
  14   4   3   31.20    2.10
  14  -4  -3   31.20    2.10
 -14  -4   3   20.70    2.80
 -14  -4   3   33.50    2.50
  14   4   3   29.80    1.90
  14   4   3   33.00    2.00
  14   4  -3   30.80    1.70
  14   4  -3   29.30    1.80
 -14  -4  -3   29.60    2.00
  14   4  -3   30.60    3.20
 -14  -4  -3   30.60    1.60
 -14  -4  -3   28.20    3.90
  14   4  -3   33.00    2.10
 -14  -4  -3   30.10    2.20
 -14  -4  -3   32.40    2.10
  14  -4   3   30.60    2.30
 -14  -5   3   52.89    2.50
  14   5   3   54.69    2.70
  14   5   3   53.99    2.50
  14  -5  -3   52.69    2.60
 -14  -5   3   49.80    3.00
 -14  -5   3   55.99    2.50
  14   5  -3   55.09    2.40
  14  -5   3   55.79    2.70
 -14  -5  -3   57.09    2.60
  14   5  -3   56.29    2.60
 -14  -5  -3   50.29    2.50
  15   0   3   -0.90    0.80
  15   0  -3   -0.80    1.00
 -15   0   3    1.30    1.80
 -15   0  -3    0.30    1.50
 -15   0  -3   -1.00    0.70
 -15   0   3   -0.40    1.30
 -15   0   3   -0.10    0.60
 -15   0  -3    0.70    2.10
  15   0  -3   -0.10    0.70
  15   0  -3   -0.40    0.70
 -15   0  -3   -1.20    0.90
 -15   0  -3   -1.10    0.60
 -15   0  -3    0.30    1.20
 -15   0   3   -1.00    1.90
  15   0   3   -1.30    1.00
 -15  -1   3   16.40    2.90
 -15   1  -3   21.50    1.60
  15  -1  -3   15.70    1.40
 -15   1  -3   18.80    2.70
 -15  -1   3   21.50    3.40
 -15  -1   3   19.00    3.50
  15   1   3   21.30    1.90
  15   1   3   15.50    1.80
  15  -1  -3   15.20    1.70
  15  -1  -3   22.30    2.10
 -15  -1   3   18.00    2.30
 -15   1  -3   18.90    1.90
 -15   1  -3   17.20    2.30
 -15   1  -3   17.50    2.50
 -15  -1   3   15.50    1.40
 -15  -1   3   18.80    1.60
  15  -1   3   16.20    1.80
 -15  -1  -3   15.10    2.30
  15   1  -3   20.00    1.80
 -15  -1  -3   13.20    2.30
 -15  -1  -3   16.70    1.70
 -15   1   3   19.40    3.20
 -15   1   3   17.90    3.20
 -15  -1  -3   16.60    2.80
 -15   1   3   22.70    2.90
 -15  -1  -3   16.40    1.50
 -15  -1  -3   23.20    3.60
  15   1  -3   17.10    1.60
  15  -1   3   21.50    1.70
  15   1  -3   17.10    1.70
 -15   1   3   16.80    1.40
 -15   2  -3  202.28    9.30
 -15  -2   3  189.58    9.60
  15  -2  -3  204.28    8.20
  15   2   3  209.68    8.20
 -15  -2   3  166.88   14.20
 -15  -2   3  191.68   10.50
 -15  -2   3  201.88    7.70
 -15   2  -3  206.58    7.90
  15  -2  -3  216.28    7.90
  15  -2  -3  205.08    8.40
 -15   2  -3  183.78    9.10
 -15  -2   3  204.58    9.00
  15   2   3  201.68    8.10
 -15  -2   3  197.18    8.00
  15  -2   3  204.08    7.70
 -15  -2  -3  200.28    9.30
  15  -2   3  201.58    8.10
 -15  -2  -3  195.28    9.30
  15   2  -3  214.08    8.10
 -15  -2  -3  201.48   10.20
 -15   2   3  201.38    7.80
 -15   2   3  188.18    9.50
 -15  -2  -3  188.58    7.80
 -15  -2  -3  201.08    8.20
  15   2  -3  207.28    8.20
  15  -2   3  202.58    8.40
 -15  -2  -3  177.78    8.10
 -15  -3   3   25.00    1.60
 -15  -3   3   17.80    2.10
 -15   3  -3   20.60    4.00
 -15   3  -3   19.80    1.40
  15   3   3   18.80    1.70
  15  -3  -3   18.80    1.70
 -15  -3   3   18.90    1.20
 -15  -3   3   18.80    1.50
 -15  -3   3   17.30    2.30
  15  -3  -3   19.20    1.90
  15   3   3   18.60    1.40
 -15  -3   3   16.80    1.50
  15   3   3   14.30    1.40
 -15  -3  -3   17.90    1.70
  15  -3   3   17.80    1.50
 -15  -3  -3   16.10    2.00
 -15  -3  -3   17.40    2.20
 -15  -3  -3   18.70    1.70
  15   3  -3   20.00    1.70
  15  -3   3   16.90    1.80
  15   3  -3   19.20    1.50
 -15   3   3   19.50    1.30
 -15  -3  -3   20.50    1.50
  15   4   3    0.30    0.60
  15  -4  -3   -0.20    0.70
 -15  -4   3    0.00    0.50
 -15  -4   3   -0.10    0.50
  15   4   3    0.70    0.50
  15  -4  -3   -0.20    0.60
 -15  -4   3    0.40    0.80
 -15  -4   3   -0.20    0.60
  15   4   3   -0.20    0.50
 -15  -4  -3   -0.60    0.60
 -15  -4  -3    0.30    0.90
 -15  -4  -3   -0.10    0.60
  15  -4   3    1.20    1.60
  15   4  -3   -0.60    0.40
 -15  -4  -3   -0.40    0.40
  15   4  -3    0.10    0.50
  15   4  -3    0.00    0.90
 -16   0   3   -0.30    1.80
 -16   0  -3   -0.10    0.80
 -16   0  -3   -1.70    1.30
  16   0   3   -0.90    1.10
  16   0  -3    1.00    0.70
  16   0  -3   -0.30    1.00
 -16   0   3   -0.30    0.60
 -16   0   3   -1.60    1.10
  16   0   3    0.50    0.70
 -16   0  -3   -1.10    1.50
  16   0  -3    0.30    0.70
 -16   0  -3    0.10    0.70
  16  -1  -3   11.10    1.10
 -16  -1   3   10.30    1.10
 -16   1  -3   12.20    1.30
  16   1   3    9.40    1.20
 -16  -1   3    7.60    1.00
  16  -1  -3    9.10    1.30
 -16  -1   3    8.70    1.70
  16   1   3    6.60    1.20
 -16  -1   3    9.30    2.30
 -16   1  -3   10.50    2.00
  16  -1  -3   11.70    1.40
 -16   1  -3    8.70    1.20
 -16  -1  -3   10.00    1.10
 -16  -1  -3   13.50    2.30
  16  -1   3    6.40    1.40
  16   1  -3   13.70    1.40
 -16  -1  -3   12.20    2.20
  16  -1   3   10.90    1.10
  16  -1   3   10.70    1.30
 -16   1   3   11.90    1.10
  16   1  -3    9.70    1.20
  16   1  -3    9.10    1.20
 -16  -1  -3    9.10    1.20
 -16   2  -3   46.20    2.40
 -16  -2   3   46.50    2.40
 -16  -2   3   46.60    2.30
 -16  -2   3   35.60    3.70
 -16  -2   3   48.30    2.50
  16   2   3   49.60    2.50
  16   2   3   43.50    2.60
  16  -2  -3   48.70    2.90
 -16   2  -3   45.20    2.50
  16  -2  -3   43.50    2.60
 -16  -2   3   42.90    3.30
  16  -2  -3   46.50    2.30
 -16   2  -3   45.70    4.10
 -16  -2  -3   47.00    3.60
 -16  -2  -3   50.29    2.70
  16   2  -3   48.80    2.60
 -16  -2  -3   48.20    3.60
  16  -2   3   45.90    2.60
 -16   2   3   49.30    2.30
 -16  -2  -3   46.80    2.30
  16   2  -3   48.70    2.50
  16  -2   3   47.40    3.00
  16  -2   3   47.50    2.30
  16   3   3   -0.20    0.60
  16  -3  -3    1.10    0.80
  16   3   3    0.00    0.60
 -16  -3   3   -0.50    0.50
 -16  -3   3   -0.30    0.70
 -16  -3   3   -0.40    0.90
 -16  -3   3    0.00    0.70
 -16  -3  -3   -0.60    0.60
 -16  -3  -3    0.40    0.80
 -16   3   3    0.20    0.50
  16   3  -3    1.30    0.70
  16  -3   3   -0.60    0.90
 -16  -3  -3   -0.80    0.90
 -16  -3  -3   -0.10    0.60
  16  -3   3   -0.50    0.60
  16   3  -3   -0.20    0.50
 -16  -4   3    5.90    0.70
 -16  -4   3    4.50    0.80
  16  -4  -3    5.20    0.70
  16   4   3    5.00    0.70
  16  -4  -3    5.30    0.80
  16   4   3    4.60    0.70
 -16  -4   3    5.10    0.60
  16  -4   3    5.00    0.90
 -16  -4  -3    4.50    1.20
 -16  -4  -3    5.30    0.50
 -16  -4  -3    5.40    0.80
 -16  -4  -3    6.30    0.80
  16   4  -3    5.20    0.80
 -17   0  -3   -0.10    0.60
  17   0  -3   -0.10    0.70
  17   0  -3   -0.40    0.80
 -17   0   3    0.80    0.60
  17   0   3   -1.10    0.60
  17   0   3    1.40    1.00
  17   0  -3    0.80    0.80
 -17   0  -3    0.00    0.70
 -17   0  -3   -1.30    1.20
 -17   1  -3   11.60    1.90
  17  -1  -3   13.80    1.20
  17  -1  -3   12.20    1.40
 -17  -1   3   11.20    1.00
  17  -1  -3   12.60    1.50
 -17  -1   3   12.90    1.70
 -17   1  -3   11.90    1.10
 -17  -1   3   14.30    1.80
  17   1   3   11.80    1.40
  17   1   3   14.10    1.40
  17   1  -3   12.70    1.20
  17  -1   3   10.30    1.20
 -17   1   3   12.30    1.10
 -17  -1  -3   11.00    2.40
 -17  -1  -3   11.80    1.30
  17  -1   3   10.90    1.00
 -17  -1  -3   12.00    1.20
  17   1  -3    9.50    1.10
  17  -1   3   11.90    1.60
 -17  -2   3   47.90    3.30
  17  -2  -3   60.69    3.10
  17   2   3   60.79    2.90
 -17  -2   3   56.99    2.50
 -17  -2   3   59.09    2.70
 -17   2  -3   56.09    2.60
 -17  -2   3   56.09    2.60
  17   2   3   55.29    2.50
  17  -2  -3   56.59    3.00
 -17  -2  -3   55.29    2.50
  17  -2   3   55.09    3.10
 -17  -2  -3   51.59    3.60
 -17   2   3   61.09    2.60
 -17  -2  -3   62.39    2.90
  17   2  -3   55.69    2.70
  17  -2   3   53.09    2.70
 -17  -3   3    8.40    0.90
  17  -3  -3    7.80    1.00
  17   3   3    7.90    0.90
 -17  -3   3    6.60    0.90
  17  -3  -3    7.30    0.90
 -17   3  -3    7.70    0.80
 -17  -3   3    3.90    1.20
 -17  -3   3    7.00    0.80
 -17  -3  -3    8.80    0.80
  17   3  -3    7.50    0.90
  17   3  -3    7.50    0.80
  17  -3   3    6.90    1.10
 -17  -3  -3    8.30    0.90
 -17  -3  -3    6.20    1.60
 -17  -3  -3    6.30    1.00
  18   0   3    0.20    0.80
  18   0   3    0.10    0.70
  18   0  -3    0.10    0.50
  18   0  -3    0.50    0.70
  18   0  -3    1.00    0.80
 -18   0  -3    0.70    1.10
 -18   0  -3    0.60    0.60
 -18   0   3    0.50    0.50
 -18   0  -3    0.10    0.60
  18   0   3    0.60    0.80
 -18  -1   3   11.50    0.90
  18  -1  -3   10.70    2.00
 -18  -1   3   14.90    1.70
  18  -1  -3    9.90    0.90
  18  -1  -3    9.30    1.00
 -18   1  -3   11.00    1.00
  18   1  -3   11.00    1.00
 -18  -1  -3   10.80    1.00
 -18  -1  -3   10.70    1.00
 -18   1   3   10.50    0.90
  18  -1   3    8.70    1.20
  18  -1   3    9.80    1.40
 -18  -1  -3    9.90    1.70
  18   1  -3   11.70    1.10
  18  -1   3   10.80    0.90
 -18   2  -3   47.70    2.20
 -18  -2   3   49.99    2.20
  18   2   3   50.09    2.30
  18  -2  -3   49.70    2.30
 -18  -2   3   46.30    2.00
  18  -2  -3   49.80    2.50
  18  -2   3   44.50    2.20
 -18  -2  -3   39.90    2.10
  18  -2   3   48.70    2.50
  18   2  -3   49.70    2.20
 -18  -2  -3   48.90    2.30
 -18   2   3   47.80    2.10
 -18  -2  -3   44.60    2.20
  18   2  -3   46.90    2.20
 -18   2   3   45.20    2.10
 -18  -2  -3   47.10    3.20
  18  -3  -3   36.30    2.20
  18   3   3   44.90    2.00
  18  -3  -3   44.40    2.10
 -18  -3   3   47.20    2.00
  18   3  -3   43.70    2.10
  18  -3   3   43.40    2.20
 -18  -3  -3   43.90    1.90
  18   3  -3   44.80    2.00
  19   0  -3    0.60    0.60
 -19   0   3    0.10    0.40
  19   0   3   -0.30    0.50
 -19   0   3   -0.30    0.40
  19   0  -3    0.10    0.40
  19   0   3    0.30    0.60
  19   0   3   -0.50    0.40
 -19   0  -3    0.30    0.40
  19  -1  -3    3.10    0.80
 -19  -1   3    3.90    0.60
 -19  -1   3    4.00    0.50
  19   1   3    3.80    0.70
 -19   1  -3    4.50    0.60
  19   1   3    4.20    0.70
 -19   1   3    3.80    0.50
  19   1  -3    3.00    0.70
  19  -1   3    5.10    0.80
  19   1  -3    2.80    0.50
 -19  -1  -3    2.50    0.50
 -19  -1  -3    3.90    0.60
  19  -1   3    3.50    0.50
  19  -1   3    4.20    0.70
   0   0  -4    3.20    0.70
   0   0  -4    1.50    0.50
   0   0   4    1.80    0.60
   0  -1  -4   -0.20    0.30
   0   1  -4    0.00    0.60
   0  -1  -4   -0.10    0.60
   0  -1   4    0.00    0.60
   0   1  -4    0.30    0.70
   0  -1  -4    0.00    0.40
   0   2  -4    6.70    1.00
   0  -2   4    8.40    1.00
   0   2  -4    9.30    1.20
   0  -2   4    7.30    0.70
   0  -2   4    6.60    1.10
   0   3  -4    1.40    1.20
   0  -3   4    0.90    0.70
   0   3  -4   -0.50    0.80
   0   3  -4   -0.80    0.80
   0   4   4   49.70    2.40
   0  -4   4   55.99    3.20
   0   4  -4   53.69    2.50
   0  -4  -4   56.09    3.20
   0  -4   4   51.89    2.80
   0   4  -4   61.39    5.00
   0  -4   4   54.49    2.40
   0   4  -4   51.89    3.60
   0  -4  -4   50.99    2.60
   0  -5   4    0.20    0.70
   0   5   4   -0.60    0.60
   0   5  -4   -0.40    0.60
   0   5  -4   -1.10    0.80
   0  -5  -4    1.20    0.70
   0  -5  -4   -1.10    0.90
   0  -5  -4   -0.20    0.70
   0  -5  -4    0.70    1.90
   0  -5   4   -0.40    0.40
   0  -5  -4    0.20    0.40
   0  -5  -4   -0.20    0.90
   0  -5   4    0.40    0.60
   0  -5   4   -0.90    0.80
   0   5  -4   -0.30    1.00
   0  -5   4    0.30    1.10
   0   6  -4   19.50    1.50
   0   6   4   20.40    1.60
   0   6  -4   23.30    1.80
   0  -6  -4   15.40    1.60
   0  -6  -4   22.80    1.60
   0  -7   4    0.60    0.60
   0  -7   4    0.10    0.90
   0  -7  -4   -0.30    0.90
   0   7  -4   -0.40    0.40
   0   7   4    0.80    0.70
   0   7   4    0.40    0.50
   1   0  -4  213.68    7.70
  -1   0  -4  191.08    7.50
  -1   0   4  198.68    7.70
   1   0  -4  204.98    7.60
   1   0  -4  198.18    7.80
   1   0   4  209.28    7.70
  -1   0  -4  205.18    7.70
   1   1   4   46.10    2.40
  -1   1  -4   47.30    2.30
  -1  -1   4   47.60    2.30
   1  -1  -4   50.99    1.90
  -1   1  -4   44.50    2.30
   1  -1  -4   48.70    2.10
   1   1  -4   44.70    2.50
   1   1  -4   48.20    3.00
  -1   1   4   50.79    2.90
  -1  -1  -4   45.80    2.30
  -1  -1  -4   48.10    2.30
  -1  -1  -4   49.50    2.10
   1   2   4   66.39    3.50
  -1  -2   4   75.99    3.20
  -1  -2   4   72.99    3.30
  -1   2  -4   75.39    3.40
  -1  -2   4   69.09    3.70
  -1   2  -4   82.09    3.50
   1   2  -4   68.79    3.40
   1   2  -4   75.69    3.70
  -1   2   4   69.09    3.30
   1   2  -4   76.29    3.70
   1  -2   4   77.39    3.40
  -1  -2  -4   73.89    3.00
   1  -2   4   72.39    3.30
   1   3   4  893.71   34.40
   1  -3  -4  899.91   33.60
  -1   3  -4  942.51   34.30
  -1   3  -4  979.70   34.40
  -1  -3   4  920.21   34.40
  -1  -3   4  901.21   35.00
  -1  -3  -4  957.20   33.80
   1   3  -4  960.20   34.70
  -1  -3  -4  903.81   33.70
   1   3  -4  953.60   34.70
   1   3  -4  897.21   34.30
  -1   4  -4    1.90    0.60
  -1  -4   4    1.80    1.00
   1  -4  -4    1.50    0.70
   1  -4  -4    1.20    1.00
  -1  -4   4    2.70    0.60
  -1   4  -4    2.90    1.20
   1  -4  -4    2.10    1.30
   1   4   4    2.10    0.60
  -1   4  -4    1.50    1.90
   1  -4  -4    1.20    0.70
  -1  -4  -4    2.10    0.80
  -1  -4  -4    1.00    0.70
   1  -4   4    1.10    0.70
  -1  -4  -4    3.20    1.60
   1   4  -4    3.90    1.40
  -1  -4  -4    1.40    0.60
   1   4  -4    2.50    1.30
   1   4  -4    1.90    0.60
  -1   4   4    1.50    0.50
   1  -4   4    2.20    1.00
   1  -5  -4  121.99    5.60
   1  -5  -4  120.59    5.20
  -1  -5   4  127.39    5.40
  -1   5  -4  119.49    5.10
  -1  -5   4  125.09    5.20
  -1   5  -4  124.69    6.50
  -1  -5   4  121.49    5.10
   1   5   4  128.69    5.20
   1  -5  -4  141.49    6.30
   1   5   4  118.09    5.60
  -1  -5   4  109.59    5.80
  -1  -5   4  124.69    6.10
  -1  -5  -4  117.59    5.60
  -1  -5  -4  121.79    5.70
   1  -5   4  129.49    5.60
  -1  -5  -4  132.89    6.20
  -1  -5  -4  122.29    5.20
  -1  -5  -4  131.09    5.30
   1  -5   4  118.99    5.10
   1   5  -4  126.29    6.90
   1  -5   4  119.69    4.70
  -1  -5  -4  125.49    5.00
   1   5  -4  124.09    5.40
  -1   5   4  122.99    5.10
   1   5  -4  127.19    5.20
   1   5  -4  116.59    5.40
   1  -5   4  130.99    5.20
  -1  -6   4   32.30    1.50
   1  -6  -4   35.00    2.00
   1   6   4   36.40    2.10
   1   6   4   34.10    2.40
  -1   6  -4   33.10    1.90
   1  -6  -4   44.50    4.50
   1  -6  -4   41.40    2.80
  -1  -6  -4   34.40    2.00
  -1   6   4   31.00    2.00
   1   6  -4   27.60    2.00
   1   6  -4   35.30    2.00
   1  -6   4   32.30    3.00
  -1  -6  -4   31.20    2.00
  -1  -7   4    0.40    0.60
   1   7   4   -0.10    0.60
   1  -7  -4   -0.40    0.90
  -1   7  -4   -0.10    0.40
   1   7   4    0.40    0.50
   1   7  -4   -0.10    0.50
  -1   7   4    0.50    0.50
  -1   7   4   -0.70    0.60
   1  -7   4    1.20    1.00
  -1  -7  -4    0.10    0.90
  -1  -7  -4    0.40    0.60
   2   0   4   22.40    1.40
   2   0  -4   22.30    1.30
  -2   0  -4   21.10    1.50
   2   0  -4   22.80    1.60
  -2   0  -4   22.60    1.50
   2   0  -4   20.50    1.50
  -2   0  -4   23.20    1.40
  -2   1  -4  122.89    4.70
   2   1   4  105.89    4.80
  -2  -1   4  121.99    4.80
  -2   1  -4  116.39    4.60
   2  -1  -4  113.49    4.50
   2   1  -4  117.89    5.10
   2   1  -4  117.29    4.80
  -2  -1  -4  114.19    4.80
   2   1  -4  117.59    5.00
  -2   1   4  110.89    4.60
  -2  -1  -4  117.49    4.90
  -2  -1  -4  117.69    4.60
  -2  -2   4  792.42   29.20
  -2  -2   4  792.92   28.70
   2   2   4  772.62   28.90
  -2  -2   4  769.22   29.20
  -2  -2   4  807.82   28.70
  -2   2  -4  790.02   28.60
  -2   2   4  777.62   28.50
  -2  -2  -4  783.22   28.70
  -2  -2  -4  769.32   28.80
  -2  -2  -4  794.52   28.80
   2   2  -4  819.12   29.30
   2   2  -4  770.82   29.10
   2   2  -4  764.62   28.80
   2   3   4   23.20    1.30
  -2   3  -4   23.90    1.90
   2   3   4   17.90    2.00
  -2  -3   4   20.90    1.80
  -2  -3   4   19.30    1.50
  -2  -3   4   22.00    1.50
  -2  -3   4   21.70    2.20
  -2   3  -4   21.70    1.90
  -2  -3  -4   24.60    1.70
   2   3  -4   24.70    2.40
  -2  -3  -4   21.10    1.10
   2  -3   4   28.20    2.50
   2   3  -4   17.20    2.20
   2   3  -4   24.30    2.30
   2   3  -4   22.00    1.30
  -2  -3  -4   22.60    1.70
  -2   3   4   21.60    2.00
  -2  -3  -4   21.70    1.10
  -2   4  -4   10.20    1.60
   2  -4  -4    8.80    1.00
  -2   4  -4   11.30    1.90
  -2  -4   4   10.10    1.20
  -2  -4   4   10.70    1.10
  -2  -4   4    9.60    1.30
   2   4   4   11.40    1.10
  -2  -4   4    8.50    1.30
  -2   4  -4    8.90    0.90
   2   4   4   12.40    2.10
  -2  -4  -4   13.00    1.50
   2   4  -4   12.20    2.20
  -2  -4  -4   14.00    1.80
   2   4  -4   11.40    2.10
   2  -4   4   16.00    1.80
   2   4  -4   11.80    1.90
  -2  -4  -4   11.10    1.30
   2   4  -4   10.90    1.30
  -2  -4  -4   14.40    1.70
   2  -5  -4   10.50    1.50
  -2  -5   4    9.70    1.00
  -2  -5   4   10.20    1.10
  -2  -5   4   10.00    1.30
   2  -5  -4    8.90    1.60
  -2  -5   4    8.90    1.50
  -2  -5   4    8.90    1.10
   2   5   4    8.80    1.40
   2   5   4    8.80    1.40
   2  -5  -4    7.30    1.30
  -2  -5   4    7.30    1.60
  -2   5  -4    9.90    1.80
  -2   5  -4    9.80    1.00
  -2   5  -4   10.50    2.10
   2  -5  -4    9.60    1.10
   2   5   4   10.90    1.20
   2   5  -4    9.70    1.30
  -2  -5  -4   10.60    1.60
  -2  -5  -4    9.10    1.20
  -2  -5  -4    7.80    1.80
   2   5  -4    7.30    2.00
  -2   5   4    9.90    1.00
   2  -5   4    9.70    1.30
   2  -5   4   10.60    1.30
   2   5  -4    8.40    1.10
  -2  -5  -4    8.60    1.40
   2   5  -4    8.80    1.30
  -2  -5  -4    8.40    1.10
   2  -5   4   10.20    1.10
  -2  -5  -4    8.80    1.20
   2   6   4  285.27   11.60
   2  -6  -4  292.17   12.10
   2  -6  -4  282.67   11.20
  -2   6  -4  291.27   11.10
  -2  -6   4  292.17   10.90
   2  -6  -4  300.47   11.20
   2   6   4  310.87   11.40
   2  -6   4  298.27   11.50
  -2  -6  -4  342.57   13.00
   2   6  -4  304.07   11.30
  -2  -6  -4  287.77   11.20
  -2  -6  -4  285.57   10.80
  -2   6   4  295.77   11.20
  -2  -6  -4  291.67   11.30
  -2  -6  -4  293.47   11.90
   2  -6   4  294.37   11.90
   2   6  -4  280.27   11.40
   2   6  -4  296.07   11.40
  -2  -7   4   87.49    3.80
   2   7   4   87.19    4.00
  -2  -7   4   93.99    3.90
  -2   7  -4   94.79    4.30
   2   7   4   87.29    3.70
   2  -7  -4   80.39    4.10
   2  -7   4   88.09    3.90
  -2   7   4   82.79    3.60
  -2  -7  -4   93.09    3.90
  -2  -7  -4   81.99    4.10
   2   7  -4   89.99    3.70
   2   7  -4   84.99    3.70
  -3   0  -4   97.99    4.00
  -3   0  -4   97.79    4.10
   3   0  -4   91.39    4.30
   3   0  -4   91.89    4.00
   3   0  -4   95.99    3.80
  -3   0  -4   88.59    3.90
   3   0   4   90.29    3.80
  -3  -1   4  207.88    7.90
  -3   1  -4  210.38    7.80
  -3  -1   4  188.58    8.30
  -3   1  -4  190.78    7.70
   3   1   4  206.98    7.90
   3   1  -4  211.28    8.30
  -3  -1  -4  201.58    8.10
   3   1  -4  198.58    7.90
  -3  -1  -4  198.38    7.80
   3   1  -4  182.78    8.10
  -3  -1  -4  221.18    8.20
  -3   1   4  207.68    7.80
  -3  -2   4    3.70    1.40
  -3   2  -4    3.20    0.70
  -3   2  -4    2.90    0.60
  -3  -2   4    3.90    0.80
   3   2   4    4.10    1.10
  -3  -2   4    4.70    1.00
  -3  -2   4    2.40    1.10
  -3  -2  -4    4.10    1.00
  -3   2   4    3.10    0.60
  -3  -2  -4    4.00    0.80
  -3  -2  -4    3.30    0.90
   3   2  -4    1.70    1.10
   3   2  -4    2.50    1.00
   3   2  -4    1.50    1.00
  -3   3  -4   30.10    2.00
  -3  -3   4   30.50    1.90
  -3   3  -4   30.00    2.00
  -3  -3   4   30.20    2.10
   3   3   4   23.50    2.30
  -3  -3   4   29.00    2.60
   3   3   4   29.30    1.60
  -3  -3  -4   30.80    1.60
   3   3  -4   27.90    2.40
  -3   3   4   28.90    2.00
   3   3  -4   30.60    2.70
   3   3  -4   29.30    1.60
   3   3  -4   33.30    3.20
  -3  -3  -4   30.90    2.10
  -3  -3  -4   30.80    2.20
   3  -4  -4  387.46   14.60
  -3   4  -4  399.16   15.40
   3  -4  -4  396.36   15.00
  -3  -4   4  382.46   14.70
  -3   4  -4  384.46   15.50
  -3  -4   4  403.76   15.30
  -3  -4   4  389.56   14.50
   3   4   4  398.36   16.10
  -3  -4   4  398.96   14.50
  -3  -4   4  380.56   14.50
   3   4   4  403.36   14.60
  -3   4  -4  370.76   14.50
   3   4   4  390.26   15.00
  -3  -4  -4  410.66   15.30
  -3  -4  -4  405.56   15.10
  -3  -4  -4  387.46   14.90
   3  -4   4  356.76   15.00
   3   4  -4  376.76   16.00
   3   4  -4  373.86   14.70
   3   4  -4  355.76   14.80
   3  -4   4  393.16   14.70
  -3  -4  -4  390.26   14.60
  -3  -4  -4  397.66   14.60
  -3  -4  -4  393.56   14.60
   3   4  -4  400.96   14.50
   3   4  -4  407.06   16.50
   3  -5  -4   13.30    1.30
  -3   5  -4   12.90    1.10
   3  -5  -4   14.80    1.70
   3   5   4   11.50    1.40
  -3  -5   4   12.20    1.90
   3   5   4   14.90    2.40
   3   5   4   12.60    1.40
  -3  -5   4    9.20    1.30
  -3   5  -4   15.00    1.90
  -3  -5   4   13.00    1.40
  -3  -5   4   10.90    1.10
   3  -5  -4   12.40    1.70
  -3   5  -4   14.30    2.30
   3   5  -4   13.30    3.10
   3   5  -4   12.40    1.50
  -3   5   4   12.70    1.20
  -3  -5  -4   15.00    2.30
  -3  -5  -4   14.20    1.80
  -3  -5  -4   11.90    1.30
   3  -5   4   12.60    1.50
  -3  -5  -4   11.30    1.60
   3   5  -4   13.60    2.60
   3  -5   4   13.10    1.30
   3   5  -4   12.50    1.30
  -3  -5  -4   13.30    1.40
   3  -5   4   11.90    1.40
  -3  -5  -4   12.00    1.20
   3   5  -4   13.80    2.10
  -3   6  -4   10.40    1.10
  -3  -6   4    9.40    1.10
   3  -6  -4    7.80    1.60
  -3  -6   4    9.30    1.80
  -3  -6   4    9.20    1.20
   3   6   4   11.10    1.30
  -3  -6   4   10.80    0.90
   3   6   4    8.90    1.40
   3  -6  -4    9.90    1.20
  -3  -6  -4   10.60    1.90
   3  -6   4    8.40    1.20
   3   6  -4   13.10    1.30
   3  -6   4   10.20    1.30
  -3   6   4   11.10    1.20
  -3  -6  -4   12.10    1.30
  -3  -6  -4   10.20    1.10
   3   6  -4   11.40    1.30
   3   6  -4   10.80    1.30
  -3  -6  -4    9.70    1.20
  -3  -6  -4    9.60    0.90
   3   7   4   12.30    1.30
  -3  -7   4   13.50    1.20
   3  -7  -4    9.80    1.40
   3   7   4   12.50    1.10
  -3   7  -4   11.60    0.90
  -3  -7   4   12.70    1.10
   3   7   4   11.90    1.10
   3   7  -4   10.70    1.00
   3  -7   4   10.20    1.10
  -3   7   4   13.20    1.00
  -3  -7  -4   11.10    1.00
   3   7  -4   11.50    1.00
  -4   0  -4  957.10   36.80
  -4   0   4 1041.50   36.30
  -4  -1   4 1931.81   69.59
  -4  -1  -4 1951.70   69.79
  -4   1   4 1927.01   69.59
   4   2   4  491.05   19.00
  -4  -2   4  493.05   19.60
  -4   2  -4  493.85   18.50
  -4  -2   4  490.75   19.60
  -4   2  -4  537.25   18.60
  -4  -2   4  515.45   18.90
  -4  -2   4  511.95   18.80
  -4  -2  -4  487.55   19.10
  -4  -2  -4  507.25   18.70
   4   2  -4  489.25   19.40
   4   2  -4  498.25   19.00
  -4  -2  -4  526.45   18.90
   4   2  -4  501.65   19.50
  -4  -2  -4  514.65   19.10
  -4   2   4  480.55   18.30
  -4   3  -4  155.48    6.20
  -4  -3   4  139.99    7.10
  -4   3  -4  139.29    6.10
  -4  -3   4  156.18    6.40
   4   3   4  138.29    5.80
   4   3   4  148.99    6.90
  -4  -3   4  148.59    7.10
  -4  -3   4  154.28    6.40
   4   3  -4  143.69    5.80
  -4   3   4  148.39    6.00
   4   3  -4  140.59    7.20
  -4  -3  -4  152.38    8.30
  -4  -3  -4  151.58    6.60
   4   3  -4  155.48    6.90
   4   4   4   44.20    2.50
   4  -4  -4   31.80    2.60
   4   4   4   41.70    2.20
  -4   4  -4   44.10    2.70
  -4   4  -4   41.80    2.80
   4  -4  -4   39.40    2.60
  -4  -4   4   39.30    2.80
  -4  -4   4   38.90    2.10
   4   4   4   41.80    5.00
  -4  -4   4   41.60    2.20
  -4  -4   4   42.20    2.30
   4   4   4   41.30    2.80
   4  -4  -4   40.00    2.50
  -4  -4   4   37.90    3.40
  -4  -4   4   41.70    2.20
   4  -4   4   38.20    2.30
  -4  -4  -4   44.70    2.80
  -4  -4  -4   44.80    3.20
   4  -4   4   38.80    2.20
   4   4  -4   41.70    3.50
   4   4  -4   40.60    2.20
  -4  -4  -4   43.30    2.30
  -4  -4  -4   44.10    2.30
   4   4  -4   39.40    2.60
  -4  -4  -4   44.80    2.60
   4   4  -4   43.30    2.50
  -4  -4  -4   41.50    2.30
   4  -4   4   42.20    2.40
   4   4  -4   46.10    3.80
  -4  -5   4  300.67   11.60
   4  -5  -4  303.07   11.60
  -4  -5   4  306.37   12.70
  -4   5  -4  306.77   14.20
   4   5   4  272.67   14.80
   4   5   4  318.77   12.30
  -4  -5   4  300.27   11.70
  -4  -5   4  305.07   11.60
  -4   5  -4  301.87   11.50
  -4  -5   4  313.67   12.00
   4   5   4  282.47   12.50
   4  -5  -4  304.37   11.90
   4  -5  -4  316.17   12.30
   4   5  -4  304.67   12.10
   4  -5   4  314.57   12.00
  -4  -5  -4  311.67   11.70
   4   5  -4  318.67   12.10
  -4  -5  -4  311.17   11.90
  -4  -5  -4  311.47   12.20
  -4  -5  -4  325.07   12.80
   4  -5   4  315.07   12.00
  -4  -5  -4  304.67   12.40
  -4  -5  -4  312.27   11.90
  -4  -6   4   24.00    2.60
  -4  -6   4   21.50    1.40
  -4  -6   4   18.00    1.80
  -4  -6   4   17.50    1.40
   4   6   4   18.30    1.60
  -4   6  -4   24.40    1.80
  -4  -6   4   23.30    1.70
   4  -6  -4   20.00    1.60
   4  -6  -4   28.20    2.40
   4   6   4   21.40    1.90
  -4  -6  -4   21.20    2.30
  -4  -6  -4   22.00    1.40
  -4  -6  -4   18.60    2.00
   4  -6   4   23.70    2.00
   4   6  -4   20.90    1.80
  -4  -6  -4   20.60    1.70
  -4  -6  -4   20.80    1.60
   4   6  -4   21.50    1.60
   4   6  -4   22.20    1.90
  -4  -7   4   15.00    1.30
  -4  -7   4   14.90    1.20
   4   7   4   15.60    1.40
   4   7   4   14.90    1.30
   4   7   4   17.20    1.20
  -4   7  -4   15.50    1.00
   4  -7  -4   14.80    1.50
  -4  -7  -4   15.50    1.20
   4   7  -4   17.00    1.30
   4   7  -4   16.70    1.10
   4  -7   4   16.90    1.40
  -4  -7  -4   14.20    1.40
   5   0  -4   21.10    1.70
   5   0   4   18.30    1.30
  -5   0  -4   18.20    1.50
  -5   0  -4   20.10    1.90
   5   0  -4   19.50    1.30
  -5   0  -4   21.90    1.80
  -5  -1   4  784.92   29.70
  -5   1  -4  812.42   29.50
  -5  -1   4  810.32   30.30
  -5   1  -4  873.91   29.70
  -5  -1   4  756.52   29.60
   5   1   4  793.42   29.60
   5   1  -4  792.42   30.10
   5   1  -4  811.22   29.70
  -5  -1  -4  811.12   30.10
  -5  -1  -4  792.82   30.00
  -5  -1  -4  874.11   30.40
  -5  -1  -4  789.02   29.70
  -5  -2   4  592.24   23.30
  -5   2  -4  592.54   22.00
  -5  -2   4  590.64   23.40
  -5  -2   4  611.74   22.60
  -5  -2   4  617.74   22.40
   5   2   4  632.94   22.70
  -5   2  -4  621.34   22.10
  -5   2   4  541.75   21.90
  -5  -2  -4  610.14   22.90
  -5  -2  -4  630.44   22.40
   5   2  -4  610.34   23.20
   5   2  -4  566.94   21.80
   5   2  -4  607.74   22.70
  -5  -2  -4  598.04   22.90
   5   3   4    5.50    0.80
  -5  -3   4    4.00    1.00
  -5  -3   4    4.00    1.50
  -5  -3   4    4.60    1.10
   5   3   4    5.10    1.40
  -5  -3   4    2.80    1.40
  -5   3  -4    5.70    0.90
  -5   3  -4    4.40    0.80
   5   3  -4    4.30    1.50
  -5  -3  -4    5.00    1.30
  -5  -3  -4    4.30    1.20
  -5   3   4    6.30    0.80
   5   3  -4    2.80    1.30
  -5  -3  -4    4.80    0.90
   5   3  -4    4.00    0.70
  -5  -3  -4    4.60    1.50
  -5  -4   4    3.10    0.70
  -5  -4   4    2.20    0.80
   5  -4  -4    3.00    1.00
   5  -4  -4    2.90    0.90
   5   4   4    2.70    1.10
  -5  -4   4    4.50    1.80
   5   4   4    3.30    0.80
  -5  -4   4    3.90    1.30
   5   4   4    1.80    1.40
   5  -4  -4    1.50    1.10
  -5  -4   4    3.80    0.80
   5   4   4    2.50    1.00
  -5  -4   4    3.20    0.80
  -5   4  -4    3.10    1.00
  -5   4  -4    2.40    0.80
  -5  -4   4    3.60    0.80
   5   4  -4    5.60    1.80
  -5  -4  -4    4.70    1.20
  -5  -4  -4    2.40    0.50
   5   4  -4    2.80    1.00
  -5  -4  -4    4.50    0.90
  -5  -4  -4    2.80    1.50
   5   4  -4    3.10    0.80
  -5  -4  -4    2.10    1.30
   5   4  -4    2.80    1.00
  -5  -4  -4    1.90    0.70
  -5  -4  -4    2.70    0.80
   5  -4   4    2.60    0.90
   5   4  -4    2.10    1.50
   5  -4   4    2.40    0.80
   5  -4   4    1.90    0.80
  -5  -4  -4    2.00    0.90
   5   5   4  365.56   16.90
  -5  -5   4  407.26   15.30
   5   5   4  412.86   15.20
   5   5   4  372.56   15.10
  -5   5  -4  395.06   16.30
  -5  -5   4  406.96   15.00
  -5  -5   4  408.36   15.00
  -5  -5   4  408.36   16.10
  -5   5  -4  373.26   15.20
  -5  -5   4  397.86   14.90
   5  -5  -4  396.56   15.10
   5  -5  -4  402.66   15.50
   5   5   4  409.86   15.50
  -5  -5  -4  408.66   15.10
   5  -5   4  411.76   15.30
   5   5  -4  397.86   15.50
  -5  -5  -4  406.86   15.10
   5  -5   4  389.66   15.00
   5   5  -4  381.96   17.10
  -5  -5  -4  389.26   15.70
   5   5  -4  422.36   15.40
  -5  -5  -4  415.56   16.00
   5   5  -4  405.96   15.00
  -5  -5  -4  393.36   15.10
   5  -6  -4   14.30    1.30
  -5  -6   4   10.90    1.10
  -5  -6   4   12.00    1.10
  -5  -6   4   13.30    1.10
  -5  -6   4   10.80    1.70
   5  -6  -4   10.40    1.50
   5   6   4   11.20    1.30
  -5  -6   4   13.10    1.30
   5   6   4   11.90    1.50
  -5   6  -4   14.20    1.10
   5   6  -4   12.40    1.20
  -5  -6  -4   13.00    1.10
  -5  -6  -4   13.50    1.30
   5   6  -4   10.60    1.30
   5  -6   4   13.30    1.50
   5   6  -4   12.10    1.40
  -5  -6  -4   15.70    1.40
  -5  -6  -4    7.60    1.50
  -5  -6  -4   12.00    1.80
   5   7   4   14.10    1.30
   5   7   4   13.20    1.30
  -5  -7   4   13.60    1.20
  -5   7  -4   11.60    1.00
  -5  -7   4   14.10    1.10
   5  -7   4   11.70    1.10
   5   7  -4   16.30    1.20
  -5  -7  -4   12.80    1.00
  -5  -7  -4   13.80    1.10
   6   0   4   44.10    2.10
  -6   0   4   42.80    2.60
  -6   0  -4   34.60    2.50
  -6   0  -4   41.60    2.50
  -6   0   4   43.60    2.30
  -6   0  -4   46.40    2.90
   6   0  -4   38.90    2.50
   6   0  -4   46.80    2.10
  -6   1  -4  148.59    6.10
   6   1   4  144.49    6.00
  -6  -1   4  142.99    5.90
  -6  -1   4  141.69    6.20
  -6  -1   4  136.59    6.70
  -6   1   4  132.69    6.10
  -6  -1  -4  137.79    6.10
   6   1  -4  139.49    6.50
  -6  -1  -4  139.99    6.90
   6   1  -4  146.09    6.10
  -6  -1  -4  143.39    6.50
  -6  -2   4   33.00    2.50
  -6  -2   4   36.20    3.60
   6   2   4   36.30    2.60
  -6   2  -4   36.90    2.00
  -6  -2   4   38.40    2.70
  -6   2  -4   39.00    2.20
  -6  -2   4   34.60    1.70
  -6  -2   4   39.00    3.30
  -6  -2  -4   33.50    2.80
   6   2  -4   37.30    2.70
  -6  -2  -4   37.10    2.40
   6   2  -4   34.20    1.70
   6   2  -4   36.10    3.00
  -6  -2  -4   34.70    1.80
  -6  -2  -4   36.20    2.80
   6  -3  -4  165.68    6.90
  -6  -3   4  167.38    7.20
   6   3   4  167.48    7.00
   6   3   4  164.58    6.40
  -6  -3   4  150.98    6.50
  -6  -3   4  163.88    8.10
  -6   3  -4  160.08    6.60
  -6  -3   4  173.18    6.60
  -6  -3   4  153.68    8.10
  -6  -3   4  170.18    7.10
   6   3   4  156.48    7.50
  -6   3  -4  161.88    6.50
  -6   3   4  155.18    6.30
   6  -3   4  153.28    6.50
  -6  -3  -4  153.08    7.50
  -6  -3  -4  161.78    6.60
  -6  -3  -4  170.68    7.20
   6   3  -4  166.88    6.30
   6   3  -4  153.48    6.60
   6   3  -4  160.88    7.60
  -6  -3  -4  158.48    6.50
  -6  -3  -4  167.28    6.90
  -6  -3  -4  165.68    7.10
   6   3  -4  152.38    7.10
  -6  -3  -4  160.08    7.60
   6   3  -4  172.58    8.20
  -6  -4   4  359.46   13.40
  -6  -4   4  341.97   13.00
  -6  -4   4  341.07   12.90
   6   4   4  352.16   13.00
   6  -4  -4  352.96   13.40
  -6  -4   4  322.67   14.80
   6  -4  -4  330.67   13.00
   6   4   4  349.07   13.50
  -6   4  -4  335.37   13.50
  -6  -4   4  342.97   13.80
   6   4   4  348.67   14.60
  -6  -4   4  344.87   13.10
  -6  -4   4  344.77   12.90
  -6   4  -4  326.47   13.00
   6   4   4  315.87   13.20
  -6  -4  -4  350.46   12.90
   6   4  -4  339.27   14.70
   6  -4   4  335.27   13.10
  -6  -4  -4  343.87   13.20
  -6  -4  -4  345.77   13.40
  -6  -4  -4  354.46   13.80
   6   4  -4  350.26   13.30
   6  -4   4  340.17   13.20
   6   4  -4  367.66   15.50
   6   4  -4  362.66   13.00
  -6  -4  -4  353.96   13.20
   6   4  -4  343.57   13.40
  -6  -4  -4  357.56   13.90
  -6  -4  -4  326.77   14.20
  -6  -4  -4  339.67   13.00
  -6  -5   4  126.79    5.20
  -6  -5   4  119.09    5.00
   6   5   4  120.59    7.00
   6  -5  -4  119.29    5.20
   6   5   4  118.59    5.20
  -6  -5   4  119.89    5.40
  -6   5  -4  120.79    5.90
   6   5   4  112.19    5.30
  -6  -5   4  120.99    5.10
   6   5   4  130.39    5.80
   6  -5  -4  126.99    5.70
  -6  -5  -4  123.09    5.20
   6   5  -4  124.09    5.10
   6   5  -4  125.29    5.50
  -6  -5  -4  133.69    6.30
  -6  -5  -4  121.19    5.30
  -6  -5  -4  117.39    5.30
   6  -5   4  120.39    5.50
   6   5  -4  115.89    5.60
  -6  -5  -4  126.59    6.00
  -6  -6   4  150.48    6.10
   6  -6  -4  156.88    6.80
   6   6   4  162.38    6.90
  -6  -6   4  158.88    6.30
  -6  -6   4  158.48    6.20
   6  -6  -4  142.19    6.50
  -6  -6   4  164.68    6.60
  -6   6  -4  145.39    6.10
   6   6   4  161.58    6.70
  -6  -6   4  149.09    7.20
   6   6   4  164.08    6.70
   6   6  -4  158.18    6.60
  -6  -6  -4  146.79    7.70
   6   6  -4  157.78    6.90
  -6  -6  -4  153.38    6.40
  -6  -6  -4  155.18    6.40
   6   6  -4  153.58    9.20
   6  -6   4  170.18    6.70
   6   6  -4  163.78    6.60
  -6  -6  -4  159.88    6.20
  -6  -7   4    0.80    0.60
  -6  -7   4    1.60    0.50
   6   7   4    1.70    0.70
   6   7   4    0.40    0.60
   6  -7  -4    1.70    0.80
   6   7   4    2.30    0.50
   6   7  -4    1.00    0.60
   6   7  -4    0.90    0.50
  -6  -7  -4    0.90    0.50
  -6  -7  -4    0.90    0.50
   6  -7   4    1.80    0.70
  -7   0  -4  767.12   27.80
  -7   0  -4  753.82   27.60
  -7   0   4  755.72   27.80
  -7   0  -4  709.83   27.30
  -7   0   4  719.53   27.10
   7   0  -4  776.62   26.60
   7   0  -4  699.93   27.20
  -7   0   4  703.83   27.30
  -7  -1   4  117.99    4.80
  -7  -1   4  121.29    5.40
  -7  -1   4  120.79    5.70
   7   1   4  125.29    5.40
  -7   1  -4  130.69    5.50
  -7  -1   4  121.99    6.30
  -7   1  -4  134.19    5.70
   7   1  -4  126.89    5.50
  -7  -1  -4  121.59    6.00
  -7  -1  -4  126.09    5.90
  -7  -1  -4  117.89    4.90
  -7  -1  -4  130.99    6.20
  -7  -1  -4  129.39    5.60
  -7   1   4  121.39    5.60
   7   1  -4  117.99    5.90
  -7   1   4  122.59    5.30
   7   2   4   86.29    3.60
  -7   2  -4   91.09    3.90
  -7  -2   4   89.19    5.30
  -7  -2   4   85.49    4.50
  -7  -2   4   87.39    5.40
  -7  -2   4   84.39    3.50
  -7   2  -4   86.39    4.10
  -7  -2   4   85.49    4.30
  -7   2   4   79.59    4.30
  -7  -2  -4   86.99    3.60
  -7  -2  -4   87.49    4.90
  -7  -2  -4   79.09    4.80
  -7  -2  -4   91.59    5.90
   7   2  -4   90.79    5.10
   7   2  -4   88.29    3.60
  -7   2   4   90.79    4.00
  -7  -2  -4   84.79    4.50
  -7  -3   4   21.20    2.10
   7   3   4   19.00    1.80
   7   3   4   19.60    2.20
  -7  -3   4   16.40    1.00
  -7  -3   4   14.20    1.70
  -7  -3   4   17.70    2.10
  -7  -3   4   17.70    2.60
  -7   3  -4   20.00    1.40
  -7  -3   4   17.70    1.90
  -7  -3   4   14.80    3.40
   7   3   4   13.30    2.00
  -7   3  -4   15.50    1.40
  -7  -3  -4   14.30    2.20
  -7   3   4   18.90    1.30
   7   3  -4   14.80    2.20
  -7  -3  -4   18.20    1.60
  -7  -3  -4   15.70    2.20
  -7  -3  -4   15.50    1.70
   7  -3   4   18.80    2.10
  -7  -3  -4   14.60    1.90
   7  -3   4   17.50    1.50
  -7  -3  -4   19.00    2.50
   7   3  -4   18.60    4.40
   7   3  -4   18.50    2.40
   7  -4  -4   10.70    1.50
   7   4   4    8.80    1.30
  -7  -4   4    9.50    1.60
  -7  -4   4    7.70    1.00
  -7  -4   4   10.20    1.50
  -7  -4   4   11.70    1.40
   7   4   4   14.40    1.80
  -7   4  -4   12.20    1.50
   7   4   4   11.00    1.20
   7  -4  -4   10.40    1.20
  -7  -4   4    9.10    1.20
  -7  -4   4   10.70    1.20
   7   4   4    7.20    1.80
  -7  -4   4   13.90    2.70
   7   4  -4    8.70    2.30
  -7  -4  -4    9.20    1.30
  -7  -4  -4    9.90    1.20
  -7  -4  -4    6.80    1.20
   7   4  -4   11.00    1.40
  -7  -4  -4    7.60    1.60
   7   4  -4   10.10    1.10
  -7  -4  -4   12.60    1.50
  -7  -4  -4    9.40    1.80
   7  -4   4    9.70    1.40
  -7  -4  -4   11.10    1.30
   7   4  -4   11.40    2.30
  -7  -4  -4    9.40    1.90
   7  -4   4    9.40    1.20
   7   4  -4    8.10    1.40
  -7  -5   4    3.40    1.30
   7   5   4    3.50    1.00
   7   5   4    2.50    1.60
   7   5   4    2.80    1.20
  -7  -5   4    3.20    0.80
  -7  -5   4    3.90    1.00
   7  -5  -4    2.00    1.10
   7  -5  -4    2.00    0.90
   7   5   4    3.30    0.90
  -7  -5   4    1.50    0.80
  -7  -5   4    3.00    0.80
   7  -5   4    2.20    1.00
  -7  -5  -4    2.00    0.90
   7   5  -4    2.80    1.10
   7   5  -4    3.00    1.80
  -7  -5  -4    2.60    1.30
  -7  -5  -4    3.10    0.90
   7   5  -4    4.60    1.20
   7   5  -4    2.40    0.80
  -7  -5  -4    4.20    1.00
  -7  -6   4    4.20    0.90
   7  -6  -4    2.00    1.10
   7   6   4    4.60    0.80
  -7  -6   4    3.60    1.20
  -7  -6   4    3.90    0.70
   7   6   4    4.20    1.10
   7   6   4    2.20    1.00
  -7  -6   4    3.50    0.70
  -7  -6   4    4.70    0.80
   7   6  -4    5.40    2.90
  -7  -6  -4    3.70    0.80
  -7  -6  -4    3.90    0.70
   7  -6   4    4.20    1.00
   7   6  -4    4.10    0.90
  -7  -6  -4    3.90    0.80
  -7  -6  -4    2.10    1.10
   7   6  -4    2.40    0.90
   7   6  -4    4.10    0.70
   7   7   4    5.30    0.60
   7   7   4    4.30    0.70
  -7  -7   4    5.00    0.70
  -7  -7   4    5.20    0.60
   7   7   4    4.30    0.70
   7   7  -4    5.30    0.80
   7   7  -4    5.70    0.70
   7  -7   4    6.70    1.20
  -7  -7  -4    5.10    0.60
   7   7  -4    4.10    0.60
  -7  -7  -4    5.70    0.90
  -8   0  -4 1065.29   40.00
  -8   0   4 1060.79   41.00
  -8   0   4 1082.59   40.00
  -8   0   4 1092.89   40.60
  -8   0  -4 1161.58   41.50
  -8   0  -4 1110.99   40.90
  -8   0   4 1145.99   41.60
  -8   0  -4 1190.88   41.30
  -8   1  -4   21.80    1.90
  -8  -1   4   20.90    1.30
  -8   1  -4   23.50    2.20
  -8  -1   4   19.60    2.60
   8   1   4   27.00    3.00
  -8  -1   4   21.10    2.30
  -8  -1  -4   23.20    2.70
  -8   1   4   21.30    1.80
  -8  -1  -4   20.90    1.40
  -8   1   4   20.40    2.20
   8   1  -4   24.70    2.20
  -8  -1  -4   22.40    2.30
  -8  -1  -4   24.70    2.20
   8   1  -4   18.90    2.20
  -8  -1  -4   19.80    2.30
  -8   2  -4  103.09    4.70
   8   2   4  119.59    5.40
  -8  -2   4  106.39    6.20
  -8  -2   4  101.29    4.20
  -8  -2   4  103.79    6.30
   8   2   4  101.89    4.30
  -8  -2   4  107.69    5.50
  -8   2  -4  114.79    5.00
  -8  -2   4  117.09    5.20
   8   2  -4  101.89    4.20
  -8  -2  -4  108.59    5.80
  -8   2   4  103.49    4.90
  -8  -2  -4  111.09    5.30
  -8  -2  -4  108.69    5.40
  -8  -2  -4  112.99    6.00
   8   2  -4  107.99    5.90
  -8  -2  -4  101.59    4.30
   8   2  -4  111.29    5.50
   8   3   4   35.80    1.90
   8   3   4   29.10    2.90
  -8  -3   4   42.80    4.40
   8   3   4   34.50    2.40
  -8  -3   4   32.60    2.10
   8   3   4   34.20    2.30
  -8  -3   4   25.70    3.30
  -8   3  -4   34.30    1.90
  -8  -3   4   33.10    1.90
  -8  -3   4   31.90    2.10
   8  -3  -4   31.00    2.00
   8  -3  -4   34.40    2.30
  -8  -3   4   31.60    1.90
  -8  -3   4   34.80    2.80
   8  -3  -4   34.10    2.20
  -8  -3   4   41.40    3.00
  -8  -3   4   33.60    1.60
  -8   3  -4   35.90    2.20
   8   3  -4   33.20    2.40
   8   3  -4   40.00    3.30
  -8  -3  -4   36.80    2.30
  -8  -3  -4   31.20    2.20
  -8  -3  -4   35.50    3.60
  -8  -3  -4   34.40    2.80
  -8  -3  -4   35.70    2.10
  -8  -3  -4   35.00    1.70
  -8  -3  -4   35.70    2.60
  -8  -3  -4   32.80    2.20
   8   3  -4   31.20    2.00
   8   3  -4   35.10    2.20
   8  -3   4   33.90    2.30
   8   3  -4   33.70    3.60
  -8  -3  -4   36.00    2.20
   8   3  -4   37.80    1.90
  -8  -3  -4   34.20    4.90
   8  -4  -4    0.50    0.80
  -8  -4   4    0.60    0.70
   8  -4  -4    1.00    1.00
  -8  -4   4    0.10    1.10
  -8  -4   4    0.70    0.90
  -8  -4   4    0.10    0.80
   8   4   4   -0.20    0.70
  -8   4  -4    1.20    0.70
   8   4   4    0.20    1.10
   8   4   4    1.20    1.00
   8   4   4    0.50    1.40
  -8  -4   4    0.10    0.90
  -8  -4   4    2.90    2.00
   8   4  -4   -0.20    1.30
   8   4  -4    0.30    0.90
  -8  -4  -4    0.90    0.80
  -8  -4  -4    1.60    1.40
  -8  -4  -4    1.20    0.90
  -8  -4  -4    0.10    0.80
  -8  -4  -4    1.20    1.00
   8   4  -4   -0.30    0.70
   8   4  -4    0.80    0.90
   8  -4   4   -0.40    0.90
  -8  -4  -4    0.90    0.90
   8   4  -4    0.10    0.60
   8   5   4   83.19    3.80
  -8  -5   4   82.49    3.80
   8   5   4   85.79    5.50
   8   5   4   78.69    3.90
  -8  -5   4   83.39    4.00
  -8  -5   4   79.29    3.60
  -8  -5   4   77.89    3.60
   8   5   4   78.29    4.30
   8  -5  -4   76.69    4.40
   8  -5  -4   81.19    4.20
  -8  -5  -4   85.19    3.90
  -8  -5  -4   86.09    3.90
   8  -5   4   82.89    4.10
   8   5  -4   84.29    3.70
  -8  -5  -4   78.99    3.80
   8   5  -4   81.49    4.00
   8   5  -4   77.09    5.50
  -8  -5  -4   78.89    4.50
   8   5  -4   82.99    4.20
  -8  -6   4   -0.50    0.60
  -8  -6   4    0.10    0.50
   8   6   4    1.20    0.90
   8   6   4   -0.50    0.60
   8   6   4   -0.10    0.80
   8  -6  -4    0.80    1.00
  -8  -6   4   -0.50    0.50
  -8  -6   4    1.10    1.00
  -8  -6  -4   -0.30    0.50
  -8  -6  -4   -1.40    0.80
   8  -6   4    1.70    0.80
   8   6  -4   -0.30    0.60
   8   6  -4   -0.50    0.50
  -8  -6  -4   -0.10    0.60
   8   6  -4    0.80    0.70
  -8  -6  -4    0.00    0.50
  -9   0  -4  635.34   24.30
  -9   0  -4  594.34   22.70
  -9   0   4  629.04   23.50
  -9   0   4  607.04   24.80
  -9   0  -4  626.24   23.80
  -9   0   4  648.94   24.50
  -9   0   4  604.04   22.70
  -9   0  -4  637.54   24.10
   9   0   4  649.74   22.50
  -9  -1   4  230.48   10.20
  -9  -1   4  244.68   11.00
  -9  -1   4  235.58    9.80
  -9   1  -4  230.48    9.50
   9   1   4  242.98    9.60
  -9   1  -4  247.68   10.00
  -9  -1   4  239.88    9.10
  -9   1  -4  248.18   10.30
  -9  -1   4  233.38   11.10
  -9  -1  -4  238.18    9.10
  -9   1   4  264.97   10.50
  -9  -1  -4  245.88   10.60
  -9   1   4  227.88    9.00
   9   1  -4  241.88    9.70
  -9   1   4  236.58    9.60
  -9  -1  -4  236.48   10.80
  -9  -1  -4  233.88   10.10
  -9  -1  -4  252.27   10.30
   9   2   4  175.68    7.10
   9   2   4  159.98    7.30
  -9  -2   4  184.68    8.20
   9  -2  -4  174.28    6.90
  -9   2  -4  188.18    7.40
  -9   2  -4  194.38    8.70
  -9   2  -4  151.58    7.00
   9   2   4  176.28    6.70
   9   2   4  181.08    7.90
   9   2   4  180.18    7.80
  -9  -2   4  160.08    7.00
  -9  -2   4  181.58    9.30
  -9  -2   4  179.48    7.70
   9   2  -4  169.58    7.00
   9  -2   4  177.58    7.20
  -9  -2  -4  179.88    8.70
   9   2  -4  177.08    7.10
  -9  -2  -4  178.28    7.90
   9   2  -4  189.18    8.10
  -9  -2  -4  182.18    8.10
  -9  -2  -4  164.98    7.10
  -9  -2  -4  199.18    8.20
  -9   2   4  172.38    7.50
  -9  -2  -4  183.28    6.90
  -9   3  -4   13.30    1.10
   9   3   4   11.50    1.50
   9   3   4   11.70    2.00
  -9  -3   4   13.00    2.70
   9  -3  -4   14.10    1.50
   9  -3  -4   10.20    1.30
  -9  -3   4    7.90    1.50
  -9  -3   4    9.90    0.90
  -9  -3   4   12.30    1.20
   9   3   4    8.30    1.40
  -9  -3   4   10.90    1.20
   9   3   4   10.30    1.10
  -9  -3   4    8.40    2.30
  -9   3  -4   12.00    1.40
  -9  -3   4   10.10    1.30
  -9  -3   4    9.20    1.30
   9  -3  -4   10.40    1.10
  -9  -3   4    8.40    1.80
   9  -3   4   10.60    1.30
  -9  -3  -4   10.60    1.40
   9  -3   4   15.40    1.70
  -9  -3  -4   10.40    1.90
   9   3  -4   10.10    2.00
  -9  -3  -4   10.50    2.20
   9   3  -4   11.80    1.00
   9   3  -4    8.80    1.20
  -9  -3  -4   11.50    1.50
   9   3  -4   10.60    1.20
  -9  -3  -4   10.90    1.20
   9   3  -4   15.70    1.70
  -9  -3  -4    8.20    1.50
  -9  -3  -4    8.10    2.00
  -9  -3  -4    9.50    1.30
  -9  -4   4  146.89    6.10
  -9  -4   4  158.88    7.30
  -9  -4   4  161.98    7.10
  -9  -4   4  149.19    6.40
   9   4   4  148.69    7.70
  -9  -4   4  155.68    6.10
  -9  -4   4  158.08    8.70
   9   4   4  142.69    6.40
   9  -4  -4  156.38    6.60
  -9  -4   4  155.08    6.40
   9   4   4  163.38    6.80
   9  -4  -4  148.29    6.30
   9   4  -4  139.59    6.10
  -9  -4  -4  148.49    6.40
  -9  -4  -4  143.49    6.00
  -9  -4  -4  146.69    7.90
   9   4  -4  152.98    8.00
  -9  -4  -4  160.88    6.50
   9   4  -4  148.69    6.70
  -9  -4  -4  153.38    6.30
  -9  -4  -4  152.38    6.60
   9   4  -4  153.38    6.50
   9  -4   4  150.28    6.60
  -9  -4  -4  153.28    7.30
  -9  -5   4   56.99    3.80
  -9  -5   4   55.89    2.80
   9   5   4   59.49    2.90
   9   5   4   60.49    3.40
   9   5   4   59.59    4.40
   9   5   4   53.79    3.00
   9  -5  -4   55.49    3.00
  -9  -5   4   56.79    2.80
   9  -5  -4   59.59    3.30
  -9  -5   4   63.29    3.10
   9   5   4   61.99    3.60
  -9  -5  -4   55.09    3.10
   9   5  -4   62.59    3.20
   9   5  -4   55.19    4.40
  -9  -5  -4   55.19    3.60
   9   5  -4   57.79    2.70
   9   5  -4   55.29    3.20
  -9  -5  -4   59.09    2.90
  -9  -5  -4   57.79    3.10
   9   6   4    5.40    0.80
   9   6   4    4.30    1.00
  -9  -6   4    5.20    0.70
   9   6   4    4.70    1.00
  -9  -6   4    4.20    1.10
  -9  -6   4    5.10    0.90
   9  -6  -4    5.20    1.10
  -9  -6   4    4.80    0.80
   9   6  -4    5.90    0.70
  -9  -6  -4    4.90    0.70
   9   6  -4    6.60    1.00
  -9  -6  -4    4.80    0.80
   9  -6   4    3.70    1.00
  10   0   4   48.90    2.90
  10   0   4   53.39    2.80
 -10   0   4   50.69    3.10
 -10   0   4   51.69    3.90
  10   0   4   47.10    2.90
 -10   0  -4   46.40    3.50
 -10   0   4   51.09    3.60
  10   0  -4   52.89    2.60
 -10   0  -4   50.89    3.50
 -10   0  -4   53.59    2.50
  10   0  -4   57.79    3.70
 -10   0  -4   59.19    3.80
 -10   0  -4   51.09    3.90
 -10   0   4   53.19    2.40
  10   0  -4   54.09    3.00
 -10   1  -4    0.20    1.30
 -10  -1   4    1.20    0.70
 -10  -1   4   -0.10    1.40
 -10   1  -4   -0.10    0.80
  10   1   4    0.50    0.70
  10   1   4    2.60    1.10
 -10  -1   4   -0.40    1.30
 -10   1  -4   -0.40    0.50
 -10  -1   4   -0.50    0.90
  10  -1  -4    0.10    0.60
  10  -1  -4   -0.70    0.70
  10   1  -4    0.10    0.90
 -10  -1  -4    0.40    0.60
 -10  -1  -4   -0.90    0.70
 -10   1   4   -0.30    0.90
  10   1  -4    0.30    1.10
 -10   1   4    0.20    0.90
 -10  -1  -4   -0.10    1.10
 -10  -1  -4   -1.00    1.00
  10   1  -4    0.20    1.00
 -10  -1  -4   -1.00    1.20
  10   1  -4    0.40    0.70
 -10  -1  -4   -0.10    1.00
 -10   1   4   -0.20    0.50
 -10   2  -4  723.43   27.90
  10  -2  -4  759.52   27.30
  10   2   4  755.12   27.80
  10  -2  -4  761.82   26.90
 -10  -2   4  748.73   26.80
  10  -2  -4  724.53   27.10
 -10  -2   4  739.33   29.60
 -10   2  -4  691.63   26.70
 -10  -2   4  735.53   27.40
  10   2   4  724.73   27.30
 -10  -2   4  703.13   27.10
  10  -2  -4  724.03   27.10
 -10  -2   4  746.73   28.00
 -10  -2   4  723.03   28.40
 -10   2  -4  803.32   28.10
  10   2   4  751.42   27.10
  10   2   4  737.53   27.40
  10   2   4  740.53   27.30
 -10  -2  -4  736.93   28.10
  10   2  -4  729.93   27.00
  10  -2   4  704.33   27.10
 -10  -2  -4  778.12   29.10
 -10   2   4  765.12   27.80
  10   2  -4  717.93   27.10
  10   2  -4  757.92   28.00
  10  -2   4  745.93   27.20
  10   2  -4  708.93   27.10
 -10  -2  -4  721.13   29.40
 -10  -2  -4  766.42   27.40
  10   2  -4  746.53   27.40
  10  -2   4  734.93   27.30
 -10  -2  -4  723.03   27.30
 -10  -2  -4  734.73   26.90
  10   3   4   28.60    3.80
 -10  -3   4   22.10    1.40
 -10   3  -4   24.30    2.00
 -10  -3   4   31.40    4.30
 -10  -3   4   25.50    2.00
  10  -3  -4   23.20    2.00
 -10  -3   4   26.70    3.80
 -10  -3   4   19.80    3.10
 -10  -3   4   22.60    2.20
 -10  -3   4   22.20    2.30
  10   3   4   25.90    1.60
 -10  -3  -4   25.20    2.10
  10  -3   4   23.70    1.90
  10   3  -4   23.60    1.40
 -10  -3  -4   25.70    1.50
 -10  -3  -4   24.60    3.30
 -10  -3  -4   28.20    1.80
 -10  -3  -4   24.20    2.70
  10   3  -4   26.80    3.50
  10  -3   4   24.10    1.90
  10   3  -4   23.90    1.80
 -10  -3  -4   22.70    2.50
 -10  -4   4  436.16   16.30
 -10  -4   4  434.66   16.50
  10   4   4  451.55   17.10
 -10  -4   4  444.36   17.30
  10  -4  -4  451.35   16.80
  10   4   4  447.06   16.20
 -10  -4   4  457.25   16.60
  10   4   4  429.26   16.60
 -10  -4   4  428.46   17.40
 -10  -4   4  438.36   16.20
 -10  -4   4  435.56   19.20
 -10   4  -4  392.46   16.40
  10  -4  -4  436.26   16.50
  10   4   4  435.76   17.90
  10   4   4  444.66   16.80
  10   4  -4  441.76   16.60
 -10  -4  -4  444.16   16.40
 -10  -4  -4  432.76   16.90
  10   4  -4  433.36   16.10
 -10  -4  -4  420.86   17.50
 -10  -4  -4  448.06   16.60
 -10  -4  -4  432.56   16.60
 -10  -4  -4  418.96   16.10
  10   4  -4  439.96   18.20
  10   4  -4  451.35   16.90
  10  -4   4  444.56   16.80
 -10  -4  -4  431.76   18.50
  10   4  -4  417.86   16.30
  10  -5  -4   50.29    3.00
 -10  -5   4   52.79    2.80
 -10  -5   4   49.60    3.40
 -10  -5   4   52.99    2.70
 -10  -5   4   50.49    2.50
  10   5   4   55.89    3.10
  10   5   4   55.49    3.10
 -10  -5   4   46.80    2.50
  10  -5  -4   47.50    2.70
  10   5   4   55.49    2.80
  10   5   4   49.99    3.90
  10   5   4   49.60    3.20
 -10  -5  -4   49.70    3.30
  10   5  -4   52.09    2.50
  10   5  -4   49.99    3.00
 -10  -5  -4   54.59    2.90
  10   5  -4   54.29    2.90
 -10  -5  -4   51.59    2.70
 -10  -5  -4   51.59    2.80
  10   5  -4   52.79    4.10
  10  -6  -4    0.30    0.80
 -10  -6   4   -0.40    0.50
 -10  -6   4   -0.60    0.70
  10   6   4   -0.50    0.60
  10   6   4   -0.30    0.60
  10   6   4    0.10    0.70
 -10  -6   4   -0.10    0.50
  10   6  -4    0.20    0.60
  10   6  -4    0.30    0.50
 -10  -6  -4    0.80    0.60
  10  -6   4   -0.70    0.60
  10   6  -4   -0.10    0.60
 -10  -6  -4   -0.20    0.50
 -10  -6  -4    0.70    0.50
 -11   0  -4  179.48    8.40
  11   0  -4  175.08    7.20
 -11   0   4  175.88    7.80
  11   0  -4  179.28    7.10
 -11   0  -4  185.48    8.60
  11   0   4  168.88    7.30
 -11   0   4  180.08    6.90
 -11   0  -4  173.68    8.80
 -11   0   4  178.78    9.20
 -11   0  -4  182.98    8.30
 -11   0  -4  172.38    7.50
  11   0   4  181.18    7.30
 -11   0   4  169.18    8.40
  11   0  -4  183.98    7.30
 -11   0   4  191.08    9.10
  11   0   4  175.18    7.20
 -11   0  -4  176.78    7.00
 -11  -1   4   77.49    4.20
 -11  -1   4   66.79    5.40
 -11   1  -4   72.69    3.30
  11   1   4   75.99    3.50
  11   1   4   74.69    3.70
  11   1   4   71.69    3.50
  11  -1  -4   74.29    3.60
 -11  -1   4   77.69    3.30
 -11   1  -4   77.19    4.70
  11  -1  -4   76.69    3.40
 -11  -1   4   74.49    4.60
  11  -1  -4   72.09    3.50
 -11   1  -4   75.49    4.30
 -11  -1   4   79.19    5.40
  11   1   4   72.79    3.60
 -11  -1   4   85.89    4.50
  11   1   4   77.49    3.70
  11   1  -4   73.39    3.50
 -11  -1  -4   78.49    5.20
 -11  -1  -4   71.59    3.70
 -11   1   4   69.29    3.90
 -11  -1  -4   75.19    3.40
  11   1  -4   72.89    3.60
  11  -1   4   71.59    3.50
  11  -1   4   73.09    3.80
  11  -1   4   79.29    3.70
  11   1  -4   67.59    3.20
 -11  -1  -4   76.29    4.50
 -11   1   4   75.89    4.60
 -11  -1  -4   76.09    5.00
  11   1  -4   73.79    3.30
  11   1  -4   73.79    3.60
 -11  -1  -4   66.89    3.30
 -11  -2   4    1.20    0.90
  11  -2  -4   -0.10    0.80
 -11   2  -4    1.60    1.10
  11   2   4    1.20    0.90
  11   2   4    0.80    1.00
  11  -2  -4    1.30    0.80
 -11  -2   4    1.00    0.70
 -11  -2   4    2.20    1.40
  11  -2  -4    0.80    0.70
  11  -2  -4    0.50    0.60
 -11  -2   4    1.90    1.20
  11   2   4    0.80    0.90
 -11   2  -4    1.10    0.60
  11   2   4    0.40    0.90
 -11  -2   4    1.30    0.60
 -11   2  -4    1.10    0.80
 -11  -2   4    1.60    1.90
 -11  -2   4    0.80    1.60
  11   2   4    1.00    1.00
 -11  -2  -4    1.40    1.40
 -11  -2  -4    1.40    0.70
 -11  -2  -4    2.40    1.00
 -11   2   4    0.60    0.90
 -11  -2  -4    0.90    0.70
  11   2  -4    0.70    0.80
  11  -2   4    1.60    0.70
 -11  -2  -4    2.70    1.30
 -11  -2  -4    1.70    1.60
  11  -2   4    0.60    0.80
 -11  -2  -4    2.80    1.50
  11  -2   4    2.20    1.00
  11   2  -4    2.60    0.90
  11   2  -4    2.10    0.60
 -11  -2  -4   -0.30    1.00
 -11  -2  -4    0.70    0.90
  11  -2   4    0.60    1.00
  11   2  -4    1.40    1.10
  11   2  -4    1.20    0.80
  11   3   4    0.70    1.10
 -11  -3   4   -1.10    0.90
  11   3   4    0.50    1.00
  11  -3  -4   -0.10    1.00
 -11  -3   4    0.80    0.70
 -11  -3   4    0.70    1.20
  11  -3  -4   -0.40    0.80
 -11   3  -4    0.20    0.80
 -11  -3   4   -0.10    0.70
 -11  -3   4   -0.20    1.20
 -11  -3   4    0.00    0.50
  11   3   4   -0.60    0.90
  11   3   4   -0.50    1.00
 -11  -3   4   -0.40    2.40
 -11  -3   4   -1.50    1.50
  11   3  -4   -0.60    0.80
  11   3  -4   -0.60    1.10
  11   3  -4   -0.50    0.70
 -11  -3  -4    0.90    0.90
  11   3  -4   -0.20    0.60
 -11  -3  -4    0.20    0.80
 -11  -3  -4    0.20    0.50
  11   3  -4    0.70    0.70
 -11   3   4    0.40    1.00
 -11  -3  -4    0.90    1.20
  11  -3   4    0.10    1.10
 -11  -3  -4   -0.70    1.20
 -11  -3  -4    0.10    1.30
 -11  -3  -4   -0.70    0.60
 -11  -4   4   23.50    2.50
 -11  -4   4   17.80    2.20
  11   4   4   24.40    2.30
 -11  -4   4   23.30    1.70
  11  -4  -4   24.20    2.20
 -11  -4   4   22.20    1.60
  11   4   4   25.00    2.30
  11  -4  -4   24.90    2.00
  11   4   4   22.50    1.50
 -11  -4   4   22.40    3.40
  11   4   4   23.20    2.00
 -11  -4   4   24.50    1.90
 -11  -4   4   25.20    2.10
  11   4   4   23.10    2.70
  11   4  -4   19.30    2.70
 -11  -4  -4   22.70    1.70
  11   4  -4   26.00    1.60
  11   4  -4   25.40    2.00
  11   4  -4   22.10    1.70
  11   4  -4   23.40    2.10
 -11  -4  -4   24.80    2.00
 -11  -4  -4   22.30    1.60
 -11  -4  -4   25.20    2.00
 -11  -4  -4   22.90    2.60
 -11  -4  -4   31.40    3.90
  11  -4   4   27.70    2.40
 -11  -4  -4   21.20    2.10
  11   5   4    5.00    1.10
 -11  -5   4    6.70    1.00
  11   5   4    6.10    1.00
  11   5   4    8.40    1.70
  11  -5  -4    5.30    1.20
  11   5   4    5.40    1.20
 -11  -5   4    5.50    0.90
  11   5   4    5.10    1.30
 -11  -5   4    6.30    0.80
 -11  -5   4    7.40    1.40
  11   5  -4    4.50    1.00
  11  -5   4    6.10    1.10
  11   5  -4    6.90    0.80
  11   5  -4    7.10    1.80
 -11  -5  -4    4.40    0.90
 -11  -5  -4    5.20    1.30
 -11  -5  -4    4.90    0.90
  11   5  -4    7.20    1.20
 -11  -5  -4    6.40    0.90
  11   6   4    6.30    0.80
  11   6   4    6.30    0.90
 -11  -6   4    4.00    0.60
  11  -6  -4    5.70    0.90
 -11  -6   4    7.10    0.80
  11  -6   4    6.60    0.90
  11   6  -4    5.40    0.80
 -11  -6  -4    6.60    0.80
  11   6  -4    7.90    0.90
 -11  -6  -4    7.70    0.80
 -11  -6  -4    6.90    0.70
  11   6  -4    5.80    0.60
 -12   0  -4   16.70    1.70
  12   0   4   19.70    1.90
 -12   0   4   19.40    1.40
 -12   0  -4   16.70    1.40
 -12   0   4   19.00    3.00
 -12   0   4   19.90    2.20
  12   0  -4   17.10    1.50
 -12   0  -4   18.50    2.50
 -12   0   4   16.20    2.70
 -12   0   4   17.90    3.00
 -12   0  -4   17.90    2.50
 -12   0  -4   17.70    2.70
  12   0   4   19.20    1.70
 -12   0  -4   16.30    2.40
  12   0  -4   16.90    1.60
  12   0  -4   17.00    1.70
 -12  -1   4   42.50    4.00
  12   1   4   37.50    1.70
 -12  -1   4   39.70    4.50
 -12  -1   4   33.20    4.20
  12  -1  -4   33.90    2.40
  12   1   4   35.50    2.20
 -12  -1   4   33.40    2.10
 -12   1  -4   33.40    3.50
  12   1   4   32.50    2.40
 -12   1  -4   39.10    3.00
  12   1   4   41.90    2.60
 -12  -1   4   39.40    3.00
 -12   1  -4   35.20    2.50
  12  -1  -4   36.60    2.20
 -12  -1   4   36.10    2.00
  12   1   4   34.10    2.30
 -12   1  -4   34.40    2.00
  12  -1  -4   37.20    2.10
 -12   1  -4   30.30    3.10
 -12   1   4   37.10    3.30
 -12   1   4   36.50    2.00
  12   1  -4   39.90    2.50
  12   1  -4   37.40    2.40
 -12  -1  -4   43.50    3.50
 -12  -1  -4   33.70    2.10
  12   1  -4   35.80    2.20
 -12  -1  -4   43.10    4.20
 -12  -1  -4   36.70    2.60
 -12  -1  -4   36.10    2.10
 -12  -1  -4   36.70    4.00
  12  -1   4   33.00    2.10
 -12   1   4   33.70    2.70
 -12  -1  -4   37.90    3.20
  12  -1   4   34.10    2.60
 -12   1   4   35.10    4.00
 -12  -2   4  183.98    7.90
  12   2   4  200.18    9.10
  12   2   4  202.28    9.20
  12  -2  -4  173.58    8.10
 -12  -2   4  187.88    9.30
 -12  -2   4  187.28    8.70
 -12  -2   4  190.08   10.30
 -12   2  -4  202.18    8.40
 -12  -2   4  223.28    9.30
  12  -2  -4  197.18    7.60
 -12  -2   4  197.48   10.80
  12   2   4  191.88    8.20
  12   2   4  195.98    7.90
  12   2   4  192.48    8.00
 -12   2  -4  183.98    8.80
  12  -2  -4  193.98    7.70
  12  -2  -4  200.38    8.10
 -12   2  -4  192.08    7.50
 -12  -2   4  197.38    7.50
  12  -2   4  190.78    8.10
 -12  -2  -4  202.68    8.10
 -12  -2  -4  189.58    7.60
 -12   2   4  193.48    7.50
 -12   2   4  185.48    9.20
 -12  -2  -4  187.88    8.00
 -12  -2  -4  201.28    7.70
 -12  -2  -4  198.08    8.20
  12  -2   4  190.18    7.50
 -12  -2  -4  181.78    8.90
 -12   2   4  196.58    8.60
  12   2  -4  201.28    8.10
 -12  -2  -4  208.48   10.10
  12   2  -4  192.98    8.30
 -12  -2  -4  187.28   10.00
  12   2  -4  186.98    7.40
  12  -2   4  190.88    8.10
  12   2  -4  204.68    7.90
 -12  -2  -4  192.18    9.10
  12   3   4   39.60    2.70
 -12  -3   4   39.60    1.90
 -12  -3   4   38.10    2.20
  12   3   4   35.70    2.50
 -12   3  -4   36.60    2.00
 -12   3  -4   39.00    2.70
 -12  -3   4   41.00    2.50
  12   3   4   40.10    3.00
  12   3   4   35.60    2.60
 -12  -3   4   40.00    3.20
 -12  -3   4   45.50    5.20
  12  -3  -4   41.40    2.70
 -12  -3   4   36.80    2.30
  12  -3  -4   39.00    2.50
 -12  -3   4   28.10    3.10
 -12  -3  -4   34.80    2.40
  12   3  -4   38.60    2.40
 -12   3   4   39.10    2.80
  12   3  -4   37.80    2.60
 -12  -3  -4   32.10    2.10
 -12  -3  -4   32.10    3.70
 -12  -3  -4   40.50    3.50
 -12  -3  -4   40.70    2.70
  12  -3   4   33.30    2.30
  12   3  -4   36.00    2.30
  12   3  -4   42.60    3.30
 -12  -3  -4   28.20    2.90
 -12  -3  -4   34.40    1.90
  12  -3   4   34.50    2.70
  12   3  -4   39.00    2.00
  12   4   4    6.20    1.20
 -12  -4   4    6.50    0.90
  12  -4  -4    7.20    1.20
 -12  -4   4    6.70    1.40
  12  -4  -4    5.70    1.20
 -12  -4   4    6.80    1.40
  12   4   4    5.50    1.00
 -12  -4   4    8.70    1.20
  12   4   4    6.10    1.50
  12   4   4    7.80    1.30
 -12  -4   4    5.00    1.00
  12   4  -4    6.10    0.90
 -12  -4  -4    6.30    1.00
  12   4  -4    6.70    1.20
  12   4  -4    7.50    0.90
 -12  -4  -4    6.30    1.10
  12  -4   4    6.30    1.30
 -12  -4  -4    5.50    1.20
 -12  -4  -4    6.70    1.60
 -12  -4  -4    7.40    0.90
  12   4  -4    5.20    1.60
  12   4  -4    6.40    1.10
 -12  -4  -4    6.80    1.10
  12  -5  -4   44.60    2.30
 -12  -5   4   50.19    2.50
  12   5   4   45.10    2.60
  12   5   4   49.10    2.80
  12  -5  -4   52.89    3.00
 -12  -5   4   46.00    2.40
 -12  -5   4   44.90    3.00
 -12  -5  -4   42.40    2.50
  12   5  -4   46.30    2.40
  12   5  -4   48.30    2.60
 -12  -5  -4   41.40    3.00
  12   5  -4   42.30    2.40
 -12  -5  -4   45.90    2.50
  12  -5   4   49.00    2.70
 -12  -5  -4   50.79    2.80
 -13   0   4  464.45   18.30
 -13   0  -4  481.95   19.20
 -13   0  -4  470.75   19.30
  13   0  -4  498.45   18.60
 -13   0  -4  460.25   17.50
  13   0  -4  477.95   17.50
  13   0   4  470.65   17.80
 -13   0  -4  420.16   18.80
 -13   0  -4  433.46   19.60
 -13   0   4  481.15   17.40
  13   0   4  474.65   17.70
 -13   0  -4  473.85   19.30
  13   0  -4  471.85   17.70
 -13   0   4  443.86   20.20
 -13   0   4  480.25   19.90
 -13   1  -4  134.99    7.60
 -13   1  -4  153.68    7.70
 -13  -1   4  146.49    6.00
  13   1   4  151.58    6.40
  13  -1  -4  154.38    6.10
 -13  -1   4  144.59    8.50
 -13   1  -4  143.69    6.40
  13   1   4  140.59    7.00
 -13   1  -4  154.48    6.10
 -13  -1   4  144.19    7.00
  13   1   4  138.49    6.30
  13  -1  -4  147.59    6.30
  13  -1  -4  149.88    6.30
 -13  -1   4  145.49    8.90
 -13   1  -4  154.18    7.30
  13   1  -4  151.88    6.20
  13   1  -4  147.49    6.20
 -13   1   4  151.58    7.70
 -13  -1  -4  140.29    7.90
  13  -1   4  149.09    6.60
 -13  -1  -4  146.59    6.40
 -13  -1  -4  141.99    7.60
  13   1  -4  150.98    6.30
 -13   1   4  150.68    8.30
 -13  -1  -4  160.68    9.20
 -13   1   4  136.89    6.70
 -13   1   4  148.89    5.90
 -13  -1  -4  151.38    6.60
 -13  -1  -4  147.29    8.30
  13  -1   4  144.79    6.10
 -13  -1  -4  141.09    6.00
  13  -2  -4    9.90    1.40
 -13   2  -4    9.70    1.90
  13   2   4    9.30    1.30
 -13   2  -4   10.10    1.60
  13   2   4   11.10    1.40
  13  -2  -4    9.00    1.40
 -13   2  -4   11.00    2.10
  13   2   4   11.00    1.40
  13   2   4    7.90    1.30
 -13  -2   4   12.20    1.40
  13  -2  -4   12.00    1.20
 -13  -2   4    8.70    2.90
  13   2   4    8.80    1.30
  13  -2  -4   10.60    1.20
 -13  -2   4    7.30    1.80
 -13  -2   4    7.10    2.50
 -13  -2   4   15.50    2.30
 -13   2  -4    9.80    1.20
 -13  -2   4    8.40    1.20
 -13  -2   4    9.80    1.00
  13   2  -4   10.60    1.40
 -13  -2  -4   10.60    2.00
 -13  -2  -4   11.00    1.20
  13  -2   4    9.70    1.60
  13  -2   4   12.40    1.40
 -13  -2  -4    8.70    1.30
 -13  -2  -4   11.80    2.30
 -13  -2  -4    8.20    1.90
  13  -2   4   11.20    1.10
  13   2  -4    9.80    1.30
  13   2  -4   10.10    1.10
 -13  -2  -4   10.20    1.10
  13   2  -4   10.40    1.20
 -13  -2  -4   11.60    1.70
 -13   2   4    9.40    2.10
 -13  -2  -4    7.30    2.30
 -13  -2  -4   10.40    1.40
  13  -3  -4    5.20    1.20
 -13   3  -4    2.90    1.20
  13   3   4    4.10    1.10
  13   3   4    3.40    0.90
 -13  -3   4    2.90    0.90
 -13  -3   4    4.20    1.60
 -13   3  -4    3.60    0.80
 -13  -3   4    2.50    1.00
 -13  -3   4    5.50    2.40
  13   3   4    3.50    1.00
  13  -3  -4    4.70    1.20
  13   3   4    3.60    1.20
 -13  -3   4    3.60    0.70
 -13  -3   4    2.80    0.90
 -13  -3   4    5.60    1.60
 -13  -3  -4    5.40    2.10
  13   3  -4    4.10    1.10
  13  -3   4    3.60    1.30
 -13  -3  -4    1.60    1.30
 -13  -3  -4    2.10    0.90
  13   3  -4    3.30    1.10
  13   3  -4    2.20    1.10
  13  -3   4    4.70    1.60
 -13  -3  -4    3.90    1.10
 -13   3   4    2.70    1.30
  13   3  -4    3.70    1.00
  13   3  -4    4.80    1.00
 -13  -3  -4    4.20    0.70
 -13  -3  -4    3.70    0.80
 -13  -3  -4    2.60    1.30
 -13  -4   4   27.70    2.70
  13   4   4   30.70    2.20
  13   4   4   31.10    2.10
  13   4   4   27.20    2.10
 -13  -4   4   30.20    1.90
 -13  -4   4   30.00    1.80
  13  -4  -4   27.80    2.20
 -13   4  -4   29.10    3.20
 -13  -4   4   28.70    2.40
  13   4   4   26.20    2.50
  13  -4  -4   26.30    2.00
 -13  -4   4   28.20    2.00
  13   4  -4   27.30    1.60
 -13  -4  -4   28.50    2.80
 -13  -4  -4   28.30    2.10
  13  -4   4   27.50    2.30
  13   4  -4   27.90    1.70
  13   4  -4   27.70    1.90
  13   4  -4   27.80    2.60
 -13  -4  -4   30.50    1.70
 -13  -4  -4   29.70    1.80
  13   4  -4   32.10    2.20
 -13  -4  -4   34.60    2.10
 -13  -5   4    0.80    0.60
  13   5   4    0.90    0.70
 -13  -5   4    1.20    0.50
  13   5   4    0.70    0.70
  13  -5  -4    1.20    0.80
 -13  -5   4    0.80    0.90
 -13  -5   4   -0.30    0.60
  13   5   4    0.40    0.50
 -13  -5  -4    1.10    0.70
 -13  -5  -4    0.60    0.90
 -13  -5  -4    2.50    0.70
  13   5  -4    0.40    0.60
  13   5  -4    0.80    0.60
  13   5  -4    0.30    0.40
 -13  -5  -4    1.00    0.50
  13  -5   4    0.10    0.70
 -14   0  -4   33.00    4.00
 -14   0  -4   34.40    2.60
  14   0  -4   35.30    2.50
 -14   0  -4   35.40    3.60
 -14   0   4   35.40    2.10
 -14   0   4   31.20    4.20
 -14   0  -4   38.30    2.20
  14   0  -4   30.80    2.20
 -14   0   4   38.00    4.10
 -14   0   4   33.20    3.00
  14   0   4   36.70    2.40
 -14   0  -4   41.90    4.00
  14   0  -4   36.90    2.30
  14   0   4   38.50    2.80
  14   1   4   12.20    1.30
 -14  -1   4   10.60    2.20
  14  -1  -4    9.10    1.50
 -14   1  -4   10.80    1.30
 -14  -1   4   14.50    2.90
 -14  -1   4    8.60    2.60
  14  -1  -4   11.40    1.30
  14   1   4   13.30    1.60
  14  -1  -4   12.70    1.30
 -14   1  -4   12.40    1.60
 -14  -1   4   10.40    1.10
  14  -1  -4   10.10    1.40
 -14  -1   4   11.30    2.00
 -14   1  -4   10.70    2.10
 -14   1  -4    9.70    1.90
 -14   1  -4   10.50    2.10
 -14  -1   4   11.50    1.20
  14   1   4   11.00    1.60
  14   1  -4    9.50    1.40
 -14  -1  -4   11.00    1.50
  14  -1   4   11.60    1.80
 -14  -1  -4   10.50    1.50
 -14  -1  -4    7.30    2.00
  14  -1   4    9.60    1.20
 -14  -1  -4   12.90    2.80
  14   1  -4   12.80    1.40
 -14   1   4   12.30    2.30
 -14  -1  -4    9.80    1.20
 -14  -1  -4   10.30    2.10
 -14  -1  -4    7.80    1.90
 -14   1   4   10.80    1.20
  14   1  -4   12.80    1.50
 -14   1   4   11.50    2.50
 -14   2  -4   10.90    1.90
  14   2   4   10.80    1.40
  14   2   4   10.10    1.30
 -14  -2   4   13.00    2.40
 -14  -2   4   11.50    1.50
 -14   2  -4   11.50    1.80
 -14  -2   4   12.90    2.90
  14  -2  -4   10.30    1.10
  14   2   4   10.90    1.20
 -14  -2   4   14.10    2.50
 -14  -2   4   11.70    1.30
  14  -2  -4   10.60    1.50
 -14  -2   4   13.00    3.10
 -14   2  -4   13.00    1.30
 -14   2  -4   16.10    3.10
  14  -2  -4    9.20    1.40
  14  -2  -4   11.00    1.20
  14   2   4   11.40    1.50
 -14  -2   4   11.00    1.10
 -14  -2  -4   14.20    3.00
 -14  -2  -4   13.20    2.50
  14  -2   4   13.80    1.50
 -14  -2  -4   11.90    1.20
 -14  -2  -4    9.80    2.30
  14  -2   4   10.40    1.70
 -14   2   4   10.30    2.20
 -14  -2  -4   11.70    1.50
  14   2  -4   10.40    1.20
  14   2  -4   10.20    1.30
  14  -2   4   11.90    1.10
 -14   2   4   12.70    1.10
 -14  -2  -4   11.20    1.60
 -14  -2  -4   10.20    1.90
 -14  -3   4   21.40    1.70
  14   3   4   23.30    2.00
  14   3   4   19.60    1.70
  14  -3  -4   23.30    1.90
 -14  -3   4   17.50    2.20
 -14  -3   4   17.40    1.60
 -14  -3   4   21.30    1.60
 -14  -3   4   17.80    2.50
  14   3   4   22.70    1.90
  14  -3  -4   23.90    2.10
  14   3   4   22.20    1.80
 -14   3  -4   19.50    2.60
  14   3  -4   17.30    1.50
  14   3  -4   21.40    1.60
 -14  -3  -4   20.10    1.40
 -14  -3  -4   18.30    2.20
  14  -3   4   22.00    2.10
 -14  -3  -4   22.00    1.90
 -14  -3  -4   16.00    1.50
 -14  -3  -4   20.80    1.50
  14   3  -4   20.80    1.90
 -14   3   4   21.70    1.40
 -14  -3  -4   20.70    2.60
  14  -3   4   19.40    1.60
  14   3  -4   19.90    1.60
 -14  -4   4   49.20    2.50
 -14  -4   4   48.00    2.60
  14  -4  -4   49.10    2.80
  14   4   4   47.30    2.60
  14  -4  -4   49.60    2.50
 -14  -4   4   44.80    3.20
 -14  -4   4   50.39    2.40
  14   4   4   50.39    2.80
  14   4   4   48.60    2.50
  14   4   4   49.80    3.80
 -14  -4   4   46.00    2.90
 -14  -4  -4   50.59    2.70
  14  -4   4   48.80    2.80
  14   4  -4   49.40    2.70
  14   4  -4   48.90    2.40
 -14  -4  -4   47.30    3.40
 -14  -4  -4   51.59    2.30
 -14  -4  -4   48.30    2.20
 -14  -4  -4   52.79    2.70
  14   4  -4   44.30    2.10
 -14  -4  -4   43.50    2.70
  14   5   4    7.30    0.80
 -14  -5   4    6.90    0.80
  14   5   4    7.20    0.90
 -14  -5   4    9.80    0.90
 -14  -5  -4    9.60    0.90
  14   5  -4    7.20    0.80
  14  -5   4    8.00    1.00
  14   5  -4    8.20    0.80
 -14  -5  -4    7.20    0.80
  15   0  -4    9.70    1.40
 -15   0   4   16.00    2.80
 -15   0  -4   14.20    2.70
  15   0   4   13.00    1.40
 -15   0   4   13.20    1.30
  15   0   4   13.00    1.80
 -15   0  -4   11.50    2.40
 -15   0  -4   11.80    1.50
 -15   0  -4   13.00    2.30
 -15   0   4   11.90    2.60
 -15   0   4   14.70    2.10
 -15   0  -4   13.60    1.40
  15   0  -4   15.30    1.50
  15   0  -4   14.00    1.50
  15  -1  -4   86.09    3.80
 -15  -1   4   75.69    4.60
 -15   1  -4   78.39    5.20
 -15   1  -4   78.39    5.30
 -15  -1   4   62.59    6.00
 -15   1  -4   82.19    3.80
  15  -1  -4   79.89    4.20
  15   1   4   79.09    4.00
  15  -1  -4   78.69    4.00
 -15  -1   4   86.79    8.50
  15   1   4   80.59    4.10
 -15  -1   4   81.99    3.60
 -15  -1   4   77.59    5.90
  15  -1   4   83.39    4.30
 -15  -1  -4   84.89    3.80
 -15  -1  -4   73.49    5.90
 -15  -1  -4   78.39    4.20
 -15  -1  -4   81.39    4.10
 -15  -1  -4   80.49    5.20
  15  -1   4   81.29    4.40
  15   1  -4   80.39    3.90
  15  -1   4   80.69    4.20
 -15  -1  -4   87.49    5.70
 -15   1   4   79.89    5.80
  15   1  -4   86.69    4.10
  15   1  -4   81.79    3.80
 -15   1   4   80.19    3.60
 -15   2  -4    6.30    1.60
 -15  -2   4    5.50    1.80
 -15  -2   4   10.00    2.50
  15  -2  -4    7.00    0.90
  15   2   4    8.10    1.10
  15  -2  -4    7.30    1.30
  15  -2  -4    5.90    1.30
 -15   2  -4    9.30    2.10
 -15   2  -4    7.70    1.00
 -15  -2   4    8.80    1.10
 -15  -2   4    7.00    1.70
 -15  -2   4    6.80    1.00
 -15  -2   4    7.90    0.90
  15   2   4    6.70    1.30
 -15   2   4    6.40    2.20
  15  -2   4    9.00    0.90
 -15  -2  -4    5.00    1.80
 -15  -2  -4    6.30    1.30
  15  -2   4    6.50    1.40
  15   2  -4    5.90    1.00
 -15  -2  -4    6.00    1.10
 -15  -2  -4    7.80    1.90
  15  -2   4    8.40    1.20
 -15  -2  -4    5.50    1.90
 -15   2   4    5.60    0.80
  15   2  -4    7.30    1.20
 -15  -2  -4    7.20    0.90
 -15  -3   4   75.49    4.80
  15   3   4   83.19    3.90
  15   3   4   80.09    3.90
 -15  -3   4   78.59    4.50
 -15   3  -4   79.99    4.80
 -15  -3   4   82.89    3.70
  15   3   4   87.89    3.90
 -15   3  -4   84.99    3.60
 -15  -3   4   87.59    3.70
  15  -3  -4   85.99    4.10
  15  -3  -4   79.79    3.80
 -15  -3   4   85.89    3.90
  15  -3   4   85.29    4.20
  15   3  -4   85.69    3.70
 -15  -3  -4   84.69    4.00
 -15  -3  -4   87.59    4.00
 -15  -3  -4   84.99    4.90
  15   3  -4   86.79    4.00
 -15  -3  -4   84.09    4.60
 -15   3   4   83.39    3.40
  15  -3   4   74.39    3.80
 -15  -3  -4   80.59    3.60
 -15  -4   4    0.20    0.50
  15   4   4    0.30    0.60
  15   4   4   -0.60    0.50
 -15  -4   4   -1.20    0.60
 -15  -4   4   -0.60    0.80
 -15  -4   4   -0.10    0.50
  15  -4  -4    0.90    0.60
  15   4   4    0.90    0.60
  15  -4  -4    1.40    0.80
  15   4  -4   -0.30    0.40
  15  -4   4   -0.30    1.20
  15   4  -4    0.30    0.50
  15   4  -4    0.10    0.90
 -15  -4  -4    0.10    0.40
 -15  -4  -4    0.10    0.90
 -15  -4  -4    0.80    0.60
 -16   0  -4  315.17   12.10
  16   0   4  323.67   11.90
 -16   0   4  320.37   11.70
  16   0   4  302.67   12.10
 -16   0  -4  303.87   13.40
 -16   0  -4  318.07   11.90
  16   0  -4  324.17   11.90
 -16   0   4  268.07   12.40
  16   0  -4  300.97   11.80
  16   1   4    3.00    0.90
 -16  -1   4    6.20    1.50
 -16   1  -4    6.30    1.70
  16  -1  -4    3.70    1.00
 -16  -1   4    5.80    0.80
  16  -1  -4    6.00    0.90
 -16  -1   4    5.80    0.90
  16  -1  -4    6.10    1.30
 -16   1  -4    6.60    0.90
  16  -1  -4    6.30    0.90
 -16  -1   4    2.80    1.90
  16   1   4    6.40    1.20
 -16  -1  -4    5.90    1.80
  16  -1   4    5.10    1.40
  16   1  -4    6.20    1.00
  16   1  -4    7.90    1.00
  16  -1   4    5.00    1.10
 -16   1   4    4.90    0.80
 -16  -1  -4    5.40    0.90
  16  -1   4    5.40    0.90
 -16  -1  -4    4.60    1.80
 -16  -1  -4    5.30    1.10
  16  -2  -4   13.90    1.50
 -16  -2   4   15.80    1.40
  16   2   4   16.10    1.60
 -16  -2   4   16.90    1.20
 -16  -2   4   15.40    1.40
 -16  -2   4   20.40    2.70
  16   2   4   15.50    1.80
 -16   2  -4   15.90    2.60
 -16   2  -4   17.30    1.40
  16  -2  -4   16.00    1.50
  16   2  -4   16.00    1.50
 -16  -2  -4   15.90    2.60
 -16  -2  -4   13.30    1.20
 -16  -2  -4   13.10    2.10
 -16  -2  -4   17.00    1.60
  16  -2   4   14.50    1.70
 -16   2   4   15.90    1.20
  16   2  -4   18.30    1.50
  16  -2   4   16.20    1.50
  16   3   4   19.80    1.40
 -16  -3   4   21.50    1.40
 -16  -3   4   18.90    2.00
  16   3   4   21.80    1.60
 -16  -3   4   19.90    1.60
 -16  -3   4   19.60    1.40
  16  -3  -4   20.60    1.50
  16  -3  -4   19.10    1.70
  16   3  -4   21.00    1.50
 -16  -3  -4   20.20    1.70
 -16  -3  -4   23.10    2.50
 -16   3   4   18.70    1.20
 -16  -3  -4   23.40    1.90
 -16  -3  -4   20.80    1.60
  16  -3   4   13.90    1.50
  16   3  -4   20.10    1.60
 -16  -4   4   25.10    1.40
  16   4   4   26.30    1.50
  16  -4  -4   27.00    1.70
 -16  -4   4   24.60    1.40
 -16  -4   4   24.90    2.10
  16  -4   4   25.30    1.70
  16   4  -4   25.70    1.30
  16   4  -4   27.30    1.60
 -16  -4  -4   26.40    1.60
 -16  -4  -4   26.50    1.60
  17   0   4    0.30    0.90
 -17   0  -4    0.50    0.70
  17   0  -4   -0.30    0.70
  17   0  -4    0.10    0.60
 -17   0  -4   -0.60    0.60
 -17   0   4   -0.50    0.50
 -17   0  -4    2.50    2.20
  17   0   4   -0.20    0.60
  17   0  -4    0.50    0.80
  17   0  -4   -0.40    0.80
  17  -1  -4   22.60    1.50
  17   1   4   21.70    1.80
 -17  -1   4   23.80    1.40
 -17  -1   4   21.70    1.50
  17  -1  -4   20.60    1.70
  17   1   4   23.00    1.70
 -17   1  -4   21.90    1.60
  17  -1  -4   22.80    1.90
 -17  -1   4   19.20    2.10
 -17   1  -4   22.30    2.30
 -17   1  -4   21.70    2.50
 -17  -1  -4   24.20    1.60
 -17   1   4   24.00    1.50
 -17  -1  -4   24.50    1.80
  17   1  -4   23.00    1.60
  17  -1   4   23.10    1.50
  17  -1   4   23.70    1.80
  17  -1   4   17.70    1.80
  17   1  -4   20.20    1.60
 -17   2  -4   50.19    2.40
  17  -2  -4   51.89    2.80
 -17   2  -4   45.90    4.60
 -17  -2   4   46.70    2.30
 -17   2  -4   47.60    2.50
 -17  -2   4   50.89    2.20
  17  -2  -4   48.20    2.80
 -17  -2   4   43.20    3.00
 -17  -2   4   53.99    2.50
  17   2   4   51.09    2.60
  17  -2   4   47.00    2.80
  17  -2   4   48.10    2.40
 -17   2   4   52.19    2.30
 -17  -2  -4   53.19    2.70
 -17  -2  -4   49.90    2.30
 -17  -2  -4   47.60    3.40
  17   2  -4   51.99    2.50
  17   3   4   40.80    2.10
 -17  -3   4   32.10    2.10
 -17  -3   4   43.30    2.20
  17  -3  -4   37.80    2.10
  17   3   4   38.30    1.80
 -17   3  -4   37.70    1.80
 -17  -3   4   38.80    1.90
  17  -3  -4   33.60    2.00
  17   3  -4   36.90    1.80
 -17  -3  -4   35.70    2.00
 -17  -3  -4   40.20    2.10
 -17  -3  -4   30.50    3.70
  17   3  -4   41.50    2.00
 -17   3   4   37.20    1.90
  17  -3   4   37.00    2.20
 -17  -3  -4   36.20    1.80
  18   0   4    4.30    0.90
 -18   0  -4    5.90    1.40
  18   0  -4    5.40    1.00
  18   0   4    7.40    0.80
 -18   0  -4    8.30    0.90
 -18   0   4    6.20    1.00
  18   0   4    6.30    1.00
  18   0  -4    6.00    0.70
 -18   0   4    7.60    0.80
 -18   0  -4    6.30    0.80
  18   1   4   11.30    1.10
 -18   1  -4   11.90    1.20
 -18  -1   4   15.50    1.40
 -18   1  -4   14.80    1.10
 -18   1  -4   12.70    2.20
  18  -1  -4   12.40    1.10
 -18  -1   4   13.20    1.00
  18  -1  -4   13.40    1.10
 -18  -1  -4   14.80    1.30
  18  -1   4   14.80    1.30
 -18   1   4   14.00    1.00
  18  -1   4   10.00    0.90
 -18   1   4   13.10    1.00
  18   1  -4   13.60    1.10
  18   1  -4   19.20    2.60
 -18  -1  -4   12.60    1.00
 -18  -1  -4   13.50    1.70
  18  -1   4   11.60    2.10
 -18  -2   4    0.20    0.40
  18  -2  -4    0.40    0.70
 -18   2  -4    0.10    0.50
  18   2   4    0.80    0.60
 -18  -2   4    0.90    0.50
  18  -2  -4   -0.10    0.50
  18  -2   4   -0.30    0.70
  18   2  -4    0.20    0.40
 -18  -2  -4    0.00    0.50
  18   2  -4    0.10    0.50
 -18   2   4    0.60    0.40
 -18  -2  -4    0.10    0.50
 -18  -2  -4   -0.30    1.00
 -19   0  -4   92.89    3.60
  19   0  -4   81.99    3.80
 -19   0   4   86.69    3.50
 -19   0   4   91.89    3.50
  19   0   4   79.99    3.60
  19   0   4   88.69    3.50
 -19   0  -4   77.69    3.40
  19   0   4   85.99    4.10
  19   0  -4   90.99    3.50
  19   1   4    2.30    0.70
  19  -1  -4    3.50    0.80
  19   1   4    3.70    0.60
 -19   1  -4    2.80    0.50
 -19  -1   4    2.50    0.50
 -19  -1   4    2.80    0.60
 -19  -1  -4    1.80    0.50
  19  -1   4    3.10    0.70
 -19   1   4    2.20    0.40
 -19  -1  -4    2.70    0.60
 -19   1   4    2.60    0.50
  19   1  -4    2.50    0.50
  19  -1   4    1.90    0.70
  19   1  -4    2.20    0.70
   0   0  -5    0.20    0.70
   0   0  -5    1.00    0.80
   0   0  -5    0.70    0.60
   0   0   5    0.20    0.60
   0  -1   5    0.10    0.60
   0  -1  -5    0.80    0.50
   0   1  -5    0.30    0.60
   0  -1  -5    0.90    0.60
   0   1  -5    0.20    0.70
   0   1  -5    0.90    0.70
   0  -2  -5  922.21   34.40
   0  -2   5  938.51   34.90
   0  -2   5  981.80   34.60
   0   2  -5  925.21   34.90
   0   2  -5  986.80   34.90
   0   3  -5    0.50    0.90
   0  -3   5    0.30    0.80
   0  -3   5   -0.20    0.80
   0   3  -5    0.40    0.80
   0  -3  -5    0.00    0.60
   0   3   5    1.40    1.70
   0   3  -5   -0.10    0.90
   0   4  -5  313.67   14.20
   0  -4   5  290.77   11.60
   0  -4  -5  304.27   11.30
   0  -4   5  313.97   12.20
   0   4  -5  303.87   11.30
   0   4  -5  328.57   13.20
   0  -4   5  305.47   11.40
   0   4   5  289.17   11.30
   0  -4  -5  292.97   11.90
   0  -4   5  296.57   11.40
   0  -4   5  307.57   11.20
   0  -4  -5  296.37   11.60
   0  -4  -5  318.77   12.10
   0  -4  -5  286.87   11.50
   0  -5  -5    1.70    1.30
   0   5   5   -0.80    0.50
   0   5  -5    0.10    1.20
   0  -5  -5   -0.30    0.70
   0  -5   5    0.10    0.70
   0  -5  -5    0.00    0.50
   0  -5   5   -0.20    0.70
   0  -5  -5    0.00    0.90
   0  -5  -5    0.60    1.00
   0  -5  -5    0.00    0.80
   0  -5   5    0.00    0.80
   0   5  -5   -0.40    0.70
   0   5  -5    0.30    0.60
   0  -6  -5   44.40    2.50
   0  -6  -5   48.10    3.50
   0  -6   5   53.39    3.30
   0   6   5   44.70    2.50
   0  -6   5   47.70    2.80
   0   6  -5   44.90    2.50
   0   6  -5   44.20    2.40
   0  -7  -5   -0.30    0.90
   0   7   5   -0.30    0.50
   0  -7   5    0.50    0.60
   0   7  -5    0.50    0.50
   0  -7   5    0.90    0.80
   1   0  -5    1.00    0.60
   1   0  -5    1.00    0.70
  -1   0  -5    1.20    0.70
   1   0   5    0.70    0.70
  -1   0  -5    0.50    0.70
  -1   0   5    0.90    0.70
  -1   0  -5    0.40    0.60
   1   0  -5    0.80    0.70
   1  -1  -5    0.40    0.50
   1  -1  -5    0.70    0.40
  -1   1  -5   -0.50    0.60
   1  -1  -5    0.00    0.60
  -1   1  -5    0.40    0.60
  -1   1  -5    1.10    0.70
  -1  -1  -5    0.50    0.50
   1   1  -5    0.60    0.80
   1  -1   5    0.60    0.50
  -1  -1  -5    0.30    0.60
   1   1  -5    0.00    0.60
  -1  -1  -5    1.30    0.70
   1   1  -5    0.20    0.70
  -1   2  -5  507.85   18.60
  -1   2  -5  486.55   18.20
  -1  -2   5  462.75   18.50
  -1  -2   5  476.15   18.60
  -1  -2   5  487.15   18.00
  -1  -2   5  496.95   18.00
   1  -2   5  494.85   18.10
   1  -2   5  470.75   18.20
  -1  -2  -5  478.15   18.00
  -1  -2  -5  493.75   17.70
   1   2  -5  513.35   18.70
   1   2  -5  465.85   18.10
   1   2  -5  500.85   18.70
  -1   3  -5    1.70    1.00
  -1  -3   5    0.80    0.40
  -1  -3   5    1.80    0.80
   1   3   5    1.80    0.70
  -1  -3   5    2.50    1.10
   1   3   5    1.10    1.00
  -1   3  -5    2.30    1.00
   1   3  -5   -0.70    0.80
  -1  -3  -5    2.90    0.70
   1   3  -5    0.60    0.50
   1   3  -5    1.00    1.10
   1  -3   5    0.80    0.90
  -1  -3  -5    0.50    0.60
   1   3  -5    1.70    1.00
  -1  -4   5  168.38    6.80
   1   4   5  171.28    6.80
  -1  -4   5  174.88    6.80
  -1   4  -5  175.58    8.20
  -1   4  -5  167.18    6.70
  -1   4  -5  177.08    8.10
  -1  -4   5  182.78    7.60
   1  -4  -5  182.08    7.40
   1  -4  -5  176.48    7.40
   1  -4  -5  172.88    6.80
  -1  -4   5  167.78    7.00
   1  -4   5  169.28    6.80
   1   4  -5  176.28    8.50
  -1  -4  -5  182.88    7.60
   1   4  -5  180.88    8.80
  -1   4   5  162.68    6.60
  -1  -4  -5  167.18    7.20
   1  -4   5  174.28    6.80
   1  -4   5  180.08    7.60
   1  -4   5  167.68    7.00
   1   4  -5  168.98    8.20
   1   4  -5  171.48    6.80
  -1  -4  -5  175.58    7.10
  -1  -4  -5  176.38    6.80
   1  -4   5  176.38    6.60
   1  -5  -5  159.58    6.70
  -1  -5   5  168.48    6.80
  -1  -5   5  188.78    7.40
   1  -5  -5  172.28    6.80
  -1  -5   5  179.08    7.90
   1   5   5  166.98    7.20
  -1  -5   5  173.48    6.60
  -1   5  -5  170.78    8.70
  -1   5  -5  177.28    6.70
   1  -5  -5  169.48    7.30
  -1   5  -5  177.28    8.40
   1   5   5  159.18    6.90
   1   5   5  173.98    6.80
   1  -5  -5  180.08    7.60
  -1  -5   5  166.68    7.00
  -1  -5  -5  175.88    7.70
   1   5  -5  171.58    6.90
   1  -5   5  162.28    7.00
  -1   5   5  169.28    6.70
   1  -5   5  172.18    6.40
  -1  -5  -5  162.58    7.30
   1  -5   5  172.98    7.00
  -1  -5  -5  175.38    6.90
   1   5  -5  150.18    7.10
   1   5  -5  168.48    8.60
  -1  -5  -5  162.08    6.80
  -1  -5  -5  144.59    7.80
   1   5  -5  169.88    6.70
   1   6   5    8.90    1.40
  -1  -6   5   10.60    1.40
  -1   6  -5   10.60    1.10
  -1  -6   5    8.60    1.00
   1  -6  -5    9.80    1.80
  -1  -6   5   11.00    1.60
   1  -6  -5   11.10    1.20
  -1  -6   5    9.60    0.70
   1   6   5    9.80    1.20
  -1  -6  -5   10.30    1.80
  -1   6   5    9.80    1.10
  -1  -6  -5    8.50    1.10
   1  -6   5    9.20    1.40
   1   6  -5   10.30    1.20
   1  -6   5    7.40    1.20
   1   6  -5    7.40    1.00
  -1  -7   5   15.30    1.40
  -1   7  -5   17.70    1.20
  -1  -7   5   17.30    1.40
   1  -7  -5   17.70    1.70
   1   7   5   20.10    1.30
  -1   7   5   20.10    1.80
  -1  -7  -5   16.30    1.70
   1  -7   5   17.90    1.50
  -1  -7  -5   17.50    1.20
   1   7  -5   18.20    1.70
   1   7  -5   18.70    1.20
   2   0  -5    1.00    0.70
  -2   0   5    0.00    0.70
   2   0  -5   -0.40    0.70
  -2   0  -5   -0.10    0.60
  -2   0  -5    0.70    0.70
  -2   0  -5    0.00    0.60
   2   0   5   -0.10    0.60
   2   0  -5   -0.10    0.60
  -2   1  -5  127.49    4.80
   2  -1  -5  116.29    4.20
   2  -1  -5  104.89    4.40
   2   1   5  111.99    4.80
   2  -1  -5  103.49    4.50
  -2   1  -5  109.29    4.70
  -2  -1   5  116.49    4.80
  -2  -1  -5  114.19    4.60
   2   1  -5  124.19    5.10
   2   1  -5  117.19    4.70
   2  -1   5  118.39    4.40
   2   1  -5  110.99    5.00
  -2  -1  -5  106.99    4.80
  -2   2  -5  174.08    6.70
   2   2   5  149.29    6.80
  -2  -2   5  171.28    6.70
  -2  -2   5  166.28    6.60
  -2  -2   5  167.08    7.30
  -2  -2  -5  166.78    6.40
  -2  -2  -5  166.78    6.70
  -2  -2  -5  162.08    6.70
  -2  -2  -5  160.68    6.70
   2  -2   5  161.18    6.50
   2   2  -5  160.08    7.50
   2   2  -5  174.48    7.20
   2   2  -5  159.38    6.80
   2   3   5 1056.29   38.30
  -2  -3   5 1060.69   37.80
  -2  -3   5  998.30   38.40
  -2   3  -5 1059.39   38.00
  -2   3  -5 1061.19   38.00
  -2  -3   5 1037.10   37.40
  -2  -3  -5 1037.30   37.60
   2   3  -5 1048.20   38.60
  -2  -3  -5  984.00   37.70
   2   3  -5 1050.39   38.70
   2   3  -5 1018.80   38.10
   2   3  -5 1008.70   37.20
  -2  -3  -5  996.00   37.00
   2  -4  -5   35.70    2.00
  -2   4  -5   39.40    3.00
  -2  -4   5   36.90    2.10
  -2   4  -5   39.30    2.90
  -2   4  -5   35.60    1.80
   2   4   5   37.80    3.50
  -2  -4   5   35.70    2.00
  -2  -4   5   37.10    2.70
  -2  -4   5   37.40    2.00
   2  -4  -5   33.90    2.50
   2  -4  -5   34.00    2.50
  -2  -4   5   38.10    1.90
   2  -4   5   36.30    2.10
  -2  -4  -5   37.00    2.10
   2   4  -5   38.00    3.20
  -2  -4  -5   34.40    2.30
   2   4  -5   37.40    2.30
  -2  -4  -5   35.20    2.80
  -2   4   5   37.10    1.80
   2   4  -5   37.20    2.00
  -2  -4  -5   34.80    2.40
  -2  -4  -5   38.20    2.10
   2   4  -5   38.40    3.30
   2   4  -5   43.50    3.60
   2  -4   5   36.00    2.20
   2   5   5   70.79    4.30
   2  -5  -5   67.39    3.20
   2   5   5   68.69    3.30
   2  -5  -5   72.09    4.00
  -2   5  -5   62.09    3.00
   2   5   5   67.19    3.40
  -2  -5   5   64.49    3.40
   2  -5  -5   68.29    3.70
  -2  -5   5   71.79    3.10
  -2   5  -5   75.49    4.90
  -2  -5   5   68.49    4.10
   2  -5  -5   69.69    3.20
  -2   5  -5   69.09    4.30
  -2  -5   5   68.49    3.30
   2   5  -5   68.09    3.20
   2  -5   5   75.39    3.50
  -2  -5  -5   66.39    3.30
  -2  -5  -5   68.09    3.70
   2  -5   5   64.39    3.40
  -2  -5  -5   66.09    3.60
  -2   5   5   64.39    3.10
   2   5  -5   62.39    3.50
  -2  -5  -5   76.49    3.20
   2   5  -5   70.79    5.00
  -2  -5  -5   70.89    4.30
   2   6   5   13.60    1.60
  -2   6  -5   11.90    1.10
   2  -6  -5   11.30    1.70
  -2  -6   5   11.10    1.10
   2   6   5    9.60    1.20
  -2  -6   5    7.80    1.10
  -2  -6   5   11.20    0.90
   2  -6  -5   10.20    1.10
  -2  -6  -5   10.20    1.20
   2  -6   5    9.60    1.40
   2  -6   5    9.90    1.30
   2   6  -5    9.10    1.10
  -2   6   5   11.40    1.20
  -2  -6  -5   11.80    1.30
  -2  -6  -5   11.10    0.80
  -2  -6  -5   11.00    1.10
  -2  -6  -5    9.90    1.90
   2   6  -5   12.50    1.30
   2  -7  -5   29.50    2.20
   2   7   5   31.70    1.80
   2   7   5   31.90    2.10
   2   7   5   33.60    2.10
  -2  -7   5   31.70    1.90
  -2  -7   5   35.70    1.90
   2   7  -5   33.30    1.70
   2  -7   5   34.40    2.00
  -2  -7  -5   33.30    1.80
   2   7  -5   31.50    1.80
  -2   7   5   32.10    1.70
  -2  -7  -5   33.20    2.30
   3   0   5   -0.30    0.60
  -3   0  -5    0.10    0.60
   3   0  -5   -0.20    0.60
  -3   0  -5    0.00    0.70
   3   0  -5   -0.90    0.70
   3   0  -5    0.40    0.70
  -3   0  -5    0.50    0.70
  -3   0   5   -0.20    0.60
  -3   1  -5  760.62   27.10
  -3   1  -5  728.93   27.00
   3   1   5  743.43   27.10
   3  -1  -5  708.73   26.80
  -3  -1   5  724.73   27.10
  -3  -1  -5  777.32   27.30
  -3  -1  -5  733.33   27.30
  -3   1   5  684.83   27.00
  -3  -1  -5  753.72   27.00
   3   1  -5  740.33   27.50
   3   1  -5  773.42   27.60
   3   1  -5  769.92   27.20
  -3  -2   5    1.60    0.80
  -3  -2   5    1.40    0.80
  -3   2  -5    1.40    0.60
  -3   2  -5    0.90    0.70
  -3  -2   5    2.20    1.20
   3   2   5    0.80    0.90
  -3  -2  -5    2.00    0.90
  -3  -2  -5    0.90    0.60
  -3  -2  -5    1.40    0.90
   3   2  -5    1.10    1.00
  -3   2   5    0.40    0.60
  -3  -2  -5    1.70    0.80
   3   2  -5    0.60    1.00
  -3  -3   5  490.45   19.90
   3   3   5  498.45   18.60
  -3  -3   5  524.55   19.20
  -3   3  -5  509.35   19.20
  -3  -3   5  521.85   19.20
  -3   3  -5  535.25   19.30
   3   3   5  487.65   19.60
  -3  -3  -5  506.05   19.30
   3   3  -5  505.25   20.10
  -3   3   5  473.45   19.20
  -3  -3  -5  525.95   18.60
   3   3  -5  495.35   19.60
  -3  -3  -5  522.75   19.10
   3   3  -5  497.05   18.60
   3   3  -5  521.85   20.30
  -3  -4   5   73.99    3.30
   3   4   5   72.49    3.30
  -3   4  -5   77.19    4.10
   3  -4  -5   67.59    3.20
   3   4   5   72.39    4.60
  -3   4  -5   67.19    3.10
   3   4   5   76.39    3.80
  -3  -4   5   72.19    3.40
  -3  -4   5   71.69    3.30
   3  -4  -5   73.69    3.70
  -3   4  -5   77.79    4.30
   3  -4  -5   74.29    3.80
  -3  -4   5   77.09    4.00
   3  -4   5   73.69    3.50
  -3  -4  -5   73.29    3.40
   3   4  -5   71.09    3.60
  -3  -4  -5   76.79    3.80
   3   4  -5   72.19    3.30
  -3  -4  -5   74.49    3.40
  -3  -4  -5   75.19    3.70
   3  -4   5   71.79    3.40
  -3  -4  -5   76.59    4.20
   3  -4   5   70.19    3.50
   3   4  -5   82.29    6.20
   3   4  -5   75.39    4.90
  -3  -4  -5   76.59    3.40
  -3  -5   5   86.79    4.70
  -3   5  -5   81.49    3.60
   3  -5  -5   81.49    3.70
  -3   5  -5   88.59    5.50
   3   5   5   84.89    4.30
  -3  -5   5   83.29    3.70
   3  -5  -5   82.89    4.20
   3   5   5   85.59    3.90
   3  -5  -5   85.89    4.60
  -3  -5   5   82.89    3.80
  -3   5  -5   75.49    4.60
  -3  -5   5   91.29    3.70
   3  -5  -5   84.09    4.50
  -3  -5   5   83.89    4.00
  -3  -5  -5   82.89    4.30
   3   5  -5   72.79    5.50
  -3  -5  -5   82.89    3.90
  -3  -5  -5   89.69    4.90
   3   5  -5   82.79    4.10
   3   5  -5   83.49    4.00
  -3  -5  -5   81.39    3.70
   3  -5   5   88.39    4.10
   3  -5   5   86.49    4.00
  -3  -5  -5   80.89    3.80
   3   5  -5   95.09    6.70
   3  -5   5   82.39    3.90
   3   5  -5   85.09    3.80
  -3  -5  -5   77.49    4.20
  -3   5   5   78.59    3.60
  -3  -6   5    2.70    0.60
  -3  -6   5    3.10    0.70
   3  -6  -5    2.10    1.30
   3   6   5    1.90    0.80
   3   6   5    3.10    1.10
  -3  -6   5    2.50    0.90
  -3   6  -5    2.60    0.60
  -3  -6  -5    1.50    0.70
   3  -6   5    2.30    0.90
   3   6  -5    0.80    0.80
   3   6  -5    2.30    0.80
  -3  -6  -5    1.90    0.80
  -3   6   5    2.50    0.70
   3   6  -5    1.30    0.80
  -3  -6  -5    2.80    0.60
   3  -6   5    1.80    0.80
  -3  -6  -5    3.90    1.50
  -3  -6  -5    2.50    0.70
   3  -7  -5   64.09    3.40
  -3  -7   5   71.49    3.20
  -3   7  -5   69.89    2.90
   3   7   5   73.19    3.10
  -3  -7   5   70.69    3.20
   3   7   5   69.39    3.20
   3   7   5   73.99    3.40
   3   7  -5   69.29    3.00
  -3  -7  -5   68.59    3.00
  -3   7   5   66.79    3.00
   3  -7   5   70.09    3.20
   3   7  -5   70.99    3.10
   4   0   5    0.50    0.70
  -4   0  -5   -0.60    0.70
  -4   0   5   -0.20    0.70
   4   0  -5   -0.40    0.70
  -4   0  -5   -0.70    0.60
  -4   0  -5    0.00    0.70
  -4  -1   5  230.88    9.70
  -4   1  -5  235.38    9.00
  -4   1  -5  237.88    9.10
   4   1   5  223.68    9.10
  -4  -1   5  231.38    8.90
  -4  -1   5  237.48    9.20
  -4  -1  -5  232.78    9.40
  -4  -1  -5  254.97    9.90
   4   1  -5  231.48    9.10
   4   1  -5  226.98    9.50
  -4  -1  -5  224.58    9.30
  -4   1   5  220.88    9.10
   4   1  -5  236.58    9.60
  -4  -2   5  885.31   34.20
   4   2   5  895.31   33.60
  -4  -2   5  884.81   34.70
  -4   2  -5  944.01   33.40
  -4  -2   5  926.81   33.30
  -4  -2   5  917.91   33.50
  -4  -2  -5  916.81   33.20
   4   2  -5  909.81   34.00
  -4  -2  -5  901.91   33.60
  -4   2   5  879.71   33.00
  -4  -2  -5  920.41   33.40
  -4  -2  -5  935.11   33.60
   4   2  -5  902.01   33.60
  -4   3  -5  213.48    8.80
   4   3   5  207.58    8.40
  -4  -3   5  223.78    9.90
  -4   3  -5  216.88    8.80
  -4  -3   5  198.68    9.70
  -4  -3   5  229.18    9.00
  -4  -3   5  238.28    9.00
   4   3   5  228.08    9.50
   4   3  -5  218.48    8.30
  -4   3   5  214.98    9.00
  -4  -3  -5  226.48    9.00
   4   3  -5  215.18    9.90
   4   3  -5  220.28   10.10
  -4  -3  -5  223.58    8.50
  -4  -3  -5  223.18    9.60
   4   3  -5  217.58    9.40
  -4  -4   5   46.60    2.50
   4   4   5   54.39    3.80
  -4  -4   5   50.29    3.90
  -4  -4   5   49.60    2.20
  -4   4  -5   50.29    3.10
  -4  -4   5   50.79    2.60
   4  -4  -5   42.70    2.50
   4  -4  -5   49.20    2.80
   4   4   5   50.89    3.00
  -4   4  -5   48.30    3.20
  -4  -4   5   50.69    2.50
   4   4   5   46.20    2.70
   4  -4  -5   49.60    2.90
   4   4   5   52.79    2.60
  -4  -4   5   50.19    2.50
  -4   4  -5   45.50    2.30
   4   4  -5   46.70    2.80
   4   4  -5   51.69    4.10
  -4  -4  -5   50.19    2.90
   4  -4   5   50.79    2.70
  -4  -4  -5   48.80    2.60
  -4  -4  -5   48.10    2.60
   4   4  -5   48.80    2.80
  -4  -4  -5   53.89    3.50
   4   4  -5   56.69    4.00
  -4  -4  -5   51.69    3.00
   4  -4   5   45.80    2.60
  -4  -4  -5   50.39    2.60
   4   4  -5   53.09    2.50
   4  -4   5   48.20    2.70
   4   5   5   19.30    4.20
   4   5   5   12.10    1.50
   4   5   5   10.40    1.40
  -4  -5   5   11.40    1.20
   4   5   5   14.30    1.80
   4  -5  -5   11.50    1.70
  -4   5  -5   12.80    1.80
  -4  -5   5   14.10    1.30
  -4  -5   5   13.00    1.50
  -4  -5   5   11.10    1.20
  -4  -5   5   10.70    1.80
  -4   5  -5   11.50    1.10
  -4   5  -5   12.60    2.60
   4  -5  -5   11.50    1.10
   4  -5  -5   12.00    1.30
   4  -5   5   12.30    1.40
  -4  -5  -5   12.90    1.30
   4   5  -5   10.50    2.20
   4   5  -5   14.00    2.50
  -4  -5  -5   11.50    1.90
   4  -5   5   13.20    1.50
   4  -5   5   10.70    1.20
   4   5  -5   12.20    1.50
  -4  -5  -5   11.60    1.60
  -4  -5  -5   11.50    1.60
  -4  -5  -5   12.00    1.40
   4   5  -5   11.90    1.20
  -4  -5  -5   11.40    1.40
   4   5  -5   13.10    1.50
  -4  -6   5    0.50    0.60
   4  -6  -5    0.00    1.10
  -4  -6   5    0.50    0.80
   4   6   5   -1.00    0.60
   4   6   5    0.30    1.00
  -4  -6   5    1.60    1.10
  -4  -6   5    0.50    0.60
  -4   6   5    0.30    0.60
   4   6  -5    0.00    0.70
  -4  -6  -5    0.50    0.60
  -4  -6  -5    0.70    0.50
   4   6  -5   -0.10    0.70
   4  -6   5    1.10    0.80
  -4  -6  -5    1.10    0.80
   4   6  -5   -0.30    0.60
  -4  -6  -5    1.50    0.70
  -4  -6  -5    1.10    1.30
  -4   7  -5   52.09    2.30
  -4  -7   5   52.89    2.50
   4   7   5   58.59    2.80
   4   7   5   52.09    2.50
  -4  -7   5   55.19    2.60
   4  -7  -5   48.70    2.80
   4   7   5   51.79    2.50
   4  -7   5   50.99    2.60
  -4  -7  -5   53.39    2.40
   4   7  -5   49.99    2.50
   4   7  -5   53.49    2.40
  -4   7   5   56.79    2.60
  -5   0  -5    0.00    0.70
   5   0   5   -0.10    0.60
   5   0  -5   -0.50    0.70
  -5   0  -5    0.00    0.80
   5   0  -5   -0.20    0.60
  -5   0   5   -0.70    0.60
  -5   0  -5   -0.10    0.60
  -5  -1   5  465.95   17.80
   5   1   5  479.75   17.90
  -5  -1   5  483.15   18.60
  -5  -1   5  461.55   18.00
  -5   1  -5  491.65   17.80
  -5   1  -5  503.95   18.00
   5   1  -5  484.55   18.00
  -5  -1  -5  481.55   18.10
  -5  -1  -5  476.25   17.90
  -5  -1  -5  475.25   18.60
  -5   1   5  435.86   18.00
  -5  -1  -5  485.85   18.30
   5   1  -5  494.35   18.50
  -5   2  -5  135.69    5.70
   5   2   5  131.09    5.30
  -5  -2   5  136.39    6.10
   5   2   5  140.79    6.20
  -5  -2   5  137.09    5.90
  -5  -2   5  135.49    6.80
  -5  -2   5  134.59    6.90
  -5   2  -5  140.29    5.70
  -5  -2  -5  139.09    6.30
   5   2  -5  131.09    5.30
   5   2  -5  137.29    6.20
   5   2  -5  140.69    7.30
  -5   2   5  137.39    5.60
  -5  -2  -5  137.79    6.30
   5   2  -5  133.19    6.60
  -5  -2  -5  135.09    6.30
  -5  -2  -5  147.09    5.90
  -5   3  -5   65.39    3.20
  -5  -3   5   62.29    3.40
   5   3   5   64.49    2.90
   5   3   5   60.19    3.80
  -5  -3   5   64.49    4.30
  -5  -3   5   61.69    4.40
  -5  -3   5   62.29    3.50
  -5   3  -5   65.39    3.20
  -5   3   5   57.99    3.00
   5   3  -5   64.89    4.30
   5   3  -5   66.29    2.80
  -5  -3  -5   59.19    3.10
  -5  -3  -5   61.69    3.50
   5   3  -5   54.09    3.80
  -5  -3  -5   60.79    3.70
   5   4   5  112.79    4.90
   5   4   5  114.49    6.20
  -5  -4   5  116.69    5.00
   5  -4  -5  107.09    4.80
   5   4   5  119.69    5.30
   5  -4  -5  110.69    5.10
  -5  -4   5  112.89    4.90
  -5  -4   5  121.99    5.70
  -5   4  -5  123.29    5.60
  -5   4  -5  110.79    5.30
  -5  -4   5  114.99    4.80
   5   4   5  109.79    5.10
   5  -4  -5  115.59    5.20
  -5  -4   5  114.69    4.80
  -5  -4   5  107.29    6.40
  -5  -4   5  117.29    4.80
   5   4  -5  115.29    6.30
   5  -4   5  114.39    4.90
  -5  -4  -5  112.29    4.40
   5   4  -5  109.09    5.20
   5  -4   5  114.49    5.00
   5   4  -5  112.99    4.70
  -5  -4  -5  107.09    5.20
  -5  -4  -5  121.49    5.50
   5  -4   5  113.89    5.00
  -5  -4  -5  114.49    5.00
  -5  -4  -5  101.79    7.00
  -5  -4  -5  130.69    5.90
  -5  -4  -5  115.79    4.90
  -5  -4  -5  116.19    5.00
   5   4  -5  118.69    5.10
   5   4  -5  115.79    6.80
  -5  -5   5   60.99    3.00
   5  -5  -5   60.69    3.10
  -5  -5   5   63.59    3.10
  -5   5  -5   63.99    3.50
  -5  -5   5   65.39    4.00
   5   5   5   69.29    4.80
   5   5   5   68.59    3.70
   5   5   5   59.49    3.20
  -5   5  -5   61.09    4.00
  -5  -5   5   60.49    3.20
   5   5   5   65.49    3.20
   5  -5  -5   66.29    3.70
  -5  -5   5   64.69    3.00
  -5  -5  -5   63.79    3.10
   5   5  -5   56.79    3.30
   5   5  -5   54.29    4.70
  -5  -5  -5   60.79    3.10
   5   5  -5   65.49    3.10
   5  -5   5   62.59    3.40
  -5  -5  -5   61.79    4.20
   5  -5   5   60.69    3.10
  -5  -5  -5   62.19    3.50
   5   5  -5   53.19    4.80
   5   5  -5   64.79    3.40
  -5  -5  -5   63.59    3.20
  -5  -5  -5   59.89    3.60
   5   6   5   31.40    2.40
  -5  -6   5   29.80    1.80
   5  -6  -5   30.10    2.60
  -5  -6   5   33.90    3.10
  -5  -6   5   33.90    2.20
   5   6   5   33.80    2.10
  -5   6  -5   34.70    1.80
  -5  -6   5   30.60    1.80
   5   6  -5   33.70    2.00
  -5  -6  -5   33.00    1.80
   5   6  -5   36.10    2.30
  -5  -6  -5   33.90    2.00
   5  -6   5   35.40    2.30
  -5  -6  -5   32.50    2.10
   5   6  -5   34.80    2.10
  -5  -6  -5   33.40    2.90
   5   7   5    0.90    0.60
  -5  -7   5    0.70    0.60
   5  -7  -5    0.30    0.80
   5   7   5    1.00    0.70
   5   7   5    1.90    0.60
  -5  -7   5    1.10    0.60
   5  -7   5    0.30    0.60
   5   7  -5    1.00    0.50
  -5  -7  -5    1.30    0.50
   5   7  -5    1.10    0.60
  -6   0  -5   -0.40    0.90
  -6   0  -5    0.00    0.70
   6   0   5    0.50    0.60
  -6   0   5    0.70    0.80
  -6   0   5   -0.20    0.60
   6   0  -5    0.50    0.80
   6   0  -5    0.30    0.60
  -6   0  -5    0.30    0.80
  -6  -1   5  448.66   17.20
  -6   1  -5  459.75   16.90
   6   1   5  452.75   16.90
  -6  -1   5  445.16   16.80
  -6  -1   5  417.76   17.70
  -6   1  -5  482.15   17.10
  -6  -1  -5  471.45   17.80
   6   1  -5  449.76   17.00
   6   1  -5  427.96   17.50
  -6  -1  -5  439.26   17.00
  -6  -1  -5  437.66   17.40
  -6  -2   5    8.40    1.80
   6   2   5    9.80    0.90
  -6  -2   5    9.30    2.30
  -6  -2   5    7.50    1.30
  -6   2  -5    9.80    1.20
  -6   2  -5    8.00    1.10
   6   2   5    8.20    1.40
  -6  -2   5    7.00    1.10
   6   2  -5    7.20    1.60
  -6  -2  -5    9.10    1.60
  -6  -2  -5    8.90    1.60
   6   2  -5    7.70    1.50
  -6   2   5    7.40    1.10
  -6  -2  -5    7.60    1.30
  -6  -2  -5    8.40    1.50
  -6  -2  -5    8.20    0.80
   6   3   5   63.39    3.90
  -6   3  -5   65.49    3.10
  -6   3  -5   64.89    3.20
  -6  -3   5   62.69    3.70
  -6  -3   5   62.59    4.60
   6  -3  -5   64.89    3.20
  -6  -3   5   59.69    3.00
  -6  -3   5   60.89    3.50
   6   3   5   60.19    3.20
  -6  -3   5   60.19    2.80
  -6  -3   5   58.09    4.40
  -6  -3   5   58.09    2.90
   6   3   5   64.89    3.30
   6   3   5   59.79    2.90
  -6  -3  -5   63.59    3.70
   6   3  -5   60.99    2.70
  -6  -3  -5   57.49    3.80
   6  -3   5   60.99    3.10
  -6  -3  -5   58.89    2.90
  -6  -3  -5   61.89    4.40
   6   3  -5   51.79    3.80
  -6  -3  -5   60.49    3.20
  -6  -3  -5   60.89    3.50
  -6   3   5   60.99    3.00
   6   3  -5   60.59    3.20
   6   3  -5   60.39    4.40
   6   3  -5   65.69    3.10
  -6  -3  -5   62.29    3.10
  -6  -3  -5   57.19    3.00
   6  -4  -5  645.64   23.70
  -6  -4   5  623.24   26.00
   6   4   5  646.04   23.80
  -6  -4   5  628.04   23.20
  -6  -4   5  631.74   23.20
  -6   4  -5  615.94   23.80
   6  -4  -5  598.34   23.30
  -6   4  -5  656.23   24.00
   6   4   5  607.44   23.50
  -6  -4   5  650.73   23.30
  -6  -4   5  636.84   24.20
  -6  -4   5  639.64   23.60
   6   4   5  628.34   24.90
   6   4   5  632.34   23.30
  -6  -4   5  622.84   23.40
   6   4  -5  627.74   25.10
   6   4  -5  648.24   23.20
   6   4  -5  637.24   25.80
   6   4  -5  646.94   23.50
  -6  -4  -5  603.04   24.50
  -6  -4  -5  649.24   23.20
   6  -4   5  610.94   23.40
  -6  -4  -5  643.04   24.10
  -6  -4  -5  649.34   23.50
  -6  -4  -5  666.83   24.20
  -6  -4  -5  603.34   23.60
  -6  -4  -5  614.54   23.40
   6  -4   5  648.84   23.50
  -6  -4  -5  632.14   23.30
   6   4  -5  625.84   23.70
   6  -5  -5  112.59    4.80
  -6  -5   5  112.69    5.00
  -6  -5   5  113.29    5.80
  -6   5  -5  102.19    5.60
  -6  -5   5  115.69    4.70
  -6  -5   5  117.59    4.80
   6   5   5  113.59    5.00
  -6   5  -5  105.69    4.60
   6   5   5  107.79    5.00
  -6  -5   5  110.99    4.80
   6   5   5  109.49    5.30
   6  -5  -5  110.59    5.30
   6   5   5  109.99    6.60
  -6  -5  -5  108.09    4.90
  -6  -5  -5  116.59    5.00
  -6  -5  -5  115.69    5.00
   6  -5   5  116.09    4.90
   6   5  -5  115.99    5.20
   6   5  -5  110.39    6.70
  -6  -5  -5  111.09    5.90
   6   5  -5  112.89    5.10
  -6  -5  -5  107.19    5.50
   6   5  -5  120.89    4.80
   6  -5   5  117.39    5.20
   6   6   5   35.70    2.70
  -6   6  -5   25.00    1.40
  -6  -6   5   27.60    2.60
   6  -6  -5   24.00    2.30
  -6  -6   5   23.30    1.60
   6   6   5   28.00    2.20
  -6  -6   5   24.90    1.50
  -6  -6   5   27.50    1.90
   6   6  -5   22.60    3.30
   6  -6   5   26.90    2.10
   6   6  -5   24.10    1.90
   6   6  -5   24.70    1.80
  -6  -6  -5   22.20    2.80
   6   6  -5   26.40    1.90
  -6  -6  -5   25.90    1.80
  -6  -6  -5   22.20    1.60
  -6  -6  -5   25.20    1.70
  -6  -7   5   24.20    1.40
   6   7   5   22.60    1.60
   6   7   5   21.70    1.30
  -6  -7   5   21.10    1.30
   6   7   5   20.90    1.40
   6  -7  -5   22.70    1.70
   6   7  -5   20.70    1.40
   6   7  -5   24.00    1.30
   6  -7   5   23.70    1.50
  -6  -7  -5   24.00    1.40
   6   7  -5   23.00    1.30
  -7   0   5   -0.50    0.80
   7   0  -5    0.40    0.50
  -7   0  -5   -0.30    0.60
   7   0  -5   -0.30    0.70
  -7   0  -5    0.10    1.00
  -7   0  -5    0.20    0.90
  -7   0  -5    0.10    0.90
  -7   0   5   -0.40    0.70
  -7   0   5    0.10    1.00
   7   0   5    0.00    0.60
  -7   1  -5  130.49    5.50
  -7  -1   5  124.49    5.40
  -7  -1   5  132.59    5.30
   7   1   5  122.09    5.40
  -7  -1   5  115.89    5.70
  -7   1  -5  111.19    5.40
  -7  -1   5  124.19    6.40
  -7   1  -5  128.79    5.70
  -7  -1  -5  121.09    5.00
   7   1  -5  123.79    5.50
  -7  -1  -5  111.19    6.30
  -7  -1  -5  126.19    6.10
  -7  -1  -5  119.39    5.90
  -7  -1  -5  125.69    5.60
   7   1  -5  124.49    6.40
  -7   2  -5   38.40    2.40
  -7  -2   5   38.70    3.50
  -7   2  -5   37.50    2.20
  -7  -2   5   37.50    1.80
  -7  -2   5   39.30    2.60
  -7  -2   5   37.70    3.60
   7   2   5   37.40    1.90
   7   2   5   34.70    2.70
   7   2  -5   39.30    2.90
  -7  -2  -5   41.60    2.80
  -7  -2  -5   38.00    3.00
   7   2  -5   37.10    1.80
  -7  -2  -5   37.10    1.90
  -7   2   5   34.70    2.60
  -7  -2  -5   34.90    3.00
  -7  -2  -5   38.50    2.60
   7   2  -5   38.90    3.20
   7   3   5    3.70    1.10
  -7  -3   5    5.30    1.00
  -7   3  -5    4.70    0.90
  -7  -3   5    3.60    1.30
   7  -3  -5    4.90    1.00
  -7  -3   5    4.10    0.70
   7  -3  -5    4.40    0.80
   7   3   5    4.00    0.80
   7   3   5    3.30    1.10
  -7  -3   5    5.50    1.30
  -7  -3   5    4.60    2.10
  -7  -3   5    4.50    0.60
  -7  -3   5    3.80    1.80
  -7  -3   5    4.10    1.00
   7   3   5    4.50    1.40
  -7  -3  -5    4.70    1.30
   7   3  -5    4.60    1.00
  -7  -3  -5    7.30    1.70
   7   3  -5    4.50    0.80
   7  -3   5    5.40    1.00
  -7  -3  -5    5.00    1.60
  -7  -3  -5    5.10    1.00
   7  -3   5    7.20    1.10
  -7  -3  -5    4.70    0.90
   7   3  -5    4.10    1.50
   7   3  -5    5.50    1.70
   7   3  -5    4.60    0.90
  -7  -3  -5    6.80    1.20
  -7  -3  -5    3.70    1.00
  -7  -3  -5    6.00    1.40
  -7  -3  -5    4.90    1.10
   7   4   5  201.18    9.60
   7  -4  -5  196.38    8.00
   7  -4  -5  221.48   10.10
  -7  -4   5  205.98    8.90
   7   4   5  214.18    8.10
   7   4   5  197.58    8.30
  -7   4  -5  203.98    8.60
  -7  -4   5  216.48    8.10
  -7  -4   5  195.38   10.10
  -7  -4   5  210.98    8.00
   7   4  -5  201.78   10.40
   7  -4   5  202.08    8.10
  -7  -4  -5  209.48    8.40
  -7  -4  -5  200.88    8.90
  -7  -4  -5  201.38    9.40
   7  -4   5  195.88    8.10
   7   4  -5  214.28    9.90
  -7  -4  -5  202.78    9.20
   7   4  -5  191.28    9.00
  -7  -4  -5  176.08    8.50
   7   4  -5  207.98    7.90
  -7   5  -5   83.39    4.60
   7   5   5   95.19    5.90
  -7  -5   5   91.19    4.00
   7   5   5   95.99    4.70
   7  -5  -5   96.39    4.60
  -7  -5   5   92.49    4.10
  -7  -5   5   90.09    4.30
   7   5   5   89.99    4.20
   7   5   5   84.69    4.20
   7  -5  -5   90.09    4.10
  -7  -5   5   89.69    4.00
  -7  -5  -5   92.39    4.20
   7   5  -5   94.79    4.00
   7  -5   5   91.79    4.40
  -7  -5  -5   92.19    4.20
   7   5  -5   93.59    6.00
  -7  -5  -5   94.49    5.20
   7   5  -5   96.19    4.40
   7   5  -5   86.19    4.40
  -7  -5  -5   90.59    4.20
  -7  -6   5   41.30    2.50
  -7  -6   5   44.70    3.30
   7   6   5   49.60    2.80
   7   6   5   49.70    2.50
  -7  -6   5   50.69    2.60
   7   6   5   52.39    3.00
   7  -6  -5   45.60    2.90
  -7  -6   5   42.40    2.30
  -7  -6  -5   49.50    2.50
   7   6  -5   44.60    2.60
  -7  -6  -5   39.50    2.80
   7   6  -5   49.70    2.30
  -7  -6  -5   48.60    2.50
   7  -6   5   49.50    2.80
  -7  -6  -5   45.80    2.30
   7   6  -5   46.60    2.50
  -7  -7   5   32.40    1.60
   7   7   5   35.80    1.90
   7   7   5   35.10    1.80
  -7  -7   5   34.70    1.80
   7   7   5   31.20    2.00
   7   7  -5   34.10    1.60
  -7  -7  -5   34.10    1.60
   7   7  -5   31.50    1.60
   7   7  -5   31.50    1.70
   7  -7   5   33.50    2.20
   8   0   5   -0.20    0.50
  -8   0  -5    0.10    0.50
  -8   0   5    1.00    1.00
  -8   0   5    0.40    1.00
  -8   0   5    0.30    0.90
  -8   0   5   -0.30    0.70
  -8   0  -5   -0.20    0.80
  -8   0  -5    0.20    1.00
  -8   0  -5   -0.80    1.10
  -8   1  -5  344.67   13.40
  -8  -1   5  329.37   13.40
  -8   1  -5  298.07   12.20
  -8  -1   5  322.87   12.30
  -8  -1   5  337.67   13.30
  -8  -1   5  348.07   14.30
   8   1   5  335.97   12.90
  -8   1  -5  334.57   13.10
   8   1  -5  351.16   13.10
  -8   1   5  339.27   13.50
  -8  -1  -5  344.77   13.90
  -8  -1  -5  346.67   13.40
   8   1  -5  314.47   13.60
  -8  -1  -5  335.27   13.70
  -8  -1  -5  320.17   12.30
  -8  -1  -5  331.07   13.20
  -8  -2   5  394.36   15.00
  -8   2  -5  431.46   15.60
  -8  -2   5  423.96   15.90
  -8  -2   5  410.56   16.30
   8   2   5  404.16   15.10
  -8   2  -5  433.26   15.90
   8   2   5  413.46   16.10
   8   2   5  392.06   15.40
   8   2   5  410.26   15.50
   8  -2  -5  414.66   15.50
  -8  -2   5  393.96   17.40
  -8  -2   5  428.86   17.40
  -8  -2  -5  422.96   16.80
   8  -2   5  380.46   15.40
   8   2  -5  398.66   15.50
   8   2  -5  402.06   16.90
  -8  -2  -5  386.46   16.60
  -8   2   5  414.16   15.80
  -8  -2  -5  429.06   16.30
  -8  -2  -5  412.56   15.50
  -8  -2  -5  405.66   15.10
   8   2  -5  393.06   14.90
  -8  -2  -5  407.06   16.00
   8   2  -5  418.06   16.30
   8   3   5  263.57    9.90
   8   3   5  258.47   10.40
  -8  -3   5  265.17   12.60
  -8  -3   5  251.97    9.60
   8   3   5  259.17   10.30
   8  -3  -5  248.98   10.00
  -8  -3   5  269.67   12.40
  -8   3  -5  255.37   10.40
  -8  -3   5  239.08   12.30
  -8  -3   5  249.78    9.80
  -8  -3   5  258.57    9.90
  -8  -3   5  263.27   10.10
  -8  -3   5  257.17   10.10
  -8  -3   5  266.17   11.10
   8   3   5  270.07   11.30
   8  -3  -5  264.07   10.30
  -8   3  -5  267.57   10.20
   8  -3   5  254.37   10.20
   8   3  -5  259.17    9.80
  -8  -3  -5  257.87   10.00
  -8  -3  -5  264.07   10.20
  -8  -3  -5  259.37   10.20
  -8  -3  -5  263.07   11.60
   8  -3   5  256.37   10.10
  -8  -3  -5  266.97   10.20
  -8  -3  -5  239.88    9.90
   8   3  -5  270.07   12.20
  -8  -3  -5  242.38   11.50
  -8  -3  -5  279.37   11.20
   8   3  -5  262.47   11.40
   8   3  -5  261.27   10.40
  -8  -3  -5  261.07   10.30
  -8  -3  -5  265.87   10.70
   8  -3   5  259.97   10.20
   8   3  -5  258.87   10.20
   8   3  -5  262.37   10.20
   8   4   5   52.59    3.20
  -8   4  -5   51.29    3.00
   8  -4  -5   52.19    3.10
  -8  -4   5   49.20    3.20
  -8  -4   5   48.40    2.80
  -8  -4   5   49.20    2.80
  -8  -4   5   54.49    4.70
  -8  -4   5   47.30    2.70
  -8  -4   5   53.69    3.50
   8   4   5   47.70    2.90
   8   4   5   51.99    4.00
   8   4   5   48.80    2.70
  -8  -4   5   52.79    2.60
   8  -4  -5   49.00    3.10
   8   4  -5   53.19    3.00
  -8  -4  -5   49.99    2.90
  -8  -4  -5   47.30    2.70
  -8  -4  -5   48.40    3.00
   8   4  -5   49.30    2.50
   8   4  -5   47.80    4.00
   8   4  -5   50.29    5.20
   8   4  -5   48.40    3.00
   8  -4   5   47.00    3.00
  -8  -4  -5   49.99    2.80
  -8  -4  -5   48.70    3.40
   8  -4   5   49.10    2.70
  -8  -4  -5   49.20    3.90
  -8  -4  -5   49.99    2.80
  -8  -5   5   34.20    2.20
  -8  -5   5   33.80    2.40
   8   5   5   32.40    2.70
   8  -5  -5   34.30    2.40
  -8  -5   5   31.90    2.90
   8   5   5   36.30    2.20
   8  -5  -5   34.40    2.70
   8  -5   5   35.40    2.50
  -8  -5  -5   39.40    2.40
  -8  -5  -5   38.40    2.20
  -8  -5  -5   35.60    2.80
   8   5  -5   37.80    2.60
   8   5  -5   35.10    2.00
   8   5  -5   33.40    2.40
  -8  -6   5    1.00    0.60
   8   6   5    0.30    0.80
   8   6   5    0.20    0.60
   8   6   5    0.60    0.80
   8  -6  -5    1.30    1.00
  -8  -6   5    0.90    1.00
  -8  -6   5    0.50    0.60
  -8  -6   5    0.50    0.50
   8   6  -5    0.70    0.70
   8  -6   5    0.40    0.80
  -8  -6  -5    0.50    0.60
   8   6  -5    0.30    0.50
   8   6  -5    0.30    0.70
  -8  -6  -5    0.30    0.60
  -8  -6  -5    1.90    0.70
  -9   0   5    0.70    0.50
  -9   0   5    0.60    0.80
  -9   0  -5   -0.60    0.50
  -9   0  -5   -0.60    0.90
   9   0   5    0.50    0.40
  -9   0   5    0.20    1.00
  -9   0  -5    0.00    1.00
  -9   0   5    0.20    1.00
  -9   0  -5    0.40    1.00
  -9  -1   5    1.80    0.60
  -9   1  -5    0.60    0.80
  -9   1  -5    0.80    1.00
  -9   1  -5    0.80    0.50
   9   1   5    0.70    0.80
  -9  -1   5    1.50    1.50
  -9  -1   5   -0.40    1.00
  -9  -1   5    0.70    0.80
  -9  -1  -5    0.50    1.00
  -9  -1  -5    0.00    1.10
   9   1  -5    0.20    0.80
   9   1  -5    0.60    0.80
  -9   1   5    1.30    1.00
  -9   1   5    1.20    0.80
   9  -1   5    1.20    0.90
  -9  -1  -5    0.50    1.10
  -9  -1  -5    0.70    1.20
  -9  -1  -5    0.40    0.50
   9   2   5  493.55   18.90
   9  -2  -5  506.25   18.90
  -9   2  -5  452.05   18.30
   9   2   5  512.45   19.10
  -9   2  -5  509.35   19.40
  -9  -2   5  489.65   19.80
  -9  -2   5  520.75   19.40
  -9   2  -5  521.55   19.10
  -9  -2   5  494.85   20.90
  -9  -2   5  460.15   18.60
   9  -2  -5  551.44   18.90
  -9  -2   5  566.94   20.20
   9   2   5  507.95   18.70
   9   2   5  532.15   19.50
   9   2   5  482.75   18.40
  -9  -2   5  483.95   21.10
   9  -2  -5  473.45   18.60
  -9  -2   5  493.55   18.40
   9   2  -5  492.95   18.90
  -9  -2  -5  523.85   19.30
  -9  -2  -5  514.45   19.50
   9  -2   5  483.15   18.80
  -9  -2  -5  514.35   20.40
  -9  -2  -5  478.25   18.80
  -9  -2  -5  502.55   18.90
  -9  -2  -5  498.35   18.90
  -9  -2  -5  482.85   18.60
  -9  -2  -5  513.95   19.80
  -9   2   5  509.05   19.40
   9   2  -5  501.35   18.40
  -9  -2  -5  499.95   20.40
   9   2  -5  526.15   19.70
   9  -2   5  563.04   19.80
   9   2  -5  495.45   20.40
   9   2  -5  482.55   18.60
   9   3   5  101.99    5.50
  -9   3  -5  100.39    4.70
  -9  -3   5   98.49    3.90
  -9  -3   5  104.39    5.40
   9   3   5   99.79    4.10
  -9  -3   5   88.29    4.20
  -9  -3   5   93.49    6.60
   9  -3  -5   89.99    4.20
  -9  -3   5   94.99    4.20
   9   3   5   96.49    4.70
   9  -3  -5   99.59    4.60
  -9  -3   5   97.49    4.30
  -9  -3   5   90.99    5.00
  -9  -3   5  103.29    4.50
   9  -3  -5   94.39    4.30
   9   3   5   91.39    4.50
  -9  -3   5   96.09    6.40
  -9  -3  -5  103.09    4.60
  -9  -3  -5  101.59    5.00
  -9  -3  -5  102.99    4.60
   9  -3   5  102.09    4.50
   9   3  -5   97.09    4.40
  -9  -3  -5  100.69    5.30
   9   3  -5   92.19    4.20
  -9  -3  -5   98.79    4.50
   9  -3   5   95.19    4.60
   9   3  -5   99.19    6.30
  -9  -3  -5   86.59    7.60
  -9  -3  -5  100.59    5.90
  -9  -3  -5   84.59    4.40
   9   3  -5   97.29    4.00
  -9  -3  -5   95.39    4.30
   9   3  -5   97.29    4.60
   9   3  -5   96.49    5.60
   9   4   5  145.09    6.40
   9   4   5  147.89    6.60
   9  -4  -5  152.78    6.20
  -9  -4   5  146.39    6.20
  -9  -4   5  145.99    6.00
   9   4   5  141.49    7.50
  -9   4  -5  148.59    6.70
  -9  -4   5  144.59    6.20
   9   4   5  154.68    6.10
  -9  -4   5  145.09    6.80
  -9  -4   5  146.69    7.00
   9  -4  -5  145.29    6.50
  -9  -4   5  142.59    5.90
   9   4  -5  132.19    5.90
   9   4  -5  151.38    7.90
   9   4  -5  147.89    6.50
   9   4  -5  155.48    6.40
   9  -4   5  151.68    6.50
  -9  -4  -5  155.98   10.10
  -9  -4  -5  141.79    6.30
  -9  -4  -5  152.78    6.40
  -9  -4  -5  151.28    6.40
   9   4  -5  142.39    5.90
  -9  -4  -5  150.78    6.20
  -9  -4  -5  151.28    7.10
   9   5   5    4.70    1.30
  -9  -5   5    7.20    1.50
   9   5   5    7.90    1.10
   9   5   5    5.90    1.30
  -9  -5   5    6.60    0.90
   9  -5  -5    6.20    1.30
   9   5   5    7.10    1.10
  -9  -5   5    7.50    1.10
  -9  -5   5    6.20    1.00
   9  -5  -5    6.60    1.00
  -9  -5   5    6.20    0.90
   9   5   5    7.30    1.80
   9   5  -5    3.00    1.60
  -9  -5  -5    4.50    1.00
  -9  -5  -5    6.10    1.00
   9   5  -5    5.30    1.10
   9   5  -5    4.20    0.90
   9  -5   5    5.00    1.20
  -9  -5  -5    5.60    1.40
   9   5  -5    7.70    0.90
  -9  -5  -5    7.20    1.10
  -9  -6   5   -0.60    0.80
  -9  -6   5    0.50    0.50
   9   6   5    0.00    0.70
   9   6   5    0.30    0.70
  -9  -6   5   -0.20    0.40
  -9  -6   5    0.10    0.60
   9  -6  -5    0.80    0.90
   9   6   5   -0.40    0.50
  -9  -6  -5    0.70    0.60
  -9  -6  -5   -0.20    0.60
   9   6  -5    0.30    0.60
   9   6  -5    0.50    0.60
  -9  -6  -5    0.40    0.50
   9   6  -5   -0.10    0.60
   9  -6   5   -0.20    1.00
   9   6  -5    0.50    0.60
  10   0  -5   -0.30    0.70
 -10   0  -5    0.70    1.00
 -10   0  -5   -0.40    0.50
  10   0   5   -0.40    0.80
  10   0  -5    0.70    0.90
 -10   0   5    0.80    1.20
  10   0   5   -0.70    0.90
  10   0  -5   -0.10    0.60
  10   0   5   -0.30    0.70
 -10   0   5   -0.10    0.80
 -10   0   5    0.00    1.20
 -10   0   5   -0.30    0.50
 -10   1  -5    4.30    1.40
 -10   1  -5    4.80    0.70
 -10  -1   5    5.50    1.50
  10  -1  -5    3.10    1.00
 -10  -1   5    4.10    1.70
  10   1   5    4.00    1.00
  10   1   5    3.90    1.00
 -10  -1   5    5.00    1.20
 -10   1  -5    5.80    1.70
  10   1   5    4.30    1.00
  10  -1  -5    4.10    0.80
 -10  -1   5    4.10    0.70
  10   1   5    5.00    1.10
  10  -1  -5    3.10    0.80
 -10   1   5    3.70    0.70
  10   1  -5    5.10    1.00
 -10  -1  -5    5.20    1.40
  10   1  -5    4.60    1.00
 -10  -1  -5    4.10    0.70
  10  -1   5    4.70    1.10
 -10  -1  -5    4.70    1.50
  10   1  -5    5.10    1.00
 -10   1   5    3.30    1.40
  10  -1   5    5.80    1.10
 -10  -1  -5    4.70    1.70
 -10  -1  -5    6.20    1.60
 -10   1   5    5.10    1.10
 -10  -2   5   11.50    2.50
 -10  -2   5   17.60    3.00
 -10  -2   5   17.60    3.10
  10   2   5   16.90    1.70
  10   2   5   15.40    1.70
  10  -2  -5   12.60    1.30
  10  -2  -5   13.70    1.40
 -10   2  -5   14.00    1.90
  10   2   5   15.10    1.70
 -10  -2   5   14.80    2.20
 -10   2  -5   14.50    1.10
 -10  -2   5   15.40    1.20
 -10   2  -5   12.20    1.60
  10  -2  -5   11.20    1.30
 -10  -2   5   14.80    1.40
  10  -2  -5   14.50    1.30
  10   2   5   16.30    1.50
  10   2   5   13.70    1.90
 -10  -2  -5   15.90    1.60
 -10  -2  -5   15.30    1.30
  10   2  -5   14.40    1.30
 -10  -2  -5   15.40    1.60
 -10   2   5   14.80    1.80
  10   2  -5   13.50    2.00
 -10  -2  -5   14.80    1.60
 -10  -2  -5   15.60    2.20
  10   2  -5   17.90    1.50
  10   2  -5   13.80    1.10
  10  -2   5   15.00    1.70
  10  -2   5   17.10    1.60
 -10  -2  -5   11.40    2.10
 -10  -2  -5   13.90    1.30
  10   2  -5   13.40    1.50
 -10  -2  -5   17.00    2.10
  10  -2   5   15.00    1.60
 -10   2   5   15.20    1.90
 -10  -3   5  112.59    6.90
  10  -3  -5   94.49    4.30
  10   3   5  104.89    4.80
 -10  -3   5  101.59    5.20
  10   3   5   95.29    4.10
  10  -3  -5   99.89    4.70
 -10   3  -5   94.99    4.80
  10   3   5  103.19    5.60
 -10  -3   5   95.89    3.90
 -10  -3   5   98.49    5.50
  10  -3  -5   93.59    4.40
 -10   3  -5   90.99    4.30
 -10  -3   5   92.09    7.00
 -10  -3   5   95.79    4.30
  10   3   5   92.09    5.30
  10   3   5  100.69    4.80
  10   3  -5   97.59    4.70
  10   3  -5  102.09    5.70
 -10  -3  -5   94.09    5.10
 -10  -3  -5  106.09    6.20
  10   3  -5   94.89    3.90
 -10  -3  -5   96.59    4.60
  10   3  -5   95.49    4.30
  10  -3   5   94.39    4.70
  10   3  -5   99.29    4.70
 -10  -3  -5  101.49    4.70
  10  -3   5   96.59    5.00
 -10  -3  -5   98.39    5.40
 -10  -3  -5   96.89    4.00
 -10  -4   5  300.77   12.30
 -10   4  -5  280.27   11.70
  10   4   5  321.47   12.00
 -10  -4   5  276.07   14.00
  10   4   5  305.37   11.30
 -10  -4   5  287.07   11.30
 -10  -4   5  312.87   11.60
 -10  -4   5  298.57   11.20
  10   4   5  291.77   11.70
  10  -4  -5  311.87   11.80
  10   4   5  289.97   12.80
  10  -4  -5  285.97   11.40
  10   4   5  287.57   12.00
 -10  -4   5  296.07   11.50
 -10  -4   5  307.27   12.40
 -10  -4  -5  289.57   13.30
 -10  -4  -5  271.97   11.10
  10   4  -5  289.27   11.20
 -10  -4  -5  297.17   11.80
  10   4  -5  316.97   11.60
 -10  -4  -5  289.67   11.60
 -10  -4  -5  304.37   12.60
 -10  -4  -5  302.07   11.70
  10   4  -5  288.57   13.10
  10  -4   5  314.17   11.80
 -10  -4  -5  289.87   11.40
  10   4  -5  293.27   11.10
  10   5   5   80.39    4.10
  10   5   5   76.99    3.40
  10   5   5   81.79    4.00
  10  -5  -5   78.09    3.50
  10  -5  -5   75.49    3.90
 -10  -5   5   76.59    3.40
 -10  -5   5   73.89    3.60
  10   5   5   69.29    4.70
 -10  -5   5   74.59    4.40
  10   5   5   72.79    3.60
  10   5  -5   75.79    3.20
  10   5  -5   76.09    3.80
  10   5  -5   65.69    4.80
  10  -5   5   78.89    3.90
 -10  -5  -5   79.59    3.70
  10   5  -5   80.49    3.70
 -10  -5  -5   76.69    3.50
 -10  -5  -5   77.29    4.30
 -10  -5  -5   75.89    3.70
 -10  -6   5    7.10    0.80
  10   6   5    8.30    1.10
 -10  -6   5    8.00    0.90
  10   6   5   10.60    1.20
 -10  -6   5   10.70    1.60
 -10  -6   5    9.00    0.80
  10  -6  -5    9.30    1.20
  10   6  -5    8.80    0.80
 -10  -6  -5    8.10    0.80
 -10  -6  -5    7.40    0.80
  10  -6   5    8.00    1.00
 -10  -6  -5    9.10    0.90
  10   6  -5    8.40    0.90
  10   6  -5   11.50    1.10
  11   0  -5    0.10    0.90
  11   0   5   -0.30    0.70
 -11   0   5   -0.10    0.90
 -11   0   5   -0.40    1.30
 -11   0   5    1.30    1.40
 -11   0   5   -0.10    1.30
 -11   0  -5   -0.50    0.60
 -11   0  -5    0.20    0.90
 -11   0  -5   -1.40    1.90
 -11   0   5    0.40    0.60
  11   0  -5    0.10    0.70
 -11   0  -5    1.40    1.10
  11   0   5   -0.30    1.00
  11   0   5    0.40    0.80
 -11   0  -5   -0.70    1.10
  11   0  -5   -0.10    0.60
 -11   1  -5  103.49    5.30
 -11  -1   5   93.99    6.60
  11   1   5   93.69    4.50
 -11   1  -5   94.19    4.60
  11   1   5   99.99    4.60
 -11  -1   5  101.89    6.40
 -11  -1   5   94.29    5.60
 -11   1  -5   96.69    5.60
 -11  -1   5  109.99    5.30
  11  -1  -5   94.09    4.40
  11  -1  -5  103.59    4.30
  11  -1  -5  101.29    4.50
 -11   1  -5  100.89    4.20
 -11  -1   5  100.29    4.20
  11   1   5  103.79    4.60
 -11  -1   5  102.89    5.10
  11   1   5  102.79    4.50
 -11  -1  -5   99.19    6.10
  11  -1   5  103.29    4.70
 -11   1   5  101.49    4.10
 -11  -1  -5  103.29    4.30
  11   1  -5   95.59    4.50
 -11  -1  -5  100.79    5.40
 -11  -1  -5  105.49    6.00
  11  -1   5   98.89    4.60
 -11  -1  -5  103.09    5.70
 -11  -1  -5  104.49    4.70
  11   1  -5  100.09    4.20
  11   1  -5  102.19    4.50
  11   1  -5   99.29    4.40
  11  -1   5   95.09    4.30
 -11   1   5  104.79    5.80
  11   1  -5   96.69    4.10
 -11   1   5   97.89    4.80
 -11  -2   5   26.50    3.70
  11   2   5   35.90    2.50
 -11  -2   5   34.70    2.00
  11  -2  -5   39.50    2.60
  11  -2  -5   37.20    2.20
  11  -2  -5   37.00    2.40
 -11  -2   5   38.50    2.40
 -11   2  -5   38.10    2.00
 -11  -2   5   34.80    4.50
  11   2   5   39.70    2.80
 -11   2  -5   40.10    2.70
  11   2   5   37.50    2.50
  11   2   5   40.90    2.40
  11  -2  -5   44.00    2.20
 -11  -2   5   35.50    3.00
 -11  -2   5   33.40    3.40
 -11   2  -5   35.70    2.90
  11   2   5   35.60    2.50
 -11  -2   5   35.10    2.20
  11   2  -5   36.80    2.20
 -11   2   5   38.40    2.00
 -11  -2  -5   37.60    2.60
 -11  -2  -5   37.90    4.10
 -11  -2  -5   42.60    2.20
 -11  -2  -5   44.60    4.30
  11  -2   5   37.00    2.30
 -11  -2  -5   40.40    2.60
 -11  -2  -5   35.30    2.20
  11   2  -5   35.90    2.30
  11   2  -5   38.20    2.50
  11   2  -5   37.90    2.00
 -11  -2  -5   38.20    2.50
 -11  -2  -5   42.80    3.50
 -11   2   5   42.90    3.00
 -11  -2  -5   39.30    3.10
  11   2  -5   43.50    3.00
  11  -2   5   41.00    2.60
  11  -2   5   41.00    2.70
 -11  -3   5  116.69   11.10
  11   3   5  122.79    6.30
  11  -3  -5  116.49    5.40
  11  -3  -5  131.39    5.80
  11   3   5  120.59    5.70
 -11  -3   5  125.89    5.30
  11   3   5  123.19    5.60
 -11   3  -5  122.39    5.00
 -11  -3   5  135.29   10.40
 -11  -3   5  120.79    6.60
 -11  -3   5  123.69    6.20
  11   3   5  131.19    5.90
 -11  -3   5  126.09    5.40
 -11  -3   5  125.49    5.00
 -11  -3   5  128.59    5.50
  11  -3   5  123.69    5.80
  11   3  -5  126.99    5.10
 -11  -3  -5  126.29    5.30
 -11  -3  -5  130.99    5.80
  11   3  -5  133.59    6.70
 -11  -3  -5  119.29    6.20
 -11  -3  -5  117.79    4.90
 -11   3   5  124.69    8.00
  11  -3   5  130.49    5.60
  11   3  -5  128.59    5.70
  11   3  -5  125.69    5.40
  11   3  -5  128.39    5.30
 -11  -3  -5  125.09    6.60
 -11  -3  -5  126.19    5.60
 -11  -4   5  137.29    5.70
  11   4   5  138.99    6.00
  11  -4  -5  129.69    5.90
 -11  -4   5  131.09    5.40
  11   4   5  127.29    5.80
  11   4   5  122.99    5.20
  11   4   5  132.59    6.10
 -11  -4   5  127.89    5.60
  11   4   5  128.89    6.70
 -11  -4   5  140.59    6.50
 -11  -4   5  129.79    6.50
 -11  -4  -5  133.29    5.80
 -11  -4  -5  126.39    5.50
 -11  -4  -5  137.69    6.00
  11   4  -5  135.19    7.10
  11   4  -5  135.59    5.70
  11  -4   5  132.19    6.00
 -11  -4  -5  131.69    5.80
  11   4  -5  129.79    5.40
  11   4  -5  129.99    5.90
 -11  -4  -5  128.19    6.60
 -11  -5   5   26.70    1.80
  11   5   5   26.80    1.90
  11   5   5   28.70    2.20
 -11  -5   5   27.00    1.60
 -11  -5   5   28.10    2.40
  11   5   5   30.70    2.20
  11  -5  -5   27.20    2.10
 -11  -5   5   26.30    1.90
  11   5  -5   28.30    2.00
 -11  -5  -5   29.10    1.90
  11  -5   5   29.10    2.20
  11   5  -5   25.80    1.90
  11   5  -5   26.40    1.60
 -11  -5  -5   26.30    1.90
 -11  -5  -5   24.70    2.70
 -11  -5  -5   27.00    1.70
  11   6   5    1.20    0.50
 -11  -6   5    1.70    0.50
  11   6   5    0.50    0.60
 -11  -6   5    1.40    0.60
  11  -6  -5    0.60    0.80
  11   6   5    1.00    0.60
  11   6  -5    0.80    0.40
  11   6  -5    1.10    0.60
 -11  -6  -5    1.30    0.50
  11  -6   5    0.60    0.70
 -11  -6  -5    1.50    0.50
 -11  -6  -5    1.00    0.50
  11   6  -5    1.30    0.50
  12   0  -5   -0.40    0.60
 -12   0  -5   -0.20    1.20
  12   0   5   -0.50    1.10
 -12   0   5   -0.40    0.50
 -12   0  -5    0.70    1.40
  12   0  -5    0.90    1.10
 -12   0  -5   -1.30    0.90
 -12   0   5    0.30    1.50
  12   0   5    0.40    0.80
  12   0  -5    0.20    0.70
 -12   0   5   -1.20    1.00
 -12   0  -5    1.20    0.90
 -12   0   5    0.80    1.80
 -12   0   5   -0.30    0.90
 -12   0  -5    0.50    0.70
 -12   0  -5    0.40    1.40
 -12  -1   5  164.58    6.30
 -12  -1   5  155.28    6.40
 -12   1  -5  165.58    8.00
  12  -1  -5  165.38    6.50
 -12  -1   5  163.78    8.90
 -12   1  -5  168.78    7.60
 -12  -1   5  156.88    9.20
  12   1   5  143.39    6.30
 -12   1  -5  157.78    6.30
  12  -1  -5  161.98    6.50
  12   1   5  156.98    6.70
  12   1   5  152.48    6.50
 -12  -1   5  152.78    8.00
 -12   1  -5  151.18    6.70
 -12  -1   5  153.18    7.20
  12   1   5  160.78    6.70
  12   1   5  156.78    6.00
  12  -1  -5  155.98    6.60
 -12  -1  -5  170.98    8.40
  12   1  -5  160.88    6.60
 -12  -1  -5  147.89    6.30
 -12   1   5  166.58    6.30
  12   1  -5  156.28    6.50
  12  -1   5  157.38    6.40
 -12   1   5  148.09    7.00
  12  -1   5  163.88    7.00
 -12   1   5  159.08    8.10
 -12  -1  -5  154.38    6.80
 -12  -1  -5  161.98    6.40
  12  -1   5  151.78    6.90
 -12  -1  -5  170.08    8.00
  12   1  -5  161.98    6.70
 -12  -1  -5  152.38    8.40
 -12   1   5  153.08    8.50
 -12  -1  -5  158.08    7.70
  12   2   5  137.09    6.00
 -12  -2   5  148.89    6.60
 -12  -2   5  132.19    8.30
  12   2   5  145.59    5.90
  12   2   5  140.89    6.10
  12  -2  -5  140.59    6.00
 -12   2  -5  136.09    6.40
  12  -2  -5  143.29    6.20
  12   2   5  137.09    6.10
 -12  -2   5  135.89    8.70
 -12  -2   5  136.19    6.70
  12   2   5  140.99    6.30
 -12  -2   5  139.49    5.60
 -12  -2   5  129.99    7.30
 -12   2  -5  134.69    5.60
  12  -2  -5  150.08    5.70
 -12   2  -5  138.79    6.90
 -12  -2   5  130.69    5.90
  12  -2   5  134.39    6.20
 -12   2   5  137.29    5.50
 -12  -2  -5  142.49    8.00
  12  -2   5  142.29    6.10
 -12  -2  -5  142.79    7.00
 -12  -2  -5  146.09    5.70
  12   2  -5  141.39    5.90
  12  -2   5  148.99    6.50
 -12  -2  -5  139.19    7.30
 -12  -2  -5  134.39    6.10
 -12   2   5  134.29    7.40
 -12  -2  -5  143.89    7.90
 -12   2   5  128.79    6.60
  12   2  -5  131.49    6.30
  12   2  -5  148.29    5.70
 -12  -2  -5  144.59    6.30
  12   2  -5  133.79    5.70
  12   2  -5  132.69    6.10
 -12   3  -5  220.88    9.50
  12   3   5  224.48    9.20
 -12  -3   5  222.88    8.50
 -12  -3   5  225.68    8.80
 -12  -3   5  226.18   10.30
 -12   3  -5  218.88    8.60
  12   3   5  227.48    9.30
  12   3   5  218.88    9.70
  12  -3  -5  215.28    8.90
 -12  -3   5  218.48    9.80
  12   3   5  233.18    9.20
 -12  -3   5  231.88    9.00
 -12  -3   5  218.98   11.70
  12  -3  -5  236.88    9.30
 -12  -3   5  230.68    9.00
 -12  -3  -5  218.18    8.50
 -12  -3  -5  241.28   11.20
 -12  -3  -5  223.78    9.10
  12   3  -5  224.58    9.90
  12   3  -5  228.08    8.90
 -12  -3  -5  226.98    8.80
 -12  -3  -5  234.08    9.20
 -12  -3  -5  224.68    9.90
  12   3  -5  218.68    8.60
  12   3  -5  231.48    8.90
 -12   3   5  213.58    9.70
 -12  -3  -5  217.68   10.10
  12   3  -5  224.48    9.20
  12  -3   5  219.58    9.30
  12  -4  -5   53.79    3.10
 -12  -4   5   57.49    2.70
 -12  -4   5   52.29    3.60
  12   4   5   52.99    3.10
  12   4   5   51.49    3.60
  12   4   5   52.59    3.00
 -12  -4   5   55.09    2.90
 -12  -4   5   56.79    3.00
  12  -4  -5   53.59    2.80
 -12  -4   5   54.09    3.50
  12   4   5   56.59    3.30
  12   4  -5   57.69    2.60
 -12  -4  -5   51.09    2.90
 -12  -4  -5   53.59    2.50
 -12  -4  -5   49.99    3.00
  12   4  -5   53.09    3.10
  12   4  -5   52.49    2.90
  12   4  -5   50.99    2.60
 -12  -4  -5   52.99    3.10
 -12  -4  -5   49.10    3.60
  12   4  -5   57.89    3.90
 -12  -4  -5   51.19    2.70
 -12  -5   5    1.00    1.00
  12   5   5   -0.30    0.80
 -12  -5   5   -0.30    0.50
  12  -5  -5    0.60    0.90
 -12  -5   5    0.30    0.70
  12   5   5    0.10    0.80
  12   5   5   -0.20    0.70
 -12  -5  -5   -0.50    0.50
  12   5  -5    0.20    0.50
 -12  -5  -5   -0.30    0.70
  12   5  -5   -0.40    0.60
  12  -5   5   -0.70    0.70
  12   5  -5   -0.20    0.60
 -12  -5  -5   -0.10    0.80
 -13   0   5    0.90    1.50
  13   0   5    0.20    0.90
 -13   0  -5   -1.60    1.30
  13   0  -5   -0.20    0.70
 -13   0  -5    0.10    0.70
 -13   0   5    0.70    0.60
  13   0   5    0.80    1.20
  13   0  -5    0.70    1.00
 -13   0  -5    0.30    1.40
  13   0  -5    0.40    0.70
 -13   0   5   -0.30    1.00
 -13   0  -5    0.60    1.00
 -13   0  -5   -0.30    1.10
 -13   0   5    1.50    1.70
 -13   0  -5   -1.10    1.20
 -13   1  -5   26.60    3.10
  13  -1  -5   24.40    1.80
 -13   1  -5   26.90    1.80
  13   1   5   23.90    2.10
  13   1   5   26.60    2.30
 -13  -1   5   26.90    3.40
 -13   1  -5   24.40    2.80
  13  -1  -5   23.40    2.10
 -13  -1   5   22.90    2.50
 -13  -1   5   21.90    3.60
  13  -1  -5   26.30    2.30
 -13   1  -5   25.80    4.80
  13  -1  -5   27.50    1.90
 -13  -1  -5   23.90    3.30
 -13  -1  -5   26.00    3.00
 -13   1   5   25.40    1.70
 -13  -1  -5   23.80    2.20
 -13  -1  -5   29.30    3.30
  13   1  -5   23.50    1.90
  13   1  -5   23.70    2.00
 -13   1   5   31.10    3.40
  13   1  -5   24.60    2.00
  13  -1   5   24.20    1.80
  13  -1   5   20.30    2.10
 -13  -1  -5   28.60    2.50
 -13  -2   5    0.40    2.10
  13  -2  -5    0.60    1.00
 -13  -2   5    0.70    0.60
  13   2   5    0.90    0.90
 -13   2  -5    0.50    0.60
 -13  -2   5   -0.30    1.40
  13   2   5    0.50    0.80
 -13   2  -5    0.60    1.00
  13   2   5    1.10    0.80
 -13  -2   5    1.30    0.80
 -13  -2   5    1.90    0.80
  13  -2  -5    2.10    1.10
 -13  -2   5    0.90    0.90
  13  -2  -5    1.00    0.70
 -13  -2   5    0.50    1.20
  13  -2  -5    1.60    0.70
  13   2   5    0.70    0.80
 -13   2  -5    1.80    1.20
 -13  -2   5   -0.90    1.20
  13   2   5    0.60    0.90
  13  -2   5    0.10    1.20
 -13   2   5    0.00    1.10
  13   2  -5    1.20    0.70
 -13  -2  -5    0.00    0.90
 -13  -2  -5    0.20    1.70
  13  -2   5    0.00    0.70
 -13  -2  -5    1.20    1.50
 -13  -2  -5    0.30    1.20
  13   2  -5    1.20    0.80
  13   2  -5    1.30    0.80
 -13  -2  -5   -0.60    0.60
 -13   2   5    1.20    0.60
  13   2  -5    0.90    1.00
 -13  -2  -5   -0.70    0.90
 -13   2   5    0.10    1.30
  13  -2   5    1.50    0.90
 -13  -2  -5    1.20    0.70
  13   2  -5    1.10    0.70
 -13  -2  -5    2.20    1.70
 -13  -2  -5    1.10    1.10
 -13  -3   5   78.99    3.30
  13  -3  -5   78.69    4.10
 -13  -3   5   76.29    4.30
 -13  -3   5   88.79    4.20
  13   3   5   78.89    4.00
 -13  -3   5   77.09    3.60
 -13  -3   5   73.59    8.20
  13   3   5   78.99    4.90
  13   3   5   76.59    4.50
 -13  -3   5   72.99    5.40
 -13  -3   5   74.89    4.50
  13   3   5   76.29    4.00
 -13   3  -5   80.59    3.50
 -13  -3  -5   79.49    4.00
 -13  -3  -5   75.19    3.30
  13   3  -5   87.49    4.70
  13   3  -5   82.59    4.00
  13   3  -5   75.09    4.00
 -13  -3  -5   79.29    4.90
 -13  -3  -5   84.29    4.40
 -13  -3  -5  104.99    8.40
 -13   3   5   77.89    3.30
  13  -3   5   79.69    4.10
 -13  -3  -5   69.59    5.00
  13   3  -5   79.89    3.70
  13   4   5    3.80    1.10
  13   4   5    2.80    1.20
  13  -4  -5    2.70    0.90
  13   4   5    3.40    1.00
 -13  -4   5    3.90    1.30
  13   4   5    3.30    1.00
 -13  -4   5    2.50    0.70
 -13  -4   5    2.60    0.70
  13  -4  -5    1.20    0.90
 -13  -4   5    2.60    0.90
 -13  -4   5    2.50    1.00
 -13  -4  -5    2.70    0.90
  13   4  -5    2.40    0.80
  13   4  -5    2.30    0.60
  13   4  -5    2.90    0.90
 -13  -4  -5    1.80    0.80
  13  -4   5    3.80    1.20
  13   4  -5    3.80    0.70
 -13  -4  -5    2.40    0.70
 -13  -4  -5    3.10    0.90
  13   4  -5    3.20    1.20
 -13  -4  -5    3.40    0.60
 -13  -4  -5    1.90    1.20
 -13  -5   5    0.00    0.50
  13  -5  -5    0.20    0.70
 -13  -5   5    0.20    0.70
 -13  -5   5   -0.60    0.50
  13   5   5    0.10    0.60
 -13  -5   5    0.60    0.50
  13   5   5   -0.60    0.50
  13   5   5   -0.50    0.60
 -13  -5  -5    0.10    0.40
  13  -5   5   -0.20    0.70
 -13  -5  -5   -0.10    0.50
 -13  -5  -5   -0.50    1.10
  13   5  -5    0.60    0.50
  13   5  -5    0.10    0.40
  13   5  -5   -0.10    0.50
 -13  -5  -5    0.50    0.60
  14   0   5    0.40    1.10
 -14   0  -5   -1.10    1.30
 -14   0   5    0.00    1.10
 -14   0  -5   -0.30    0.70
 -14   0   5   -2.20    1.20
  14   0  -5   -0.50    0.90
 -14   0  -5   -1.80    1.20
 -14   0   5   -1.40    1.50
  14   0   5    0.20    0.90
  14   0  -5    0.00    0.70
  14   0  -5    1.10    0.80
 -14   0  -5   -0.10    1.20
 -14   0  -5    0.20    0.90
 -14   0   5    0.60    0.60
  14   1   5   71.19    3.90
 -14  -1   5   73.59    3.40
 -14  -1   5   71.79    3.50
 -14   1  -5   81.59    3.60
  14  -1  -5   73.39    3.90
 -14   1  -5   79.79    5.20
 -14   1  -5   70.19    5.00
  14  -1  -5   78.39    3.60
 -14  -1   5   71.29    6.20
 -14   1  -5   76.59    4.60
  14   1   5   76.89    3.90
 -14  -1   5   80.39    5.90
  14  -1  -5   75.79    3.80
 -14  -1   5   71.69    5.20
 -14  -1   5   74.59    4.40
  14  -1  -5   76.99    3.60
 -14   1  -5   67.99    3.80
 -14  -1  -5   73.39    4.00
 -14   1   5   76.39    3.40
  14   1  -5   81.59    3.70
 -14  -1  -5   68.19    5.50
 -14  -1  -5   74.19    3.90
 -14   1   5   77.49    5.70
 -14  -1  -5   76.99    5.20
 -14  -1  -5   77.49    3.60
 -14   1   5   75.69    5.00
 -14  -1  -5   73.09    4.80
  14  -1   5   77.39    3.60
  14   1  -5   75.79    3.80
  14   1  -5   76.49    3.70
  14  -1   5   73.99    4.00
 -14  -1  -5   79.19    5.40
  14   2   5  234.88    9.50
  14  -2  -5  200.88    9.90
 -14  -2   5  240.08    9.20
  14   2   5  225.68    9.30
  14  -2  -5  233.58    9.30
 -14  -2   5  232.28    9.20
 -14  -2   5  231.88    9.50
 -14  -2   5  209.28   12.30
 -14  -2   5  233.68    8.90
 -14   2  -5  242.48    9.10
 -14   2  -5  223.78   10.40
  14  -2  -5  242.78    9.10
  14   2   5  227.98    9.30
 -14  -2   5  235.88   12.10
 -14  -2   5  227.18   10.10
 -14   2  -5  238.18   10.90
  14  -2  -5  242.58    9.60
  14   2   5  244.58    9.30
 -14  -2  -5  226.68   11.30
 -14   2   5  228.48    8.90
 -14  -2  -5  229.98    9.50
 -14  -2  -5  228.78   10.40
 -14  -2  -5  215.78   11.60
 -14   2   5  215.38   10.90
 -14  -2  -5  236.68   10.70
 -14  -2  -5  252.87    9.10
  14   2  -5  241.38    9.50
 -14  -2  -5  243.58    9.60
 -14  -2  -5  241.58    9.60
  14   2  -5  243.08    9.20
 -14  -2  -5  231.08    9.30
  14  -2   5  240.18    9.40
  14  -2   5  223.98    9.60
  14   3   5  126.09    5.70
 -14  -3   5  123.59    5.10
 -14  -3   5  129.49    6.30
  14   3   5  129.29    5.70
 -14  -3   5  133.79    5.40
 -14  -3   5  129.09    5.50
  14   3   5  124.89    5.50
  14  -3  -5  130.99    5.80
 -14   3  -5  131.49    6.10
 -14  -3   5  134.59    5.60
  14   3   5  129.79    5.50
 -14   3  -5  127.29    6.80
 -14  -3   5  129.29    6.80
  14  -3  -5  133.19    5.50
  14   3  -5  127.99    5.40
  14  -3   5  121.79    5.80
 -14  -3  -5  134.09    5.70
  14   3  -5  137.49    5.80
 -14  -3  -5  133.59    5.70
 -14  -3  -5  126.39    6.30
 -14   3   5  134.39    5.10
  14   3  -5  127.89    5.30
 -14  -3  -5  126.49    6.70
 -14  -3  -5  136.49    5.30
 -14  -4   5    0.80    0.90
 -14  -4   5    1.50    1.10
  14   4   5    0.60    0.70
 -14  -4   5    0.40    0.60
  14  -4  -5    0.10    0.80
  14  -4  -5    0.90    0.70
 -14  -4   5    0.90    0.60
 -14  -4   5   -0.30    0.70
  14   4   5    0.80    0.70
  14   4   5    0.90    0.70
 -14  -4  -5    0.00    0.60
 -14  -4  -5    0.90    0.60
  14   4  -5    0.40    0.50
  14   4  -5    0.80    0.70
 -14  -4  -5    0.80    0.80
 -14  -4  -5    0.80    0.90
  14  -4   5   -0.20    0.80
  14   4  -5    0.10    0.60
 -14  -4  -5    0.50    0.50
  14   4  -5    0.80    0.50
  14   5   5    0.50    0.50
  14   5   5    0.40    0.50
 -14  -5   5    0.40    0.60
  14   5   5    0.10    0.50
 -14  -5   5    0.10    0.40
 -14  -5   5    0.80    0.50
 -14  -5  -5    0.40    0.60
  14   5  -5    0.40    0.50
 -14  -5  -5    0.80    0.50
  14  -5   5    0.00    0.60
  14   5  -5   -0.10    0.60
 -14  -5  -5    0.30    0.40
  15   0  -5    0.20    0.90
 -15   0   5   -1.40    1.20
 -15   0   5    0.90    1.80
  15   0   5   -0.40    0.80
  15   0  -5    0.30    0.80
 -15   0  -5   -1.60    1.50
  15   0  -5    0.20    0.80
 -15   0  -5    0.10    0.90
 -15   0  -5   -1.30    0.60
 -15   0   5    0.80    1.20
 -15   0  -5   -0.60    1.10
  15   0   5   -0.50    1.20
 -15   0   5   -0.30    0.60
 -15   0  -5    1.60    1.60
 -15  -1   5    8.30    1.10
  15   1   5    6.80    1.40
 -15   1  -5    7.30    2.00
 -15  -1   5    9.90    1.70
  15  -1  -5    7.50    1.40
 -15  -1   5    5.10    1.90
  15  -1  -5    7.70    1.10
 -15  -1   5    6.60    0.90
  15   1   5    8.80    1.70
  15  -1  -5    7.20    1.40
 -15   1  -5    4.30    2.30
 -15   1  -5   11.30    2.00
 -15   1  -5   10.10    2.10
 -15   1  -5    8.80    1.10
 -15   1   5    4.70    2.60
 -15   1   5    9.60    1.00
 -15  -1  -5    9.30    2.20
  15  -1   5    9.50    2.20
 -15  -1  -5    5.40    1.50
  15  -1   5    6.90    1.50
 -15  -1  -5    8.10    1.10
  15   1  -5    8.60    1.20
 -15  -1  -5   10.80    2.30
 -15   1   5    9.90    2.50
 -15  -1  -5    2.50    1.90
 -15  -1  -5    8.20    1.70
  15  -2  -5   17.00    1.60
  15  -2  -5   18.00    1.40
 -15  -2   5   17.60    2.50
 -15   2  -5   17.20    2.60
 -15  -2   5   18.90    1.40
  15   2   5   20.90    1.60
 -15  -2   5   20.00    2.30
 -15  -2   5   17.60    1.40
  15  -2  -5   21.10    1.50
  15   2   5   15.00    1.60
 -15  -2   5   19.60    1.60
  15  -2  -5   21.60    2.10
 -15   2  -5   17.20    1.50
  15  -2   5   17.80    2.00
 -15  -2  -5   15.90    1.40
  15  -2   5   21.70    1.80
  15   2  -5   18.40    1.70
 -15   2   5   18.30    1.30
  15   2  -5   18.30    1.60
 -15  -2  -5   21.80    2.80
 -15  -2  -5   20.90    2.60
 -15  -2  -5   19.80    1.80
 -15  -2  -5   22.50    1.90
 -15  -3   5  258.77    9.90
 -15   3  -5  277.67    9.80
  15   3   5  260.67   10.00
  15  -3  -5  267.97   10.20
 -15  -3   5  250.57   12.00
 -15   3  -5  242.38   11.10
 -15  -3   5  244.88   10.00
  15   3   5  259.97   10.10
  15  -3  -5  246.88    9.80
 -15  -3  -5  244.08   11.30
  15  -3   5  253.87   10.30
 -15   3   5  257.47    9.60
 -15  -3  -5  253.27   11.10
  15   3  -5  266.77    9.80
 -15  -3  -5  247.48    9.80
 -15  -3  -5  271.87   10.20
  15   3  -5  261.67   10.10
 -15  -3  -5  258.47   10.10
 -15  -4   5   -0.10    0.50
 -15  -4   5    0.20    0.50
  15   4   5    1.20    0.60
 -15  -4   5    0.20    0.80
 -15  -4   5    0.50    0.50
  15   4   5    1.20    0.60
  15  -4  -5    0.70    0.80
  15   4   5   -0.10    0.60
  15   4  -5    0.60    0.60
 -15  -4  -5   -0.30    0.60
 -15  -4  -5   -0.10    0.90
  15  -4   5    0.80    0.90
 -15  -4  -5   -0.10    0.40
 -15  -4  -5    0.60    0.60
  15   4  -5    0.00    0.40
  15   4  -5    0.80    0.60
  16   0   5   -0.30    0.70
 -16   0  -5    0.40    0.70
 -16   0  -5    0.10    0.70
 -16   0  -5    0.70    0.90
 -16   0  -5   -1.90    1.20
 -16   0   5   -0.40    0.60
  16   0  -5    0.50    0.70
  16   0  -5    0.00    0.90
  16   0  -5    0.60    0.70
  16   0  -5   -0.30    0.70
  16   0   5    0.60    1.00
  16  -1  -5   11.80    1.30
 -16  -1   5   12.80    2.70
 -16   1  -5   15.90    1.50
 -16  -1   5   15.80    2.00
 -16  -1   5   13.80    1.20
  16  -1  -5   16.30    1.30
  16  -1  -5   15.80    1.40
  16   1   5   14.70    1.50
 -16   1  -5   15.70    2.40
  16  -1  -5   13.50    1.60
  16   1   5   12.40    1.40
 -16  -1   5   16.60    1.40
 -16  -1  -5   14.60    1.60
  16  -1   5   18.50    1.90
 -16  -1  -5   15.80    2.40
  16   1  -5   16.60    1.40
 -16  -1  -5   15.20    1.40
  16   1  -5   14.10    1.40
  16  -1   5   14.80    1.30
 -16  -1  -5   22.70    2.80
 -16   1   5   16.90    1.40
  16  -1   5   15.60    1.50
 -16  -2   5    8.90    2.00
  16  -2  -5    9.90    1.40
 -16  -2   5   11.00    1.70
  16   2   5    6.30    1.00
 -16   2  -5    8.50    1.90
 -16  -2   5    9.20    0.90
 -16  -2   5   11.60    1.20
  16  -2  -5    8.60    1.10
 -16   2  -5   10.50    1.10
  16   2   5    8.90    1.00
  16  -2   5   10.40    1.60
 -16   2   5   10.20    0.90
 -16  -2  -5    9.90    1.00
  16  -2   5   14.90    1.90
 -16  -2  -5   11.90    2.10
 -16  -2  -5   10.60    2.70
 -16  -2  -5    7.80    1.10
  16   2  -5    9.90    1.10
  16   2  -5    7.50    1.00
 -16  -3   5   22.40    1.40
 -16  -3   5   24.20    2.10
  16   3   5   22.20    1.40
  16  -3  -5   22.00    1.50
 -16  -3   5   22.50    1.50
 -16  -3   5   18.60    1.60
  16   3   5   23.30    1.70
  16  -3  -5   24.20    1.90
 -16  -3  -5   25.50    1.80
  16   3  -5   26.10    1.70
 -16  -3  -5   21.20    2.20
  16  -3   5   24.10    2.00
 -16  -3  -5   24.70    1.40
 -16  -3  -5   25.30    1.80
 -16   3   5   24.20    1.30
  16   4   5   23.40    1.30
 -16  -4   5   18.40    1.30
  16   4   5   20.90    1.30
 -16  -4   5   21.30    1.30
 -16  -4   5   22.10    1.20
  16  -4  -5   22.90    1.50
  16   4  -5   23.80    1.40
 -16  -4  -5   21.40    1.40
  16   4  -5   21.90    1.20
  16  -4   5   22.90    1.60
  17   0  -5    0.50    0.80
 -17   0   5    1.20    0.60
  17   0  -5   -0.50    0.80
  17   0   5   -0.60    0.60
  17   0  -5    0.20    0.60
 -17   0  -5    0.40    0.70
 -17   0  -5    0.80    1.70
  17   0   5    0.30    0.90
  17   0  -5    0.00    0.70
 -17   0  -5   -0.20    0.60
 -17   1  -5   11.90    1.90
 -17  -1   5   11.00    1.10
  17   1   5   13.50    1.30
 -17   1  -5   13.50    1.20
  17  -1  -5   10.20    1.00
  17   1   5    7.60    1.00
 -17  -1   5   12.10    1.00
 -17   1  -5   12.00    1.40
  17  -1  -5   10.90    1.20
  17  -1  -5   10.40    1.40
 -17  -1  -5    9.80    1.10
 -17   1   5   10.30    1.00
  17  -1   5   11.40    1.30
 -17  -1  -5   12.30    2.20
  17  -1   5    7.10    1.20
 -17  -1  -5    9.00    1.10
  17   1  -5   12.30    1.20
  17   1  -5    9.60    1.00
  17  -1   5   13.00    1.80
 -17  -2   5    3.30    0.70
  17  -2  -5    0.60    0.70
 -17  -2   5    3.60    1.30
 -17   2  -5    1.80    2.00
 -17  -2   5    4.30    0.60
  17  -2  -5    2.90    0.90
 -17   2  -5    2.30    0.70
 -17   2  -5    2.90    0.70
  17   2   5    3.00    0.80
  17   2  -5    2.10    0.80
  17  -2   5    1.90    1.00
 -17  -2  -5    3.70    0.90
 -17  -2  -5    2.00    1.20
 -17   2   5    2.30    0.70
  17   2  -5    2.50    0.70
 -17   2   5    3.00    0.60
  17   3   5    2.00    0.70
 -17  -3   5    1.50    0.50
  17  -3  -5    1.00    0.70
  17  -3  -5    1.10    0.50
 -17  -3   5    1.30    0.50
 -17   3  -5    0.90    0.50
  17  -3   5    0.20    0.70
 -17  -3  -5    1.70    0.60
 -17  -3  -5    1.20    0.70
 -17  -3  -5   -0.20    0.90
  17   3  -5    0.60    0.40
 -17  -3  -5    2.00    0.50
 -17   3   5    0.80    0.40
  17   3  -5    0.90    0.50
  18   0  -5   -0.40    1.10
 -18   0   5    0.40    0.50
 -18   0  -5   -0.40    0.50
 -18   0  -5   -0.40    1.20
  18   0   5   -0.90    0.90
 -18   0   5    0.70    0.50
  18   0   5    0.10    0.50
 -18   0  -5   -0.20    0.50
 -18   1  -5   16.20    1.20
 -18  -1   5   12.60    1.10
 -18   1  -5   10.50    2.10
  18  -1  -5   14.60    1.10
 -18  -1   5   14.70    1.10
  18   1   5   15.70    1.20
 -18   1  -5   13.70    1.20
  18  -1  -5   14.80    1.70
 -18  -1  -5   12.40    1.80
  18   1  -5   14.30    1.10
  18  -1   5   13.30    1.10
 -18   1   5   14.00    1.00
 -18  -1  -5   16.40    1.30
  18   1  -5   15.20    1.20
  18   1  -5   16.80    1.60
  18  -1   5   16.30    1.50
 -18  -1  -5   14.70    1.10
  18  -1   5   12.30    1.50
 -18   1   5   13.70    1.00
  18   2   5   10.60    1.00
 -18   2  -5   11.30    0.90
  18  -2  -5    9.80    1.20
 -18  -2   5   11.50    1.00
 -18  -2   5   13.00    1.20
  18  -2  -5   10.20    1.10
  18   2  -5    8.70    1.00
  18  -2   5    9.70    1.10
 -18  -2  -5   11.60    1.10
 -18  -2  -5   10.50    0.90
 -18  -2  -5    8.40    1.50
  18   2  -5   10.90    1.00
 -18   2   5   10.10    0.80
  18   2  -5   11.60    1.00
  19   0   5    0.20    0.50
  19   0   5   -0.10    0.50
 -19   0   5    0.00    0.40
  19   0  -5   -0.40    0.60
 -19   0   5    0.00    0.40
  19   0  -5    0.00    0.40
 -19   0  -5   -0.10    0.40
 -19   0  -5   -0.20    0.40
  19   0   5    0.70    0.50
 -19  -1   5    2.90    0.50
  19   1   5    1.40    0.50
  19  -1  -5    1.10    0.70
  19   1   5    1.40    0.60
 -19  -1   5    2.80    0.50
 -19   1  -5    1.80    0.50
 -19   1   5    1.70    0.40
 -19  -1  -5    1.10    0.60
  19   1  -5    1.40    0.50
  19  -1   5    0.90    0.60
 -19  -1  -5    1.70    0.50
 -19   1   5    1.70    0.50
  19   1  -5    1.40    0.60
   0   0  -6 5738.13  215.38
   0   0   6 5419.46  200.18
   0   1  -6   -0.30    0.80
   0   1  -6   -0.70    0.60
   0   1   6   -0.90    1.20
   0   1  -6    0.10    0.60
   0  -1  -6   -0.30    0.60
   0  -1   6    0.50    0.60
   0  -1  -6    0.70    0.60
   0  -1  -6    0.30    0.50
   0  -2   6  819.82   33.90
   0  -2   6  919.11   34.10
   0   2  -6  905.71   33.70
   0   2   6  922.41   33.80
   0  -2  -6  926.51   33.50
   0   2  -6 1004.00   34.10
   0   2  -6  967.00   34.10
   0   3  -6    0.40    1.00
   0   3  -6    0.30    0.90
   0   3  -6    0.10    0.50
   0  -3   6   -0.60    0.90
   0   3  -6   -1.40    0.80
   0  -3   6    0.30    0.80
   0  -4   6    6.70    1.30
   0  -4  -6    4.30    1.10
   0  -4   6    5.80    1.00
   0  -4   6    6.40    0.90
   0  -4  -6    5.30    1.30
   0  -4  -6    4.70    0.70
   0  -4   6    5.70    0.80
   0   4  -6    6.90    1.80
   0   4  -6    5.30    1.00
   0   4  -6    5.50    1.60
   0   4   6    6.80    0.80
   0  -4   6    6.20    1.40
   0  -5  -6   -0.10    0.70
   0   5  -6   -0.30    1.10
   0  -5   6    0.00    0.70
   0   5  -6   -0.10    1.20
   0   5  -6   -0.20    0.80
   0  -5  -6   -2.20    1.30
   0  -5  -6   -0.50    0.90
   0  -5   6    0.20    0.50
   0   5   6    0.10    0.60
   0  -5   6   -0.60    0.80
   0   5  -6    0.20    0.60
   0  -6   6  290.97   10.90
   0  -6  -6  284.67   10.70
   0  -6   6  282.37   11.00
   0   6  -6  274.67   10.70
   0  -6   6  264.57   10.60
   0   6  -6  282.67   10.60
   0  -6  -6  280.57   11.50
   0   6   6  276.57   10.80
   0   7  -6    0.50    0.50
   0  -7   6    0.40    0.60
   0   7   6    0.30    0.50
   0  -7  -6    0.40    0.90
   0  -7   6    0.30    0.60
  -1   0  -6  528.35   18.80
   1   0  -6  516.25   18.80
  -1   0   6  500.55   18.90
  -1   0  -6  537.85   19.10
   1   0  -6  516.85   19.30
  -1   0  -6  503.85   19.00
   1   0   6  512.65   18.80
   1   0  -6  500.85   19.00
  -1   1  -6   22.50    1.50
   1  -1  -6   20.50    1.20
  -1   1  -6   16.50    1.40
  -1   1  -6   21.70    1.70
  -1  -1   6   19.80    1.50
   1   1   6   20.30    1.50
   1   1  -6   20.50    1.80
   1   1  -6   21.90    1.50
  -1  -1  -6   20.80    1.30
   1  -1   6   20.00    1.30
  -1  -1  -6   20.70    1.60
   1   1  -6   14.60    1.50
  -1   1   6   19.90    1.60
  -1  -1  -6   16.10    1.40
  -1  -2   6  656.43   25.10
  -1  -2   6  694.63   24.50
  -1   2  -6  704.13   24.80
   1  -2  -6  647.74   24.20
  -1  -2   6  680.53   24.50
  -1   2  -6  628.24   24.60
   1   2   6  656.73   24.70
  -1   2  -6  655.03   25.00
   1   2  -6  692.63   25.00
  -1  -2  -6  672.53   24.10
  -1  -2  -6  668.93   24.50
   1  -2   6  692.13   24.10
   1   2  -6  646.44   24.60
   1  -2   6  639.04   24.10
   1   2  -6  658.53   25.00
  -1  -3   6  278.07    9.80
  -1   3  -6  270.27   10.90
  -1  -3   6  252.17   10.90
  -1   3  -6  296.47   11.10
  -1  -3   6  274.27   10.50
  -1   3  -6  258.67   10.70
  -1   3  -6  236.58    9.80
  -1  -3   6  258.37    9.80
   1   3   6  244.38    9.90
   1   3   6  267.27   10.90
   1   3  -6  264.47   11.00
   1  -3   6  279.27   10.60
   1   3  -6  272.67   11.20
   1   3  -6  287.77   11.40
  -1  -3  -6  264.47   10.30
  -1  -3  -6  253.27   10.20
   1   3  -6  264.57    9.90
   1  -4  -6  364.56   14.10
  -1   4  -6  383.16   15.50
   1  -4  -6  375.66   14.40
  -1   4  -6  380.36   15.70
   1  -4  -6  353.06   13.60
  -1  -4   6  374.36   13.80
  -1  -4   6  363.56   14.00
  -1   4  -6  359.66   13.70
  -1  -4   6  369.46   13.70
  -1  -4   6  390.76   14.70
   1  -4  -6  362.56   14.20
  -1  -4  -6  368.56   14.20
  -1  -4  -6  371.96   13.90
   1   4  -6  382.86   15.80
  -1  -4  -6  381.36   14.30
   1  -4   6  381.66   14.10
   1  -4   6  362.16   14.00
  -1   4   6  344.17   13.60
   1   4  -6  383.96   13.80
  -1  -4  -6  379.16   14.50
   1   4  -6  356.16   15.20
   1   4  -6  367.96   15.50
  -1  -5   6   91.39    5.00
   1  -5  -6   82.39    4.80
  -1   5  -6   82.69    5.70
  -1   5  -6   81.99    4.10
  -1   5  -6   91.09    3.90
   1   5   6   98.99    4.20
   1   5   6   86.29    5.00
  -1  -5   6   91.29    3.80
  -1   5  -6   94.49    5.60
  -1  -5   6   98.99    4.40
   1  -5  -6   99.29    4.70
  -1  -5   6   95.69    4.10
   1  -5  -6   91.59    4.10
  -1  -5  -6   97.19    4.20
   1  -5   6   97.79    4.30
   1  -5   6   89.89    3.80
   1  -5   6   91.29    4.30
  -1  -5  -6   87.69    4.10
  -1   5   6   90.89    4.00
  -1  -5  -6   89.49    5.00
   1   5  -6   93.99    4.00
   1  -5   6   92.39    4.10
   1   5  -6   95.19    5.90
  -1  -5  -6   98.49    4.70
  -1  -5  -6   91.09    3.90
  -1  -6   6    8.70    1.00
   1   6   6    8.60    1.40
  -1  -6   6   10.50    0.80
   1   6   6    9.10    1.20
  -1  -6   6   10.50    1.30
  -1   6  -6   10.60    1.10
   1  -6  -6    9.20    1.10
  -1  -6   6    9.40    1.30
   1  -6  -6    7.90    1.70
   1   6  -6   10.10    1.20
   1  -6   6   11.30    1.40
  -1  -6  -6    8.10    1.10
   1  -6   6   10.80    1.10
  -1   6   6   11.70    1.20
   1  -6   6   13.90    1.50
  -1  -6  -6   10.10    1.90
   1   6  -6   11.80    1.20
   1  -7  -6    0.40    0.90
  -1   7  -6    0.30    0.50
  -1   7  -6    0.50    0.50
   1   7   6    1.10    0.50
  -1  -7   6    0.80    0.60
  -1  -7   6    0.70    0.60
   1  -7   6    0.20    0.60
  -1  -7  -6    0.30    0.90
   1   7  -6   -0.10    0.50
  -1   7   6   -0.20    0.50
   1   7  -6    1.00    0.50
  -1  -7  -6    0.70    0.50
  -2   0  -6  497.15   18.60
   2   0  -6  498.05   18.50
   2   0   6  499.75   18.50
  -2   0   6  500.85   18.50
   2   0  -6  516.65   18.80
   2   0  -6  507.55   18.70
  -2   0  -6  500.45   18.40
  -2   0  -6  512.65   18.70
   2  -1  -6    1.70    0.60
  -2   1  -6    0.70    0.60
   2  -1  -6    1.60    0.40
   2   1   6    0.60    0.70
  -2   1  -6   -0.30    0.50
  -2   1  -6    0.50    0.70
  -2  -1  -6    1.90    0.80
   2   1  -6    1.10    0.70
   2   1  -6    0.30    0.80
   2   1  -6    0.80    0.80
  -2  -1  -6    1.20    0.70
   2   2   6  100.29    4.60
  -2  -2   6  100.99    4.40
  -2   2  -6  100.29    4.50
  -2  -2   6   99.99    4.30
  -2   2  -6   97.09    4.50
  -2  -2   6   95.19    5.00
  -2  -2  -6  104.39    4.10
  -2  -2  -6   94.09    4.40
  -2  -2  -6  101.29    4.30
   2   2  -6   97.69    4.50
   2  -2   6   92.39    4.40
   2   2  -6   96.69    4.90
   2   2  -6   99.19    5.00
  -2  -2  -6  101.19    4.40
  -2   3  -6  594.24   21.90
  -2  -3   6  588.14   21.60
  -2   3  -6  587.04   21.90
  -2  -3   6  602.84   21.20
  -2  -3   6  544.85   22.20
   2   3   6  554.94   20.90
   2   3  -6  590.84   22.50
  -2  -3  -6  561.54   21.50
   2   3  -6  554.94   20.90
  -2  -3  -6  595.34   20.70
[truncated: 1,037,784 more chars]
