# Supplementary material for: An Efficient One-Step Reaction for the Preparation of Advanced Fused Bistetrazole-Based Primary Explosives
Source: ACS Cent Sci. 2023 Mar 16;9(4):742–7. doi: 10.1021/acscentsci.3c00219 (PMC10141573; doi:10.1021/acscentsci.3c00219)
Supplement: Supplementary file 3 — oc3c00219_si_005.cif [file oc3c00219_si_005.cif]

data_mo_20220616_zh_nlg_hw_1_0m
_audit_creation_date               2022-06-17
_audit_creation_method
;
Olex2 1.5
(compiled 2022.04.07 svn.rca3783a0 for OlexSys, GUI svn.r6498)
;
_shelx_SHELXL_version_number       '2018/3'
_audit_contact_author_address      ?
_audit_contact_author_email        ?
_audit_contact_author_name         ''
_audit_contact_author_phone        ?
_publ_contact_author_id_orcid      ?
_publ_section_references
;
Bourhis, L.J., Dolomanov, O.V., Gildea, R.J., Howard, J.A.K., Puschmann, H.
 (2015). Acta Cryst. A71, 59-75.

Dolomanov, O.V., Bourhis, L.J., Gildea, R.J, Howard, J.A.K. & Puschmann, H.
 (2009), J. Appl. Cryst. 42, 339-341.

Sheldrick, G.M. (2015). Acta Cryst. C71, 3-8.
;
_chemical_name_common              ?
_chemical_name_systematic          ?
_chemical_formula_moiety           'C4 H N12 O2, H2 O, H4 N'
_chemical_formula_sum              'C4 H7 N13 O3'
_chemical_formula_weight           285.23
_chemical_melting_point            ?
loop_
  _atom_type_symbol
  _atom_type_description
  _atom_type_scat_dispersion_real
  _atom_type_scat_dispersion_imag
  _atom_type_scat_source
 'C' 'C' 0.0033 0.0016 'International Tables Vol C Tables 4.2.6.8 and 6.1.1.4'
 'H' 'H' 0.0000 0.0000 'International Tables Vol C Tables 4.2.6.8 and 6.1.1.4'
 'N' 'N' 0.0061 0.0033 'International Tables Vol C Tables 4.2.6.8 and 6.1.1.4'
 'O' 'O' 0.0106 0.0060 'International Tables Vol C Tables 4.2.6.8 and 6.1.1.4'

_shelx_space_group_comment
;
The symmetry employed for this shelxl refinement is uniquely defined
by the following loop, which should always be used as a source of
symmetry information in preference to the above space-group names.
They are only intended as comments.
;
_space_group_crystal_system        'triclinic'
_space_group_IT_number             2
_space_group_name_H-M_alt          'P -1'
_space_group_name_Hall             '-P 1'
loop_
  _space_group_symop_operation_xyz
 'x, y, z'
 '-x, -y, -z'

_cell_length_a                     6.6003(3)
_cell_length_b                     8.1646(4)
_cell_length_c                     10.6407(6)
_cell_angle_alpha                  72.718(2)
_cell_angle_beta                   80.190(2)
_cell_angle_gamma                  77.721(2)
_cell_volume                       531.46(5)
_cell_formula_units_Z              2
_cell_measurement_reflns_used      7751
_cell_measurement_temperature      193.00
_cell_measurement_theta_max        27.471
_cell_measurement_theta_min        2.865
_shelx_estimated_absorpt_T_max     0.985
_shelx_estimated_absorpt_T_min     0.981
_exptl_absorpt_coefficient_mu      0.152
_exptl_absorpt_correction_T_max    0.4305
_exptl_absorpt_correction_T_min    0.3774
_exptl_absorpt_correction_type     multi-scan
_exptl_absorpt_process_details
;
SADABS-2016/2 (Bruker,2016/2) was used for absorption correction.
wR2(int) was 0.1405 before and 0.0623 after correction.
The Ratio of minimum to maximum transmission is 0.8767.
The \l/2 correction factor is Not present.
;
_exptl_absorpt_special_details     ?
_exptl_crystal_colour              ?
_exptl_crystal_density_diffrn      1.782
_exptl_crystal_density_meas        ?
_exptl_crystal_density_method      ?
_exptl_crystal_description         block
_exptl_crystal_F_000               292
_exptl_crystal_size_max            0.13
_exptl_crystal_size_mid            0.12
_exptl_crystal_size_min            0.1
_exptl_transmission_factor_max     ?
_exptl_transmission_factor_min     ?
_diffrn_reflns_av_R_equivalents    0.0554
_diffrn_reflns_av_unetI/netI       0.0393
_diffrn_reflns_Laue_measured_fraction_full  0.995
_diffrn_reflns_Laue_measured_fraction_max  0.994
_diffrn_reflns_limit_h_max         8
_diffrn_reflns_limit_h_min         -8
_diffrn_reflns_limit_k_max         10
_diffrn_reflns_limit_k_min         -10
_diffrn_reflns_limit_l_max         13
_diffrn_reflns_limit_l_min         -13
_diffrn_reflns_number              17468
_diffrn_reflns_point_group_measured_fraction_full  0.995
_diffrn_reflns_point_group_measured_fraction_max  0.994
_diffrn_reflns_theta_full          25.242
_diffrn_reflns_theta_max           27.532
_diffrn_reflns_theta_min           2.018
_diffrn_ambient_temperature        193.00
_diffrn_detector_area_resol_mean   ?
_diffrn_measured_fraction_theta_full  0.995
_diffrn_measured_fraction_theta_max  0.994
_diffrn_measurement_device_type    'Bruker APEX-II CCD'
_diffrn_measurement_method         '\f and \w scans'
_diffrn_radiation_type             MoK\a
_diffrn_radiation_wavelength       0.71073
_diffrn_source                     ?
_diffrn_source_current             1.4
_diffrn_source_power               0.07
_diffrn_source_voltage             50.0
_diffrn_standards_number           0
_reflns_Friedel_coverage           0.000
_reflns_Friedel_fraction_full      .
_reflns_Friedel_fraction_max       .
_reflns_number_gt                  2246
_reflns_number_total               2431
_reflns_special_details
;
 Reflections were merged by SHELXL according to the crystal
 class for the calculation of statistics and refinement.
 
 _reflns_Friedel_fraction is defined as the number of unique
 Friedel pairs measured divided by the number that would be
 possible theoretically, ignoring centric projections and
 systematic absences.
;
_reflns_threshold_expression       'I > 2\s(I)'
_computing_cell_refinement         'SAINT V8.40B (?, 2016)'
_computing_data_collection         ?
_computing_data_reduction          'SAINT V8.40B (?, 2016)'
_computing_molecular_graphics      'Olex2 1.5 (Dolomanov et al., 2009)'
_computing_publication_material    'Olex2 1.5 (Dolomanov et al., 2009)'
_computing_structure_refinement    'SHELXL 2018/3 (Sheldrick, 2015)'
_computing_structure_solution      'olex2.solve 1.5 (Bourhis et al., 2015)'
_refine_diff_density_max           0.297
_refine_diff_density_min           -0.356
_refine_diff_density_rms           0.075
_refine_ls_extinction_coef         .
_refine_ls_extinction_method       none
_refine_ls_goodness_of_fit_ref     1.083
_refine_ls_hydrogen_treatment      mixed
_refine_ls_matrix_type             full
_refine_ls_number_parameters       204
_refine_ls_number_reflns           2431
_refine_ls_number_restraints       1
_refine_ls_R_factor_all            0.0367
_refine_ls_R_factor_gt             0.0343
_refine_ls_restrained_S_all        1.086
_refine_ls_shift/su_max            0.001
_refine_ls_shift/su_mean           0.000
_refine_ls_structure_factor_coef   Fsqd
_refine_ls_weighting_details      
 'w=1/[\s^2^(Fo^2^)+(0.0525P)^2^+0.1073P] where P=(Fo^2^+2Fc^2^)/3'
_refine_ls_weighting_scheme        calc
_refine_ls_wR_factor_gt            0.0903
_refine_ls_wR_factor_ref           0.0925
_refine_special_details            ?
_olex2_refinement_description
;
1. Fixed Uiso
 At 1.2 times of:
  All C(H) groups
 At 1.5 times of:
  All O(H) groups
2. Rigid bond restraints
 N5, N6
 with sigma for 1-2 distances of 0.001 and sigma for 1-3 distances of 0.002
3.a Free rotating group:
 O3(H3A)
3.b Ternary CH refined with riding coordinates:
 C4(H4)
;
_atom_sites_solution_hydrogens     mixed
_atom_sites_solution_primary       iterative
_atom_sites_solution_secondary     ?
loop_
  _atom_site_label
  _atom_site_type_symbol
  _atom_site_fract_x
  _atom_site_fract_y
  _atom_site_fract_z
  _atom_site_U_iso_or_equiv
  _atom_site_adp_type
  _atom_site_occupancy
  _atom_site_site_symmetry_order
  _atom_site_calc_flag
  _atom_site_refinement_flags_posn
  _atom_site_refinement_flags_adp
  _atom_site_refinement_flags_occupancy
  _atom_site_disorder_assembly
  _atom_site_disorder_group
 O1 O 0.93878(12) 0.50222(10) 0.32322(8) 0.02301(19) Uani 1 1 d . . . . .
 O2 O 0.84635(14) 0.46753(12) 0.14617(8) 0.0287(2) Uani 1 1 d . . . . .
 N1 N 0.75527(14) 0.33409(12) 0.57460(9) 0.0204(2) Uani 1 1 d . . . . .
 N2 N 0.64854(15) 0.27406(12) 0.69531(9) 0.0222(2) Uani 1 1 d . . . . .
 N3 N 0.47792(15) 0.22736(12) 0.68656(9) 0.0200(2) Uani 1 1 d . . . . .
 N4 N 0.46937(13) 0.25710(11) 0.55516(8) 0.0159(2) Uani 1 1 d . . . . .
 N5 N 0.24619(15) 0.05373(11) 0.56612(9) 0.0215(2) Uani 1 1 d . U . . .
 N6 N 0.13157(14) 0.03816(11) 0.67446(9) 0.0189(2) Uani 1 1 d . U . . .
 N7 N 0.03538(17) 0.00115(14) 0.77258(10) 0.0283(2) Uani 1 1 d . . . . .
 N8 N 0.35451(13) 0.24336(11) 0.36674(9) 0.01629(19) Uani 1 1 d . . . . .
 N9 N 0.24329(15) 0.19323(13) 0.29308(9) 0.0225(2) Uani 1 1 d . . . . .
 N10 N 0.34036(15) 0.22521(13) 0.17566(10) 0.0250(2) Uani 1 1 d . . . . .
 N11 N 0.51356(15) 0.29654(13) 0.16721(9) 0.0216(2) Uani 1 1 d . . . . .
 N12 N 0.82355(14) 0.44541(11) 0.26949(9) 0.0181(2) Uani 1 1 d . . . . .
 C1 C 0.64058(15) 0.32231(12) 0.48683(10) 0.0153(2) Uani 1 1 d . . . . .
 C2 C 0.66855(16) 0.36042(13) 0.34574(10) 0.0163(2) Uani 1 1 d . . . . .
 C3 C 0.52126(16) 0.30655(12) 0.28882(10) 0.0158(2) Uani 1 1 d . . . . .
 C4 C 0.28793(15) 0.22964(13) 0.50623(10) 0.0158(2) Uani 1 1 d . . . . .
 H4 H 0.162107 0.318634 0.519069 0.019 Uiso 1 1 calc R U . . .
 O3 O 0.24888(15) 0.07798(12) 0.97156(9) 0.0306(2) Uani 1 1 d G . . . .
 H3A H 0.285691 0.124294 1.026124 0.046 Uiso 1 1 d G U . . .
 H3B H 0.324(3) 0.115(2) 0.899(2) 0.046(5) Uiso 1 1 d . . . . .
 N13 N 0.16530(17) 0.70297(14) 0.06237(10) 0.0237(2) Uani 1 1 d . . . . .
 H13A H 0.262(3) 0.689(2) -0.0106(19) 0.046(5) Uiso 1 1 d . . . . .
 H13B H 0.087(3) 0.611(3) 0.093(2) 0.064(6) Uiso 1 1 d . . . . .
 H13C H 0.231(3) 0.711(2) 0.1266(19) 0.044(5) Uiso 1 1 d . . . . .
 H13D H 0.062(3) 0.791(3) 0.0420(19) 0.054(5) Uiso 1 1 d . . . . .

loop_
  _atom_site_aniso_label
  _atom_site_aniso_U_11
  _atom_site_aniso_U_22
  _atom_site_aniso_U_33
  _atom_site_aniso_U_23
  _atom_site_aniso_U_13
  _atom_site_aniso_U_12
 O1 0.0204(4) 0.0294(4) 0.0252(4) -0.0116(3) -0.0009(3) -0.0123(3)
 O2 0.0340(5) 0.0416(5) 0.0150(4) -0.0082(3) 0.0039(3) -0.0206(4)
 N1 0.0205(4) 0.0259(4) 0.0170(4) -0.0072(3) -0.0043(3) -0.0052(3)
 N2 0.0230(5) 0.0273(5) 0.0171(4) -0.0065(4) -0.0044(4) -0.0038(4)
 N3 0.0232(5) 0.0232(4) 0.0136(4) -0.0054(3) -0.0030(3) -0.0025(3)
 N4 0.0168(4) 0.0184(4) 0.0129(4) -0.0047(3) -0.0013(3) -0.0039(3)
 N5 0.0242(5) 0.0182(4) 0.0222(4) -0.0074(3) 0.0060(3) -0.0083(3)
 N6 0.0190(4) 0.0198(4) 0.0198(4) -0.0059(3) -0.0020(3) -0.0069(3)
 N7 0.0308(5) 0.0344(5) 0.0213(5) -0.0071(4) 0.0027(4) -0.0141(4)
 N8 0.0154(4) 0.0202(4) 0.0161(4) -0.0073(3) -0.0017(3) -0.0058(3)
 N9 0.0210(5) 0.0305(5) 0.0222(5) -0.0129(4) -0.0040(4) -0.0082(4)
 N10 0.0233(5) 0.0358(5) 0.0221(5) -0.0133(4) -0.0027(4) -0.0106(4)
 N11 0.0218(5) 0.0292(5) 0.0173(4) -0.0089(4) -0.0022(3) -0.0085(4)
 N12 0.0184(4) 0.0205(4) 0.0173(4) -0.0068(3) -0.0003(3) -0.0062(3)
 C1 0.0152(4) 0.0147(4) 0.0169(5) -0.0057(3) -0.0022(4) -0.0024(3)
 C2 0.0168(5) 0.0188(5) 0.0152(5) -0.0054(4) -0.0015(4) -0.0059(4)
 C3 0.0165(5) 0.0165(4) 0.0147(5) -0.0045(3) -0.0012(4) -0.0033(4)
 C4 0.0157(4) 0.0172(5) 0.0161(5) -0.0062(4) -0.0004(4) -0.0050(3)
 O3 0.0323(5) 0.0412(5) 0.0240(5) -0.0126(4) -0.0004(4) -0.0154(4)
 N13 0.0252(5) 0.0296(5) 0.0180(5) -0.0078(4) 0.0001(4) -0.0082(4)

_geom_special_details
;
 All esds (except the esd in the dihedral angle between two l.s. planes)
 are estimated using the full covariance matrix.  The cell esds are taken
 into account individually in the estimation of esds in distances, angles
 and torsion angles; correlations between esds in cell parameters are only
 used when they are defined by crystal symmetry.  An approximate (isotropic)
 treatment of cell esds is used for estimating esds involving l.s. planes.
;
loop_
  _geom_bond_atom_site_label_1
  _geom_bond_atom_site_label_2
  _geom_bond_distance
  _geom_bond_site_symmetry_2
  _geom_bond_publ_flag
 O1 N12 1.2554(11) . ?
 O2 N12 1.2573(12) . ?
 N1 N2 1.3604(13) . ?
 N1 C1 1.3341(13) . ?
 N2 N3 1.2891(13) . ?
 N3 N4 1.3552(12) . ?
 N4 C1 1.3547(13) . ?
 N4 C4 1.4668(12) . ?
 N5 N6 1.2546(13) . ?
 N5 C4 1.4524(13) . ?
 N6 N7 1.1193(14) . ?
 N8 N9 1.3547(12) . ?
 N8 C3 1.3569(13) . ?
 N8 C4 1.4521(13) . ?
 N9 N10 1.2823(14) . ?
 N10 N11 1.3679(13) . ?
 N11 C3 1.3307(13) . ?
 N12 C2 1.3679(13) . ?
 C1 C2 1.4273(14) . ?
 C2 C3 1.4305(13) . ?
 C4 H4 1.0000 . ?
 O3 H3A 0.8698 . ?
 O3 H3B 0.86(2) . ?
 N13 H13A 0.936(19) . ?
 N13 H13B 0.95(2) . ?
 N13 H13C 0.894(19) . ?
 N13 H13D 0.88(2) . ?

loop_
  _geom_angle_atom_site_label_1
  _geom_angle_atom_site_label_2
  _geom_angle_atom_site_label_3
  _geom_angle
  _geom_angle_site_symmetry_1
  _geom_angle_site_symmetry_3
  _geom_angle_publ_flag
 C1 N1 N2 105.34(9) . . ?
 N3 N2 N1 112.38(9) . . ?
 N2 N3 N4 105.55(8) . . ?
 N3 N4 C4 121.14(8) . . ?
 C1 N4 N3 109.02(8) . . ?
 C1 N4 C4 129.71(8) . . ?
 N6 N5 C4 113.00(8) . . ?
 N7 N6 N5 170.73(11) . . ?
 N9 N8 C3 109.32(8) . . ?
 N9 N8 C4 121.25(8) . . ?
 C3 N8 C4 129.42(8) . . ?
 N10 N9 N8 105.61(9) . . ?
 N9 N10 N11 112.22(9) . . ?
 C3 N11 N10 105.57(9) . . ?
 O1 N12 O2 121.02(9) . . ?
 O1 N12 C2 119.66(9) . . ?
 O2 N12 C2 119.31(9) . . ?
 N1 C1 N4 107.70(9) . . ?
 N1 C1 C2 133.03(10) . . ?
 N4 C1 C2 119.25(9) . . ?
 N12 C2 C1 122.40(9) . . ?
 N12 C2 C3 122.03(9) . . ?
 C1 C2 C3 115.57(9) . . ?
 N8 C3 C2 119.81(9) . . ?
 N11 C3 N8 107.28(9) . . ?
 N11 C3 C2 132.83(10) . . ?
 N4 C4 H4 111.6 . . ?
 N5 C4 N4 111.28(8) . . ?
 N5 C4 H4 111.6 . . ?
 N8 C4 N4 104.05(8) . . ?
 N8 C4 N5 106.44(8) . . ?
 N8 C4 H4 111.6 . . ?
 H3A O3 H3B 103.7 . . ?
 H13A N13 H13B 111.3(17) . . ?
 H13A N13 H13C 109.9(16) . . ?
 H13A N13 H13D 113.2(17) . . ?
 H13B N13 H13C 111.2(17) . . ?
 H13B N13 H13D 99.0(18) . . ?
 H13C N13 H13D 111.8(17) . . ?

loop_
  _geom_torsion_atom_site_label_1
  _geom_torsion_atom_site_label_2
  _geom_torsion_atom_site_label_3
  _geom_torsion_atom_site_label_4
  _geom_torsion
  _geom_torsion_site_symmetry_1
  _geom_torsion_site_symmetry_2
  _geom_torsion_site_symmetry_3
  _geom_torsion_site_symmetry_4
  _geom_torsion_publ_flag
 O1 N12 C2 C1 -4.47(15) . . . . ?
 O1 N12 C2 C3 174.40(9) . . . . ?
 O2 N12 C2 C1 176.53(9) . . . . ?
 O2 N12 C2 C3 -4.60(15) . . . . ?
 N1 N2 N3 N4 -0.03(11) . . . . ?
 N1 C1 C2 N12 -9.51(17) . . . . ?
 N1 C1 C2 C3 171.55(10) . . . . ?
 N2 N1 C1 N4 0.22(11) . . . . ?
 N2 N1 C1 C2 -178.39(10) . . . . ?
 N2 N3 N4 C1 0.17(11) . . . . ?
 N2 N3 N4 C4 -175.98(8) . . . . ?
 N3 N4 C1 N1 -0.25(11) . . . . ?
 N3 N4 C1 C2 178.59(8) . . . . ?
 N3 N4 C4 N5 -55.52(11) . . . . ?
 N3 N4 C4 N8 -169.77(8) . . . . ?
 N4 C1 C2 N12 172.01(9) . . . . ?
 N4 C1 C2 C3 -6.93(13) . . . . ?
 N6 N5 C4 N4 86.97(11) . . . . ?
 N6 N5 C4 N8 -160.28(9) . . . . ?
 N8 N9 N10 N11 -0.36(12) . . . . ?
 N9 N8 C3 N11 0.25(11) . . . . ?
 N9 N8 C3 C2 -177.05(9) . . . . ?
 N9 N8 C4 N4 167.43(8) . . . . ?
 N9 N8 C4 N5 49.79(11) . . . . ?
 N9 N10 N11 C3 0.52(12) . . . . ?
 N10 N11 C3 N8 -0.44(11) . . . . ?
 N10 N11 C3 C2 176.36(11) . . . . ?
 N12 C2 C3 N8 -171.40(9) . . . . ?
 N12 C2 C3 N11 12.11(17) . . . . ?
 C1 N1 N2 N3 -0.12(11) . . . . ?
 C1 N4 C4 N5 129.22(10) . . . . ?
 C1 N4 C4 N8 14.97(13) . . . . ?
 C1 C2 C3 N8 7.54(14) . . . . ?
 C1 C2 C3 N11 -168.95(10) . . . . ?
 C3 N8 N9 N10 0.07(11) . . . . ?
 C3 N8 C4 N4 -14.24(13) . . . . ?
 C3 N8 C4 N5 -131.89(10) . . . . ?
 C4 N4 C1 N1 175.46(9) . . . . ?
 C4 N4 C1 C2 -5.70(15) . . . . ?
 C4 N8 N9 N10 178.70(9) . . . . ?
 C4 N8 C3 N11 -178.24(9) . . . . ?
 C4 N8 C3 C2 4.46(15) . . . . ?

_shelx_res_file
;
TITL mo_20220616_zh_nlg_hw_1_0m_a.res in P-1
    mo_20220616_zh_nlg_hw_1_0m.res
    created by SHELXL-2018/3 at 11:14:10 on 17-Jun-2022
REM Old TITL mo_20220616_Zh_NLG_HW_1_0m in P-1
REM SHELXT solution in P-1: R1 0.113, Rweak 0.007, Alpha 0.032
REM <I/s> 0.000 for 0 systematic absences, Orientation as input
REM Formula found by SHELXT: C15 N4 O
CELL 0.71073 6.6003 8.1646 10.6407 72.718 80.19 77.721
ZERR 2 0.0003 0.0004 0.0006 0.002 0.002 0.002
LATT 1
SFAC C H N O
UNIT 8 14 26 6
DELU 0.001 0.002 N5 N6

L.S. 4 0 0
PLAN  1
SIZE 0.1 0.12 0.13
TEMP -80.15
CONF
list 4
MORE -1
BOND $H
fmap 2 53
acta
REM <olex2.extras>
REM <HklSrc "%.\\mo_20220616_Zh_NLG_HW_1_0m.hkl">
REM </olex2.extras>

WGHT    0.052500    0.107300
FVAR       1.16703
O1    4    0.938781    0.502219    0.323221    11.00000    0.02035    0.02935 =
         0.02522   -0.01159   -0.00093   -0.01230
O2    4    0.846351    0.467534    0.146166    11.00000    0.03401    0.04157 =
         0.01501   -0.00821    0.00389   -0.02055
N1    3    0.755268    0.334092    0.574597    11.00000    0.02045    0.02593 =
         0.01702   -0.00721   -0.00427   -0.00523
N2    3    0.648540    0.274058    0.695311    11.00000    0.02303    0.02729 =
         0.01708   -0.00647   -0.00441   -0.00382
N3    3    0.477916    0.227363    0.686558    11.00000    0.02317    0.02322 =
         0.01360   -0.00542   -0.00297   -0.00254
N4    3    0.469366    0.257101    0.555156    11.00000    0.01682    0.01844 =
         0.01288   -0.00470   -0.00130   -0.00391
N5    3    0.246188    0.053728    0.566120    11.00000    0.02424    0.01819 =
         0.02218   -0.00737    0.00603   -0.00825
N6    3    0.131567    0.038158    0.674455    11.00000    0.01901    0.01982 =
         0.01975   -0.00593   -0.00201   -0.00692
N7    3    0.035376    0.001147    0.772584    11.00000    0.03085    0.03439 =
         0.02127   -0.00713    0.00272   -0.01413
N8    3    0.354512    0.243365    0.366741    11.00000    0.01536    0.02016 =
         0.01611   -0.00726   -0.00170   -0.00575
N9    3    0.243291    0.193232    0.293083    11.00000    0.02096    0.03051 =
         0.02217   -0.01293   -0.00399   -0.00819
N10   3    0.340357    0.225206    0.175662    11.00000    0.02331    0.03581 =
         0.02206   -0.01328   -0.00273   -0.01063
N11   3    0.513561    0.296536    0.167211    11.00000    0.02177    0.02920 =
         0.01732   -0.00888   -0.00221   -0.00855
N12   3    0.823554    0.445415    0.269494    11.00000    0.01840    0.02049 =
         0.01730   -0.00677   -0.00033   -0.00616
C1    1    0.640583    0.322315    0.486826    11.00000    0.01518    0.01474 =
         0.01687   -0.00569   -0.00223   -0.00244
C2    1    0.668553    0.360421    0.345739    11.00000    0.01681    0.01877 =
         0.01515   -0.00538   -0.00152   -0.00593
C3    1    0.521256    0.306553    0.288818    11.00000    0.01653    0.01645 =
         0.01467   -0.00454   -0.00116   -0.00327
C4    1    0.287929    0.229636    0.506226    11.00000    0.01566    0.01723 =
         0.01609   -0.00620   -0.00041   -0.00497
AFIX  13
H4    2    0.162107    0.318634    0.519069    11.00000   -1.20000
AFIX   6

O3    4    0.248880    0.077985    0.971563    11.00000    0.03233    0.04120 =
         0.02398   -0.01257   -0.00039   -0.01543
H3A   2    0.285691    0.124294    1.026124    11.00000   -1.50000
AFIX   0
H3B   2    0.324494    0.115216    0.898533    11.00000    0.04605

N13   3    0.165302    0.702968    0.062370    11.00000    0.02516    0.02965 =
         0.01795   -0.00778    0.00006   -0.00823
H13A  2    0.261820    0.688878   -0.010644    11.00000    0.04618
H13B  2    0.086695    0.610951    0.093429    11.00000    0.06365
H13C  2    0.231217    0.710899    0.126563    11.00000    0.04363
H13D  2    0.062360    0.791216    0.041978    11.00000    0.05395
HKLF 4


REM  mo_20220616_zh_nlg_hw_1_0m_a.res in P-1
REM wR2 = 0.0925, GooF = S = 1.083, Restrained GooF = 1.086 for all data
REM R1 = 0.0343 for 2246 Fo > 4sig(Fo) and 0.0367 for all 2431 data
REM 204 parameters refined using 1 restraints

END

WGHT      0.0525      0.1072

REM Highest difference peak  0.297,  deepest hole -0.356,  1-sigma level  0.075
Q1    1   0.7429  0.3805  0.3184  11.00000  0.05    0.30
;
_shelx_res_checksum                153
_shelx_hkl_file
;
   1   0   0  832.16   52.09
  -2   0   0 1164.80   58.41
  -3   0   0  176.70   10.84
  -3   0   0  172.34    9.16
  -3   0   0  160.46   11.20
   3   0   0  161.42    8.88
   3   0   0  174.14   11.00
   3   0   0  166.94   11.52
  -4   0   0  190.78   13.32
  -4   0   0  180.54   10.04
  -4   0   0  188.46    9.96
  -4   0   0  199.42   10.72
  -4   0   0  202.86   12.84
   4   0   0  207.82   10.72
   4   0   0  187.14   12.88
   4   0   0  188.06   10.36
   4   0   0  190.82   13.80
  -5   0   0  183.94   10.40
  -5   0   0  189.34   12.88
  -5   0   0  184.58    9.40
  -5   0   0  185.54    9.56
  -5   0   0  165.30   13.40
   5   0   0  181.62    9.60
   5   0   0  159.98   12.72
   5   0   0  170.10   10.16
   5   0   0  154.02   13.76
  -6   0   0  268.47   15.00
  -6   0   0  286.19   13.76
  -6   0   0  246.30   17.44
  -6   0   0  228.62   18.44
  -6   0   0  270.63   13.92
   6   0   0  251.83   19.92
   6   0   0  273.91   18.76
   6   0   0  265.35   14.04
   6   0   0  264.35   14.88
  -7   0   0  132.41   10.40
  -7   0   0  146.57    8.40
  -7   0   0  154.78   14.24
  -7   0   0  159.26    8.16
  -7   0   0  127.29   11.72
   7   0   0  138.93   15.36
   7   0   0  154.70   13.52
   7   0   0  157.42    9.60
   7   0   0  150.30    8.68
   7   0   0  141.41    9.32
  -8   0   0   79.09    5.12
  -8   0   0   78.29   11.60
  -8   0   0   83.37    4.80
   8   0   0   78.53    6.28
   8   0   0   54.97   12.24
   8   0   0   79.17    5.48
   8  -1   0   44.44    4.24
   8  -1   0   39.60    3.40
  -8   1   0   39.28    2.56
   7  -1   0    5.08    1.76
   7  -1   0    5.48    1.32
   7  -1   0    2.68    5.08
   7  -1   0    1.68    1.08
  -7   1   0    4.24    1.60
  -7   1   0   -3.32    3.72
  -7   1   0    4.80    0.88
  -7   1   0    3.64    0.72
   6  -1   0  263.15   20.96
   6  -1   0  293.47   15.96
   6  -1   0  290.99   15.32
   6  -1   0  302.39   16.28
  -6   1   0  305.95   14.72
  -6   1   0  288.11   14.92
  -6   1   0  270.31   19.80
  -6   1   0  298.07   18.92
  -6   1   0  292.35   16.32
   5  -1   0  118.45    7.80
   5  -1   0  135.17   10.60
   5  -1   0  132.05    7.28
   5  -1   0  128.41    7.64
  -5   1   0  122.09    7.96
  -5   1   0  129.57   10.80
  -5   1   0  138.85   10.12
  -5   1   0  135.21    6.88
  -5   1   0  131.81    7.08
   4  -1   0  428.24   26.60
   4  -1   0  493.85   26.16
  -4   1   0  435.92   25.24
  -4   1   0  476.45   26.36
   3  -1   0   14.44    1.32
   3  -1   0   14.60    2.72
   3  -1   0   16.00    1.28
   3  -1   0   17.40    2.00
   3  -1   0   22.44    3.68
  -3   1   0   16.16    1.20
  -3   1   0   17.28    3.12
  -3   1   0   16.84    1.96
  -3   1   0   14.76    1.12
  -3   1   0   18.16    2.92
   2  -1   0  718.47   37.36
  -2   1   0  743.71   37.24
   1  -1   0   44.52    3.12
   1  -1   0   46.36    2.68
   1  -1   0   47.40    3.00
  -1   1   0   45.72    3.08
  -1   1   0   46.60    2.88
  -1   1   0   43.56    2.80
   0  -1   0  218.78   10.52
   0   1   0  204.18   10.52
  -1  -1   0   16.60    1.80
  -1  -1   0   15.76    1.20
  -1  -1   0   18.20    1.16
  -1  -1   0   16.76    2.04
  -1  -1   0   13.52    1.00
   1   1   0   18.68    2.16
   1   1   0   13.32    1.88
  -2  -1   0   15.04    2.76
  -2  -1   0   16.56    1.32
  -2  -1   0   18.56    1.52
  -2  -1   0   20.20    2.92
   2   1   0   18.36    1.52
   2   1   0   17.84    3.00
   2   1   0   19.64    1.32
   2   1   0   18.36    1.44
   2   1   0   20.76    3.00
  -3  -1   0  623.10   32.88
   3   1   0  578.34   32.84
  -4  -1   0  128.45    9.56
  -4  -1   0  115.41    7.36
  -4  -1   0  120.73   10.12
  -4  -1   0  137.17    7.04
  -4  -1   0  132.13    7.00
   4   1   0  133.61    7.48
   4   1   0  106.09    7.08
   4   1   0  134.01    6.96
   4   1   0  102.57   10.08
   4   1   0  140.69   10.04
  -5  -1   0  217.62   11.24
  -5  -1   0  214.66   12.00
  -5  -1   0  206.34   14.52
  -5  -1   0  217.94   15.84
   5   1   0  209.62   11.80
   5   1   0  191.18   15.88
   5   1   0  209.74   11.92
   5   1   0  211.58   11.24
  -6  -1   0   25.56    7.44
  -6  -1   0   38.64    2.24
  -6  -1   0   35.80    2.32
  -6  -1   0   35.72    6.04
  -6  -1   0   33.96    2.88
  -6  -1   0   34.92    2.76
  -6  -1   0   35.72    3.48
   6   1   0   37.52    2.96
   6   1   0   40.44    8.24
   6   1   0   38.60    3.52
   6   1   0   36.72    3.36
   6   1   0   34.72    6.60
  -7  -1   0   82.77    4.24
  -7  -1   0   81.01    4.32
  -7  -1   0   78.01    5.28
  -7  -1   0   80.81    5.12
  -7  -1   0   86.61    6.48
  -7  -1   0   78.25   11.60
  -7  -1   0   63.53   10.48
   7   1   0   78.85    6.08
   7   1   0   81.53    6.12
   7   1   0   81.89    5.44
  -8  -1   0   83.45    5.28
  -8  -1   0  100.81   13.92
  -8  -1   0   88.77    7.16
   8   1   0   81.41    6.56
   8   1   0   72.69   14.56
   7  -2   0  103.57    7.68
   7  -2   0  118.69   13.76
   7  -2   0  100.25    9.56
   7  -2   0  123.81    7.08
  -7   2   0  113.25    8.00
  -7   2   0  125.49   12.12
   6  -2   0  189.66   11.44
   6  -2   0  199.94   10.64
   6  -2   0  203.26   16.76
   6  -2   0  192.86   11.16
   6  -2   0  170.14   14.00
  -6   2   0  182.06   13.24
  -6   2   0  195.86    9.68
  -6   2   0  195.38   14.68
  -6   2   0  192.82   11.56
  -6   2   0  203.06    9.60
   5  -2   0  126.61    7.88
   5  -2   0  113.77    9.72
   5  -2   0  114.97   11.08
   5  -2   0  129.21    7.12
  -5   2   0  125.97    6.44
  -5   2   0  129.45    6.40
  -5   2   0  123.17    9.32
  -5   2   0  131.49   10.52
  -5   2   0  140.57    8.12
   4  -2   0   73.81    6.60
   4  -2   0   79.45    7.56
   4  -2   0   85.69    5.36
   4  -2   0   81.41    4.84
   4  -2   0   77.85    4.60
  -4   2   0   77.57    6.36
  -4   2   0   80.45    4.04
  -4   2   0   83.45    7.20
  -4   2   0   84.09    5.36
   3  -2   0  458.57   25.28
   3  -2   0  459.37   24.64
  -3   2   0  457.85   24.76
   2  -2   0   58.33    3.48
   2  -2   0   54.09    4.24
   2  -2   0   48.28    3.80
   2  -2   0   52.73    2.84
  -2   2   0   55.09    3.44
  -2   2   0   53.97    3.72
  -2   2   0   51.89    4.00
   0  -2   0 2153.14  122.09
   0   2   0 2622.90  122.17
  -1  -2   0  277.31   15.12
  -2  -2   0    2.52    1.52
  -2  -2   0    2.64    0.64
  -2  -2   0    3.64    1.36
  -2  -2   0    3.28    0.56
  -2  -2   0    2.28    0.56
   2   2   0    2.60    1.60
   2   2   0    4.40    0.80
   2   2   0    3.08    0.56
   2   2   0    2.96    1.24
  -3  -2   0   93.33    7.40
  -3  -2   0   96.81    8.16
  -3  -2   0   97.57    5.40
  -3  -2   0  100.01    5.84
  -3  -2   0  105.65    5.60
   3   2   0   83.41    7.32
   3   2   0   92.93    5.76
   3   2   0   97.93    5.36
  -4  -2   0   18.88    1.44
  -4  -2   0   19.60    1.76
  -4  -2   0   14.52    3.88
  -4  -2   0   12.80    3.16
  -4  -2   0   18.72    2.28
  -4  -2   0   18.44    1.96
   4   2   0   16.44    2.08
   4   2   0   20.32    2.52
   4   2   0   15.16    4.36
   4   2   0   15.44    3.72
   4   2   0   19.32    1.64
  -5  -2   0  184.74    9.44
  -5  -2   0  165.58   13.84
  -5  -2   0  179.54   10.00
  -5  -2   0  185.26   10.64
  -5  -2   0  194.22   10.04
  -5  -2   0  177.42   13.24
   5   2   0  196.30   10.00
   5   2   0  180.22   13.68
   5   2   0  149.13   14.24
   5   2   0  183.86   10.64
  -6  -2   0  233.22   11.16
  -6  -2   0  214.38   11.76
  -6  -2   0  233.46   12.88
  -6  -2   0  193.94   15.32
  -6  -2   0  199.82   11.80
  -6  -2   0  202.38   16.96
   6   2   0  209.26   16.28
   6   2   0  224.90   12.72
   6   2   0  230.78   12.68
   6   2   0  195.62   13.32
   6   2   0  215.94   18.20
  -7  -2   0  129.89    9.08
  -7  -2   0  137.93    8.12
  -7  -2   0  150.22    7.40
  -7  -2   0  139.33   14.52
  -7  -2   0  141.37   12.36
   7   2   0  118.13   14.92
   7   2   0  118.97   12.44
   7   2   0  138.17    8.32
   7   2   0  142.89    9.16
   7   2   0  140.17    9.12
  -8  -2   0    1.32    0.84
  -8  -2   0    0.20    0.72
  -8  -2   0   -7.04    5.96
  -8  -2   0    2.24    0.56
   8   2   0    2.24    7.56
   8   2   0    1.88    0.84
   7  -3   0  118.45    8.28
   7  -3   0  128.01    9.68
   7  -3   0  124.85    7.40
  -7   3   0  117.77   11.52
  -7   3   0  127.29    8.60
   6  -3   0   66.61    9.72
   6  -3   0   67.13    5.00
   6  -3   0   82.21    5.68
   6  -3   0   69.45    4.60
  -6   3   0   79.13    8.16
  -6   3   0   74.37    6.64
  -6   3   0   70.65    5.52
   5  -3   0    7.04    1.68
   5  -3   0   11.88    1.68
   5  -3   0    6.24    1.08
  -5   3   0    4.72    1.68
  -5   3   0    1.92    2.52
  -5   3   0    5.92    1.52
   4  -3   0    4.40    1.16
   4  -3   0    5.48    0.88
   4  -3   0    4.36    0.92
   4  -3   0    5.12    1.80
   4  -3   0    5.28    0.48
  -4   3   0    2.68    1.00
  -4   3   0    4.40    1.48
  -4   3   0    7.68    2.40
   3  -3   0   49.08    2.68
   3  -3   0   49.72    2.84
   3  -3   0   47.68    2.76
   3  -3   0   46.44    3.44
   3  -3   0   44.40    4.00
   3  -3   0   42.24    4.48
  -3   3   0   43.48    3.64
  -3   3   0   48.88    3.48
  -3   3   0   46.16    4.12
   2  -3   0  223.90   11.44
  -2   3   0  197.82   11.04
  -2   3   0  204.82   11.08
   0  -3   0 1002.26   45.52
   0   3   0  853.49   45.72
  -1  -3   0  192.82   11.16
  -1  -3   0  184.34   10.72
   1   3   0  197.54   11.52
  -2  -3   0  153.34    9.80
  -2  -3   0  143.29   10.20
   2   3   0  167.14    8.32
   2   3   0  164.82   10.16
   2   3   0  138.57   10.36
  -3  -3   0  121.97    6.72
  -3  -3   0  119.41    6.60
  -3  -3   0  116.85    7.16
  -3  -3   0  127.33    9.12
  -3  -3   0  130.41    6.96
  -3  -3   0  134.01   10.00
   3   3   0  132.45   10.24
   3   3   0  115.77    6.64
   3   3   0  125.29    7.12
   3   3   0  121.77    9.20
  -4  -3   0   29.32    4.92
  -4  -3   0   36.12    2.64
  -4  -3   0   34.52    5.68
  -4  -3   0   29.52    2.20
   4   3   0   35.80    6.12
   4   3   0   32.00    2.84
   4   3   0   30.84    2.36
   4   3   0   40.00    6.04
  -5  -3   0   99.45    6.16
  -5  -3   0   99.13    9.04
  -5  -3   0   94.57    6.04
  -5  -3   0  105.97    5.72
  -5  -3   0   99.73    6.68
  -5  -3   0   98.45   10.28
   5   3   0   90.33    9.16
   5   3   0   96.13   10.68
   5   3   0  100.89    6.56
   5   3   0  107.89    6.08
  -6  -3   0   15.28    2.16
  -6  -3   0   13.40    2.36
  -6  -3   0   12.16    5.00
  -6  -3   0   20.32    1.64
  -6  -3   0   12.12    3.80
   6   3   0   13.24    5.60
   6   3   0   15.56    4.40
   6   3   0   13.80    1.96
  -7  -3   0   78.09    4.36
  -7  -3   0   66.53   10.52
  -7  -3   0   80.21    8.72
  -7  -3   0   75.29    4.96
  -7  -3   0   63.57    4.92
  -7  -3   0   64.77    5.64
   7   3   0   66.45   10.44
   7   3   0   58.69   11.68
   7   3   0   66.25    4.80
   7   3   0   68.37    5.60
  -8  -3   0   35.20    7.28
  -8  -3   0   35.64    3.16
  -8  -3   0   35.24    9.56
  -8  -3   0   35.28    2.48
   8   3   0   35.88    5.76
   8   3   0   32.04    7.60
   8   3   0   27.44   10.96
   7  -4   0   43.84    4.00
   7  -4   0   39.48    3.20
   7  -4   0   42.08    4.08
   6  -4   0   34.08    3.24
   6  -4   0   49.24    4.04
   6  -4   0   42.76    3.04
   6  -4   0   34.12    7.04
   5  -4   0   46.40    4.80
   5  -4   0   37.84    3.12
   5  -4   0   42.92    6.40
   5  -4   0   46.60    3.00
   5  -4   0   47.36    3.88
  -5   4   0   43.16    6.56
  -5   4   0   33.84    4.76
  -5   4   0   43.92    3.84
   4  -4   0   44.16    2.56
   4  -4   0   42.44    2.76
   4  -4   0   42.20    5.00
   4  -4   0   39.48    3.52
   4  -4   0   43.08    4.04
  -4   4   0   44.20    4.20
  -4   4   0   47.24    3.68
   3  -4   0   36.56    2.32
   3  -4   0   38.80    3.12
   3  -4   0   43.12    3.64
   3  -4   0   37.44    2.92
   3  -4   0   39.76    2.24
   3  -4   0   35.36    2.28
  -3   4   0   38.20    3.08
  -3   4   0   33.64    2.60
  -3   4   0   31.76    2.88
   1  -4   0   87.81    4.88
   1  -4   0   89.41    5.36
   0  -4   0 3503.51  197.26
   0   4   0 4014.36  194.50
  -1  -4   0   19.80    1.52
  -1  -4   0   18.76    1.52
  -1  -4   0   24.92    2.80
  -1  -4   0   19.52    2.16
  -1  -4   0   17.36    1.32
   1   4   0   17.84    3.00
   1   4   0   13.96    2.48
   1   4   0   19.44    1.20
   1   4   0   17.92    1.24
  -2  -4   0  127.97    9.32
  -2  -4   0  140.49    7.16
  -2  -4   0  120.93    8.56
  -2  -4   0  119.53    6.92
  -2  -4   0  126.13    6.80
   2   4   0  132.25    6.76
   2   4   0  128.93    7.08
  -3  -4   0    0.36    0.92
  -3  -4   0    0.84    1.80
  -3  -4   0    0.12    0.28
  -3  -4   0   -0.48    0.28
  -3  -4   0    0.28    0.36
  -3  -4   0    0.76    0.52
   3   4   0   -0.36    0.80
   3   4   0    0.16    0.36
   3   4   0    0.12    0.52
   3   4   0   -1.04    1.68
  -4  -4   0   37.08    2.60
  -4  -4   0   35.52    3.20
  -4  -4   0   38.36    2.92
  -4  -4   0   33.16    5.44
  -4  -4   0   37.48    2.72
  -4  -4   0   33.12    6.04
   4   4   0   31.68    5.56
   4   4   0   34.08    3.00
   4   4   0   34.20    2.60
  -5  -4   0   29.72    6.48
  -5  -4   0   32.48    5.72
  -5  -4   0   35.76    3.00
  -5  -4   0   34.64    2.88
  -5  -4   0   35.72    2.64
  -5  -4   0   36.52    3.40
   5   4   0   36.32    2.84
   5   4   0   36.24    7.68
   5   4   0   36.92    3.88
  -6  -4   0  178.06    9.60
  -6  -4   0  177.94   15.44
  -6  -4   0  184.34   10.24
  -6  -4   0  164.18   13.76
   6   4   0  162.50   14.52
   6   4   0  183.02   17.16
   6   4   0  180.18   10.08
  -7  -4   0    0.84    2.00
  -7  -4   0    0.32    1.04
  -7  -4   0    2.20    1.04
  -7  -4   0    2.56    0.76
  -7  -4   0    3.72    1.20
   7   4   0    0.04    2.48
   7   4   0    1.76    1.00
   7   4   0   -5.68    5.92
  -8  -4   0  106.93   15.60
  -8  -4   0  105.37    6.04
  -8  -4   0  110.01    6.96
   8   4   0   76.17   17.40
   8   4   0   97.13    6.76
   8   4   0   92.05   13.88
   6  -5   0   35.24    6.32
   6  -5   0   36.12    4.40
   6  -5   0   41.04    3.56
   6  -5   0   45.12    3.12
  -6   5   0   49.72    5.08
  -6   5   0   43.16    4.08
   5  -5   0   31.40    2.40
   5  -5   0   38.24    4.80
   5  -5   0   29.08    2.64
   5  -5   0   31.56    3.20
  -5   5   0   35.96    2.80
  -5   5   0   34.12    3.52
   4  -5   0   40.28    2.68
   4  -5   0   39.80    3.64
   4  -5   0   40.88    2.68
   4  -5   0   43.16    2.92
  -4   5   0   45.12    2.84
  -4   5   0   44.72    2.60
   3  -5   0   50.53    2.88
   3  -5   0   50.37    4.04
   3  -5   0   54.61    3.24
   3  -5   0   50.21    3.00
   2  -5   0  386.32   20.20
   0  -5   0  340.35   16.72
   0   5   0  304.91   17.36
  -1  -5   0  384.56   20.48
   1   5   0  387.92   21.44
   1   5   0  359.60   20.92
  -2  -5   0  317.87   18.92
  -2  -5   0  333.63   18.32
   2   5   0  317.23   18.84
   2   5   0  310.91   19.60
  -3  -5   0  334.43   21.04
  -3  -5   0  354.76   20.36
  -3  -5   0  356.96   18.32
   3   5   0  343.47   21.96
   3   5   0  324.67   17.72
   3   5   0  340.55   20.88
  -4  -5   0  137.05   10.64
  -4  -5   0  124.89    7.52
  -4  -5   0  144.13    7.64
  -4  -5   0  131.57    8.36
  -4  -5   0  139.73    7.88
  -4  -5   0  134.65   11.64
   4   5   0  134.29    7.52
   4   5   0  129.93   11.00
   4   5   0  127.77    8.00
   4   5   0  124.65   12.16
  -5  -5   0   58.01    9.12
  -5  -5   0   52.21    7.88
  -5  -5   0   65.45    4.12
  -5  -5   0   62.53    4.32
   5   5   0   51.17    9.40
   5   5   0   63.25    4.76
   5   5   0   62.45    4.20
   5   5   0   50.01    8.08
  -6  -5   0    9.76    1.84
  -6  -5   0   12.24    5.36
  -6  -5   0    8.76    1.40
  -6  -5   0    8.56    3.32
   6   5   0   12.04    2.28
   6   5   0    9.76    1.72
   6   5   0    8.80    3.56
   6   5   0    6.56    6.04
  -7  -5   0   89.97    5.84
  -7  -5   0   85.13    5.24
  -7  -5   0   67.89   11.88
  -7  -5   0   69.21   10.12
   7   5   0   72.01   11.80
   7   5   0   73.41    5.48
   7   5   0  103.45   15.48
   5  -6   0    0.00    0.28
   5  -6   0   -0.08    0.40
   5  -6   0    0.72    0.72
   5  -6   0    0.52    0.76
   4  -6   0   38.76    2.56
   4  -6   0   35.16    2.32
   4  -6   0   34.56    3.44
   4  -6   0   35.12    2.56
   3  -6   0    5.92    1.52
   3  -6   0    5.52    1.00
   2  -6   0   73.01    3.56
   2  -6   0   61.29    4.92
   2  -6   0   72.73    4.36
   0  -6   0    3.00    0.96
   0  -6   0    2.68    0.68
   0  -6   0    1.92    0.44
   0  -6   0    2.52    0.64
   0  -6   0    2.12    0.52
   0   6   0    2.28    0.92
   0   6   0    2.08    1.48
  -1  -6   0  185.90    9.44
  -1  -6   0  168.58    9.80
  -1  -6   0  186.18   11.04
  -1  -6   0  201.02   10.72
  -1  -6   0  178.14    9.56
   1   6   0  172.78   12.12
   1   6   0  182.34   11.48
  -2  -6   0    0.60    1.80
  -2  -6   0    0.72    1.00
  -2  -6   0    0.24    0.44
  -2  -6   0    1.12    0.52
  -2  -6   0    0.12    0.40
   2   6   0    2.08    2.08
   2   6   0    0.76    0.36
   2   6   0    0.68    0.40
  -3  -6   0   10.80    1.92
  -3  -6   0   14.08    1.88
  -3  -6   0    9.60    2.80
  -3  -6   0   13.04    1.72
  -3  -6   0   12.64    1.68
  -3  -6   0   15.48    3.80
   3   6   0   16.52    1.96
   3   6   0   18.36    5.00
   3   6   0   16.32    1.40
   3   6   0   11.84    3.20
  -4  -6   0   95.97    5.72
  -4  -6   0   95.45    5.68
  -4  -6   0   88.61    8.24
  -4  -6   0   90.89    6.48
  -4  -6   0   93.33    5.88
  -4  -6   0   82.05    9.16
   4   6   0   95.93    5.52
   4   6   0   80.13    8.52
   4   6   0   98.73   10.80
   4   6   0   84.97    5.92
  -5  -6   0   59.97    4.20
  -5  -6   0   65.29    7.20
  -5  -6   0   60.93    5.52
  -5  -6   0   55.57    9.24
  -5  -6   0   56.33    4.32
  -5  -6   0   62.17    4.36
   5   6   0   59.25    4.12
   5   6   0   60.57    9.36
   5   6   0   60.01    4.76
   5   6   0   61.05   11.68
  -6  -6   0    4.28    2.64
  -6  -6   0    0.16    0.72
  -6  -6   0    1.88    1.36
  -6  -6   0    1.72    4.88
  -6  -6   0    3.64    1.16
  -6  -6   0    2.28    1.00
   6   6   0   -0.40    5.80
   6   6   0    0.84    1.08
   6   6   0    1.64    0.96
   6   6   0    1.88    2.40
  -7  -6   0   12.80    4.68
  -7  -6   0   20.64    2.92
  -7  -6   0   27.44    2.48
  -7  -6   0   26.68    8.52
   7   6   0   25.76    6.60
   7   6   0   23.76    9.96
   7   6   0   28.68    3.24
   5  -7   0   14.08    2.60
   5  -7   0   19.44    1.52
   4  -7   0   -0.04    0.32
   4  -7   0    0.76    0.84
   4  -7   0    0.16    0.48
   4  -7   0   -0.36    0.32
   3  -7   0  127.01    8.48
   3  -7   0  128.89    7.36
   3  -7   0  133.89    6.84
   3  -7   0  126.57    6.64
   2  -7   0  313.51   15.32
   2  -7   0  304.39   16.08
   2  -7   0  309.95   17.08
   1  -7   0   72.81    3.92
   1  -7   0   73.81    3.96
   1  -7   0   75.45    4.72
   1  -7   0   73.97    5.36
   0  -7   0   93.01    5.08
   0  -7   0   72.13    4.32
   0  -7   0   77.17    4.28
   0   7   0   75.77    6.04
   0   7   0   72.01    5.48
  -1  -7   0  122.29    6.68
  -1  -7   0  118.81    6.84
  -1  -7   0  142.73    7.92
  -1  -7   0  119.57    7.24
  -1  -7   0  136.21    8.40
   1   7   0  116.01    8.60
   1   7   0  110.53    9.36
  -2  -7   0   38.04    5.16
  -2  -7   0   37.40    3.80
  -2  -7   0   36.04    2.96
  -2  -7   0   34.84    2.72
   2   7   0   32.96    5.84
   2   7   0   33.32    5.12
  -3  -7   0   74.81    4.64
  -3  -7   0   67.17    4.48
  -3  -7   0   72.65    7.76
  -3  -7   0   69.57    6.36
  -3  -7   0   60.09    4.16
   3   7   0   72.05    8.76
   3   7   0   56.77    4.00
   3   7   0   64.77    6.92
  -4  -7   0  104.65    8.88
  -4  -7   0   95.45    6.12
  -4  -7   0   99.65   10.28
  -4  -7   0   93.45    6.92
  -4  -7   0   96.69    6.00
  -4  -7   0  100.25    6.24
   4   7   0   88.29    5.60
   4   7   0  100.85    6.24
  -5  -7   0    6.08    4.48
  -5  -7   0    5.72    1.40
  -5  -7   0    5.60    1.36
  -5  -7   0    1.88    1.20
  -5  -7   0    2.20    2.24
  -5  -7   0    3.76    1.20
   5   7   0    2.12    4.88
   5   7   0    3.88    1.00
   5   7   0    2.20    2.20
   5   7   0    5.16    1.48
  -6  -7   0   80.09    5.48
  -6  -7   0   59.37   11.00
  -6  -7   0   80.25    8.76
  -6  -7   0   73.25    5.12
   6   7   0   71.73   11.20
   6   7   0   64.73    5.48
   6   7   0   76.45    5.08
   6   7   0   73.05   13.60
  -7  -7   0  182.10   18.28
  -7  -7   0  168.06   10.16
  -7  -7   0  169.46    9.72
   7   7   0  171.26   22.92
   7   7   0  149.41    9.64
   3  -8   0   91.41    4.84
   3  -8   0   91.41    5.00
   3  -8   0   90.77    6.76
   3  -8   0   92.09    5.72
   2  -8   0  209.02   10.44
   2  -8   0  202.34   10.32
   2  -8   0  221.02   12.56
   1  -8   0    0.48    0.64
   1  -8   0    0.80    0.36
   1  -8   0    0.24    0.28
   1  -8   0    0.24    0.52
   0  -8   0   12.76    1.92
   0  -8   0   12.96    1.40
   0  -8   0   13.08    1.16
  -1  -8   0    1.00    1.64
  -1  -8   0    1.04    0.64
  -1  -8   0    0.08    0.40
  -1  -8   0    0.88    0.48
   1   8   0   -0.04    0.96
   1   8   0    0.00    2.68
  -2  -8   0    7.16    1.28
  -2  -8   0    6.20    2.80
  -2  -8   0    9.32    1.32
  -2  -8   0    7.60    1.84
  -2  -8   0    9.24    1.56
   2   8   0    8.64    2.64
   2   8   0   11.48    4.32
  -3  -8   0  215.90   14.64
  -3  -8   0  202.54   11.12
  -3  -8   0  207.30   11.60
  -3  -8   0  206.66   13.48
  -3  -8   0  208.26   11.36
   3   8   0  180.50   14.52
  -4  -8   0    3.84    1.24
  -4  -8   0    2.20    0.88
  -4  -8   0    2.04    1.80
  -4  -8   0    2.40    1.32
  -4  -8   0   -1.60    3.44
   4   8   0    2.80    2.48
   4   8   0    4.52    1.08
   4   8   0    8.72    5.92
   4   8   0    4.08    0.84
  -5  -8   0    0.56    0.72
  -5  -8   0    2.16    4.72
  -5  -8   0    0.64    1.52
  -5  -8   0    1.80    0.96
   5   8   0   -0.64    5.96
   5   8   0    1.20    0.96
   5   8   0    0.44    0.64
   5   8   0   -1.60    1.00
  -6  -8   0   14.48    2.36
  -6  -8   0    6.60    6.44
  -6  -8   0    8.84    1.64
   6   8   0    8.88    4.20
   6   8   0   11.48    1.76
   6   8   0    7.36    1.92
   2  -9   0   14.48    2.72
   2  -9   0   12.52    1.92
   2  -9   0   14.40    1.00
   2  -9   0   13.08    1.04
   1  -9   0    1.84    0.48
   1  -9   0    1.60    0.44
   1  -9   0    1.04    1.04
   1  -9   0    2.24    0.92
   0  -9   0   16.72    1.40
   0  -9   0   18.60    2.88
   0  -9   0   13.44    2.04
   0  -9   0   17.00    1.48
  -1  -9   0   16.88    1.76
  -1  -9   0   18.40    1.64
  -1  -9   0   12.76    2.64
  -1  -9   0   14.20    2.08
  -1  -9   0   18.52    2.52
   1   9   0   16.24    2.84
   1   9   0   11.80    3.88
  -2  -9   0    0.28    0.64
  -2  -9   0    0.08    1.04
  -2  -9   0    0.44    0.56
  -2  -9   0   -0.80    2.40
  -2  -9   0    0.68    0.64
   2   9   0   -4.76    4.12
  -3  -9   0   19.72    2.64
  -3  -9   0   25.88    5.24
  -3  -9   0   21.72    2.60
  -3  -9   0   26.80    2.72
  -3  -9   0   24.68    3.92
   3   9   0   19.24    6.88
   3   9   0   14.72    4.16
  -4  -9   0    6.44    5.04
  -4  -9   0    3.04    1.20
  -4  -9   0    8.28    2.76
  -4  -9   0    4.68    1.32
  -4  -9   0    6.24    1.32
   4   9   0    4.20    3.12
  -5  -9   0   10.04    6.04
  -5  -9   0    3.92    1.16
  -5  -9   0    4.80    1.44
   5   9   0    5.40    1.04
   5   9   0   16.44    8.84
   5   9   0    3.36    1.16
  -1 -10   0    0.04    0.96
  -1 -10   0    0.28    0.52
  -1 -10   0   -0.12    0.40
   1  10   0    1.04    3.84
   1  10   0    0.88    2.68
  -2 -10   0   88.13    5.28
  -2 -10   0   83.37    5.84
  -2 -10   0   86.93    7.64
  -2 -10   0   83.21    6.16
  -2 -10   0   78.05    5.08
   2  10   0   67.17    6.92
   2  10   0   69.37    9.72
   4   9  -1    2.04    8.20
   4   9  -1   12.72    4.36
  -4  -9   1   20.64    2.80
  -4  -9   1   15.48    2.28
  -4  -9   1    9.04    6.16
  -4  -9   1   19.72    4.36
   3   9  -1   31.32    6.00
   3   9  -1   34.28    8.84
  -3  -9   1   37.24    5.24
  -3  -9   1   41.04    3.32
  -3  -9   1   38.00    3.44
  -3  -9   1   40.28    6.80
   2   9  -1   25.48    6.40
   2   9  -1   25.08    4.64
  -2  -9   1   34.76    4.96
  -2  -9   1   31.44    2.96
  -2  -9   1   27.40    2.56
  -2  -9   1   26.48    2.32
  -2  -9   1   31.24    3.36
   1   9  -1   77.89    7.60
   1   9  -1   72.73    5.96
  -1  -9   1   97.93    5.28
  -1  -9   1   75.09    5.96
  -1  -9   1   92.81    5.84
  -1  -9   1   83.17    4.92
  -1  -9   1   83.13    5.32
   0  -9   1   38.40    4.36
   0  -9   1   33.00    2.28
   0  -9   1   33.32    2.40
   0  -9   1   31.76    2.96
   1  -9   1    2.88    0.60
   1  -9   1    4.60    1.48
   1  -9   1    3.00    0.56
   1  -9   1    3.68    1.00
   2  -9   1   -0.36    0.40
   2  -9   1   -0.12    0.16
   2  -9   1    0.04    0.20
   2  -9   1    0.00    0.80
   5   8  -1   26.68    2.24
   5   8  -1   16.16    7.32
   5   8  -1   22.32    2.88
  -5  -8   1   19.00    4.52
  -5  -8   1   22.84    2.96
  -5  -8   1   23.56    2.92
  -5  -8   1   15.92    6.72
   4   8  -1    6.52    6.68
   4   8  -1   14.24    1.48
   4   8  -1    9.16    1.40
   4   8  -1   14.04    4.28
  -4  -8   1   12.20    2.08
  -4  -8   1   14.00    5.88
  -4  -8   1    9.64    2.12
  -4  -8   1    6.80    2.72
  -4  -8   1   11.12    1.80
  -4  -8   1    8.68    1.80
   3   8  -1   21.12    4.68
   3   8  -1   17.84    6.08
  -3  -8   1   23.84    3.32
  -3  -8   1   28.96    3.48
  -3  -8   1   30.08    2.80
  -3  -8   1   23.80    5.44
  -3  -8   1   28.84    2.40
  -3  -8   1   29.28    4.72
   2   8  -1    1.36    3.88
   2   8  -1    5.24    2.08
  -2  -8   1    4.40    1.56
  -2  -8   1    5.96    1.36
  -2  -8   1    7.76    1.20
  -2  -8   1    9.16    3.04
  -2  -8   1    6.60    1.28
   1   8  -1   16.92    4.16
   1   8  -1   22.28    3.52
  -1  -8   1   24.88    3.36
  -1  -8   1   22.28    1.84
  -1  -8   1   23.84    2.40
  -1  -8   1   20.16    2.48
  -1  -8   1   29.00    2.16
   0  -8   1  115.29    7.32
   0  -8   1  123.53    6.56
   0  -8   1  128.53    6.76
   1  -8   1   49.80    4.20
   1  -8   1   44.12    2.60
   1  -8   1   46.28    2.72
   1  -8   1   47.00    3.48
   2  -8   1   16.48    2.12
   2  -8   1   16.24    2.56
   2  -8   1   15.32    0.96
   3  -8   1    2.76    0.88
   3  -8   1    1.20    1.08
   6   7  -1   12.12    4.56
   6   7  -1    5.84    7.48
   6   7  -1   10.80    2.20
   6   7  -1    9.60    1.64
  -6  -7   1    3.32    6.44
  -6  -7   1   15.16    2.40
  -6  -7   1   14.56    4.68
  -6  -7   1   11.92    1.92
   5   7  -1   53.25   10.88
   5   7  -1   52.17    3.60
   5   7  -1   45.88    4.00
   5   7  -1   54.57    9.00
  -5  -7   1   44.00    7.28
  -5  -7   1   46.20    9.08
  -5  -7   1   53.93    4.72
  -5  -7   1   46.64    3.80
  -5  -7   1   47.92    4.04
  -5  -7   1   49.04    3.88
   4   7  -1  108.61    7.12
   4   7  -1  102.45   17.84
   4   7  -1  117.05    6.28
  -4  -7   1  118.57    6.92
  -4  -7   1   92.93    6.48
  -4  -7   1  113.25    6.96
  -4  -7   1  103.57    9.36
  -4  -7   1   99.89   10.68
   3   7  -1   88.21    8.84
   3   7  -1  101.41    5.32
   3   7  -1   84.73    5.44
   3   7  -1   84.25   10.36
  -3  -7   1  108.05    6.28
  -3  -7   1   98.61    6.16
  -3  -7   1   95.89    6.80
  -3  -7   1  111.25    9.60
  -3  -7   1  100.21    5.88
  -3  -7   1   97.97    8.28
   2   7  -1  131.45   10.72
   2   7  -1  145.25   12.20
  -2  -7   1  138.21    9.80
  -2  -7   1  144.41    8.00
  -2  -7   1  149.93    8.40
  -2  -7   1  151.86    8.52
  -2  -7   1  160.42   11.04
   1   7  -1   11.52    2.52
   1   7  -1   12.24    3.60
  -1  -7   1   16.56    2.44
  -1  -7   1   18.32    2.96
  -1  -7   1   10.08    1.60
  -1  -7   1   16.20    1.88
  -1  -7   1   14.28    1.48
   0   7  -1  188.70   10.44
   0   7  -1  188.38   10.76
   0  -7   1  203.66   10.60
   0  -7   1  205.14   10.84
   0  -7   1  200.90   10.00
   1  -7   1   14.36    1.16
   1  -7   1   18.72    1.76
   1  -7   1   15.24    2.32
   1  -7   1   16.76    1.12
   2  -7   1   31.52    2.52
   2  -7   1   30.88    3.04
   3  -7   1   41.40    3.00
   3  -7   1   39.60    3.64
   4  -7   1   31.28    1.88
   4  -7   1   30.32    2.12
   4  -7   1   26.48    3.48
   4  -7   1   27.76    2.24
   7   6  -1  130.25   19.48
   7   6  -1  157.58    9.08
   7   6  -1  128.37   14.16
  -7  -6   1  148.25    8.72
  -7  -6   1  153.58    9.36
   6   6  -1   25.00    6.28
   6   6  -1   17.32    2.84
   6   6  -1   20.68    8.84
  -6  -6   1   24.72    7.36
  -6  -6   1   15.92    2.08
  -6  -6   1   15.80    4.52
  -6  -6   1   24.36    2.96
   5   6  -1  130.77   12.12
   5   6  -1  122.33    8.16
   5   6  -1  133.89    7.56
   5   6  -1   93.33   14.12
  -5  -6   1  136.85   11.52
  -5  -6   1  133.77    8.04
  -5  -6   1  134.21    8.84
  -5  -6   1  135.17    7.76
  -5  -6   1  111.05   12.56
   4   6  -1  179.74   14.36
   4   6  -1  174.34   15.72
   4   6  -1  193.18   10.76
   4   6  -1  196.66   10.08
  -4  -6   1  168.50   14.56
  -4  -6   1  182.62   11.16
  -4  -6   1  176.22   10.52
  -4  -6   1  186.50   10.36
  -4  -6   1  209.90   14.20
   3   6  -1    1.36    0.72
   3   6  -1    1.84    1.88
   3   6  -1    1.72    0.56
   3   6  -1    2.00    3.32
  -3  -6   1    1.84    1.00
  -3  -6   1    1.80    0.76
  -3  -6   1    1.68    0.68
  -3  -6   1    1.60    1.52
  -3  -6   1    1.00    2.40
  -3  -6   1    3.36    1.00
   2   6  -1   13.32    4.32
   2   6  -1   18.92    4.64
   2   6  -1   13.28    0.96
  -2  -6   1   10.76    1.36
  -2  -6   1    8.08    2.96
  -2  -6   1   16.64    2.08
  -2  -6   1   10.68    2.56
  -2  -6   1   10.08    1.56
   1   6  -1   58.09    5.24
   1   6  -1   67.77    6.52
  -1  -6   1   58.61    5.24
  -1  -6   1   59.81    3.52
  -1  -6   1   63.33    4.76
  -1  -6   1   60.49    3.80
  -1  -6   1   56.93    3.96
   0   6  -1   73.85    5.16
   0   6  -1   76.45    5.72
   0  -6   1   80.13    4.32
   0  -6   1   78.61    4.92
   0  -6   1   84.45    4.72
   0  -6   1   88.73    5.00
   1  -6   1   28.92    1.60
   1  -6   1   24.40    2.20
   1  -6   1   30.40    1.72
   1  -6   1   27.08    2.64
   2  -6   1    7.92    1.20
   2  -6   1   11.40    1.96
   3  -6   1  569.30   29.36
   4  -6   1    8.88    1.84
   4  -6   1    6.92    1.00
   4  -6   1    8.28    0.92
   4  -6   1    6.08    0.96
   5  -6   1   41.80    3.80
   5  -6   1   41.40    2.48
   5  -6   1   47.00    2.84
   5  -6   1   40.92    3.04
   7   5  -1   26.40    2.96
   7   5  -1   19.96    8.60
   7   5  -1   22.64    6.48
  -7  -5   1   14.72    7.60
  -7  -5   1   24.36    2.28
  -7  -5   1   23.56    6.08
  -7  -5   1   24.56    3.16
   6   5  -1   18.88    3.04
   6   5  -1   18.12    5.40
   6   5  -1   24.88    8.56
   6   5  -1   24.32    2.80
  -6  -5   1   36.92    8.48
  -6  -5   1   28.08    2.68
  -6  -5   1   27.76    3.20
  -6  -5   1   26.60    5.64
  -6  -5   1   24.28    3.32
   5   5  -1  238.18   18.04
   5   5  -1  238.18   13.08
   5   5  -1  269.03   20.28
  -5  -5   1  251.67   13.12
  -5  -5   1  256.67   14.28
  -5  -5   1  242.82   13.36
  -5  -5   1  240.74   17.24
  -5  -5   1  234.94   13.48
  -5  -5   1  232.90   18.76
   4   5  -1  102.33    6.04
   4   5  -1   88.93    9.12
   4   5  -1   96.53   10.88
   4   5  -1  100.57    6.60
  -4  -5   1  108.21    6.96
  -4  -5   1  119.53    6.64
  -4  -5   1   93.89    8.84
  -4  -5   1  100.65    6.20
  -4  -5   1  104.33    6.16
  -4  -5   1  104.53   10.36
   3   5  -1   92.17    5.40
   3   5  -1  103.25    6.00
  -3  -5   1   98.05    5.76
  -3  -5   1   97.49    6.36
  -3  -5   1  100.85    6.04
  -3  -5   1   83.93    7.76
  -3  -5   1   95.93    5.68
  -3  -5   1   97.09    9.12
   2   5  -1   11.12    1.32
   2   5  -1   10.80    1.08
   2   5  -1    5.92    2.72
   2   5  -1   11.76    2.80
  -2  -5   1    5.00    2.44
  -2  -5   1   10.24    2.44
  -2  -5   1   11.92    1.60
  -2  -5   1    9.08    1.36
  -2  -5   1    8.28    1.16
   1   5  -1  853.69   45.88
  -1  -5   1  907.13   45.84
   0   5  -1  108.09    6.80
   0   5  -1  103.01    7.16
   0  -5   1  109.41    5.76
   0  -5   1  113.05    5.96
   0  -5   1  112.45    6.32
   0  -5   1  116.37    6.60
   0  -5   1  122.69    6.40
   1  -5   1  229.70   12.36
   2  -5   1   25.12    1.92
   2  -5   1   28.60    2.52
   3  -5   1   65.49    3.56
   3  -5   1   72.65    4.04
   3  -5   1   66.25    4.76
   4  -5   1   43.68    2.60
   4  -5   1   42.20    2.64
   4  -5   1   43.52    2.76
   4  -5   1   39.64    3.52
   5  -5   1    1.92    1.04
   5  -5   1    1.24    0.56
  -6   5  -1    9.84    2.20
   6  -5   1    8.72    1.64
   6  -5   1    9.28    2.00
   6  -5   1    8.48    1.28
   6  -5   1    8.80    3.32
   8   4  -1   28.56    7.72
   8   4  -1   39.72    3.52
   8   4  -1   39.24   12.80
  -8  -4   1   40.32    2.96
  -8  -4   1   40.60    3.52
  -8  -4   1   29.00    6.80
  -8  -4   1   14.68    9.56
   7   4  -1    7.04    7.68
   7   4  -1   16.68    5.00
   7   4  -1   10.80    1.92
  -7  -4   1    9.24    1.40
  -7  -4   1   11.76    4.08
  -7  -4   1   14.24    2.28
   6   4  -1   50.65   10.32
   6   4  -1   53.97    8.92
   6   4  -1   54.65    3.96
   6   4  -1   46.36    5.92
  -6  -4   1   57.93    9.96
  -6  -4   1   54.81    3.68
  -6  -4   1   61.33    8.84
  -6  -4   1   50.97    4.08
   5   4  -1  479.97   32.84
   5   4  -1  537.85   27.24
   5   4  -1  509.13   31.52
  -5  -4   1  599.46   31.76
  -5  -4   1  498.53   27.68
  -5  -4   1  495.69   31.96
   4   4  -1    7.08    4.88
   4   4  -1   11.76    2.00
   4   4  -1   12.68    3.68
   4   4  -1   11.04    1.48
  -4  -4   1   13.16    1.92
  -4  -4   1   15.44    3.80
  -4  -4   1   10.48    3.76
  -4  -4   1   10.96    1.64
  -4  -4   1   15.76    2.32
   3   4  -1   43.20    6.24
   3   4  -1   51.85    7.32
   3   4  -1   48.92    3.52
   3   4  -1   45.28    3.00
  -3  -4   1   44.16    3.56
  -3  -4   1   49.84    3.48
  -3  -4   1   47.08    6.00
  -3  -4   1   47.36    3.12
  -3  -4   1   41.68    5.84
   2   4  -1  101.65    8.96
   2   4  -1  101.81    5.76
   2   4  -1  109.65    8.32
   2   4  -1  110.37    6.16
  -2  -4   1  106.09    8.64
  -2  -4   1  115.33    6.28
  -2  -4   1  109.81    5.92
  -2  -4   1  109.05    6.48
  -2  -4   1  112.69    8.04
   1   4  -1  396.64   21.44
   1   4  -1  361.64   20.60
  -1  -4   1  380.68   20.28
  -1  -4   1  369.28   20.72
   0   4  -1 1308.89   66.81
   0  -4   1 1397.06   66.33
   1  -4   1   25.64    1.84
   3  -4   1   10.24    0.84
   3  -4   1    8.68    1.52
   3  -4   1   12.60    1.04
   3  -4   1   11.04    0.84
  -4   4  -1    8.48    2.00
  -4   4  -1   10.72    1.76
  -4   4  -1   10.08    1.44
   4  -4   1   13.00    1.36
   4  -4   1   10.96    1.92
   4  -4   1    6.76    1.52
   4  -4   1    9.52    2.40
   4  -4   1   10.28    1.24
   4  -4   1    9.80    0.84
  -5   4  -1  142.49    8.64
  -5   4  -1  145.01    9.00
   5  -4   1  143.49    7.60
   5  -4   1  134.57    7.80
   5  -4   1  135.09    9.44
   5  -4   1  139.37    8.60
   5  -4   1  136.37   10.52
  -6   4  -1    3.04    1.20
   6  -4   1    3.68    1.12
   6  -4   1    4.16    4.36
   6  -4   1    3.84    1.20
   6  -4   1    1.52    0.76
  -7   4  -1   12.68    2.44
   7  -4   1    6.32    2.00
   7  -4   1   14.72    1.96
   7  -4   1    8.84    1.96
   8   3  -1   39.12    3.36
   8   3  -1   41.44    8.96
   8   3  -1   14.84   10.04
  -8  -3   1   35.96    3.20
  -8  -3   1   30.16    9.92
  -8  -3   1   36.48    7.44
  -8  -3   1   34.12    2.56
   7   3  -1   -0.40    0.56
   7   3  -1    1.16    6.08
   7   3  -1    0.96    2.12
   7   3  -1   -0.24    0.56
  -7  -3   1   -0.44    0.44
  -7  -3   1    0.56    5.20
  -7  -3   1    0.36    0.40
  -7  -3   1    0.56    0.80
  -7  -3   1    0.16    0.80
  -7  -3   1    1.56    2.08
   6   3  -1  165.46   16.28
   6   3  -1  154.66   13.96
   6   3  -1  166.66    9.64
  -6  -3   1  178.06    9.20
  -6  -3   1  175.74    9.88
  -6  -3   1  173.90   15.68
  -6  -3   1  157.14   13.56
   5   3  -1   72.61    5.28
   5   3  -1   66.09    4.56
   5   3  -1   74.21   10.64
  -5  -3   1   71.33    5.28
  -5  -3   1   70.41   10.12
  -5  -3   1   76.65    4.84
  -5  -3   1   73.93    4.92
  -5  -3   1   70.49    7.64
   4   3  -1    0.04    1.16
   4   3  -1   -0.92    0.32
   4   3  -1   -0.12    0.36
   4   3  -1    1.52    1.96
  -4  -3   1   -0.96    0.80
  -4  -3   1    0.56    0.52
  -4  -3   1    0.24    0.52
  -4  -3   1   -1.32    2.24
  -4  -3   1   -0.04    0.52
   3   3  -1   89.97    8.52
   3   3  -1   85.93    7.56
   3   3  -1   86.73    5.00
   3   3  -1   91.01    5.52
  -3  -3   1   86.21    5.08
  -3  -3   1   85.89    7.36
  -3  -3   1   92.21    8.36
  -3  -3   1   84.61    5.52
  -3  -3   1   92.77    5.44
   2   3  -1 1681.01   86.29
  -2  -3   1 1737.41   86.09
   1   3  -1   54.21    2.88
   1   3  -1   53.77    4.96
   1   3  -1   57.49    3.12
   1   3  -1   55.41    4.48
  -1  -3   1   48.56    2.92
  -1  -3   1   57.33    4.72
  -1  -3   1   51.85    3.20
  -1  -3   1   51.29    4.20
   0   3  -1  236.26   13.16
   0  -3   1  250.19   12.96
   2  -3   1   12.16    1.52
   2  -3   1   14.04    1.04
  -3   3  -1  371.44   18.52
   3  -3   1  339.51   19.20
  -4   3  -1   15.68    2.08
  -4   3  -1   11.24    1.96
  -4   3  -1    8.20    2.16
   4  -3   1   10.92    1.76
   4  -3   1   13.96    1.44
   4  -3   1   11.88    1.28
   4  -3   1   13.96    2.64
  -5   3  -1   92.97    6.64
  -5   3  -1   91.37    7.32
  -5   3  -1   93.05    6.08
   5  -3   1   80.89    7.24
   5  -3   1  100.01    5.28
   5  -3   1   70.29    8.12
   5  -3   1   91.21    6.00
   5  -3   1   86.73    5.40
  -6   3  -1    9.84    3.32
  -6   3  -1   14.76    2.32
  -6   3  -1   11.32    2.40
   6  -3   1   11.84    1.64
   6  -3   1   15.40    5.24
   6  -3   1   11.80    1.84
   6  -3   1    7.32    1.60
   6  -3   1   14.76    4.00
  -7   3  -1   43.56    7.12
  -7   3  -1   68.41    5.32
   7  -3   1   66.13    5.12
   7  -3   1   66.09    4.36
   7  -3   1   60.29    4.76
   8   2  -1    7.64    8.72
   8   2  -1   19.32    4.12
   8   2  -1   19.64    2.68
  -8  -2   1   17.80    8.36
  -8  -2   1   18.40    2.36
  -8  -2   1   21.40    1.76
  -8  -2   1   18.04    1.48
   7   2  -1    7.44    1.52
   7   2  -1    8.24    2.00
   7   2  -1   12.56    2.44
   7   2  -1    5.72    3.56
   7   2  -1   10.44    6.68
  -7  -2   1    8.68    1.16
  -7  -2   1    8.84    2.00
  -7  -2   1   10.00    3.64
  -7  -2   1    5.56    5.48
  -7  -2   1    7.92    1.56
  -7  -2   1   10.04    2.12
  -7  -2   1    8.64    1.32
   6   2  -1  340.55   17.84
   6   2  -1  354.08   18.88
   6   2  -1  339.19   25.00
   6   2  -1  319.35   22.80
  -6  -2   1  359.52   24.36
  -6  -2   1  352.80   17.96
  -6  -2   1  332.07   17.92
  -6  -2   1  346.15   17.20
  -6  -2   1  331.15   18.80
  -6  -2   1  313.87   22.04
   5   2  -1  199.54   11.20
   5   2  -1  179.26   14.84
   5   2  -1  209.34   11.96
   5   2  -1  212.46   12.04
   5   2  -1  235.62   17.56
  -5  -2   1  230.90   15.44
  -5  -2   1  224.22   16.36
  -5  -2   1  211.90   11.40
  -5  -2   1  198.50   11.36
  -5  -2   1  205.30   12.08
   4   2  -1    6.72    1.08
   4   2  -1    7.76    3.16
   4   2  -1    5.96    2.32
   4   2  -1    4.36    1.16
   4   2  -1    3.68    1.08
  -4  -2   1    3.16    0.80
  -4  -2   1    6.64    1.44
  -4  -2   1    5.44    2.28
  -4  -2   1    6.04    1.12
  -4  -2   1    4.80    2.88
   3   2  -1  248.82   16.00
   3   2  -1  243.46   16.96
  -3  -2   1  258.07   13.24
  -3  -2   1  249.02   15.80
  -3  -2   1  284.31   17.08
   2   2  -1 2476.65  119.45
  -2  -2   1 2330.19  118.97
  -1  -2   1 4709.43  255.27
   0   2  -1   42.60    3.12
   0   2  -1   40.64    2.88
   0  -2   1   41.88    2.84
   0  -2   1   44.12    2.28
   0  -2   1   41.24    3.04
  -2   2  -1  314.03   16.04
   2  -2   1  312.47   16.48
  -3   2  -1  578.82   29.64
   3  -2   1  567.06   30.28
  -4   2  -1  160.02    9.00
  -4   2  -1  169.46   10.64
  -4   2  -1  146.09    9.72
   4  -2   1  148.41   10.36
   4  -2   1  167.46    8.28
   4  -2   1  147.25    8.32
   4  -2   1  159.86   11.40
   4  -2   1  158.54    8.92
  -5   2  -1   87.25    6.96
  -5   2  -1   83.65    5.84
  -5   2  -1   87.45    7.76
   5  -2   1   85.01    5.40
   5  -2   1   88.17    7.68
   5  -2   1   86.81    5.76
   5  -2   1   91.85    5.20
   5  -2   1  105.97    9.20
  -6   2  -1   14.68    2.40
  -6   2  -1   15.56    4.32
  -6   2  -1   18.92    3.56
   6  -2   1   19.48    2.44
   6  -2   1   18.80    2.16
   6  -2   1   21.04    2.92
  -7   2  -1    3.84    4.32
  -7   2  -1    3.20    1.40
   7  -2   1    2.52    1.00
   7  -2   1    1.56    1.00
   7  -2   1   -1.32    5.44
   7  -2   1    0.40    0.80
   8   1  -1   -0.08    0.84
   8   1  -1    3.84    8.64
  -8  -1   1    1.52    0.84
  -8  -1   1    1.28    0.36
  -8  -1   1    1.04    0.32
  -8  -1   1   -1.84    6.20
  -8  -1   1    0.48    0.76
   7   1  -1    3.24    0.96
   7   1  -1    3.92    1.56
   7   1  -1    5.64    1.76
  -7  -1   1    5.56    3.88
  -7  -1   1    3.76    1.00
  -7  -1   1    3.88    4.56
  -7  -1   1    0.20    1.04
  -7  -1   1    2.48    0.60
   6   1  -1   16.40    6.12
   6   1  -1   30.12    3.00
   6   1  -1   24.96    3.32
   6   1  -1   25.00    5.56
  -6  -1   1   18.88    4.72
  -6  -1   1   26.16    2.40
  -6  -1   1   27.36    2.00
  -6  -1   1   32.64    3.96
  -6  -1   1   25.28    1.80
  -6  -1   1   22.16    2.48
   5   1  -1    8.24    1.72
   5   1  -1   10.88    4.36
   5   1  -1   12.52    1.64
   5   1  -1   10.52    1.84
  -5  -1   1    7.48    1.72
  -5  -1   1   13.52    1.76
  -5  -1   1    8.68    1.44
  -5  -1   1   10.48    4.12
  -5  -1   1   10.24    3.20
   4   1  -1   87.41    5.56
   4   1  -1   76.89    7.64
   4   1  -1   96.81    5.24
   4   1  -1   89.33    5.68
   4   1  -1   87.17    8.88
  -4  -1   1   89.97    5.28
  -4  -1   1   83.57    5.20
  -4  -1   1   93.77    8.84
  -4  -1   1   82.09    7.56
  -4  -1   1   89.73    5.76
   3   1  -1 1283.17   67.81
  -3  -1   1 1342.97   67.69
   2   1  -1  262.71   15.68
   2   1  -1  228.66   14.76
  -2  -1   1  255.71   15.48
  -2  -1   1  287.07   15.16
   1   1  -1    9.92    1.08
   1   1  -1   10.20    1.88
   1   1  -1    9.96    0.80
   1   1  -1    9.72    1.08
   1   1  -1    7.76    1.80
  -1  -1   1    8.28    0.96
  -1  -1   1   10.12    2.00
  -1  -1   1   12.36    2.00
   0   1  -1  806.32   40.48
   0  -1   1  838.00   40.52
  -1   1  -1 1577.76   83.05
   1  -1   1 1604.52   82.97
  -2   1  -1  596.42   30.16
   2  -1   1  596.38   30.48
  -3   1  -1  167.98   10.88
  -3   1  -1  169.74   10.44
  -3   1  -1  190.74    9.60
   3  -1   1  178.74   10.88
   3  -1   1  179.66    9.48
   3  -1   1  178.30   11.40
  -4   1  -1  336.67   20.12
  -4   1  -1  380.28   21.20
   4  -1   1  373.36   21.88
  -5   1  -1    3.24    2.84
  -5   1  -1    5.84    0.76
  -5   1  -1    6.08    2.08
  -5   1  -1    4.60    0.80
   5  -1   1    6.12    2.12
   5  -1   1    7.32    1.52
   5  -1   1    3.96    0.92
   5  -1   1    4.44    1.20
   5  -1   1    9.96    3.84
  -6   1  -1   91.17    5.44
  -6   1  -1   94.01    8.28
  -6   1  -1  108.09    5.32
  -6   1  -1  102.17    6.76
  -6   1  -1   91.97    9.28
   6  -1   1   94.77   13.40
   6  -1   1   91.85    6.24
   6  -1   1   99.61    6.60
   6  -1   1  104.05   15.72
   6  -1   1  100.05    5.96
  -7   1  -1  440.60   22.36
  -7   1  -1  469.57   28.40
   7  -1   1  445.28   23.12
   7  -1   1  439.92   24.76
   7  -1   1  429.40   30.08
   7  -1   1  468.49   24.12
  -8   1  -1    3.56    0.68
  -8   1  -1    5.00    0.72
   8  -1   1    7.56    1.56
   8  -1   1    3.76    1.44
   8   0  -1   45.36    4.48
   8   0  -1   52.01    5.92
   8   0  -1   45.12   11.28
  -8   0   1   39.52   10.48
  -8   0   1   42.96    3.16
   7   0  -1   35.60    7.16
   7   0  -1   39.24    3.84
   7   0  -1   38.12    4.44
   7   0  -1   35.16    3.08
   7   0  -1   57.93   10.48
  -7   0   1   39.60    4.68
  -7   0   1   38.84    8.16
  -7   0   1   34.68    6.24
  -7   0   1   36.60    3.00
  -7   0   1   38.64    2.92
   6   0  -1  147.37    9.04
   6   0  -1  130.65   12.16
   6   0  -1  134.97    8.64
   6   0  -1  119.29   13.48
  -6   0   1  148.41    7.36
  -6   0   1  170.42   14.04
  -6   0   1  138.89    8.20
  -6   0   1  161.02    9.48
  -6   0   1  153.38    8.16
  -6   0   1  127.01   11.36
  -6   0   1  148.09    7.48
   5   0  -1   16.96    4.24
   5   0  -1   18.96    2.60
   5   0  -1   15.84    1.88
   5   0  -1   19.60    2.48
   5   0  -1   22.92    5.60
  -5   0   1   15.92    2.36
  -5   0   1   18.76    1.96
  -5   0   1   14.96    3.72
  -5   0   1   16.08    1.28
  -5   0   1   16.44    4.64
  -5   0   1   14.20    1.80
   4   0  -1   31.48    2.76
   4   0  -1   31.92    5.16
   4   0  -1   30.08    2.32
   4   0  -1   30.56    5.60
   4   0  -1   29.72    2.60
  -4   0   1   31.12    5.40
  -4   0   1   34.48    2.40
  -4   0   1   28.36    2.28
  -4   0   1   35.24    2.08
  -4   0   1   35.56    5.28
  -4   0   1   34.08    2.88
   3   0  -1 1859.35   96.81
  -3   0   1 1985.36   96.73
  -2   0   1 1834.10   91.17
   1   0  -1  575.06   29.00
  -1   0   1  549.73   28.84
   0   0  -1 1948.19  113.77
   1   0   1 2139.41  112.25
   2   0   1 2556.22  141.77
  -3   0  -1  105.65    7.32
  -3   0  -1  111.57    6.16
  -3   0  -1  107.61    5.76
  -3   0  -1  103.13    7.72
   3   0   1  109.25    7.64
   3   0   1  106.45    8.12
   3   0   1  111.41    6.12
   3   0   1  109.41    5.80
   3   0   1  107.97    5.88
  -4   0  -1  275.07   15.24
  -4   0  -1  218.78   12.92
  -4   0  -1  265.51   15.92
  -4   0  -1  246.62   12.52
   4   0   1  237.74   15.20
   4   0   1  245.42   12.80
   4   0   1  233.18   15.96
  -5   0  -1  401.76   21.96
  -5   0  -1  374.20   18.52
  -5   0  -1  327.55   22.20
   5   0   1  376.96   19.04
   5   0   1  340.71   23.20
   5   0   1  362.04   22.24
  -6   0  -1   56.57    8.16
  -6   0  -1   60.69    6.40
  -6   0  -1   64.65    3.80
  -6   0  -1   64.21    4.12
  -6   0  -1   64.01    4.84
   6   0   1   66.65    4.84
   6   0   1   61.85    4.56
   6   0   1   66.21    9.68
   6   0   1   56.49    8.16
   6   0   1   58.25    4.12
  -7   0  -1  376.44   24.80
  -7   0  -1  376.28   18.88
  -7   0  -1  390.92   18.56
  -7   0  -1  343.39   22.80
   7   0   1  311.63   25.40
   7   0   1  372.08   20.08
   7   0   1  372.64   19.24
   7   0   1  346.95   24.16
  -8   0  -1    0.76    0.64
  -8   0  -1    1.72    5.92
  -8   0  -1    0.20    0.48
   8   0   1    1.56    8.48
   8   0   1    0.48    0.88
   8   0   1   -0.20    0.64
   8  -1  -1   36.44    5.04
   8  -1  -1   42.28    4.76
  -8   1   1   38.84    2.80
  -8   1   1   36.28    2.52
   7  -1  -1    3.08    6.12
   7  -1  -1   -0.08    0.56
   7  -1  -1    0.40    0.92
   7  -1  -1   -0.32    0.60
  -7   1   1   -0.80    0.28
  -7   1   1    0.40    0.84
  -7   1   1    0.88    0.60
  -7   1   1    2.52    4.76
   6  -1  -1   10.76    5.16
   6  -1  -1    9.12    2.48
   6  -1  -1   14.00    2.28
   6  -1  -1   10.48    3.88
   6  -1  -1   11.36    1.68
  -6   1   1    9.68    4.44
  -6   1   1    8.12    1.28
  -6   1   1    8.72    1.84
  -6   1   1    8.76    1.20
  -6   1   1    5.92    2.40
   5  -1  -1   27.92    2.32
   5  -1  -1   31.48    3.52
   5  -1  -1   26.48    2.96
   5  -1  -1   32.44    5.76
  -5   1   1   29.24    1.80
  -5   1   1   21.56    4.36
  -5   1   1   28.20    5.64
  -5   1   1   27.72    3.28
  -5   1   1   28.60    2.08
  -5   1   1   25.24    2.08
   4  -1  -1  123.65   11.08
   4  -1  -1  144.21   10.64
   4  -1  -1  145.09    8.12
   4  -1  -1  150.14    8.40
   4  -1  -1  152.42    7.80
  -4   1   1  144.81    7.56
  -4   1   1  137.09    7.56
  -4   1   1  136.53    8.36
  -4   1   1  136.29   10.92
  -4   1   1  142.81   10.24
   3  -1  -1   61.21    5.72
   3  -1  -1   71.05    4.52
   3  -1  -1   69.93    4.28
   3  -1  -1   73.05    6.72
  -3   1   1   71.37    6.48
  -3   1   1   73.37    3.72
  -3   1   1   68.45    3.92
  -3   1   1   68.49    4.52
  -3   1   1   72.01    5.88
  -3   1   1   68.89    3.92
   2  -1  -1   20.20    1.72
   2  -1  -1   23.88    1.32
   2  -1  -1   17.56    2.96
   2  -1  -1   18.52    2.84
   2  -1  -1   23.16    1.60
   2  -1  -1   19.20    1.40
  -2   1   1   20.04    3.04
  -2   1   1   20.52    1.40
  -2   1   1   20.16    1.36
  -2   1   1   19.00    1.32
  -2   1   1   15.44    2.48
  -2   1   1   21.96    1.76
   1  -1  -1  231.82   12.88
  -1   1   1  235.14   12.88
   0   1   1  290.87   15.00
  -1  -1  -1    1.88    0.36
  -1  -1  -1    0.48    0.16
  -1  -1  -1    0.44    0.52
  -1  -1  -1    0.48    0.24
  -1  -1  -1    0.52    0.52
   1   1   1    0.88    0.80
   1   1   1    0.60    0.24
   1   1   1    1.44    0.28
   1   1   1    0.36    0.56
   1   1   1    0.36    0.24
  -2  -1  -1  286.07   15.04
   2   1   1  243.06   14.92
  -3  -1  -1  271.39   15.36
  -3  -1  -1  247.94   15.72
   3   1   1  273.39   15.68
   3   1   1  265.47   16.28
  -4  -1  -1    6.76    0.60
  -4  -1  -1    6.44    1.04
  -4  -1  -1    8.08    1.04
  -4  -1  -1    3.96    1.00
  -4  -1  -1    6.00    2.08
  -4  -1  -1    6.52    2.48
   4   1   1    8.28    1.44
   4   1   1    8.16    1.08
   4   1   1    5.84    2.16
   4   1   1    2.16    2.20
   4   1   1    8.16    1.32
  -5  -1  -1  147.65    8.04
  -5  -1  -1  145.97   11.96
  -5  -1  -1  151.98    8.20
  -5  -1  -1  124.57   10.60
  -5  -1  -1  148.53    7.48
  -5  -1  -1  152.66    8.88
   5   1   1  145.09    8.56
   5   1   1  161.94   12.96
   5   1   1  155.42    8.24
   5   1   1  152.54    8.80
   5   1   1  136.49   11.36
  -6  -1  -1  490.61   27.80
  -6  -1  -1  453.65   24.48
  -6  -1  -1  453.37   23.64
  -6  -1  -1  476.09   23.44
  -6  -1  -1  468.05   29.12
   6   1   1  472.65   24.52
   6   1   1  498.81   28.92
   6   1   1  406.96   29.36
  -7  -1  -1   -6.40    3.56
  -7  -1  -1    5.00    0.96
  -7  -1  -1    4.72    1.16
   7   1   1    1.64    1.12
   7   1   1    2.12    1.00
   7   1   1    3.40    1.20
  -8  -1  -1    5.32    1.08
  -8  -1  -1   -1.40    5.44
   8   1   1    5.36    7.52
   8   1   1    6.40    1.84
   8   1   1    5.52    1.40
   7  -2  -1    6.56    5.60
   7  -2  -1    3.24    1.00
   7  -2  -1    4.64    1.40
   7  -2  -1    2.32    1.28
  -7   2   1    3.00    0.56
  -7   2   1    5.72    1.72
  -7   2   1   -1.52    4.20
   6  -2  -1   18.56    4.56
   6  -2  -1   12.92    1.80
   6  -2  -1   15.44    2.44
   6  -2  -1   20.92    3.00
   6  -2  -1   21.32    5.96
  -6   2   1   14.44    1.24
  -6   2   1   12.60    3.36
  -6   2   1   15.44    5.28
  -6   2   1   13.08    2.72
   5  -2  -1    9.48    1.40
   5  -2  -1    6.24    1.40
   5  -2  -1    6.20    1.56
   5  -2  -1    9.64    4.08
   5  -2  -1    3.80    2.28
  -5   2   1    8.72    1.76
  -5   2   1    6.04    0.84
  -5   2   1    8.48    0.88
  -5   2   1    7.16    2.32
  -5   2   1    7.96    3.48
   4  -2  -1  174.86   13.92
   4  -2  -1  200.70   11.24
   4  -2  -1  204.02   10.76
   4  -2  -1  185.06   13.12
   4  -2  -1  200.06   10.40
  -4   2   1  202.42   11.28
  -4   2   1  192.94   13.56
  -4   2   1  220.34   13.16
   3  -2  -1   52.97    3.16
   3  -2  -1   52.81    2.96
   3  -2  -1   45.00    5.32
   3  -2  -1   48.44    4.72
   3  -2  -1   57.21    3.80
   3  -2  -1   53.53    3.36
  -3   2   1   54.53    5.36
  -3   2   1   50.21    2.84
  -3   2   1   54.45    2.84
  -3   2   1   58.85    4.88
  -3   2   1   52.57    2.84
  -3   2   1   52.77    3.76
   2  -2  -1    0.40    0.32
   2  -2  -1    0.20    0.24
   2  -2  -1    0.12    0.40
   2  -2  -1    0.08    0.20
   2  -2  -1   -0.28    0.48
   2  -2  -1   -0.40    0.92
  -2   2   1    0.36    0.44
  -2   2   1    0.24    0.12
  -2   2   1    0.04    0.16
  -2   2   1    0.12    0.12
  -2   2   1    0.88    0.72
  -2   2   1    0.16    1.04
   1  -2  -1 9157.52  478.45
  -1   2   1 9999.00  480.57
   0  -2  -1 3065.67  143.25
   0   2   1 2426.56  141.81
  -1  -2  -1 1659.89  100.85
   1   2   1 1871.39  101.33
  -2  -2  -1  244.74   13.44
  -2  -2  -1  227.46   13.76
   2   2   1  231.10   14.04
   2   2   1  242.86   13.64
  -3  -2  -1   37.72    2.48
  -3  -2  -1   40.24    4.08
  -3  -2  -1   37.68    4.36
  -3  -2  -1   34.76    2.72
  -3  -2  -1   36.08    2.24
  -3  -2  -1   38.64    2.48
   3   2   1   36.12    5.32
   3   2   1   34.04    2.56
   3   2   1   39.48    4.20
   3   2   1   40.64    2.48
  -4  -2  -1  927.41   45.76
   4   2   1  757.52   45.40
  -5  -2  -1  563.62   30.56
  -5  -2  -1  542.41   31.48
   5   2   1  495.25   31.92
   5   2   1  523.25   30.92
  -6  -2  -1  915.65   46.48
  -6  -2  -1  852.01   42.60
  -6  -2  -1  824.64   47.28
   6   2   1  752.44   48.04
   6   2   1  836.16   47.08
  -7  -2  -1   15.00    3.72
  -7  -2  -1   11.24    5.48
  -7  -2  -1   15.08    1.20
  -7  -2  -1   18.24    4.40
  -7  -2  -1   16.80    2.00
   7   2   1   18.00    2.96
   7   2   1   13.60    6.64
   7   2   1   13.48    4.36
   7   2   1    8.80    1.76
  -8  -2  -1   12.64    1.92
  -8  -2  -1   19.76    2.56
  -8  -2  -1   15.64    1.12
  -8  -2  -1   22.96    7.36
   8   2   1   16.44    2.40
   8   2   1   11.44    8.56
   7  -3  -1   24.04    2.76
   7  -3  -1   28.24    3.60
   7  -3  -1   24.92    3.64
   6  -3  -1   44.80    8.00
   6  -3  -1   39.64    3.52
   6  -3  -1   39.60    3.76
   6  -3  -1   32.44    7.40
   6  -3  -1   38.28    3.00
  -6   3   1   37.32    5.52
  -6   3   1   44.28    7.24
   5  -3  -1    0.76    0.56
   5  -3  -1    1.04    0.80
   5  -3  -1    1.44    0.96
  -5   3   1    1.80    1.04
  -5   3   1    0.92    2.60
  -5   3   1   -0.64    0.88
   4  -3  -1    1.96    1.36
   4  -3  -1    3.44    0.76
   4  -3  -1    4.88    1.04
   4  -3  -1    3.32    0.56
   4  -3  -1    2.00    0.92
  -4   3   1    2.56    1.40
  -4   3   1    4.68    2.32
  -4   3   1    3.48    1.08
  -4   3   1    3.92    0.52
   3  -3  -1    5.00    1.32
   3  -3  -1    3.68    2.04
   3  -3  -1    3.32    0.60
   3  -3  -1    3.80    0.76
   3  -3  -1    3.76    0.68
  -3   3   1    2.52    0.88
  -3   3   1    4.36    1.88
  -3   3   1    3.64    1.28
  -3   3   1    4.52    0.60
   2  -3  -1  218.54   12.48
   2  -3  -1  231.06   13.04
  -2   3   1  222.66   11.92
  -2   3   1  214.46   12.76
  -2   3   1  229.58   12.44
  -1   3   1  355.76   17.92
  -1   3   1  324.75   17.16
   0  -3  -1  198.94   10.96
   0   3   1  217.58   11.24
  -1  -3  -1   93.61    4.76
  -1  -3  -1   89.61    5.92
  -1  -3  -1   93.69    5.68
  -1  -3  -1   90.13    4.76
   1   3   1   87.13    4.68
   1   3   1   81.45    6.12
   1   3   1   85.41    5.84
   1   3   1   92.49    4.80
  -2  -3  -1   34.80    2.28
  -2  -3  -1   34.64    3.84
  -2  -3  -1   41.44    2.36
  -2  -3  -1   37.56    2.40
  -2  -3  -1   40.56    3.64
   2   3   1   38.20    2.32
   2   3   1   35.28    3.68
   2   3   1   31.48    2.36
   2   3   1   31.44    3.96
  -3  -3  -1   63.89    5.64
  -3  -3  -1   71.57    4.48
  -3  -3  -1   66.49    4.04
  -3  -3  -1   71.25    3.96
  -3  -3  -1   67.93    6.40
  -3  -3  -1   65.97    3.80
   3   3   1   60.05    6.52
   3   3   1   61.33    4.12
   3   3   1   66.65    3.96
  -4  -3  -1  344.95   17.16
  -4  -3  -1  349.59   17.80
  -4  -3  -1  319.35   20.80
  -4  -3  -1  336.11   20.08
   4   3   1  349.51   17.56
   4   3   1  330.59   20.60
   4   3   1  308.59   21.32
  -5  -3  -1  103.73    6.40
  -5  -3  -1  125.49   10.60
  -5  -3  -1   97.21    9.00
  -5  -3  -1  117.45    7.16
  -5  -3  -1  100.49    6.40
  -5  -3  -1  108.21    6.04
   5   3   1  109.41    6.88
   5   3   1  113.97   11.36
   5   3   1  129.13   10.52
   5   3   1  107.57    6.44
  -6  -3  -1   26.44    5.36
  -6  -3  -1   38.56    7.40
  -6  -3  -1   29.84    2.80
  -6  -3  -1   35.92    2.44
  -6  -3  -1   40.52    3.60
  -6  -3  -1   35.36    2.88
   6   3   1   33.52    2.88
   6   3   1   38.52    6.92
   6   3   1   49.52    9.16
  -7  -3  -1   32.44    6.16
  -7  -3  -1   34.12    2.88
  -7  -3  -1   23.64    7.36
  -7  -3  -1   29.44    2.24
  -7  -3  -1   42.80    4.88
   7   3   1   26.88    3.08
   7   3   1   34.24    3.96
   7   3   1   32.84    7.00
   7   3   1   34.64    8.68
  -8  -3  -1   10.32    1.72
  -8  -3  -1    5.92    3.44
  -8  -3  -1    6.96    6.80
  -8  -3  -1    9.64    1.20
   8   3   1    9.16    1.80
   8   3   1   11.80    4.56
   8   3   1   -1.52    7.80
   7  -4  -1    1.68    1.12
   7  -4  -1    0.48    0.68
   7  -4  -1   -0.40    0.60
   6  -4  -1   21.36    3.12
   6  -4  -1   18.68    2.24
   6  -4  -1   22.76    2.92
   6  -4  -1   12.88    6.28
  -6   4   1   28.52    3.76
  -6   4   1   28.04    6.40
   5  -4  -1    5.16    3.60
   5  -4  -1    3.12    1.00
   5  -4  -1    0.84    0.60
   5  -4  -1    0.04    1.04
   5  -4  -1    0.48    0.80
  -5   4   1    1.40    1.20
  -5   4   1    2.28    1.00
  -5   4   1    1.68    2.68
   4  -4  -1    0.48    2.36
   4  -4  -1    0.92    0.40
   4  -4  -1    2.00    1.00
   4  -4  -1    0.28    0.44
   4  -4  -1    1.92    0.76
   4  -4  -1    1.20    1.20
  -4   4   1    0.56    0.96
  -4   4   1    1.08    0.84
  -4   4   1    1.04    1.92
   3  -4  -1  155.06    8.28
   3  -4  -1  164.42    9.88
   3  -4  -1  155.10    9.32
   3  -4  -1  169.02   10.60
   3  -4  -1  172.34    8.40
   3  -4  -1  164.10    8.52
  -3   4   1  148.97    9.96
  -3   4   1  153.58    9.52
  -3   4   1  161.74    8.24
  -3   4   1  151.58    9.20
   2  -4  -1 4635.02  242.78
  -1   4   1 1740.93   90.77
  -1   4   1 1975.96   90.29
   0  -4  -1  129.29    6.92
   0  -4  -1  124.65    7.40
   0  -4  -1  127.61    7.20
   0   4   1  143.29    7.72
   0   4   1  133.05    7.84
   0   4   1  126.25    6.92
  -1  -4  -1  401.36   19.56
   1   4   1  345.11   19.40
   1   4   1  338.51   19.84
  -2  -4  -1    6.24    1.72
  -2  -4  -1    8.60    1.08
  -2  -4  -1    6.44    0.96
  -2  -4  -1    5.12    1.80
   2   4   1    4.96    0.76
   2   4   1    4.72    0.88
  -3  -4  -1  302.91   15.48
  -3  -4  -1  295.23   17.96
  -3  -4  -1  276.15   17.00
   3   4   1  290.39   15.12
   3   4   1  292.79   18.64
   3   4   1  272.63   17.52
  -4  -4  -1 1109.83   58.73
   4   4   1 1088.27   59.29
  -5  -4  -1 1073.67   55.73
  -5  -4  -1 1005.50   56.65
   5   4   1 1022.54   57.97
   5   4   1 1074.55   56.81
  -6  -4  -1   20.80    5.00
  -6  -4  -1   18.28    5.40
  -6  -4  -1   25.20    2.08
   6   4   1   29.24    2.56
   6   4   1   28.04    5.92
   6   4   1   10.00    6.04
  -7  -4  -1  160.14   13.52
  -7  -4  -1  165.58    9.64
  -7  -4  -1  158.02   10.32
  -7  -4  -1  170.30    9.48
  -7  -4  -1  182.34   18.52
  -7  -4  -1  175.90    8.88
   7   4   1  141.77   10.00
   7   4   1  127.33   16.44
   7   4   1  149.21   14.40
   7   4   1  152.90    9.40
  -8  -4  -1   83.85   11.48
  -8  -4  -1   96.29    6.04
  -8  -4  -1   99.65   12.36
   8   4   1   85.77   13.64
   8   4   1   72.45    6.52
   8   4   1   84.25   16.16
   6  -5  -1    0.80    0.68
   6  -5  -1   -0.28    0.80
   6  -5  -1    6.32    5.00
   6  -5  -1    0.36    0.76
  -6   5   1   -0.72    0.56
  -6   5   1   -0.04    3.12
   5  -5  -1    0.56    0.32
   5  -5  -1    0.20    0.44
   5  -5  -1    0.96    0.84
   5  -5  -1   -1.48    3.04
   5  -5  -1    0.60    0.56
   5  -5  -1    0.52    0.84
  -5   5   1   -3.04    2.20
  -5   5   1    0.80    0.96
   4  -5  -1    0.44    0.72
   4  -5  -1   -0.20    0.32
   4  -5  -1    0.16    0.52
   4  -5  -1    2.28    2.24
   4  -5  -1   -0.36    0.64
   4  -5  -1   -0.24    0.28
  -4   5   1   -0.64    0.44
  -4   5   1    1.28    1.68
   3  -5  -1   57.65    3.12
   3  -5  -1   56.05    3.36
   3  -5  -1   53.09    4.24
   3  -5  -1   58.65    3.40
  -3   5   1   53.85    3.60
  -3   5   1   48.92    4.00
  -3   5   1   44.84    3.48
  -3   5   1   48.16    3.24
   2  -5  -1  343.71   18.36
  -2   5   1  333.79   17.48
  -2   5   1  360.36   17.28
  -1   5   1  453.61   22.92
  -1   5   1  457.09   23.24
   0  -5  -1    8.44    0.72
   0  -5  -1    6.04    1.12
   0  -5  -1    6.44    1.00
   0  -5  -1    6.32    1.36
   0  -5  -1    9.20    0.92
   0   5   1    5.88    1.68
   0   5   1    7.24    1.44
  -1  -5  -1   68.89    3.96
  -1  -5  -1   73.37    3.96
  -1  -5  -1   74.77    5.36
  -1  -5  -1   65.29    4.16
   1   5   1   68.29    5.96
   1   5   1   66.97    5.36
  -2  -5  -1  195.78   12.64
  -2  -5  -1  210.18   10.52
  -2  -5  -1  213.78   10.72
  -2  -5  -1  202.22   12.16
   2   5   1  206.86   10.36
   2   5   1  195.78   13.52
   2   5   1  183.86   12.60
   2   5   1  196.46   10.56
  -3  -5  -1  206.98   13.20
  -3  -5  -1  211.34   11.04
  -3  -5  -1  213.02   10.92
  -3  -5  -1  204.82   10.96
  -3  -5  -1  202.26   13.88
   3   5   1  208.94   11.20
   3   5   1  211.14   10.80
   3   5   1  187.38   14.52
   3   5   1  200.82   13.84
  -4  -5  -1    0.04    0.56
  -4  -5  -1    0.24    0.68
  -4  -5  -1   -0.32    0.44
  -4  -5  -1    0.24    0.48
  -4  -5  -1    0.20    0.48
  -4  -5  -1   -1.64    2.08
   4   5   1   -0.28    0.52
   4   5   1    1.00    2.84
   4   5   1   -0.44    0.32
  -5  -5  -1  171.26    9.76
  -5  -5  -1  182.82    9.64
  -5  -5  -1  171.94   14.40
  -5  -5  -1  177.18   13.16
  -5  -5  -1  173.54    9.84
   5   5   1  171.50   15.64
   5   5   1  158.02   13.56
   5   5   1  179.50    9.76
   5   5   1  172.26   10.28
  -6  -5  -1   83.13    5.16
  -6  -5  -1   78.65    5.44
  -6  -5  -1   79.73    9.72
  -6  -5  -1   75.25    8.28
   6   5   1   86.29    5.52
   6   5   1   82.89   12.84
   6   5   1   85.61    9.56
  -7  -5  -1   21.56    2.04
  -7  -5  -1   15.96    4.44
  -7  -5  -1   25.16    2.96
  -7  -5  -1   15.20    6.60
   7   5   1   21.20    2.80
   7   5   1   15.08    8.32
   7   5   1   29.36    7.16
  -8  -5  -1   23.20    5.96
  -8  -5  -1   18.80    2.28
  -8  -5  -1   22.96    9.32
  -8  -5  -1   18.36    2.56
   8   5   1   22.12    2.96
   5  -6  -1   19.68    3.00
   5  -6  -1   15.92    1.48
   5  -6  -1   15.88    1.76
   5  -6  -1   15.80    2.16
  -5   6   1   11.52    1.56
  -5   6   1   15.56    1.84
   4  -6  -1   47.28    2.88
   4  -6  -1   42.20    2.92
   4  -6  -1   40.76    4.00
   4  -6  -1   40.32    3.08
   2  -6  -1  510.81   26.60
   1  -6  -1  111.05    6.44
   1  -6  -1  114.37    7.16
   1  -6  -1  114.69    5.72
   1  -6  -1  115.93    5.96
  -1   6   1  108.29    5.92
  -1   6   1  109.97    5.92
  -1   6   1  113.61    6.00
  -1   6   1  114.29    6.08
   0  -6  -1   59.41    3.28
   0  -6  -1   56.93    3.76
   0  -6  -1   56.53    3.32
   0   6   1   57.65    4.36
   0   6   1   60.65    4.96
  -1  -6  -1    6.12    0.92
  -1  -6  -1    5.04    1.72
  -1  -6  -1    5.24    1.04
  -1  -6  -1    6.80    1.48
  -1  -6  -1    5.04    0.84
   1   6   1    5.28    1.72
   1   6   1    4.72    2.16
  -2  -6  -1  142.53    9.44
  -2  -6  -1  131.09    7.08
  -2  -6  -1  124.65    7.20
  -2  -6  -1  139.09    8.72
  -2  -6  -1  121.29    6.92
   2   6   1  111.09   10.00
   2   6   1  118.25    9.20
   2   6   1  121.29    6.80
   2   6   1  129.97    6.72
  -3  -6  -1  450.93   25.56
  -3  -6  -1  490.37   26.80
   3   6   1  436.56   23.24
  -4  -6  -1  608.10   32.56
  -4  -6  -1  569.02   30.04
  -4  -6  -1  581.38   33.52
   4   6   1  580.10   29.44
   4   6   1  542.45   34.64
   4   6   1  572.94   33.60
  -5  -6  -1   47.56    3.80
  -5  -6  -1   53.05    3.80
  -5  -6  -1   46.12    6.80
  -5  -6  -1   57.09    4.04
   5   6   1   50.21    7.96
   5   6   1   52.41    3.76
   5   6   1   56.69    4.36
   5   6   1   57.29    9.88
  -6  -6  -1  322.19   18.04
  -6  -6  -1  304.07   22.64
  -6  -6  -1  322.19   16.64
  -6  -6  -1  295.91   20.80
  -6  -6  -1  318.67   16.96
  -6  -6  -1  309.03   16.96
   6   6   1  312.43   24.68
   6   6   1  296.99   22.40
   6   6   1  326.07   16.80
  -7  -6  -1   80.01    5.20
  -7  -6  -1   93.53    5.84
  -7  -6  -1   67.53    9.80
  -7  -6  -1   88.21   12.96
   7   6   1   78.61   15.04
   7   6   1   55.57   10.04
   7   6   1   71.73    5.36
   5  -7  -1    1.52    0.72
   5  -7  -1    1.64    1.32
   5  -7  -1    3.04    1.12
   5  -7  -1    2.64    0.72
   4  -7  -1    2.52    0.84
   4  -7  -1    3.20    0.88
   4  -7  -1    3.28    0.72
   4  -7  -1    3.04    1.32
   3  -7  -1  119.93    6.80
   3  -7  -1  127.33    8.36
   3  -7  -1  126.85    7.20
   3  -7  -1  123.57    6.56
   2  -7  -1  326.03   18.24
   2  -7  -1  325.07   16.68
   2  -7  -1  346.03   17.32
   1  -7  -1   58.05    3.44
   1  -7  -1   67.17    4.16
   1  -7  -1   60.61    3.28
   1  -7  -1   54.73    4.60
   0  -7  -1   18.52    1.56
   0  -7  -1   23.44    2.56
   0   7   1   30.40    3.60
   0   7   1   23.88    2.48
   0   7   1   23.88    2.52
   0   7   1   21.16    3.32
  -1  -7  -1   51.49    3.92
  -1  -7  -1   47.64    4.44
  -1  -7  -1   44.40    3.00
  -1  -7  -1   46.12    3.40
  -1  -7  -1   49.24    3.04
   1   7   1   49.52    4.64
   1   7   1   38.20    5.60
  -2  -7  -1   35.80    2.56
  -2  -7  -1   38.00    3.72
  -2  -7  -1   29.60    2.64
  -2  -7  -1   31.80    2.44
  -2  -7  -1   36.24    4.52
   2   7   1   23.72    4.36
   2   7   1   36.04    5.76
  -3  -7  -1   21.76    2.40
  -3  -7  -1   25.96    4.20
  -3  -7  -1   21.92    4.44
  -3  -7  -1   22.08    2.04
   3   7   1   23.04    2.04
   3   7   1   21.92    1.84
   3   7   1   22.40    5.68
   3   7   1   24.72    4.76
  -4  -7  -1  174.54   12.16
  -4  -7  -1  168.22    9.20
  -4  -7  -1  166.38   13.12
  -4  -7  -1  151.42   10.08
  -4  -7  -1  162.62    9.32
   4   7   1  149.98    9.32
   4   7   1  163.74   15.44
   4   7   1  146.29   12.68
   4   7   1  172.46    9.00
  -5  -7  -1    4.20    1.20
  -5  -7  -1    6.68    2.64
  -5  -7  -1    3.12    0.96
  -5  -7  -1    5.36    4.08
  -5  -7  -1    3.24    0.96
  -5  -7  -1    7.72    1.80
   5   7   1    6.00    5.04
   5   7   1    3.36    3.16
   5   7   1    4.20    1.32
   5   7   1    4.00    1.04
  -6  -7  -1   16.04    2.40
  -6  -7  -1   19.28    4.88
  -6  -7  -1   14.68    6.52
  -6  -7  -1   12.08    1.96
   6   7   1   16.96    5.08
   6   7   1   11.36    1.92
   6   7   1    9.64    2.12
   6   7   1    9.72    7.08
  -7  -7  -1   -0.36    0.52
  -7  -7  -1    1.76    2.52
  -7  -7  -1    0.72    0.84
  -7  -7  -1    5.72    7.00
   7   7   1   -1.00    1.52
   7   7   1   -0.20    0.64
   7   7   1   -0.32    6.80
   4  -8  -1   85.69    5.00
   4  -8  -1   91.65    5.44
   4  -8  -1   82.25    6.72
   4  -8  -1   90.49    5.52
   3  -8  -1   36.76    2.56
   3  -8  -1   33.96    2.88
   3  -8  -1   40.84    4.88
   3  -8  -1   36.88    2.36
   2  -8  -1  164.58    8.64
   2  -8  -1  170.90   10.52
   2  -8  -1  168.62    8.44
   2  -8  -1  159.62    9.48
   1  -8  -1    7.68    1.80
   1  -8  -1    7.04    1.48
   1  -8  -1    6.80    0.88
   0  -8  -1   12.12    1.32
   0  -8  -1    9.48    2.12
   0  -8  -1   13.60    1.20
   0  -8  -1   10.60    1.64
   0   8   1   10.52    1.72
   0   8   1   11.28    2.44
   0   8   1   12.28    1.88
  -1  -8  -1  127.09    8.60
  -1  -8  -1  127.73    7.64
  -1  -8  -1  131.09    7.08
  -1  -8  -1  136.93    7.08
  -1  -8  -1  129.97    8.04
   1   8   1  117.65    8.88
   1   8   1  120.33    9.92
  -2  -8  -1   95.69    5.68
  -2  -8  -1  102.81    7.96
  -2  -8  -1   94.97    5.60
  -2  -8  -1  101.29    7.08
  -2  -8  -1   87.25    5.96
   2   8   1   87.93    7.96
   2   8   1   94.45    9.60
  -3  -8  -1   17.68    2.36
  -3  -8  -1   18.12    2.04
  -3  -8  -1   12.00    1.84
  -3  -8  -1   15.00    3.16
  -3  -8  -1   19.00    5.04
   3   8   1   15.64    1.24
   3   8   1   10.20    4.68
   3   8   1   11.68    3.24
   3   8   1   16.68    1.24
  -4  -8  -1   65.53    4.88
  -4  -8  -1   69.13    4.76
  -4  -8  -1   74.61    8.84
  -4  -8  -1   75.69    5.88
  -4  -8  -1   71.49    7.00
  -4  -8  -1   73.09    4.92
   4   8   1   69.61   10.76
   4   8   1   74.29    4.80
   4   8   1   67.33    4.40
   4   8   1   76.69    8.28
  -5  -8  -1  323.63   21.52
  -5  -8  -1  285.99   15.72
  -5  -8  -1  294.23   15.80
  -5  -8  -1  291.47   19.28
  -5  -8  -1  279.55   15.84
   5   8   1  284.11   23.40
   5   8   1  259.83   20.52
   5   8   1  284.43   15.32
   5   8   1  300.79   16.00
  -6  -8  -1   40.68    4.76
  -6  -8  -1   45.00    7.56
  -6  -8  -1   44.48    3.64
   6   8   1   44.08    4.00
   6   8   1   42.84    3.44
   6   8   1   34.44   10.40
   6   8   1   36.72    7.96
   2  -9  -1   89.37    4.88
   2  -9  -1   85.81    4.76
   2  -9  -1   88.37    5.80
   2  -9  -1   91.57    6.84
   1  -9  -1    8.96    1.72
   1  -9  -1   10.24    0.92
   1  -9  -1   11.00    2.20
   1  -9  -1    9.24    1.12
   0  -9  -1    0.40    0.40
   0  -9  -1    3.48    1.28
   0  -9  -1    1.76    0.56
  -1  -9  -1   12.84    2.16
  -1  -9  -1   16.72    1.80
  -1  -9  -1   15.96    1.72
   1   9   1   11.16    2.56
   1   9   1   18.76    4.96
  -2  -9  -1   39.84    5.56
  -2  -9  -1   45.28    3.36
  -2  -9  -1   54.25    4.64
  -2  -9  -1   52.25    3.52
  -2  -9  -1   49.12    3.92
   2   9   1   53.21    5.76
   2   9   1   52.13    8.20
  -3  -9  -1   39.56    3.52
  -3  -9  -1   42.08    3.20
  -3  -9  -1   41.04    4.56
  -3  -9  -1   45.44    3.36
  -3  -9  -1   41.44    6.32
   3   9   1   34.60    8.08
   3   9   1   37.44    6.52
  -4  -9  -1   11.44    2.88
  -4  -9  -1   11.36    1.80
  -4  -9  -1   12.72    2.12
  -4  -9  -1    8.80    4.64
  -4  -9  -1   12.56    2.00
   4   9   1    2.24    6.52
   4   9   1   10.00    1.24
  -5  -9  -1   14.76    3.32
  -5  -9  -1   22.76    7.56
  -5  -9  -1   22.56    2.88
   5   9   1   19.76    5.56
   5   9   1   24.64    2.52
   5   9   1   18.68    2.40
   5   9   1    7.48    8.96
   0 -10  -1   82.97    6.56
   0 -10  -1   83.25    5.76
   0 -10  -1   81.25    4.84
   0 -10  -1   83.01    4.72
  -1 -10  -1   29.56    2.24
  -1 -10  -1   27.60    2.24
  -1 -10  -1   33.16    3.00
   1  10   1   22.24    4.60
   1  10   1   22.12    3.40
   1  10   1   23.20    4.84
  -2 -10  -1   40.72    2.92
  -2 -10  -1   28.96    4.08
  -2 -10  -1   37.24    2.88
  -2 -10  -1   29.08    5.00
  -2 -10  -1   35.92    3.72
   2  10   1   37.04    5.76
  -3 -10  -1   11.88    2.20
  -3 -10  -1   13.40    2.00
  -3 -10  -1   12.00    4.36
  -3 -10  -1   13.28    1.96
   3  10   1   15.96    7.60
   3  10   1   15.56    4.24
   3   9  -2   -1.16    1.08
   3   9  -2    2.52    6.92
  -3  -9   2    4.56    4.48
  -3  -9   2    0.28    0.72
  -3  -9   2   -0.72    0.64
  -3  -9   2    0.04    0.68
  -3  -9   2   -0.76    0.92
   2   9  -2   26.24    7.04
   2   9  -2   22.88    4.32
  -2  -9   2   20.92    3.24
  -2  -9   2   24.00    2.20
  -2  -9   2   23.48    3.44
  -2  -9   2   30.76    3.48
  -2  -9   2   26.28    2.88
   1   9  -2   23.76    4.36
  -1  -9   2   23.56    2.16
  -1  -9   2   22.12    3.04
  -1  -9   2   23.36    2.04
  -1  -9   2   25.00    3.00
   0  -9   2   12.44    1.92
   0  -9   2   11.56    2.32
   0  -9   2   11.16    1.48
   0  -9   2   10.64    1.36
   1  -9   2   40.04    2.56
   1  -9   2   42.12    3.44
   1  -9   2   42.32    2.64
   1  -9   2   41.60    3.92
   5   8  -2    2.08    0.88
   5   8  -2    4.12    1.24
  -5  -8   2    6.32    1.64
  -5  -8   2    4.04    1.56
  -5  -8   2    5.40    6.00
   4   8  -2   13.08    1.56
   4   8  -2    8.88    3.72
   4   8  -2   13.60    1.40
   4   8  -2    7.00    7.56
  -4  -8   2   16.24    6.48
  -4  -8   2    9.52    1.76
  -4  -8   2   13.44    4.32
  -4  -8   2   10.52    1.88
  -4  -8   2    9.52    1.84
   3   8  -2   63.85    7.36
   3   8  -2   76.17   10.72
  -3  -8   2   72.45    8.28
  -3  -8   2   63.13    4.64
  -3  -8   2   61.61    4.36
  -3  -8   2   55.73    6.08
  -3  -8   2   68.13    4.80
  -3  -8   2   56.41    5.08
   2   8  -2   65.45    9.36
   2   8  -2   62.81    6.80
  -2  -8   2   83.01    6.44
  -2  -8   2   70.85    7.52
  -2  -8   2   74.97    5.60
  -2  -8   2   68.73    5.04
  -2  -8   2   80.93    5.12
  -2  -8   2   75.09    4.68
   1   8  -2   37.56    4.12
   1   8  -2   36.16    5.60
  -1  -8   2   38.64    3.36
  -1  -8   2   45.20    3.24
  -1  -8   2   44.24    3.56
  -1  -8   2   49.76    4.56
  -1  -8   2   40.80    3.08
   0  -8   2   -0.16    0.40
   0  -8   2    0.68    0.44
   0  -8   2   -0.16    0.52
   1  -8   2   23.24    1.60
   1  -8   2   19.04    2.80
   1  -8   2   26.48    2.44
   1  -8   2   27.40    1.84
   2  -8   2   10.48    1.68
   2  -8   2   13.60    2.32
   3  -8   2   10.84    1.64
   3  -8   2   10.16    2.00
   6   7  -2    1.00    8.36
   6   7  -2   -0.12    0.60
   6   7  -2    2.76    3.08
   6   7  -2   -0.36    0.76
  -6  -7   2    1.68    2.24
  -6  -7   2    1.32    0.80
  -6  -7   2    3.40    1.44
  -6  -7   2    9.40    7.44
   5   7  -2    0.44    0.60
   5   7  -2    0.72    2.08
   5   7  -2    1.32    1.00
   5   7  -2    3.52    6.00
  -5  -7   2    4.24    4.88
  -5  -7   2    0.80    0.88
  -5  -7   2    1.40    0.96
  -5  -7   2    0.60    1.84
   4   7  -2  258.95   14.40
   4   7  -2  211.78   19.28
   4   7  -2  236.10   12.28
   4   7  -2  216.94   17.40
  -4  -7   2  221.82   18.44
  -4  -7   2  239.10   13.08
  -4  -7   2  222.86   13.16
  -4  -7   2  248.62   16.96
  -4  -7   2  241.82   13.12
  -4  -7   2  239.30   13.96
   3   7  -2   42.36    7.40
   3   7  -2   56.13    9.12
   3   7  -2   54.81    3.36
   3   7  -2   56.33    3.20
  -3  -7   2   63.61    4.80
  -3  -7   2   50.57    8.20
  -3  -7   2   56.41    4.12
  -3  -7   2   53.73    3.84
  -3  -7   2   54.77    4.20
  -3  -7   2   47.64    7.60
   2   7  -2    5.28    3.80
   2   7  -2    0.96    1.48
  -2  -7   2    3.40    1.12
  -2  -7   2    0.76    0.60
  -2  -7   2    3.88    1.64
  -2  -7   2    2.72    2.92
  -2  -7   2    2.96    0.92
  -2  -7   2    2.64    0.88
   1   7  -2   79.49    8.32
   1   7  -2   84.69    7.16
  -1  -7   2   96.81    5.36
  -1  -7   2   95.77    6.00
  -1  -7   2  101.17    5.76
  -1  -7   2  102.41    7.40
  -1  -7   2   95.17    6.56
   0   7  -2    3.08    0.72
   0  -7   2    2.48    0.52
   0  -7   2    2.28    0.80
   0  -7   2    2.40    0.56
   1  -7   2    1.72    0.48
   1  -7   2    1.56    0.72
   1  -7   2    1.92    0.40
   1  -7   2    2.08    1.00
   2  -7   2    5.84    1.12
   2  -7   2    8.40    1.68
   3  -7   2   13.32    1.68
   3  -7   2   17.76    2.56
   4  -7   2   18.36    2.72
   4  -7   2   15.56    1.24
   4  -7   2   16.96    1.56
   4  -7   2   16.28    1.12
   7   6  -2   21.84    2.76
   7   6  -2   11.04   11.16
  -7  -6   2    8.44    9.32
  -7  -6   2   25.64    3.32
  -7  -6   2   24.80    2.80
   6   6  -2   39.04   10.88
   6   6  -2   44.16    3.56
   6   6  -2   40.32    8.28
   6   6  -2   49.76    4.44
  -6  -6   2   39.60    9.32
  -6  -6   2   45.68    3.64
  -6  -6   2   43.36    8.04
  -6  -6   2   47.44    3.96
   5   6  -2    8.56    3.52
   5   6  -2    8.32    1.88
   5   6  -2   10.04    6.44
   5   6  -2    9.00    1.52
  -5  -6   2    4.92    1.36
  -5  -6   2    8.76    2.20
  -5  -6   2    9.96    1.72
  -5  -6   2    4.44    5.08
  -5  -6   2    5.20    1.44
   4   6  -2   87.17    9.24
   4   6  -2   91.73   11.52
   4   6  -2  100.85    5.60
   4   6  -2   90.13    6.04
  -4  -6   2   94.81    6.64
  -4  -6   2   92.89    5.92
  -4  -6   2   73.73    8.12
  -4  -6   2   93.01    5.92
  -4  -6   2  103.57   10.84
  -4  -6   2   96.41    6.28
   3   6  -2   68.21    4.12
   3   6  -2   73.81    4.56
   3   6  -2   67.37    7.32
   3   6  -2   57.01    9.12
  -3  -6   2   76.57    5.00
  -3  -6   2   63.61    6.64
  -3  -6   2   71.25    5.24
  -3  -6   2   80.45    8.44
  -3  -6   2   71.17    4.56
   2   6  -2   46.24    7.36
   2   6  -2   38.36    6.08
  -2  -6   2   51.09    5.16
  -2  -6   2   62.01    6.52
  -2  -6   2   49.72    3.32
  -2  -6   2   57.89    4.20
  -2  -6   2   50.45    3.68
  -2  -6   2   49.72    3.68
   1   6  -2    5.04    1.80
   1   6  -2    1.60    2.36
  -1  -6   2    4.08    0.96
  -1  -6   2    3.08    0.68
  -1  -6   2    6.16    1.60
  -1  -6   2    2.64    1.96
  -1  -6   2    3.44    0.88
   0   6  -2   40.60    3.56
   0   6  -2   46.80    4.36
   0  -6   2   53.21    3.32
   0  -6   2   45.92    2.76
   0  -6   2   45.76    3.32
   0  -6   2   49.96    3.60
   0  -6   2   50.85    3.12
   1  -6   2   15.32    1.84
   1  -6   2   13.68    2.00
   1  -6   2   14.56    1.12
   1  -6   2   13.56    0.92
   2  -6   2   10.56    1.40
   2  -6   2   12.36    1.88
   3  -6   2  161.70    9.40
   3  -6   2  157.14    8.56
   4  -6   2   79.61    4.52
   4  -6   2   86.25    4.80
   4  -6   2   84.49    5.76
   5  -6   2  100.49    6.88
   5  -6   2  108.45    5.72
   5  -6   2  103.09    5.44
   7   5  -2   11.96    4.52
   7   5  -2    4.04    1.20
   7   5  -2   -6.64    8.20
  -7  -5   2    2.32    2.56
  -7  -5   2    9.40    1.64
  -7  -5   2    6.08    7.28
   6   5  -2    8.52    6.96
   6   5  -2    0.12    1.96
   6   5  -2    1.28    0.84
   6   5  -2    1.32    1.16
  -6  -5   2   -2.48    4.92
  -6  -5   2    0.60    0.64
  -6  -5   2    1.08    0.92
  -6  -5   2    3.12    2.52
  -6  -5   2    1.80    1.24
  -6  -5   2    1.00    0.88
   5   5  -2  597.50   37.48
   5   5  -2  621.58   39.72
   5   5  -2  636.46   32.56
  -5  -5   2  613.78   31.88
  -5  -5   2  670.75   32.24
  -5  -5   2  657.83   32.88
  -5  -5   2  586.82   38.12
  -5  -5   2  608.66   36.60
   4   5  -2    6.20    1.44
   4   5  -2    4.12    3.88
   4   5  -2    4.20    2.64
   4   5  -2    9.84    1.40
  -4  -5   2    8.32    1.64
  -4  -5   2    7.12    3.96
  -4  -5   2    9.72    3.16
  -4  -5   2    7.52    1.48
  -4  -5   2    7.80    1.64
   3   5  -2    0.20    0.60
   3   5  -2   -0.36    0.32
  -3  -5   2    1.00    0.60
  -3  -5   2   -0.60    0.32
  -3  -5   2    2.32    1.76
  -3  -5   2    0.04    0.56
  -3  -5   2    2.12    2.68
   2   5  -2  101.29    5.68
   2   5  -2   93.53    9.36
   2   5  -2   98.89    5.40
   2   5  -2   93.29    8.28
  -2  -5   2  103.45    6.48
  -2  -5   2  102.25    8.00
  -2  -5   2  108.45    5.80
  -2  -5   2   99.89    8.76
  -2  -5   2  103.05    6.16
   1   5  -2  504.01   27.68
  -1  -5   2  513.29   27.16
  -1  -5   2  508.37   27.76
   0   5  -2   22.96    3.32
   0   5  -2   23.56    2.48
   0  -5   2   23.56    1.52
   0  -5   2   22.36    2.16
   0  -5   2   23.48    2.68
   0  -5   2   25.72    2.04
   0  -5   2   25.72    1.80
   1  -5   2   19.24    1.20
   1  -5   2   18.64    1.08
   1  -5   2   19.52    2.20
   1  -5   2   20.92    1.72
   2  -5   2  254.83   13.64
   3  -5   2  123.93    6.80
   3  -5   2  129.53    6.28
   3  -5   2  130.81    6.32
   3  -5   2  116.61    7.48
   4  -5   2    9.44    1.72
   4  -5   2    8.04    1.28
   4  -5   2    8.28    1.00
   4  -5   2   10.16    0.88
   5  -5   2   21.88    1.84
   5  -5   2   19.56    1.60
   5  -5   2   22.96    2.88
   6  -5   2   67.21    5.32
   6  -5   2   81.37    4.68
   7   4  -2   48.24   11.96
   7   4  -2   43.64    8.84
   7   4  -2   45.80    3.76
  -7  -4   2   47.04    4.00
  -7  -4   2   39.08    8.12
  -7  -4   2   55.89   12.80
  -7  -4   2   47.16    3.40
   6   4  -2  130.69   14.84
   6   4  -2  109.61    7.12
   6   4  -2  123.33    8.24
   6   4  -2  120.25   12.04
  -6  -4   2  127.41    7.08
  -6  -4   2  122.69    7.68
  -6  -4   2  119.17    7.68
  -6  -4   2   98.85   10.68
  -6  -4   2  122.41   13.76
   5   4  -2   25.80    5.92
   5   4  -2   30.88    3.56
   5   4  -2   20.24    7.08
   5   4  -2   28.12    2.48
  -5  -4   2   26.64    5.56
  -5  -4   2   33.88    3.92
  -5  -4   2   29.12    6.96
  -5  -4   2   26.76    3.12
   4   4  -2   14.68    1.80
   4   4  -2   19.40    2.44
   4   4  -2   19.52    4.72
   4   4  -2    5.88    4.12
  -4  -4   2   15.76    5.00
  -4  -4   2   14.68    2.32
  -4  -4   2   18.92    4.36
  -4  -4   2   18.92    2.28
  -4  -4   2   16.16    2.24
   3   4  -2    9.08    1.52
   3   4  -2    6.32    3.32
   3   4  -2    1.60    1.80
   3   4  -2    3.96    0.80
  -3  -4   2    7.56    3.32
  -3  -4   2    3.76    1.28
  -3  -4   2    3.00    1.20
  -3  -4   2    1.24    1.48
  -3  -4   2    5.24    1.16
   2   4  -2  148.01    7.76
   2   4  -2  147.13    8.16
   2   4  -2  143.57   11.52
   2   4  -2  133.69   10.44
  -2  -4   2  159.78   10.56
  -2  -4   2  148.09    8.36
  -2  -4   2  158.06   11.32
  -2  -4   2  151.10    8.56
  -2  -4   2  152.42    8.00
   1   4  -2   98.93    5.08
   1   4  -2   98.57    8.08
   1   4  -2  101.49    5.00
   1   4  -2   85.21    7.08
  -1  -4   2  102.05    5.68
  -1  -4   2   99.81    7.60
  -1  -4   2  102.09    5.36
  -1  -4   2   98.21    7.08
   0   4  -2  242.06   14.08
   0   4  -2  248.30   14.60
   0  -4   2  275.55   14.44
   0  -4   2  266.39   13.96
   1  -4   2   57.81    3.64
   1  -4   2   56.13    3.44
   3  -4   2   88.25    4.40
   3  -4   2   85.17    4.68
   3  -4   2   84.81    4.44
   3  -4   2   87.09    5.36
   4  -4   2  135.05    8.48
   4  -4   2  143.97    8.32
   4  -4   2  155.50    7.60
   4  -4   2  158.54    7.72
   4  -4   2  151.42    7.76
   4  -4   2  141.97    8.72
  -5   4  -2    0.68    1.36
  -5   4  -2    0.48    0.72
  -5   4  -2    0.52    0.56
   5  -4   2    0.68    0.56
   5  -4   2    0.40    2.48
   5  -4   2    0.16    0.64
   5  -4   2    0.64    0.72
   5  -4   2    0.80    0.48
  -6   4  -2   17.68    2.64
  -6   4  -2   13.48    4.56
   6  -4   2   25.04    2.64
   6  -4   2   16.68    2.64
   6  -4   2   14.92    4.84
   6  -4   2   19.56    1.76
   8   3  -2   19.64    2.72
   8   3  -2   15.24   11.28
  -8  -3   2   17.56    8.68
  -8  -3   2   21.96    1.96
  -8  -3   2   23.80    2.28
   7   3  -2   12.80    7.96
   7   3  -2   13.88    5.00
   7   3  -2   12.40    2.00
  -7  -3   2    6.60    6.44
  -7  -3   2    7.36    3.72
  -7  -3   2   11.88    1.60
  -7  -3   2    8.60    1.84
   6   3  -2  414.92   30.68
   6   3  -2  476.09   24.60
   6   3  -2  426.44   25.32
   6   3  -2  456.73   29.76
  -6  -3   2  489.93   23.88
  -6  -3   2  444.72   30.36
  -6  -3   2  448.04   28.60
   5   3  -2   -1.16    3.00
   5   3  -2    0.32    1.48
   5   3  -2   -0.20    0.52
   5   3  -2    0.84    0.80
   5   3  -2   -0.20    0.64
  -5  -3   2    0.04    1.76
  -5  -3   2   -1.04    3.20
  -5  -3   2    0.16    0.76
  -5  -3   2   -0.16    0.56
  -5  -3   2    0.88    0.64
   4   3  -2  188.74   14.44
   4   3  -2  207.10   11.44
   4   3  -2  178.46   15.44
   4   3  -2  199.66   10.64
  -4  -3   2  202.50   11.40
  -4  -3   2  204.70   11.16
  -4  -3   2  202.54   14.36
  -4  -3   2  196.22   10.80
  -4  -3   2  200.30   15.48
   3   3  -2    1.76    1.68
   3   3  -2    3.52    1.04
   3   3  -2    2.68    2.60
   3   3  -2    6.32    1.00
  -3  -3   2    6.64    2.68
  -3  -3   2    5.72    2.28
  -3  -3   2    4.64    1.04
  -3  -3   2    4.84    1.12
  -3  -3   2    4.48    0.92
   2   3  -2 1605.00   83.93
  -2  -3   2 1688.69   83.73
   1   3  -2  377.72   21.60
   1   3  -2  379.20   20.96
  -1  -3   2  373.68   20.72
  -1  -3   2  385.32   21.36
   0   3  -2  173.62   11.64
   0   3  -2  188.22   11.48
   0  -3   2  210.54   11.56
   0  -3   2  215.90   11.20
   1  -3   2 1037.06   54.25
   1  -3   2 1191.64   54.01
   2  -3   2  890.49   42.40
   2  -3   2  853.65   42.40
  -3   3  -2  208.46   10.88
  -3   3  -2  217.46   11.12
  -3   3  -2  204.62   11.04
   3  -3   2  200.78   11.80
   3  -3   2  209.58   12.00
  -4   3  -2   58.77    3.84
  -4   3  -2   50.77    3.64
  -4   3  -2   55.65    4.68
   4  -3   2   48.64    4.36
   4  -3   2   52.53    3.04
   4  -3   2   38.32    4.92
   4  -3   2   42.84    3.48
  -5   3  -2  474.17   23.08
  -5   3  -2  453.45   23.56
  -5   3  -2  448.40   23.28
   5  -3   2  409.16   22.32
   5  -3   2  394.72   24.04
   5  -3   2  414.60   25.16
   5  -3   2  425.80   21.80
  -6   3  -2    6.72    1.64
  -6   3  -2    5.36    2.72
  -6   3  -2    5.04    1.76
   6  -3   2    4.28    1.28
   6  -3   2    6.20    1.12
   6  -3   2    1.04    3.76
   6  -3   2    6.68    1.36
   7  -3   2    4.56    1.40
   7  -3   2    4.24    1.40
   7  -3   2    3.28    1.00
   8   2  -2    0.76    0.84
   8   2  -2   -0.52    0.84
  -8  -2   2    0.56    0.56
  -8  -2   2    1.52    0.56
  -8  -2   2   -1.60    7.52
  -8  -2   2    0.44    0.76
   7   2  -2   60.93   10.28
   7   2  -2   75.41    6.36
   7   2  -2   81.61   14.08
   7   2  -2   81.81    5.60
  -7  -2   2   88.17    5.00
  -7  -2   2   85.01    5.80
  -7  -2   2   84.25   13.04
  -7  -2   2   84.21    5.24
  -7  -2   2   85.17    9.52
  -7  -2   2   91.53    5.80
   6   2  -2   61.01    4.92
   6   2  -2   55.13    4.04
   6   2  -2   41.64    7.88
   6   2  -2   63.93   11.20
  -6  -2   2   63.13   10.24
  -6  -2   2   62.33    4.36
  -6  -2   2   51.01    4.16
  -6  -2   2   58.57    8.92
   5   2  -2   48.96    8.80
   5   2  -2   50.77    4.20
   5   2  -2   50.17    7.88
   5   2  -2   49.60    4.20
   5   2  -2   52.69    3.64
  -5  -2   2   52.13    4.24
  -5  -2   2   49.52    3.76
  -5  -2   2   48.20    7.28
  -5  -2   2   53.01    8.68
  -5  -2   2   47.28    3.64
   4   2  -2   82.97    5.04
   4   2  -2   81.57    5.64
   4   2  -2   79.25    5.60
   4   2  -2   76.33    8.92
   4   2  -2   80.21    8.12
  -4  -2   2   91.93    5.32
  -4  -2   2   96.13    9.20
  -4  -2   2   88.17    8.12
  -4  -2   2   89.81    5.52
  -4  -2   2   83.37    5.64
   3   2  -2  392.36   22.84
   3   2  -2  399.16   19.88
   3   2  -2  357.88   25.32
  -3  -2   2  333.23   22.76
  -3  -2   2  426.08   22.84
   2   2  -2   19.40    3.92
   2   2  -2   25.64    2.32
   2   2  -2   27.92    4.28
   2   2  -2   23.08    1.72
   2   2  -2   21.04    2.00
  -2  -2   2   23.24    4.08
  -2  -2   2   23.40    2.00
  -2  -2   2   28.44    2.16
  -2  -2   2   31.36    4.44
  -2  -2   2   24.00    1.80
  -1  -2   2 1637.84   81.77
   0   2  -2  150.50    8.60
   0   2  -2  144.69    8.88
   0  -2   2  147.25    8.52
   0  -2   2  144.29    8.84
   1  -2   2 1401.58   68.61
  -2   2  -2   34.48    2.16
  -2   2  -2   32.40    2.44
  -2   2  -2   35.72    2.28
   2  -2   2   30.36    2.76
   2  -2   2   33.84    1.76
   2  -2   2   28.88    2.40
   2  -2   2   31.08    2.12
   2  -2   2   31.64    1.76
  -3   2  -2   11.08    1.48
  -3   2  -2   11.80    1.88
  -3   2  -2   11.60    1.72
   3  -2   2    9.64    0.68
   3  -2   2    4.44    1.80
   3  -2   2    8.28    1.24
   3  -2   2    9.96    0.80
   3  -2   2   10.12    1.88
   3  -2   2    9.96    0.84
  -4   2  -2   36.32    3.68
  -4   2  -2   32.04    3.00
  -4   2  -2   28.08    2.44
   4  -2   2   22.80    3.64
   4  -2   2   30.88    2.04
   4  -2   2   29.56    2.40
   4  -2   2   28.36    2.04
   4  -2   2   26.12    4.28
  -5   2  -2   11.56    2.92
  -5   2  -2   11.88    1.92
  -5   2  -2   11.12    2.32
   5  -2   2   14.44    4.56
   5  -2   2   12.40    1.64
   5  -2   2    9.88    1.36
   5  -2   2    9.08    1.60
  -6   2  -2   -0.04    0.92
  -6   2  -2    0.84    2.52
  -6   2  -2    0.32    0.72
   6  -2   2   -0.28    0.36
   6  -2   2    0.12    0.56
   6  -2   2    0.24    0.56
  -7   2  -2   29.44    5.76
   7  -2   2   27.16    3.36
   7  -2   2   14.92    6.52
   7  -2   2   24.00    2.64
   7  -2   2   27.56    3.28
   8   1  -2  -18.68    8.08
   8   1  -2    0.00    0.80
   8   1  -2    0.56    1.12
  -8  -1   2    1.40    0.92
  -8  -1   2    1.36    0.48
  -8  -1   2    1.80    0.64
  -8  -1   2    9.76    7.72
   7   1  -2  162.58   11.60
   7   1  -2  153.94   10.56
   7   1  -2  167.34    9.68
  -7  -1   2  169.06    9.00
  -7  -1   2  169.78   11.04
  -7  -1   2  165.62    8.76
  -7  -1   2  175.22    9.64
  -7  -1   2  157.38   16.20
   6   1  -2    1.04    1.00
   6   1  -2    0.80    1.04
   6   1  -2   -5.96    3.80
   6   1  -2   -0.84    1.20
   6   1  -2    3.04    0.92
  -6  -1   2    0.44    0.68
  -6  -1   2    1.72    2.12
  -6  -1   2   -3.16    2.60
  -6  -1   2    2.24    0.72
  -6  -1   2    0.96    0.76
   5   1  -2  419.92   23.20
   5   1  -2  460.73   24.12
   5   1  -2  469.57   24.16
   5   1  -2  453.81   29.76
  -5  -1   2  433.72   28.68
  -5  -1   2  470.17   23.44
  -5  -1   2  449.24   27.56
  -5  -1   2  488.73   23.56
  -5  -1   2  471.85   24.24
   4   1  -2   38.64    2.76
   4   1  -2   37.92    6.20
   4   1  -2   36.92    6.72
   4   1  -2   40.08    3.28
  -4  -1   2   37.04    2.84
  -4  -1   2   47.00    7.24
  -4  -1   2   42.96    6.20
  -4  -1   2   38.08    3.00
   3   1  -2  682.55   40.28
  -3  -1   2  785.48   40.56
   2   1  -2  320.99   20.28
   2   1  -2  338.43   19.76
  -2  -1   2  349.47   20.40
  -2  -1   2  375.72   19.88
   1   1  -2  165.94   10.28
   1   1  -2  153.50    9.60
  -1  -1   2  156.62    9.60
  -1  -1   2  148.21    9.96
   0   1  -2 1119.15   55.65
   0  -1   2 1117.07   55.65
   1  -1   2 1675.29   81.97
  -2   1  -2  290.87   14.40
   2  -1   2  249.22   14.56
  -3   1  -2  183.46   10.08
  -3   1  -2  183.38   10.48
   3  -1   2  165.30   10.88
   3  -1   2  160.26   10.36
  -4   1  -2  958.34   46.80
   4  -1   2  849.64   47.44
  -5   1  -2    5.08    0.64
  -5   1  -2    6.24    1.96
  -5   1  -2    2.36    0.92
  -5   1  -2    3.76    0.68
   5  -1   2    3.96    0.88
   5  -1   2    6.76    2.32
   5  -1   2    2.84    0.92
   5  -1   2    4.72    1.04
   5  -1   2   -0.72    2.08
  -6   1  -2    4.84    1.24
  -6   1  -2    9.16    2.48
  -6   1  -2    2.36    2.96
  -6   1  -2    4.92    0.68
  -6   1  -2    5.12    0.80
   6  -1   2    4.44    1.20
   6  -1   2    3.72    0.92
   6  -1   2    6.80    1.40
  -7   1  -2   57.85    4.64
  -7   1  -2   50.05    2.84
  -7   1  -2   49.28    2.96
  -7   1  -2   55.61    8.16
   7  -1   2   41.60   10.36
   7  -1   2   46.60    3.68
   7  -1   2   50.65    4.20
   7  -1   2   45.16    4.00
  -8   1  -2    1.48    1.16
   8  -1   2    1.64    1.00
   8  -1   2    2.96    1.40
   8   0  -2    0.56    0.92
   8   0  -2   -0.52    0.64
   8   0  -2   11.80   10.24
  -8   0   2   -4.64    6.88
  -8   0   2    0.28    0.60
  -8   0   2   -0.56    0.56
   7   0  -2  197.78   12.56
   7   0  -2  174.22   18.92
   7   0  -2  199.62   12.56
   7   0  -2  217.26   11.68
  -7   0   2  224.86   18.76
  -7   0   2  201.82   10.52
  -7   0   2  210.34   12.96
  -7   0   2  191.46   15.84
  -7   0   2  216.78   11.56
  -7   0   2  209.54   10.44
   6   0  -2  344.83   18.88
   6   0  -2  355.16   19.04
   6   0  -2  313.47   22.92
   6   0  -2  319.35   24.76
   6   0  -2  338.75   18.00
  -6   0   2  365.40   18.04
  -6   0   2  349.83   17.32
  -6   0   2  335.51   24.04
  -6   0   2  316.43   22.12
  -6   0   2  361.36   17.92
   5   0  -2   13.64    2.20
   5   0  -2   18.36    5.16
   5   0  -2   15.96    4.04
   5   0  -2   13.76    1.80
  -5   0   2   21.84    2.76
  -5   0   2   11.24    4.44
  -5   0   2   15.64    1.96
  -5   0   2   16.68    2.00
  -5   0   2   19.16    1.52
  -5   0   2   14.12    3.80
   4   0  -2  121.61    6.76
   4   0  -2  113.69    7.16
   4   0  -2   98.85   10.36
   4   0  -2  129.17   10.12
   4   0  -2  116.09    7.28
  -4   0   2  110.53   10.28
  -4   0   2  116.25    7.88
  -4   0   2  121.97    6.84
  -4   0   2  124.77    9.72
  -4   0   2  124.73    6.48
  -4   0   2  122.45    6.76
   3   0  -2  356.84   22.80
   3   0  -2  362.52   21.92
  -3   0   2  382.24   21.84
  -3   0   2  405.72   22.96
   2   0  -2 1026.18   55.97
  -2   0   2 1135.39   55.81
   1   0  -2   20.44    1.48
   1   0  -2   15.24    2.72
   1   0  -2   17.20    1.44
   1   0  -2   20.68    2.96
  -1   0   2   17.96    1.40
  -1   0   2   19.16    1.32
  -1   0   2   17.16    2.68
  -1   0   2   17.12    1.44
  -1   0   2   15.24    2.68
   0   0  -2  769.92   37.52
   0   0   2  710.71   37.40
  -1   0  -2  161.82    9.08
   1   0   2  170.74    9.08
   2   0   2 3133.71  169.10
  -3   0  -2  148.53    9.48
  -3   0  -2  147.17    7.92
  -3   0  -2  165.02    9.24
  -3   0  -2  145.49    7.60
   3   0   2  133.17    9.28
   3   0   2  151.62    7.92
   3   0   2  143.17    9.92
  -4   0  -2   30.44    3.56
  -4   0  -2   38.12    2.44
  -4   0  -2   42.56    4.60
  -4   0  -2   35.48    2.76
  -4   0  -2   37.36    2.48
   4   0   2   40.60    2.64
   4   0   2   37.24    5.52
   4   0   2   40.04    5.28
   4   0   2   37.04    2.80
   4   0   2   36.04    2.48
  -5   0  -2    3.64    1.68
  -5   0  -2    0.88    2.16
  -5   0  -2    1.12    0.52
  -5   0  -2    0.72    0.72
  -5   0  -2    0.92    0.40
   5   0   2    0.68    1.40
   5   0   2   -0.36    2.40
   5   0   2    0.12    0.52
   5   0   2    0.36    0.56
   5   0   2    0.72    0.52
  -6   0  -2   39.84    3.52
  -6   0  -2   39.76    2.88
  -6   0  -2   37.04    2.60
  -6   0  -2   49.56    6.52
  -6   0  -2   42.16    6.88
   6   0   2   39.92    6.64
   6   0   2   42.08    3.56
   6   0   2   52.89    8.28
   6   0   2   42.08    3.12
   6   0   2   44.20    3.52
  -7   0  -2    3.48    0.76
  -7   0  -2    4.92    1.04
  -7   0  -2    1.24    3.92
  -7   0  -2    7.40    2.64
  -7   0  -2    4.64    1.36
   7   0   2    5.40    1.60
   7   0   2    5.84    5.36
   7   0   2    2.92    1.20
   7   0   2    2.64    2.40
   7   0   2    3.20    1.00
  -8   0  -2   21.08    1.60
  -8   0  -2   18.44    2.04
  -8   0  -2   17.84    3.20
  -8   0  -2   11.00    5.48
   8   0   2   17.48    2.80
   8   0   2   16.16    2.32
   8   0   2   13.60    8.04
   7  -1  -2    0.36    0.80
   7  -1  -2    0.40    0.88
   7  -1  -2   -0.08    0.60
   7  -1  -2   -5.56    6.00
  -7   1   2   -0.44    0.40
  -7   1   2   -0.88    0.88
  -7   1   2    1.04    0.68
  -7   1   2   -0.92    5.08
   6  -1  -2  255.07   13.68
   6  -1  -2  232.02   12.44
   6  -1  -2  224.86   13.20
  -6   1   2  234.58   12.20
  -6   1   2  201.94   15.92
  -6   1   2  233.62   12.04
  -6   1   2  226.86   11.44
  -6   1   2  201.66   17.28
   5  -1  -2   34.08    3.24
   5  -1  -2   33.76    6.04
   5  -1  -2   32.64    2.68
   5  -1  -2   28.24    6.92
   5  -1  -2   33.96    3.12
  -5   1   2   36.56    8.00
  -5   1   2   34.84    2.16
  -5   1   2   32.32    2.52
  -5   1   2   34.20    2.52
  -5   1   2   37.08    3.44
  -5   1   2   33.68    5.80
   4  -1  -2  230.54   13.16
   4  -1  -2  247.02   18.04
   4  -1  -2  243.58   13.08
   4  -1  -2  239.42   12.60
   4  -1  -2  242.86   17.20
  -4   1   2  239.18   12.48
  -4   1   2  239.94   14.04
  -4   1   2  252.63   15.84
  -4   1   2  235.74   16.56
   3  -1  -2    7.60    2.80
   3  -1  -2    7.08    1.36
   3  -1  -2    2.76    1.64
   3  -1  -2    5.68    1.08
   3  -1  -2    5.16    0.88
  -3   1   2    6.24    1.16
  -3   1   2    6.00    2.00
  -3   1   2    6.76    1.28
  -3   1   2    8.56    0.96
  -3   1   2    3.60    0.72
  -3   1   2    7.72    2.64
   2  -1  -2 1042.90   54.33
  -2   1   2 1068.11   54.29
   1  -1  -2  535.93   30.52
  -1   1   2  639.38   30.96
   0  -1  -2    4.12    0.64
   0  -1  -2    4.60    0.60
   0  -1  -2    6.60    0.84
   0  -1  -2    7.24    0.68
   0  -1  -2    5.96    1.40
   0  -1  -2    6.92    1.68
   0   1   2    4.80    0.64
   0   1   2    7.40    1.64
   0   1   2    5.52    0.76
   0   1   2    6.52    1.40
   0   1   2    6.84    0.64
   0   1   2    6.72    0.76
  -1  -1  -2  136.49    7.92
   1   1   2  140.65    7.96
   1   1   2  135.93    7.68
  -2  -1  -2 2039.92  120.57
   2   1   2 1994.00  117.57
  -3  -1  -2  126.05    6.68
  -3  -1  -2  117.17    8.36
  -3  -1  -2  122.89    6.36
  -3  -1  -2  110.85    7.76
   3   1   2  120.05    6.64
   3   1   2  109.45    8.64
   3   1   2  112.13    8.20
   3   1   2  130.37    6.52
   3   1   2  121.05    6.44
  -4  -1  -2   64.73    3.52
  -4  -1  -2   53.61    5.12
  -4  -1  -2   54.65    5.76
  -4  -1  -2   61.53    3.60
  -4  -1  -2   58.77    3.12
  -4  -1  -2   52.73    3.84
   4   1   2   62.73    3.64
   4   1   2   61.93    3.80
   4   1   2   56.01    3.92
   4   1   2   64.33    6.72
   4   1   2   42.44    5.12
  -5  -1  -2   84.25    5.64
  -5  -1  -2   87.17    8.24
  -5  -1  -2   89.73    4.48
  -5  -1  -2   92.57    8.48
  -5  -1  -2   83.25    5.12
  -5  -1  -2   93.01    5.00
   5   1   2   84.17    5.44
   5   1   2   87.05    5.20
   5   1   2   82.77    5.60
   5   1   2   76.61    8.72
   5   1   2   86.57    8.00
  -6  -1  -2  190.46   14.48
  -6  -1  -2  177.42   10.76
  -6  -1  -2  189.70   10.16
  -6  -1  -2  184.70    9.80
  -6  -1  -2  194.58   13.40
   6   1   2  188.34   10.24
   6   1   2  190.30   10.76
   6   1   2  170.82   15.24
   6   1   2  174.74   14.00
   6   1   2  186.98   10.88
  -7  -1  -2    0.32    0.60
  -7  -1  -2    0.04    0.88
  -7  -1  -2    1.64    1.72
  -7  -1  -2    3.36    3.88
  -7  -1  -2    1.52    0.68
   7   1   2    3.20    1.16
   7   1   2    0.44    0.64
   7   1   2    0.16    2.28
   7   1   2    0.92    0.88
  -8  -1  -2   54.33    4.04
  -8  -1  -2   53.81    9.16
  -8  -1  -2   52.25    4.92
   8   1   2   40.76   10.88
   8   1   2   64.33    4.52
   7  -2  -2  387.92   22.36
   7  -2  -2  426.36   21.48
   7  -2  -2  414.32   22.72
   7  -2  -2  381.16   29.16
  -7   2   2  410.44   20.32
  -7   2   2  406.48   27.76
  -7   2   2  418.40   20.48
   6  -2  -2    4.16    1.16
   6  -2  -2   10.28    3.64
   6  -2  -2    7.36    1.84
   6  -2  -2    2.32    4.40
   6  -2  -2    1.88    1.16
  -6   2   2    6.36    2.44
  -6   2   2    0.56    3.56
  -6   2   2    5.60    0.88
  -6   2   2    5.56    0.88
   5  -2  -2   23.28    2.92
   5  -2  -2   21.04    4.68
   5  -2  -2   22.32    2.44
   5  -2  -2   26.68    6.44
   5  -2  -2   21.32    2.88
  -5   2   2   23.56    1.76
  -5   2   2   21.84    1.68
  -5   2   2   22.32    1.44
  -5   2   2   17.04    2.60
  -5   2   2   23.60    4.56
  -5   2   2   21.92    5.16
   4  -2  -2 1005.26   54.49
  -4   2   2 1013.14   53.85
   3  -2  -2  173.70    9.80
   3  -2  -2  155.50   11.36
   3  -2  -2  192.90    9.60
   3  -2  -2  183.86   12.68
   3  -2  -2  177.34    9.16
  -3   2   2  168.62   12.08
  -3   2   2  172.18    9.84
  -3   2   2  160.02   11.20
   2  -2  -2  230.22   11.80
   2  -2  -2  222.98   14.12
   2  -2  -2  225.42   13.52
  -2   2   2  235.38   14.12
  -2   2   2  214.94   13.32
  -2   2   2  235.94   12.16
   1  -2  -2  575.46   29.60
  -1   2   2  550.70   29.56
   0   2   2  479.65   25.16
  -1  -2  -2 4445.84  234.26
   1   2   2 4506.53  235.38
  -2  -2  -2   18.36    2.76
  -2  -2  -2   16.76    2.40
  -2  -2  -2   16.04    1.24
  -2  -2  -2   15.80    1.20
  -2  -2  -2   15.60    1.16
   2   2   2   15.56    2.52
   2   2   2   15.16    1.24
   2   2   2   14.12    1.20
   2   2   2   16.36    2.92
   2   2   2   15.72    1.12
  -3  -2  -2  266.79   15.52
  -3  -2  -2  291.19   15.12
   3   2   2  233.34   15.08
   3   2   2  227.14   15.68
  -4  -2  -2    3.92    1.04
  -4  -2  -2    5.48    0.92
  -4  -2  -2    2.60    1.36
  -4  -2  -2    3.40    0.76
  -4  -2  -2    2.20    2.00
  -4  -2  -2    4.40    0.64
   4   2   2    3.80    0.80
   4   2   2    3.36    1.88
   4   2   2    3.72    2.44
   4   2   2    5.56    1.04
  -5  -2  -2  180.46   11.92
  -5  -2  -2  150.38    9.28
  -5  -2  -2  183.74   12.80
  -5  -2  -2  160.34    8.76
  -5  -2  -2  160.34    8.64
   5   2   2  160.06    9.16
   5   2   2  150.98   13.16
   5   2   2  146.17   11.92
   5   2   2  151.18    8.76
  -6  -2  -2  456.57   28.36
  -6  -2  -2  474.25   23.52
  -6  -2  -2  435.48   26.96
  -6  -2  -2  468.41   23.24
  -6  -2  -2  461.49   24.28
   6   2   2  431.24   29.96
   6   2   2  456.17   28.36
   6   2   2  458.53   24.08
   6   2   2  472.01   23.56
  -7  -2  -2   56.77    9.36
  -7  -2  -2   62.37    3.44
  -7  -2  -2   59.89    4.36
  -7  -2  -2   76.09    7.60
   7   2   2   74.89   11.72
   7   2   2   59.93    4.48
   7   2   2   52.25    8.68
   7   2   2   67.45    5.12
  -8  -2  -2  123.41    6.92
  -8  -2  -2  106.89    7.16
  -8  -2  -2  102.89   13.96
   8   2   2  121.73    7.56
   8   2   2  123.17   17.36
   7  -3  -2   64.89    5.48
   7  -3  -2   57.89    5.16
   7  -3  -2   65.33    4.56
   6  -3  -2    3.44    4.92
   6  -3  -2    8.20    1.40
   6  -3  -2    6.40    1.80
   6  -3  -2    1.12    1.04
  -6   3   2    4.12    1.48
  -6   3   2    7.04    4.60
   5  -3  -2   90.37    6.36
   5  -3  -2   90.29    5.92
   5  -3  -2   85.05    5.32
  -5   3   2   85.49    4.56
  -5   3   2   99.01    9.52
  -5   3   2   84.33    7.68
  -5   3   2   89.93    6.36
  -5   3   2   86.01    4.40
   4  -3  -2   26.12    5.20
   4  -3  -2   31.92    2.44
   4  -3  -2   29.12    3.48
   4  -3  -2   31.00    2.72
  -4   3   2   34.36    2.00
  -4   3   2   31.96    1.76
  -4   3   2   29.96    3.48
  -4   3   2   32.48    4.92
   3  -3  -2  321.79   15.88
   3  -3  -2  289.99   18.64
   3  -3  -2  285.71   17.80
  -3   3   2  304.91   18.48
  -3   3   2  323.15   16.48
   2  -3  -2   53.49    3.00
   2  -3  -2   47.48    2.88
   2  -3  -2   49.44    4.36
   2  -3  -2   48.24    4.96
   2  -3  -2   51.21    3.16
   2  -3  -2   43.44    3.48
  -2   3   2   51.73    4.40
  -2   3   2   51.41    2.88
  -2   3   2   49.92    3.60
  -2   3   2   41.84    4.68
   1  -3  -2  272.31   14.16
   1  -3  -2  248.38   13.44
  -1   3   2  213.66   13.32
  -1   3   2  228.34   13.92
   0   3   2  801.20   39.08
   0   3   2  724.27   37.92
  -1  -3  -2 4140.25  219.82
   1   3   2 4066.49  220.22
  -2  -3  -2 1017.54   48.92
   2   3   2  900.97   49.20
  -3  -3  -2  419.12   23.96
  -3  -3  -2  424.08   24.60
   3   3   2  424.48   24.00
   3   3   2  437.52   24.92
  -4  -3  -2  737.07   39.52
   4   3   2  707.63   40.40
   4   3   2  723.07   39.40
  -5  -3  -2  225.94   13.12
  -5  -3  -2  226.50   15.48
  -5  -3  -2  244.10   16.76
  -5  -3  -2  250.11   12.16
  -5  -3  -2  240.02   12.56
  -5  -3  -2  232.06   12.48
   5   3   2  225.46   17.44
   5   3   2  246.46   12.64
   5   3   2  228.42   12.96
   5   3   2  230.42   16.40
  -6  -3  -2    5.16    1.32
  -6  -3  -2    5.04    1.16
  -6  -3  -2    0.40    3.20
  -6  -3  -2    4.96    1.16
  -6  -3  -2    3.00    2.20
  -6  -3  -2    5.60    0.92
   6   3   2    5.12    4.68
   6   3   2    4.40    1.40
   6   3   2    7.76    2.96
  -7  -3  -2   38.84    2.48
  -7  -3  -2   36.52    6.60
  -7  -3  -2   40.24    3.00
  -7  -3  -2   22.44    3.92
  -7  -3  -2   30.96    5.88
  -7  -3  -2   32.48    7.68
   7   3   2   31.24    6.80
   7   3   2   34.12    3.08
   7   3   2   33.20    9.16
  -8  -3  -2   24.88    1.72
  -8  -3  -2   21.12    3.12
  -8  -3  -2   11.52    6.68
  -8  -3  -2   16.36    2.20
   8   3   2   33.88    7.32
   8   3   2   21.92    2.92
   8   3   2   21.68    9.56
   6  -4  -2    4.12    1.40
   6  -4  -2    1.92    1.12
   6  -4  -2   -3.12    4.92
   6  -4  -2    2.76    0.88
  -6   4   2   -3.20    3.68
  -6   4   2    1.36    1.04
   5  -4  -2  444.32   22.24
   5  -4  -2  458.21   22.92
   5  -4  -2  455.93   23.56
  -5   4   2  408.60   24.80
  -5   4   2  412.76   24.08
  -5   4   2  429.80   26.08
   4  -4  -2   45.00    3.36
   4  -4  -2   40.88    2.92
   4  -4  -2   41.92    2.76
   4  -4  -2   37.96    5.36
   4  -4  -2   40.76    6.32
   4  -4  -2   47.20    3.96
  -4   4   2   42.88    3.76
  -4   4   2   44.80    5.48
  -4   4   2   43.88    2.60
  -4   4   2   41.08    4.52
   3  -4  -2   50.77    4.20
   3  -4  -2   61.85    6.12
   3  -4  -2   58.41    3.44
   3  -4  -2   64.37    3.80
   3  -4  -2   51.73    4.92
  -3   4   2   54.09    4.88
  -3   4   2   53.41    3.24
  -3   4   2   52.73    4.16
  -3   4   2   52.85    5.48
   2  -4  -2    3.44    1.28
   2  -4  -2    2.72    0.92
   2  -4  -2    1.88    0.60
   2  -4  -2    2.88    0.64
   2  -4  -2    2.16    0.48
   2  -4  -2    5.80    2.04
  -2   4   2    0.72    1.48
  -2   4   2    2.72    0.60
  -2   4   2    2.60    1.12
   1  -4  -2   66.57    4.44
   1  -4  -2   67.93    3.52
   1  -4  -2   64.29    3.80
   1  -4  -2   71.09    3.96
  -1   4   2   62.85    5.40
  -1   4   2   64.61    3.80
  -1   4   2   62.81    4.48
  -1   4   2   69.05    5.00
  -1   4   2   64.09    4.20
   0   4   2 1180.76   58.49
  -1  -4  -2  111.65    6.84
  -1  -4  -2  104.41    6.32
  -1  -4  -2   98.25    5.20
  -1  -4  -2  102.01    5.48
  -1  -4  -2  102.05    5.32
   1   4   2  103.09    6.68
   1   4   2   91.29    5.36
   1   4   2   88.69    5.24
   1   4   2   93.21    5.24
   1   4   2   91.01    6.92
  -2  -4  -2    0.76    0.40
  -2  -4  -2    0.80    0.40
  -2  -4  -2    1.44    1.00
  -2  -4  -2    0.20    0.36
  -2  -4  -2    0.96    1.12
   2   4   2    0.24    1.40
   2   4   2    2.40    1.28
   2   4   2    0.60    0.44
   2   4   2    1.24    0.48
   2   4   2    0.88    0.40
  -3  -4  -2    2.36    1.76
  -3  -4  -2    1.76    0.60
  -3  -4  -2    2.32    0.64
  -3  -4  -2    2.64    1.32
  -3  -4  -2    2.12    0.56
   3   4   2    2.00    1.40
   3   4   2    2.52    2.28
   3   4   2    3.64    0.76
   3   4   2    2.40    0.76
  -4  -4  -2   82.45    5.60
  -4  -4  -2   80.21    4.84
  -4  -4  -2   83.93    7.20
  -4  -4  -2   82.85    5.04
  -4  -4  -2   91.85    5.12
  -4  -4  -2   92.41    8.24
   4   4   2   78.69    4.96
   4   4   2   79.41    5.36
   4   4   2   77.65    7.64
   4   4   2   94.53    9.24
  -5  -4  -2 1305.69   67.81
   5   4   2 1247.76   69.21
   5   4   2 1281.85   67.85
  -6  -4  -2  189.98   10.52
  -6  -4  -2  211.90   16.04
  -6  -4  -2  194.70   14.24
  -6  -4  -2  189.42   10.08
  -6  -4  -2  179.30   11.24
  -6  -4  -2  188.98   10.72
   6   4   2  160.70   16.36
   6   4   2  191.66   10.60
  -7  -4  -2  195.42   10.00
  -7  -4  -2  182.06   10.72
  -7  -4  -2  190.70   10.56
  -7  -4  -2  178.22   11.44
  -7  -4  -2  214.34   15.16
  -7  -4  -2  188.62   16.40
   7   4   2  184.54   10.68
   7   4   2  162.06   17.92
   7   4   2  181.34   11.44
   7   4   2  154.10   15.08
  -8  -4  -2    3.00    5.76
  -8  -4  -2    2.96    2.68
  -8  -4  -2    0.36    0.76
   8   4   2    3.96    8.48
   8   4   2   -1.24    1.52
   6  -5  -2   22.72    3.56
   6  -5  -2   18.80    2.92
   6  -5  -2   23.60    2.52
  -6   5   2   18.24    5.88
   5  -5  -2    0.00    0.76
   5  -5  -2   -0.72    0.36
   5  -5  -2    1.20    3.56
   5  -5  -2   -0.24    0.68
   5  -5  -2   -0.08    0.28
  -5   5   2    0.64    2.84
   4  -5  -2    5.20    0.92
   4  -5  -2    8.28    3.48
   4  -5  -2    5.24    1.00
   4  -5  -2    5.44    1.16
   4  -5  -2    8.68    2.08
   4  -5  -2    3.20    1.16
  -4   5   2    8.48    1.04
  -4   5   2    3.40    2.76
  -4   5   2    7.24    1.92
  -4   5   2    5.08    1.40
   3  -5  -2   51.37    5.28
   3  -5  -2   37.40    3.64
   3  -5  -2   38.48    2.72
   3  -5  -2   49.64    4.20
   3  -5  -2   45.84    3.12
   3  -5  -2   46.64    2.96
  -3   5   2   42.64    4.76
  -3   5   2   43.88    3.92
  -3   5   2   37.96    2.68
   2  -5  -2    0.40    0.68
   2  -5  -2    0.24    0.28
   2  -5  -2    2.48    0.68
   2  -5  -2    0.32    0.40
  -2   5   2   -0.28    0.52
  -2   5   2   -0.44    0.20
  -2   5   2   -0.08    0.36
  -2   5   2   -0.80    1.32
  -2   5   2    0.56    0.88
   1  -5  -2  448.04   23.52
  -1   5   2  432.40   24.36
  -1   5   2  481.45   23.48
   0   5   2 1622.88   75.81
   0   5   2 1402.98   74.61
  -1  -5  -2  861.37   39.88
   1   5   2  690.07   40.12
  -2  -5  -2  580.78   29.08
   2   5   2  500.13   28.96
   2   5   2  526.93   29.92
  -3  -5  -2  568.86   28.92
  -3  -5  -2  567.30   29.72
   3   5   2  484.09   30.36
   3   5   2  490.89   29.44
  -4  -5  -2   49.08    3.24
  -4  -5  -2   47.92    3.32
  -4  -5  -2   47.76    3.88
  -4  -5  -2   48.64    3.32
  -4  -5  -2   55.85    7.56
  -4  -5  -2   40.16    6.32
   4   5   2   37.00    6.92
   4   5   2   47.64    3.28
   4   5   2   40.04    6.60
   4   5   2   42.48    3.44
  -5  -5  -2   -1.04    1.84
  -5  -5  -2    1.32    1.52
  -5  -5  -2    0.04    0.36
  -5  -5  -2    1.60    0.64
  -5  -5  -2    0.36    0.52
  -5  -5  -2    0.88    0.76
   5   5   2    0.36    0.60
   5   5   2    0.76    3.88
   5   5   2    1.16    2.00
  -6  -5  -2    5.60    1.36
  -6  -5  -2    4.96    1.04
  -6  -5  -2    2.80    2.24
  -6  -5  -2    4.60    4.00
   6   5   2    8.80    3.60
   6   5   2    3.76    1.12
  -7  -5  -2    0.84    0.64
  -7  -5  -2   -0.36    0.56
  -7  -5  -2    2.60    2.36
  -7  -5  -2   -4.48    4.64
  -7  -5  -2    1.12    1.12
   7   5   2    0.52    0.76
   7   5   2   -0.24    2.00
   7   5   2    0.28    5.04
  -8  -5  -2   12.08    4.40
  -8  -5  -2   10.88    7.12
  -8  -5  -2   15.28    1.96
   8   5   2   13.56    2.28
   5  -6  -2    7.04    1.88
   5  -6  -2    5.12    0.92
   5  -6  -2    4.36    1.28
   5  -6  -2    5.44    1.08
  -5   6   2    6.80    2.92
   4  -6  -2    1.48    1.04
   4  -6  -2    0.36    0.60
   4  -6  -2    1.04    0.56
   4  -6  -2    0.92    0.56
  -4   6   2    1.16    2.04
  -4   6   2    0.84    0.68
  -4   6   2    1.72    0.96
   3  -6  -2   42.00    3.12
   3  -6  -2   42.96    3.16
   3  -6  -2   46.36    2.92
   3  -6  -2   46.72    4.16
  -3   6   2   46.36    3.08
  -3   6   2   41.60    3.40
  -3   6   2   45.72    4.20
  -3   6   2   49.44    3.56
   2  -6  -2   58.73    3.68
   2  -6  -2   57.81    4.64
   2  -6  -2   55.29    3.28
   2  -6  -2   59.41    3.88
  -2   6   2   63.53    5.36
  -2   6   2   48.76    3.96
  -2   6   2   67.57    4.20
  -2   6   2   54.25    3.68
  -2   6   2   64.97    3.80
   1  -6  -2  149.49    7.40
   1  -6  -2  134.77    8.40
   1  -6  -2  140.93    7.68
  -1   6   2  141.17    7.96
  -1   6   2  126.69    8.80
  -1   6   2  127.37    8.32
  -1   6   2  134.49    8.28
   0  -6  -2   97.85    5.60
   0  -6  -2  103.05    5.44
   0  -6  -2  103.93    6.00
   0   6   2   93.01    7.20
   0   6   2  107.81    6.88
   0   6   2  114.49    8.04
   0   6   2  111.77    7.28
   0   6   2   97.33    5.92
  -1  -6  -2   49.00    3.80
  -1  -6  -2   38.80    4.68
  -1  -6  -2   44.84    2.76
  -1  -6  -2   42.68    3.04
  -1  -6  -2   41.60    2.68
   1   6   2   40.68    4.76
   1   6   2   37.56    3.96
  -2  -6  -2    6.36    1.16
  -2  -6  -2    9.80    2.44
  -2  -6  -2    5.96    1.00
  -2  -6  -2    9.68    1.28
  -2  -6  -2    5.80    1.76
   2   6   2   10.32    2.68
   2   6   2    7.00    3.04
   2   6   2    5.56    0.96
   2   6   2    9.68    1.16
  -3  -6  -2   23.04    2.00
  -3  -6  -2   21.96    2.04
  -3  -6  -2   24.04    4.28
  -3  -6  -2   22.92    3.76
  -3  -6  -2   21.92    1.96
   3   6   2   24.80    2.52
   3   6   2   22.56    1.92
  -4  -6  -2 1128.83   58.41
  -4  -6  -2 1149.03   57.41
   4   6   2 1091.99   58.77
   4   6   2 1018.78   59.77
  -5  -6  -2  111.77    6.68
  -5  -6  -2  109.53    9.40
  -5  -6  -2  108.85    6.52
  -5  -6  -2  112.65   10.80
  -5  -6  -2  108.53    6.64
   5   6   2  114.01   12.72
   5   6   2  106.01   10.40
   5   6   2  100.45    6.96
   5   6   2  105.13    6.48
  -6  -6  -2    5.24    4.28
  -6  -6  -2    3.20    1.12
  -6  -6  -2    3.32    0.96
  -6  -6  -2    3.84    1.04
  -6  -6  -2    1.72    2.12
  -6  -6  -2    1.16    0.96
   6   6   2    2.84    1.00
   6   6   2    3.88    2.88
   6   6   2    5.68    6.12
  -7  -6  -2    5.52    5.88
  -7  -6  -2    8.28    3.20
  -7  -6  -2    5.80    1.44
  -7  -6  -2    6.16    1.20
   7   6   2    6.16    1.48
   7   6   2    5.16    7.64
   7   6   2    2.56    2.92
   5  -7  -2   -0.08    0.52
   5  -7  -2    0.08    0.44
   5  -7  -2   -0.76    0.44
   5  -7  -2   -0.60    0.76
   4  -7  -2  104.13    5.80
   4  -7  -2   97.09    7.32
   4  -7  -2  101.17    6.00
   4  -7  -2   95.13    6.16
   3  -7  -2   29.12    2.08
   3  -7  -2   26.20    2.28
   3  -7  -2   36.80    4.40
   3  -7  -2   30.48    2.52
   2  -7  -2  314.67   18.20
   2  -7  -2  329.27   17.00
   2  -7  -2  328.51   16.80
   2  -7  -2  326.63   16.60
   1  -7  -2  238.14   11.92
   1  -7  -2  225.66   11.32
   1  -7  -2  227.34   12.80
  -1   7   2  203.62   11.92
  -1   7   2  212.82   11.88
  -1   7   2  214.42   12.48
  -1   7   2  214.18   12.16
   0  -7  -2  179.42    9.16
   0  -7  -2  190.22   10.56
   0  -7  -2  176.06    9.00
   0  -7  -2  177.02    9.72
   0   7   2  182.46   11.72
   0   7   2  179.62   10.88
   0   7   2  158.98   11.04
   0   7   2  160.26   10.40
  -1  -7  -2   20.20    1.64
  -1  -7  -2   18.04    2.64
  -1  -7  -2   24.60    2.16
  -1  -7  -2   17.52    1.60
  -1  -7  -2   19.80    3.24
   1   7   2   20.64    3.48
   1   7   2   16.80    3.92
  -2  -7  -2    9.60    2.72
  -2  -7  -2   10.36    2.28
  -2  -7  -2    6.04    1.12
  -2  -7  -2   10.80    1.68
   2   7   2    8.96    3.56
   2   7   2    6.76    0.88
   2   7   2    8.56    0.92
   2   7   2    7.92    3.76
  -3  -7  -2   19.80    2.20
  -3  -7  -2   23.00    2.04
  -3  -7  -2   22.56    3.72
  -3  -7  -2   22.40    2.16
  -3  -7  -2   21.52    4.16
   3   7   2   23.88    1.96
   3   7   2   19.56    4.24
   3   7   2   19.84    5.16
   3   7   2   23.16    2.04
  -4  -7  -2  157.50    9.56
  -4  -7  -2  168.74   11.76
  -4  -7  -2  167.58    9.28
  -4  -7  -2  161.50    9.16
  -4  -7  -2  167.78   12.88
   4   7   2  150.30   12.72
   4   7   2  161.18    9.00
   4   7   2  160.22   14.60
   4   7   2  157.38    9.36
  -5  -7  -2   -1.16    3.12
  -5  -7  -2    0.60    0.60
  -5  -7  -2    0.16    0.56
  -5  -7  -2   -0.32    0.56
   5   7   2    1.44    1.68
   5   7   2   -0.24    0.48
   5   7   2    0.28    0.72
   5   7   2    5.20    5.36
  -6  -7  -2    9.52    1.60
  -6  -7  -2   16.36    5.92
  -6  -7  -2   13.92    3.92
  -6  -7  -2   10.08    1.92
   6   7   2   13.84    7.44
   6   7   2    5.28    3.60
   6   7   2   15.28    2.12
   6   7   2   13.24    2.36
  -7  -7  -2   10.60    7.40
  -7  -7  -2   12.20    1.96
  -7  -7  -2   14.92    4.32
  -7  -7  -2   11.80    2.08
   7   7   2   12.08    2.04
   7   7   2   11.40   10.16
   4  -8  -2   39.48    3.04
   4  -8  -2   34.88    4.64
   4  -8  -2   37.16    2.72
   3  -8  -2   73.85    4.60
   3  -8  -2   73.13    4.88
   3  -8  -2   65.69    5.76
   3  -8  -2   73.57    4.28
   2  -8  -2   16.12    2.20
   2  -8  -2   16.60    1.84
   2  -8  -2   20.64    3.24
   2  -8  -2   20.52    1.48
   1  -8  -2   27.00    3.60
   1  -8  -2   24.60    1.68
   1  -8  -2   22.12    1.76
   0  -8  -2   15.88    2.52
   0  -8  -2   16.16    1.48
   0  -8  -2   15.64    2.04
   0  -8  -2   17.60    1.40
   0   8   2   15.64    2.64
   0   8   2   21.96    3.00
   0   8   2   18.44    3.48
   0   8   2   19.80    3.76
  -1  -8  -2    0.68    0.84
  -1  -8  -2    1.52    0.80
  -1  -8  -2    1.04    0.52
  -1  -8  -2    2.56    0.72
  -1  -8  -2    1.76    2.00
   1   8   2   -0.32    0.80
   1   8   2    1.12    2.56
  -2  -8  -2  108.61    6.48
  -2  -8  -2  114.33    6.56
  -2  -8  -2  113.65    7.96
  -2  -8  -2  113.45    6.96
  -2  -8  -2  131.81    9.12
   2   8   2  107.57    9.00
   2   8   2  105.77   10.28
  -3  -8  -2  390.24   24.84
  -3  -8  -2  404.00   20.72
  -3  -8  -2  391.96   20.32
  -3  -8  -2  417.64   20.40
  -3  -8  -2  443.32   23.92
   3   8   2  378.28   24.20
   3   8   2  372.64   19.84
   3   8   2  386.84   25.88
   3   8   2  378.68   19.76
  -4  -8  -2    1.80    0.84
  -4  -8  -2    1.76    1.60
  -4  -8  -2   -0.36    3.20
  -4  -8  -2    1.36    0.84
  -4  -8  -2    2.88    1.12
   4   8   2    3.32    0.80
   4   8   2    0.88    0.96
   4   8   2    2.04    2.08
   4   8   2    7.16    4.96
  -5  -8  -2  172.74   14.00
  -5  -8  -2  161.26    9.04
  -5  -8  -2  154.82    9.08
  -5  -8  -2  168.22   12.36
  -5  -8  -2  144.49    8.92
   5   8   2  156.34    8.76
   5   8   2  111.97   15.88
   5   8   2  138.45    9.12
   5   8   2  139.61   13.12
  -6  -8  -2    9.12    5.68
  -6  -8  -2    6.40    2.52
  -6  -8  -2    5.96    1.44
  -6  -8  -2    4.56    1.24
   6   8   2    0.44    7.60
   6   8   2    5.84    1.64
   6   8   2    5.80    1.36
   6   8   2    4.64    3.44
   2  -9  -2   69.97    4.92
   2  -9  -2   64.05    5.68
   2  -9  -2   68.93    4.00
   2  -9  -2   70.25    4.20
   1  -9  -2   14.92    2.60
   1  -9  -2   13.60    2.20
   1  -9  -2   17.88    1.36
   1  -9  -2   17.68    1.52
   0  -9  -2   27.96    3.72
   0  -9  -2   24.12    1.84
   0  -9  -2   21.44    2.68
   0  -9  -2   25.32    1.92
   0   9   2   26.20    2.48
   0   9   2   21.16    3.60
   0   9   2   24.52    3.56
   0   9   2   21.00    2.36
  -1  -9  -2   27.04    2.16
  -1  -9  -2   27.32    2.64
  -1  -9  -2   25.28    2.08
   1   9   2   31.64    5.48
   1   9   2   32.72    5.64
   1   9   2   23.72    3.88
  -2  -9  -2   51.05    5.72
  -2  -9  -2   48.08    3.36
  -2  -9  -2   46.32    3.32
  -2  -9  -2   46.60    4.48
  -2  -9  -2   49.04    3.84
   2   9   2   47.00    7.64
   2   9   2   38.40    5.84
  -3  -9  -2  303.91   16.28
  -3  -9  -2  355.96   18.92
  -3  -9  -2  328.75   16.40
  -3  -9  -2  315.83   19.68
  -3  -9  -2  300.59   16.76
   3   9   2  272.19   19.88
   3   9   2  278.95   21.92
  -4  -9  -2   29.56    6.08
  -4  -9  -2   28.60    3.12
  -4  -9  -2   33.60    3.60
  -4  -9  -2   27.36    4.76
  -4  -9  -2   29.32    2.72
   4   9   2   23.16    5.48
   4   9   2   38.36    9.44
   4   9   2   29.68    2.28
   4   9   2   29.16    2.40
  -5  -9  -2   16.72    2.32
  -5  -9  -2   13.72    3.68
  -5  -9  -2   14.24    2.24
  -5  -9  -2    9.16    5.72
   5   9   2   15.16    2.04
   5   9   2   13.32    2.12
   0 -10  -2   35.16    3.24
   0 -10  -2   35.04    2.48
   0 -10  -2   39.60    2.72
   0 -10  -2   34.76    4.32
  -1 -10  -2   63.45    3.84
  -1 -10  -2   57.41    3.88
  -1 -10  -2   64.09    5.40
  -1 -10  -2   66.37    4.76
   1  10   2   49.28    7.12
   1  10   2   58.17    5.32
   1  10   2   46.28    6.88
  -2 -10  -2   40.52    3.76
  -2 -10  -2   30.56    5.16
  -2 -10  -2   45.60    4.32
  -2 -10  -2   46.00    3.24
   2  10   2   39.12    5.88
   2  10   2   43.28    8.00
  -3 -10  -2    6.96    1.36
  -3 -10  -2    2.88    3.80
  -3 -10  -2    7.36    1.68
  -3 -10  -2    9.40    2.44
  -3 -10  -2    6.96    1.44
   3  10   2    8.48    6.64
  -4 -10  -2  206.54   12.04
  -4 -10  -2  206.62   11.56
  -4 -10  -2  212.02   16.04
   4  10   2  176.38   19.64
   2   9  -3    8.20    6.44
   2   9  -3   17.48    3.88
  -2  -9   3   23.68    5.04
  -2  -9   3   22.00    2.84
  -2  -9   3   23.56    2.64
  -2  -9   3   18.60    3.24
  -2  -9   3   25.88    3.96
  -2  -9   3   21.80    2.72
   1   9  -3   18.44    4.08
   1   9  -3   22.76    2.60
  -1  -9   3   20.92    2.96
  -1  -9   3   20.92    3.08
  -1  -9   3   20.00    2.52
  -1  -9   3   24.68    2.12
  -1  -9   3   19.20    2.24
  -1  -9   3   26.84    4.08
   0  -9   3    0.72    0.72
   0  -9   3    1.20    0.80
   0  -9   3    3.24    1.20
   0  -9   3    1.88    0.68
   4   8  -3   14.68    8.24
   4   8  -3    5.08    0.88
  -4  -8   3    3.48    2.52
  -4  -8   3    8.68    5.60
  -4  -8   3    8.76    1.88
   3   8  -3   53.73   10.28
   3   8  -3   59.77    9.12
  -3  -8   3   65.17    4.76
  -3  -8   3   62.21    4.80
  -3  -8   3   62.49    5.16
  -3  -8   3   62.41    6.60
   2   8  -3    7.88    2.80
   2   8  -3   15.32    5.68
  -2  -8   3   11.60    2.76
  -2  -8   3   10.44    1.68
  -2  -8   3    7.40    1.64
  -2  -8   3    7.56    1.80
  -2  -8   3    7.04    1.56
  -2  -8   3    4.40    3.36
   1   8  -3   -0.08    0.84
  -1  -8   3   -0.32    0.60
  -1  -8   3   -0.52    0.52
  -1  -8   3    0.00    0.52
  -1  -8   3    0.28    0.52
  -1  -8   3    1.12    2.60
  -1  -8   3    0.24    0.60
   0  -8   3    1.60    0.60
   0  -8   3    0.84    0.72
   1  -8   3    2.24    1.00
   1  -8   3    1.12    0.44
   1  -8   3   -0.36    0.56
   2  -8   3    1.36    0.36
   2  -8   3    0.72    0.64
   2  -8   3    0.96    0.88
   2  -8   3    0.40    0.36
   5   7  -3   43.12   11.32
   5   7  -3   39.24    3.60
   5   7  -3   43.16    3.36
   5   7  -3   21.00    6.00
  -5  -7   3   40.16    3.48
  -5  -7   3   38.68    8.96
  -5  -7   3   43.04    3.76
  -5  -7   3   42.64    7.68
   4   7  -3  184.54    9.24
   4   7  -3  150.14   13.96
   4   7  -3  149.09   16.36
   4   7  -3  173.62   11.48
  -4  -7   3  170.78   13.72
  -4  -7   3  160.26    9.84
  -4  -7   3  166.66   10.72
  -4  -7   3  171.50   10.04
  -4  -7   3  196.18   10.56
  -4  -7   3  155.54   15.12
   3   7  -3    9.32    4.16
   3   7  -3    7.64    0.84
   3   7  -3    8.44    1.00
   3   7  -3   12.12    5.72
  -3  -7   3    6.68    1.68
  -3  -7   3    9.28    1.72
  -3  -7   3   10.32    1.60
  -3  -7   3   10.88    5.84
  -3  -7   3   12.40    2.08
  -3  -7   3    2.88    2.16
   2   7  -3   14.56    5.20
   2   7  -3   13.84    3.64
  -2  -7   3   15.84    2.56
  -2  -7   3   20.32    2.52
  -2  -7   3   10.72    2.92
  -2  -7   3   19.20    5.12
  -2  -7   3   15.80    2.20
   1   7  -3    1.16    1.36
   1   7  -3   -0.24    3.04
  -1  -7   3    1.36    0.64
  -1  -7   3    0.68    0.72
  -1  -7   3    3.36    2.44
  -1  -7   3    1.56    0.72
  -1  -7   3    1.52    1.16
  -1  -7   3    3.00    0.92
   0   7  -3  177.34    9.44
   0  -7   3  161.10    9.12
   0  -7   3  161.34    9.48
   0  -7   3  164.22    9.08
   0  -7   3  160.58    8.80
   0  -7   3  174.06    8.84
   1  -7   3    0.04    0.40
   1  -7   3    1.12    0.44
   1  -7   3    2.56    1.00
   1  -7   3    1.92    0.92
   2  -7   3   15.52    1.08
   2  -7   3   13.36    2.12
   2  -7   3   14.88    1.88
   2  -7   3   18.44    1.28
   3  -7   3   34.16    2.60
   3  -7   3   33.56    3.08
   4  -7   3    3.88    1.20
   4  -7   3    5.84    1.00
   4  -7   3    4.60    0.60
   4  -7   3    4.32    0.56
   6   6  -3    7.12    8.44
   6   6  -3   24.76    3.44
   6   6  -3   15.92    5.44
   6   6  -3   24.96    2.76
  -6  -6   3   13.76    7.76
  -6  -6   3   25.24    2.84
  -6  -6   3   11.56    4.24
  -6  -6   3   22.12    3.08
   5   6  -3   10.64    4.12
   5   6  -3    9.04    1.56
   5   6  -3    9.16    1.80
   5   6  -3    8.92    6.92
  -5  -6   3    6.76    1.88
  -5  -6   3    2.44    5.00
  -5  -6   3    7.08    1.56
  -5  -6   3    6.32    1.64
  -5  -6   3    8.52    1.64
   4   6  -3   51.29    8.52
   4   6  -3   53.01    4.08
   4   6  -3   55.81    3.64
   4   6  -3   52.65   10.28
  -4  -6   3   53.85    4.00
  -4  -6   3   60.37    4.52
  -4  -6   3   47.96    8.72
  -4  -6   3   59.17    4.72
  -4  -6   3   38.60    6.76
   3   6  -3  138.81   11.68
   3   6  -3  140.01    7.76
   3   6  -3  123.49   12.92
   3   6  -3  135.73    7.32
  -3  -6   3  129.65    8.52
  -3  -6   3  138.41    8.36
  -3  -6   3  155.62   12.84
  -3  -6   3  136.45   10.96
  -3  -6   3  136.13    7.92
   2   6  -3   19.56    4.20
   2   6  -3   26.52    5.80
  -2  -6   3   20.72    1.96
  -2  -6   3   22.32    2.64
  -2  -6   3   22.04    4.00
  -2  -6   3   25.24    3.20
   1   6  -3   60.57    7.00
   1   6  -3   68.77    6.08
  -1  -6   3   68.49    4.44
  -1  -6   3   66.97    5.64
  -1  -6   3   66.93    4.04
  -1  -6   3   58.33    6.40
  -1  -6   3   68.97    4.72
   0   6  -3    0.92    0.88
   0   6  -3    0.96    1.88
   0  -6   3    2.16    1.40
   0  -6   3    1.44    0.72
   0  -6   3    1.40    0.64
   0  -6   3    1.04    0.44
   0  -6   3    0.28    0.64
   1  -6   3    2.32    0.92
   1  -6   3    4.60    1.04
   1  -6   3    4.76    0.64
   1  -6   3    4.88    0.80
   2  -6   3  113.53    6.00
   2  -6   3  120.93    6.72
   2  -6   3  119.41    7.08
   3  -6   3   17.28    1.60
   3  -6   3   17.08    1.08
   3  -6   3   16.76    1.08
   3  -6   3   19.00    2.36
   4  -6   3   11.52    1.32
   4  -6   3   11.84    0.92
   4  -6   3    8.12    1.64
   4  -6   3   11.12    0.92
   5  -6   3   94.41    5.60
   5  -6   3  100.05    5.44
   5  -6   3   97.45    5.28
   5  -6   3   98.77    5.24
   5  -6   3  110.17    6.64
   7   5  -3   -0.76    1.84
   7   5  -3   -0.48    9.52
   7   5  -3    0.36    0.72
  -7  -5   3   -0.64    0.68
  -7  -5   3    3.60    2.76
  -7  -5   3    0.52    0.64
  -7  -5   3   -4.80    7.88
   6   5  -3   91.65   15.16
   6   5  -3  102.61    7.48
   6   5  -3  115.29    6.72
   6   5  -3   86.73   12.64
  -6  -5   3  103.09   10.76
  -6  -5   3  101.49    7.00
  -6  -5   3  104.13    6.52
  -6  -5   3   91.77   13.92
   5   5  -3    6.84    3.64
   5   5  -3   10.36    2.12
   5   5  -3   20.72    7.60
   5   5  -3    9.60    1.60
  -5  -5   3    9.56    3.44
  -5  -5   3   14.68    2.32
  -5  -5   3   13.08    2.00
  -5  -5   3    7.72    2.40
  -5  -5   3    3.08    4.88
   4   5  -3    3.56    0.92
   4   5  -3   -2.60    4.00
   4   5  -3    1.24    2.08
   4   5  -3    1.76    1.04
  -4  -5   3    1.04    0.76
  -4  -5   3    1.20    0.92
  -4  -5   3    5.00    4.04
  -4  -5   3    6.60    2.76
   3   5  -3   41.68    3.16
   3   5  -3   39.20    2.68
  -3  -5   3   38.88    3.40
  -3  -5   3   41.40    7.20
  -3  -5   3   38.72    3.00
  -3  -5   3   33.56    5.76
   2   5  -3   57.73    3.68
   2   5  -3   58.73    3.40
   2   5  -3   66.57    7.56
   2   5  -3   50.73    5.92
  -2  -5   3   62.65    3.92
  -2  -5   3   61.29    4.88
  -2  -5   3   67.73    6.36
  -2  -5   3   63.01    4.28
  -2  -5   3   58.65    7.20
   1   5  -3  132.97    9.80
  -1  -5   3  138.05    8.04
  -1  -5   3  138.41    7.52
  -1  -5   3  138.09    7.88
  -1  -5   3  144.25   10.48
  -1  -5   3  143.33    9.60
   0   5  -3   24.96    2.76
   0   5  -3   24.88    3.76
   0  -5   3   22.96    3.08
   0  -5   3   23.00    3.36
   0  -5   3   24.16    1.68
   0  -5   3   20.60    1.84
   1  -5   3   19.68    1.44
   1  -5   3   17.80    1.24
   1  -5   3   16.48    1.64
   1  -5   3   18.12    1.80
   2  -5   3  121.01    7.08
   2  -5   3  129.73    6.48
   2  -5   3  134.17    6.48
   2  -5   3  132.57    7.48
   3  -5   3    9.40    0.68
   3  -5   3   10.04    1.28
   3  -5   3    9.96    1.60
   3  -5   3    8.84    0.72
   4  -5   3   59.29    3.32
   4  -5   3   57.49    3.32
   4  -5   3   63.33    4.24
   4  -5   3   57.73    3.44
   5  -5   3    1.40    0.84
   5  -5   3    2.20    0.64
   5  -5   3    1.68    0.56
   6  -5   3    6.40    1.36
   6  -5   3    7.52    1.20
   6  -5   3    8.92    1.68
   7   4  -3    1.72    2.76
   7   4  -3    0.92    0.72
   7   4  -3   -2.32    7.84
  -7  -4   3    0.36    0.56
  -7  -4   3   12.56    7.52
  -7  -4   3    0.76    2.28
  -7  -4   3    2.76    0.96
   6   4  -3   27.20    8.12
   6   4  -3   28.04    3.80
   6   4  -3   23.76    6.04
  -6  -4   3   26.64    3.88
  -6  -4   3   28.44    8.64
  -6  -4   3   16.36    4.60
  -6  -4   3   29.96    3.48
  -6  -4   3   28.20    3.32
   5   4  -3   17.12    5.72
   5   4  -3   23.12    3.24
   5   4  -3   17.08    4.84
  -5  -4   3   15.08    2.48
  -5  -4   3   19.20    2.64
  -5  -4   3   13.00    5.76
  -5  -4   3   22.92    5.24
   4   4  -3  268.11   14.84
   4   4  -3  264.11   18.88
   4   4  -3  285.63   14.08
   4   4  -3  238.86   19.68
  -4  -4   3  275.79   14.76
  -4  -4   3  256.91   18.16
  -4  -4   3  270.15   14.96
  -4  -4   3  259.63   19.60
   3   4  -3  148.65   13.44
   3   4  -3  159.06    8.48
   3   4  -3  134.65   11.76
   3   4  -3  157.74    9.08
  -3  -4   3  168.34    9.36
  -3  -4   3  161.14    9.24
  -3  -4   3  148.49   12.84
  -3  -4   3  158.02   11.96
  -3  -4   3  163.86    8.80
   2   4  -3  335.75   17.32
   2   4  -3  298.99   20.24
   2   4  -3  300.79   21.24
  -2  -4   3  364.12   20.52
  -2  -4   3  351.32   17.76
  -2  -4   3  343.99   21.36
  -2  -4   3  344.55   17.68
  -2  -4   3  352.76   17.28
   1   4  -3   21.44    1.44
   1   4  -3   20.56    3.52
   1   4  -3   21.84    1.32
   1   4  -3   21.36    4.04
  -1  -4   3   19.92    3.44
  -1  -4   3   22.76    1.72
  -1  -4   3   22.52    4.28
  -1  -4   3   21.20    1.96
  -1  -4   3   19.72    2.16
   0   4  -3  133.29    9.40
   0   4  -3  132.97    8.80
   0  -4   3  147.53    8.88
   0  -4   3  146.09    7.60
   0  -4   3  137.05    7.24
   0  -4   3  143.57    9.36
   1  -4   3   94.69    5.12
   1  -4   3   96.93    5.68
   1  -4   3   95.69    6.00
   1  -4   3   98.45    5.56
   1  -4   3  100.97    5.52
   1  -4   3   97.33    5.04
   1  -4   3   99.89    5.32
   2  -4   3   25.44    1.48
   2  -4   3   24.40    2.04
   2  -4   3   25.08    1.88
   2  -4   3   25.24    1.44
   3  -4   3    1.76    0.68
   3  -4   3    1.96    0.40
   3  -4   3    1.68    0.48
   3  -4   3    1.52    0.32
   4  -4   3  194.06    9.84
   4  -4   3  197.42    9.64
   4  -4   3  184.18   10.40
   4  -4   3  187.18   10.16
   4  -4   3  188.50    9.88
   4  -4   3  193.10    9.68
   4  -4   3  183.78    9.84
   5  -4   3   18.60    1.56
   5  -4   3   16.08    1.56
   5  -4   3   21.68    3.60
   5  -4   3   19.48    2.36
   5  -4   3   19.72    2.68
  -6   4  -3    2.64    2.12
   6  -4   3    3.60    1.00
   6  -4   3    2.56    1.08
   6  -4   3    4.88    1.04
   6  -4   3   -0.36    3.68
   7   3  -3  169.82   15.88
   7   3  -3  161.90    9.80
   7   3  -3  172.74   19.52
   7   3  -3  172.50   11.08
  -7  -3   3  163.38   14.84
  -7  -3   3  155.42   16.20
  -7  -3   3  174.34   10.24
   6   3  -3  198.38   20.00
   6   3  -3  210.66   17.96
   6   3  -3  236.58   13.88
   6   3  -3  245.26   13.96
   6   3  -3  234.50   12.80
  -6  -3   3  222.58   13.80
  -6  -3   3  225.38   13.00
  -6  -3   3  243.38   13.24
  -6  -3   3  234.82   17.84
  -6  -3   3  256.47   20.60
   5   3  -3    2.48    0.88
   5   3  -3    3.40    2.96
   5   3  -3    0.40    0.96
   5   3  -3    6.44    4.92
  -5  -3   3    1.20    1.12
  -5  -3   3    3.88    1.40
  -5  -3   3    3.76    4.12
  -5  -3   3    1.40    1.92
   4   3  -3  338.23   18.32
   4   3  -3  349.59   18.44
   4   3  -3  323.43   17.48
   4   3  -3  349.92   22.56
   4   3  -3  316.19   23.32
  -4  -3   3  365.28   23.44
  -4  -3   3  326.43   18.28
  -4  -3   3  362.80   18.24
  -4  -3   3  336.75   21.80
  -4  -3   3  346.91   17.84
   3   3  -3  154.42    8.12
   3   3  -3  136.13   12.48
   3   3  -3  141.33    8.64
   3   3  -3  142.81   11.56
  -3  -3   3  152.86   12.48
  -3  -3   3  152.54   11.40
  -3  -3   3  153.58    8.76
  -3  -3   3  156.90    8.80
   2   3  -3   12.76    3.20
   2   3  -3   15.72    1.88
   2   3  -3   18.16    4.64
   2   3  -3   15.52    1.36
  -2  -3   3   24.36    4.60
  -2  -3   3   15.40    1.92
  -2  -3   3   14.20    1.76
  -2  -3   3   19.28    3.60
  -2  -3   3   18.00    1.56
   1   3  -3   70.25    7.12
   1   3  -3   78.17    6.72
   1   3  -3   90.41    4.96
   1   3  -3   93.09    4.68
  -1  -3   3   89.09    6.84
  -1  -3   3   88.73    7.48
  -1  -3   3   90.77    4.96
  -1  -3   3   93.69    5.20
   0   3  -3  122.45    8.64
   0   3  -3  123.57    8.12
   0  -3   3  136.73    6.84
   0  -3   3  115.21    8.20
   0  -3   3  110.97    8.36
   0  -3   3  134.37    6.56
   1  -3   3   24.40    2.84
   1  -3   3   28.08    2.28
   1  -3   3   24.72    2.40
   1  -3   3   24.80    1.96
   1  -3   3   27.32    1.60
   1  -3   3   29.84    1.68
   2  -3   3   16.40    1.80
   2  -3   3   11.96    1.20
   2  -3   3   15.00    1.00
   2  -3   3   15.16    1.08
   2  -3   3   14.84    2.24
   2  -3   3   15.36    1.44
   2  -3   3   17.52    1.72
   3  -3   3   63.05    3.40
   3  -3   3   59.33    3.76
   3  -3   3   69.05    4.96
   3  -3   3   59.13    4.20
   3  -3   3   60.09    3.32
   3  -3   3   66.21    4.40
   3  -3   3   54.25    4.60
   3  -3   3   61.77    3.28
  -4   3  -3   12.64    1.84
  -4   3  -3   16.04    1.92
  -4   3  -3   12.36    2.20
   4  -3   3   13.60    1.16
   4  -3   3   13.20    0.92
   4  -3   3   13.68    1.16
   4  -3   3   12.48    0.96
   4  -3   3   14.88    2.48
   4  -3   3   11.72    1.64
   4  -3   3   15.60    3.16
  -5   3  -3  202.06   11.88
  -5   3  -3  201.10   11.36
  -5   3  -3  199.90   10.96
   5  -3   3  197.74   10.28
   5  -3   3  200.42   10.40
   5  -3   3  189.02   13.24
   5  -3   3  186.66   13.48
   5  -3   3  188.90   10.80
  -6   3  -3   10.80    3.20
  -6   3  -3   11.56    1.96
   6  -3   3    6.56    4.28
   6  -3   3   10.36    1.48
   6  -3   3   10.72    1.64
   6  -3   3   10.88    1.84
  -7   3  -3   79.53    5.88
   7  -3   3   84.45    5.72
   7  -3   3   88.05    5.36
   7  -3   3   76.13    5.76
   7   2  -3   37.88    3.40
   7   2  -3   44.04    5.28
   7   2  -3   38.68   12.32
  -7  -2   3   40.04    4.52
  -7  -2   3   43.04    3.68
  -7  -2   3   60.33   11.88
  -7  -2   3   43.88    3.32
  -7  -2   3   38.56    7.56
   6   2  -3   21.60    5.52
   6   2  -3   15.68    3.00
   6   2  -3   23.96    7.64
   6   2  -3   19.44    2.44
  -6  -2   3   23.92    7.04
  -6  -2   3   19.40    2.64
  -6  -2   3   16.68    4.48
   5   2  -3   64.73    5.04
   5   2  -3   63.29    4.32
   5   2  -3   72.25    9.80
   5   2  -3   70.41    5.16
   5   2  -3   79.69   11.72
  -5  -2   3   67.29    4.80
  -5  -2   3   56.45    8.44
  -5  -2   3   62.17    5.00
  -5  -2   3   60.97    9.76
  -5  -2   3   61.85    4.48
   4   2  -3   69.65    4.96
   4   2  -3   64.57    4.20
   4   2  -3   67.85    9.88
   4   2  -3   69.77    4.88
   4   2  -3   67.53    9.08
  -4  -2   3   69.21    8.44
  -4  -2   3   60.53    4.76
  -4  -2   3   64.57    4.40
  -4  -2   3   67.29    4.68
  -4  -2   3   72.41    7.32
   3   2  -3   66.69    4.28
   3   2  -3   60.01    4.24
   3   2  -3   56.37    3.64
   3   2  -3   50.49    5.96
  -3  -2   3   63.97    7.28
  -3  -2   3   51.09    5.84
  -3  -2   3   61.73    4.20
  -3  -2   3   57.93    3.80
  -3  -2   3   56.49    4.08
   2   2  -3   33.00    2.24
   2   2  -3   36.72    5.28
   2   2  -3   34.24    2.64
   2   2  -3   33.60    2.56
   2   2  -3   29.88    5.28
  -2  -2   3   32.76    2.56
  -2  -2   3   29.36    2.28
  -2  -2   3   31.64    5.20
  -2  -2   3   35.52    2.68
  -2  -2   3   27.40    4.44
   1   2  -3  165.66    8.68
  -1  -2   3  156.22    8.80
  -1  -2   3  162.90   10.56
  -1  -2   3  169.98   11.36
   0   2  -3  123.37    8.72
   0   2  -3  123.01    8.24
   0  -2   3  131.93    8.40
   0  -2   3  138.17    6.80
   0  -2   3  124.41    8.80
   0  -2   3  139.53    7.04
   1  -2   3  699.71   34.60
   1  -2   3  646.46   33.48
   2  -2   3  135.17    8.52
   2  -2   3  134.17    7.96
   2  -2   3  138.29    7.72
   2  -2   3  136.69    8.12
  -3   2  -3  539.21   26.80
   3  -2   3  499.65   27.36
  -4   2  -3   19.36    2.16
  -4   2  -3   20.64    2.92
  -4   2  -3   17.16    2.00
   4  -2   3   18.44    1.44
   4  -2   3   20.20    3.28
   4  -2   3   15.88    1.60
   4  -2   3   17.44    3.56
   4  -2   3   16.76    1.40
  -5   2  -3   29.00    2.64
  -5   2  -3   34.16    3.36
  -5   2  -3   32.36    3.96
   5  -2   3   31.60    2.28
   5  -2   3   29.96    2.36
   5  -2   3   25.44    2.44
  -6   2  -3   21.88    3.36
  -6   2  -3   18.20    2.48
  -6   2  -3   20.48    3.84
   6  -2   3   20.12    2.36
   6  -2   3   17.44    2.32
   6  -2   3   18.00    2.08
  -7   2  -3    5.00    3.24
  -7   2  -3   -0.28    0.68
   7  -2   3    0.88    0.72
   7  -2   3    0.52    4.88
   7  -2   3    0.76    0.80
   7  -2   3    0.72    0.76
   7   1  -3  149.98   15.48
   7   1  -3  194.10   19.96
   7   1  -3  193.98   12.16
   7   1  -3  184.14   10.92
  -7  -1   3  208.26   10.80
  -7  -1   3  199.18   11.00
  -7  -1   3  197.70   11.12
  -7  -1   3  208.94   16.36
  -7  -1   3  148.61   17.48
   6   1  -3    4.96    1.60
   6   1  -3    1.28    0.76
   6   1  -3    2.40    4.68
   6   1  -3    1.16    2.04
   6   1  -3    3.04    1.28
  -6  -1   3    1.80    0.72
  -6  -1   3    1.88    1.00
  -6  -1   3    1.36    0.88
  -6  -1   3    0.92    2.00
  -6  -1   3    1.20    4.60
   5   1  -3  159.26    8.88
   5   1  -3  154.66   14.84
   5   1  -3  170.30   13.56
   5   1  -3  155.90    9.68
   5   1  -3  147.21    9.56
  -5  -1   3  158.30   14.20
  -5  -1   3  163.38    8.76
  -5  -1   3  154.10    9.68
  -5  -1   3  154.50    8.96
  -5  -1   3  154.70    9.16
   4   1  -3   27.80    2.80
   4   1  -3   30.04    6.56
   4   1  -3   32.80    2.48
   4   1  -3   32.88    6.08
   4   1  -3   33.92    3.04
  -4  -1   3   30.92    6.12
  -4  -1   3   30.44    2.72
  -4  -1   3   32.44    5.76
  -4  -1   3   30.68    3.44
  -4  -1   3   30.84    2.52
   3   1  -3  474.61   29.64
   3   1  -3  499.13   28.76
  -3  -1   3  526.01   29.72
  -3  -1   3  493.29   28.32
   2   1  -3  265.23   17.24
   2   1  -3  239.74   16.64
   2   1  -3  279.83   13.76
  -2  -1   3  231.62   16.32
  -2  -1   3  280.51   16.20
   1   1  -3  724.03   38.92
  -1  -1   3  744.03   38.96
   0  -1   3  644.26   33.80
   1  -1   3  137.89    7.84
   1  -1   3  112.33    7.16
   1  -1   3  124.57    7.04
   1  -1   3  127.13    8.16
  -2   1  -3   92.93    5.72
  -2   1  -3   98.17    6.12
   2  -1   3   99.25    6.24
   2  -1   3   89.33    4.88
   2  -1   3   96.77    5.88
  -3   1  -3  256.67   13.08
   3  -1   3  205.58   12.80
   3  -1   3  209.42   13.36
  -4   1  -3 1621.96   74.05
   4  -1   3 1326.65   74.65
  -5   1  -3  153.30    8.84
  -5   1  -3  146.53    7.84
  -5   1  -3  174.38   10.36
  -5   1  -3  159.42    7.80
   5  -1   3  157.10    8.40
   5  -1   3  159.66    8.56
   5  -1   3  148.33    8.68
   5  -1   3  148.73   11.00
   5  -1   3  139.21   11.88
  -6   1  -3   69.53    4.84
  -6   1  -3   68.69    6.92
  -6   1  -3   64.41    3.64
  -6   1  -3   65.97    7.28
  -6   1  -3   66.65    3.56
   6  -1   3   66.29    4.52
   6  -1   3   65.25    4.32
   6  -1   3   67.05    4.76
  -7   1  -3   47.28    4.16
   7  -1   3   44.76    4.00
   7  -1   3   57.73    3.96
   7  -1   3   43.04   10.12
   7  -1   3   54.61    4.24
  -8   1  -3   16.36    2.80
   8  -1   3   13.52    2.48
   8  -1   3    8.92    1.84
   7   0  -3   11.76    6.88
   7   0  -3    2.24    1.08
   7   0  -3    5.56    1.72
   7   0  -3    3.08    3.00
  -7   0   3    5.04    6.00
  -7   0   3    4.76    1.20
  -7   0   3    5.44    0.92
  -7   0   3    2.80    2.52
   6   0  -3    0.40    0.84
   6   0  -3    1.56    0.80
   6   0  -3    1.60    1.04
   6   0  -3   -0.28    4.64
   6   0  -3   -1.28    1.28
  -6   0   3    1.36    4.20
  -6   0   3    1.72    2.12
  -6   0   3    1.64    1.24
  -6   0   3    1.08    0.76
  -6   0   3    2.44    0.64
  -6   0   3    2.44    0.96
   5   0  -3   22.92    3.12
   5   0  -3   22.72    3.12
   5   0  -3   21.08    2.48
   5   0  -3   21.56    5.16
   5   0  -3   25.96    6.80
  -5   0   3   27.76    5.52
  -5   0   3   27.60    2.44
  -5   0   3   26.12    6.36
  -5   0   3   18.16    2.72
  -5   0   3   22.80    2.48
  -5   0   3   25.88    2.04
   4   0  -3   25.08    2.28
   4   0  -3   32.64    2.92
   4   0  -3   32.92    2.88
   4   0  -3   21.52    4.88
   4   0  -3   27.16    5.96
  -4   0   3   28.72    2.20
  -4   0   3   30.16    2.56
  -4   0   3   30.44    5.92
  -4   0   3   35.00    5.60
  -4   0   3   31.12    2.92
  -4   0   3   28.80    2.36
   3   0  -3  185.54   14.12
   3   0  -3  187.90   10.00
   3   0  -3  195.02   10.48
   3   0  -3  180.06   13.04
   3   0  -3  201.30   10.56
  -3   0   3  187.14   10.00
  -3   0   3  171.70   13.44
  -3   0   3  185.02   10.48
  -3   0   3  190.94    9.92
  -3   0   3  182.46   10.24
  -3   0   3  195.78   13.04
   2   0  -3  274.31   17.60
   2   0  -3  298.07   18.72
  -2   0   3  301.59   20.44
  -2   0   3  323.43   18.04
   1   0  -3   64.61    5.64
   1   0  -3   72.17    4.36
   1   0  -3   76.05    4.16
   1   0  -3   69.45    4.24
   1   0  -3   76.09    6.44
  -1   0   3   82.21    4.48
  -1   0   3   72.25    4.24
  -1   0   3   76.01    6.36
  -1   0   3   75.01    4.20
  -1   0   3   72.85    4.12
  -1   0   3   78.09    5.96
   0   0  -3  919.81   45.28
   0   0   3  843.68   45.08
   1   0   3  145.93    8.60
   1   0   3  164.62    9.44
   1   0   3  166.18    9.92
   1   0   3  152.58    8.92
  -2   0  -3  970.94   47.56
   2   0   3  929.13   47.68
  -3   0  -3  186.54    9.96
  -3   0  -3  180.18   10.36
   3   0   3  144.37   10.00
   3   0   3  155.58    8.56
   3   0   3  155.86   10.68
  -4   0  -3    5.92    2.16
  -4   0  -3    6.08    0.88
  -4   0  -3    5.00    1.00
  -4   0  -3    4.76    1.60
  -4   0  -3    4.68    0.72
   4   0   3    1.84    2.00
   4   0   3    5.44    0.96
   4   0   3    5.52    1.96
   4   0   3    6.52    1.00
   4   0   3    5.24    1.12
  -5   0  -3    6.64    2.52
  -5   0  -3    8.12    1.00
  -5   0  -3    9.44    1.20
  -5   0  -3    6.28    2.04
  -5   0  -3    7.88    1.40
   5   0   3    7.64    1.32
   5   0   3    7.08    1.16
   5   0   3    6.08    2.08
   5   0   3    8.56    3.44
   5   0   3   11.28    1.76
  -6   0  -3   60.45    5.80
  -6   0  -3   58.93    3.40
  -6   0  -3   59.57    6.88
  -6   0  -3   53.73    3.56
  -6   0  -3   52.37    4.16
   6   0   3   54.73    6.36
   6   0   3   59.01    4.32
   6   0   3   58.81    3.92
   6   0   3   56.89    8.64
   6   0   3   49.56    3.96
  -7   0  -3  139.77    7.80
  -7   0  -3  145.41    9.24
  -7   0  -3  155.82    8.20
  -7   0  -3  156.90   12.72
  -7   0  -3  158.22   11.44
   7   0   3  146.81    9.12
   7   0   3  139.61    9.44
   7   0   3  154.30   13.16
   7   0   3  146.69    8.68
   7   0   3  150.58   14.76
  -8   0  -3   15.88    2.72
  -8   0  -3   10.92    5.32
  -8   0  -3   14.96    1.28
   8   0   3   11.28    2.04
   8   0   3   15.84    2.76
   7  -1  -3    9.76    2.28
   7  -1  -3   12.76    2.04
  -7   1   3   17.04    1.28
  -7   1   3   14.60    7.68
  -7   1   3   18.88    2.08
  -7   1   3   14.76    1.96
   6  -1  -3    1.04    1.08
   6  -1  -3   -0.08    0.60
   6  -1  -3    0.32    0.80
  -6   1   3   -0.64    1.36
  -6   1   3    1.96    4.04
  -6   1   3   -0.36    0.40
  -6   1   3   -0.20    0.52
  -6   1   3   -0.08    0.32
   5  -1  -3    0.04    0.48
   5  -1  -3    0.40    1.56
   5  -1  -3    2.88    3.92
   5  -1  -3    0.96    0.84
   5  -1  -3    0.16    0.76
  -5   1   3   -0.28    0.64
  -5   1   3    0.12    0.52
  -5   1   3   -1.32    0.76
  -5   1   3   -0.36    0.28
  -5   1   3    1.36    0.72
   4  -1  -3  178.22    9.92
   4  -1  -3  175.10   14.60
   4  -1  -3  179.54   10.48
   4  -1  -3  186.30   10.64
   4  -1  -3  172.38   13.96
  -4   1   3  181.02    9.80
  -4   1   3  186.38   13.88
  -4   1   3  187.54   10.72
  -4   1   3  191.98   10.04
  -4   1   3  190.34    9.64
  -4   1   3  170.42   13.96
   3  -1  -3  524.89   30.76
   3  -1  -3  505.73   29.56
  -3   1   3  524.57   30.44
  -3   1   3  549.77   29.60
   2  -1  -3  506.77   27.80
   2  -1  -3  517.33   28.68
  -2   1   3  479.69   28.36
  -2   1   3  521.05   27.84
   1  -1  -3 1090.83   53.29
  -1   1   3  921.29   51.41
   0  -1  -3 2363.68  152.02
   0   1   3 2646.14  155.06
  -1  -1  -3 1096.91   58.01
   1   1   3 1247.80   58.13
   2   1   3 1509.03   74.93
  -3  -1  -3 6092.17  319.07
   3   1   3 5608.80  310.99
  -4  -1  -3  404.00   22.32
  -4  -1  -3  415.48   21.68
   4   1   3  366.84   22.20
   4   1   3  360.08   22.96
  -5  -1  -3    3.48    1.00
  -5  -1  -3    2.64    0.64
  -5  -1  -3    4.96    0.96
  -5  -1  -3    2.92    1.52
  -5  -1  -3    4.20    2.60
  -5  -1  -3    4.16    0.52
   5   1   3    3.76    2.20
   5   1   3    6.84    1.28
   5   1   3    7.32    3.48
   5   1   3    4.56    1.00
  -6  -1  -3   58.13    7.04
  -6  -1  -3   55.65    4.24
  -6  -1  -3   62.65    6.04
  -6  -1  -3   58.93    3.52
  -6  -1  -3   54.57    3.76
   6   1   3   54.09    8.84
   6   1   3   52.33    3.84
   6   1   3   53.33    4.16
   6   1   3   47.12    7.32
  -7  -1  -3  150.78    8.64
  -7  -1  -3  158.94   11.92
  -7  -1  -3  150.58    9.56
  -7  -1  -3  165.22   13.40
  -7  -1  -3  153.18    8.32
   7   1   3  132.85   11.12
   7   1   3  166.10    9.12
   7   1   3  143.57   12.96
   7   1   3  148.25   14.88
  -8  -1  -3  140.97    9.40
  -8  -1  -3  137.49    7.84
  -8  -1  -3  151.02   14.04
  -8  -1  -3  149.61    8.32
   8   1   3  126.73   17.44
   8   1   3  141.25    8.72
   7  -2  -3   45.20    5.36
   7  -2  -3   39.84    3.44
   7  -2  -3   40.32   10.20
  -7   2   3   42.24    2.92
  -7   2   3   39.40    9.24
  -7   2   3   44.56    2.88
   6  -2  -3   58.65   10.76
   6  -2  -3   66.45    5.08
   6  -2  -3   69.73    9.64
   6  -2  -3   58.25    5.04
   6  -2  -3   55.85    4.24
  -6   2   3   57.45    3.72
  -6   2   3   59.25    8.44
  -6   2   3   59.17    3.44
  -6   2   3   65.61    5.28
  -6   2   3   61.65    9.76
   5  -2  -3   24.96    2.32
   5  -2  -3   25.04    6.56
   5  -2  -3   28.16    3.28
   5  -2  -3   28.08    3.48
   5  -2  -3   28.40    5.64
  -5   2   3   26.48    6.04
  -5   2   3   27.88    2.08
  -5   2   3   25.60    1.88
  -5   2   3   25.36    2.08
  -5   2   3   30.12    5.40
   4  -2  -3   27.96    2.36
   4  -2  -3   24.52    4.84
   4  -2  -3   25.12    5.76
   4  -2  -3   27.08    3.24
  -4   2   3   35.24    5.52
  -4   2   3   30.16    2.24
  -4   2   3   35.04    6.36
  -4   2   3   27.16    3.20
  -4   2   3   29.72    2.16
  -4   2   3   31.24    2.08
   3  -2  -3  465.89   25.48
   3  -2  -3  415.68   26.08
   3  -2  -3  444.28   22.76
  -3   2   3  437.16   22.72
  -3   2   3  420.96   25.80
  -3   2   3  444.96   25.08
   2  -2  -3   12.40    1.60
   2  -2  -3   11.96    3.08
   2  -2  -3   13.80    2.96
   2  -2  -3   13.24    1.20
   2  -2  -3   11.88    1.72
  -2   2   3   12.96    1.08
  -2   2   3   11.72    1.40
  -2   2   3   14.08    1.88
  -2   2   3   12.76    3.12
  -2   2   3   12.44    2.84
  -2   2   3   12.92    1.16
   1  -2  -3  125.37    8.96
   1  -2  -3  135.17    8.52
   1  -2  -3  117.57    6.72
   1  -2  -3  122.01    6.92
  -1   2   3  128.29    8.48
  -1   2   3  120.85    6.48
  -1   2   3  121.05    8.96
  -1   2   3  125.41    6.92
  -1   2   3  120.05    6.68
   0  -2  -3   28.40    2.12
   0  -2  -3   31.76    2.04
   0  -2  -3   28.48    1.84
   0  -2  -3   31.92    2.12
   0   2   3   24.72    3.24
   0   2   3   31.80    2.00
   0   2   3   30.52    2.12
   0   2   3   29.40    1.76
   0   2   3   37.08    3.36
  -1  -2  -3   16.60    1.96
  -1  -2  -3   19.16    1.32
  -1  -2  -3   19.96    1.44
  -1  -2  -3   19.32    1.44
  -1  -2  -3   19.00    2.20
   1   2   3   21.12    1.40
   1   2   3   19.80    1.48
   1   2   3   22.80    2.36
   1   2   3   18.80    2.00
   1   2   3   18.24    1.28
  -2  -2  -3   51.81    3.16
  -2  -2  -3   61.65    4.68
  -2  -2  -3   62.93    4.64
  -2  -2  -3   51.73    3.12
  -2  -2  -3   55.97    3.08
   2   2   3   58.97    4.96
   2   2   3   48.80    3.16
   2   2   3   52.89    3.04
   2   2   3   52.49    3.12
   2   2   3   49.28    4.28
  -3  -2  -3  276.99   14.92
  -3  -2  -3  279.67   15.56
   3   2   3  230.74   15.80
   3   2   3  239.66   15.20
  -4  -2  -3    0.44    0.28
  -4  -2  -3    1.00    0.60
  -4  -2  -3    0.40    0.40
  -4  -2  -3    0.96    0.44
  -4  -2  -3    0.68    1.00
  -4  -2  -3   -0.40    1.32
   4   2   3    0.48    2.16
   4   2   3    0.20    1.12
   4   2   3    0.40    0.44
   4   2   3    1.00    0.36
   4   2   3    0.08    0.32
  -5  -2  -3  277.31   14.92
  -5  -2  -3  293.27   14.40
  -5  -2  -3  276.27   17.96
  -5  -2  -3  277.31   17.08
   5   2   3  309.83   20.84
   5   2   3  276.35   14.68
   5   2   3  258.27   19.04
   5   2   3  255.03   14.40
  -6  -2  -3  125.73    7.20
  -6  -2  -3  120.93   12.32
  -6  -2  -3  116.93    9.68
  -6  -2  -3  108.29    6.80
  -6  -2  -3  130.65    6.44
  -6  -2  -3  117.57    7.72
   6   2   3  123.25    7.28
   6   2   3  149.98   13.32
   6   2   3  120.69   10.92
   6   2   3  121.37    7.64
  -7  -2  -3   32.76    7.00
  -7  -2  -3   35.52    2.60
  -7  -2  -3   26.44    3.48
  -7  -2  -3   28.40    2.64
  -7  -2  -3   35.64    5.84
   7   2   3   30.76    3.68
   7   2   3   35.32    3.00
  -8  -2  -3    0.36    0.60
  -8  -2  -3    0.60    0.88
   8   2   3   -0.76    0.48
   7  -3  -3   12.20    2.00
   7  -3  -3   10.84    2.36
   6  -3  -3    3.08    1.20
   6  -3  -3    8.12    5.32
   6  -3  -3    0.32    0.64
   6  -3  -3    0.80    0.92
  -6   3   3   -0.64    4.28
  -6   3   3    1.48    0.44
  -6   3   3    1.32    1.08
  -6   3   3    1.04    0.32
  -6   3   3    0.40    0.32
   5  -3  -3   13.96    1.96
   5  -3  -3   18.44    2.56
   5  -3  -3   15.04    2.68
  -5   3   3   13.24    3.48
  -5   3   3   18.52    5.64
  -5   3   3   17.88    2.88
  -5   3   3   16.40    1.28
  -5   3   3   17.36    1.32
  -5   3   3   15.92    1.24
   4  -3  -3  129.13   10.64
   4  -3  -3  137.81    8.56
   4  -3  -3  140.37    7.68
   4  -3  -3  145.89   12.32
  -4   3   3  132.41   10.32
  -4   3   3  138.17    7.16
  -4   3   3  130.57    7.00
  -4   3   3  142.61    8.64
  -4   3   3  129.89    7.08
  -4   3   3  138.49   11.40
   3  -3  -3    0.76    0.48
   3  -3  -3    1.36    0.76
   3  -3  -3   -0.16    2.32
   3  -3  -3    2.28    1.60
   3  -3  -3    0.76    0.64
  -3   3   3    1.04    0.84
  -3   3   3    0.76    1.12
  -3   3   3    1.80    0.48
  -3   3   3    0.28    1.72
  -3   3   3    0.88    0.36
  -3   3   3    0.96    0.32
   2  -3  -3  195.06   10.88
   2  -3  -3  198.10   12.80
   2  -3  -3  205.90   13.64
   2  -3  -3  228.50   11.52
  -2   3   3  211.38   10.44
  -2   3   3  189.30   13.44
  -2   3   3  195.50   12.76
  -2   3   3  210.10   11.36
   1  -3  -3  949.69   47.40
  -1   3   3  875.41   47.32
   0  -3  -3    3.56    0.84
   0  -3  -3    4.88    0.84
   0  -3  -3    3.56    0.56
   0  -3  -3    3.24    0.68
   0   3   3    4.12    1.80
   0   3   3    3.32    0.60
   0   3   3    4.20    1.48
   0   3   3    2.68    1.00
   0   3   3    3.72    0.52
   0   3   3    0.80    1.00
   0   3   3    2.28    0.60
  -1  -3  -3 1362.18   69.29
   1   3   3 1430.62   69.37
  -2  -3  -3 3325.29  196.14
   2   3   3 3532.23  196.98
  -3  -3  -3  250.11   15.12
  -3  -3  -3  291.63   16.16
   3   3   3  249.50   15.84
   3   3   3  259.99   16.68
  -4  -3  -3  458.53   24.44
  -4  -3  -3  523.57   27.56
  -4  -3  -3  514.41   26.68
   4   3   3  450.61   27.24
   4   3   3  446.44   28.24
  -5  -3  -3    0.64    0.72
  -5  -3  -3    0.64    0.56
  -5  -3  -3   -3.44    1.84
  -5  -3  -3    0.52    0.40
  -5  -3  -3    1.80    0.68
  -5  -3  -3    2.36    1.56
   5   3   3    2.48    0.92
   5   3   3    8.00    4.08
   5   3   3    7.72    3.00
  -6  -3  -3  206.82   12.56
  -6  -3  -3  205.06   16.12
  -6  -3  -3  229.42   15.44
  -6  -3  -3  233.90   11.88
  -6  -3  -3  228.98   11.44
  -6  -3  -3  226.10   12.04
   6   3   3  211.02   13.92
   6   3   3  215.78   16.56
   6   3   3  224.18   18.32
   6   3   3  213.22   12.56
  -7  -3  -3   76.89    4.52
  -7  -3  -3   79.29    5.04
  -7  -3  -3   78.53   10.04
  -7  -3  -3   88.53    8.52
   7   3   3   84.29    6.04
   7   3   3   80.25    5.48
   7   3   3   85.33   12.92
   7   3   3   67.13   10.24
  -8  -3  -3   38.56    3.36
  -8  -3  -3   37.72    8.88
  -8  -3  -3   41.60    3.12
  -8  -3  -3   33.12    6.32
  -8  -3  -3   39.08    2.64
   8   3   3   40.76    3.56
   8   3   3   41.12   12.24
   8   3   3   27.40   10.56
   6  -4  -3    1.16    5.36
   6  -4  -3    0.04    0.60
   6  -4  -3   -0.24    0.88
   6  -4  -3    0.80    1.00
  -6   4   3    2.28    4.64
  -6   4   3    0.16    0.24
   5  -4  -3   37.04    2.80
   5  -4  -3   36.92    3.28
   5  -4  -3   22.48    3.36
  -5   4   3   38.24    6.72
  -5   4   3   32.76    2.12
  -5   4   3   24.00    4.68
   4  -4  -3  128.41    7.12
   4  -4  -3  113.93    8.00
   4  -4  -3  126.97    6.88
  -4   4   3  135.01    8.24
  -4   4   3  119.45    9.44
  -4   4   3  115.29   10.48
  -4   4   3  123.49    6.64
   3  -4  -3   18.92    4.92
   3  -4  -3   16.88    1.84
   3  -4  -3   11.20    2.84
   3  -4  -3   18.16    1.60
   3  -4  -3   16.12    2.04
   3  -4  -3   14.12    2.20
  -3   4   3   14.28    2.96
  -3   4   3   13.56    3.64
  -3   4   3   16.96    1.40
  -3   4   3   16.56    2.40
   2  -4  -3   71.37    4.12
   2  -4  -3   73.53    5.96
   2  -4  -3   72.53    4.24
   2  -4  -3   71.13    4.36
   2  -4  -3   72.53    6.64
   2  -4  -3   65.25    4.80
  -2   4   3   65.65    4.00
  -2   4   3   72.65    6.72
  -2   4   3   65.17    4.76
  -2   4   3   66.73    6.72
   1  -4  -3   30.44    2.16
   1  -4  -3   28.12    2.56
   1  -4  -3   30.80    1.88
   1  -4  -3   28.40    2.12
  -1   4   3   27.28    1.52
  -1   4   3   25.08    2.84
  -1   4   3   29.12    1.64
  -1   4   3   28.80    3.96
  -1   4   3   22.36    2.40
  -1   4   3   25.32    4.12
  -1   4   3   27.44    1.96
   0  -4  -3  294.87   16.28
   0   4   3  323.55   18.44
   0   4   3  311.15   17.00
   0   4   3  325.15   17.76
  -1  -4  -3    4.36    0.76
  -1  -4  -3    3.92    1.20
  -1  -4  -3    3.68    0.68
  -1  -4  -3    4.12    0.80
  -1  -4  -3    5.16    1.52
   1   4   3    5.04    0.88
   1   4   3    3.08    0.60
   1   4   3    4.96    0.84
  -2  -4  -3   96.21    5.24
  -2  -4  -3  113.21    6.96
  -2  -4  -3  112.85    7.48
  -2  -4  -3   94.21    5.40
  -2  -4  -3   95.65    5.36
   2   4   3   91.77    5.32
   2   4   3   88.01    7.52
   2   4   3   86.61    6.92
   2   4   3   91.85    5.40
   2   4   3   93.89    5.36
  -3  -4  -3  316.51   18.28
  -3  -4  -3  323.63   17.68
   3   4   3  274.55   18.92
  -4  -4  -3   82.29    6.84
  -4  -4  -3   77.69    4.64
  -4  -4  -3   83.49    7.68
  -4  -4  -3   82.37    4.80
  -4  -4  -3   76.49    4.80
   4   4   3   82.89    8.72
   4   4   3   83.13    4.92
   4   4   3   76.41    5.00
   4   4   3   68.45    7.24
  -5  -4  -3   19.92    1.72
  -5  -4  -3   21.32    2.28
  -5  -4  -3   19.48    2.72
  -5  -4  -3   15.52    1.96
  -5  -4  -3   21.96    5.12
  -5  -4  -3   22.92    4.16
   5   4   3    7.60    3.96
   5   4   3   18.88    2.52
   5   4   3   19.84    4.68
   5   4   3   19.72    2.24
  -6  -4  -3  181.94    9.72
  -6  -4  -3  209.98   15.36
  -6  -4  -3  166.02   10.76
  -6  -4  -3  188.74   10.24
  -6  -4  -3  176.22   14.72
  -6  -4  -3  187.94   10.08
   6   4   3  181.06   10.24
   6   4   3  160.94   14.20
   6   4   3  167.54   16.24
  -7  -4  -3   60.93    8.40
  -7  -4  -3   60.85    4.96
  -7  -4  -3   60.85    4.16
  -7  -4  -3   60.57    3.76
  -7  -4  -3   41.60    8.40
  -7  -4  -3   60.89    4.36
   7   4   3   50.29    8.80
   7   4   3   60.25    4.44
   7   4   3   41.32    9.96
   7   4   3   53.05    4.64
  -8  -4  -3   19.04    7.44
  -8  -4  -3   13.12    3.88
  -8  -4  -3   11.84    1.84
  -8  -4  -3    9.20    1.32
   8   4   3   15.40    9.44
   8   4   3    9.80    4.64
   6  -5  -3    9.16    1.64
   6  -5  -3    7.56    1.96
   5  -5  -3    1.12    4.76
   5  -5  -3    9.48    1.56
   5  -5  -3    8.92    1.80
   5  -5  -3    8.36    2.08
  -5   5   3   12.72    2.64
  -5   5   3    5.16    3.92
  -5   5   3    9.28    1.08
   4  -5  -3   19.96    4.12
   4  -5  -3   15.16    5.20
   4  -5  -3   19.88    3.52
   4  -5  -3   18.96    1.76
   4  -5  -3   16.00    2.68
   4  -5  -3   20.28    2.20
  -4   5   3   22.32    1.64
  -4   5   3   21.84    3.12
  -4   5   3   16.72    4.16
   3  -5  -3   39.32    2.96
   3  -5  -3   44.20    4.40
   3  -5  -3   36.92    2.72
   3  -5  -3   41.28    5.96
   3  -5  -3   25.72    3.44
   3  -5  -3   43.12    2.72
  -3   5   3   33.72    3.96
  -3   5   3   34.76    2.48
  -3   5   3   32.32    5.24
   2  -5  -3   33.72    3.64
   2  -5  -3   25.44    2.16
   2  -5  -3   25.52    2.12
   2  -5  -3   28.24    1.88
  -2   5   3   27.24    4.36
  -2   5   3   25.84    2.00
  -2   5   3   26.88    3.80
  -2   5   3   21.64    2.44
  -2   5   3   23.16    3.00
   1  -5  -3  133.37    7.08
   1  -5  -3  126.25    6.64
   1  -5  -3  118.01    7.68
   1  -5  -3  138.37    7.20
  -1   5   3  129.09    7.00
  -1   5   3  137.01    7.76
  -1   5   3  113.93    9.20
  -1   5   3  114.93    8.56
   0  -5  -3    9.20    1.60
   0  -5  -3    7.48    1.08
   0  -5  -3   10.16    1.44
   0  -5  -3   10.28    1.08
   0   5   3    8.28    2.76
   0   5   3    6.84    0.56
   0   5   3   10.12    2.08
   0   5   3    8.24    1.16
   0   5   3    9.44    2.20
   0   5   3    9.16    1.72
  -1  -5  -3  148.57    9.28
  -1  -5  -3  151.02    8.32
  -1  -5  -3  165.66   10.00
  -1  -5  -3  159.14    8.16
   1   5   3  153.82    9.68
   1   5   3  148.13   10.16
   1   5   3  154.54    8.12
   1   5   3  144.93    8.20
  -2  -5  -3   81.93    4.84
  -2  -5  -3   80.89    4.92
  -2  -5  -3   94.65    6.40
  -2  -5  -3   89.61    6.80
  -2  -5  -3   85.29    4.76
   2   5   3   74.65    4.76
   2   5   3   79.33    4.84
   2   5   3   84.49    4.92
  -3  -5  -3 1478.87   70.69
   3   5   3 1282.81   71.65
  -4  -5  -3   19.44    2.12
  -4  -5  -3   17.24    3.48
  -4  -5  -3   20.24    2.12
  -4  -5  -3   16.68    2.00
  -4  -5  -3   16.80    3.96
  -4  -5  -3   15.88    2.36
   4   5   3   20.64    5.08
   4   5   3   21.00    2.40
   4   5   3   17.56    4.16
   4   5   3   17.04    2.00
  -5  -5  -3   51.13    4.32
  -5  -5  -3   55.45    3.64
  -5  -5  -3   53.17    3.72
  -5  -5  -3   56.93    6.04
  -5  -5  -3   48.96    5.52
  -5  -5  -3   54.77    6.72
   5   5   3   48.04    4.00
   5   5   3   51.61    8.92
   5   5   3   51.29    3.76
   5   5   3   51.01    7.80
  -6  -5  -3   53.81    8.24
  -6  -5  -3   58.53    6.52
  -6  -5  -3   36.84    4.56
  -6  -5  -3   55.49    3.68
  -6  -5  -3   57.73    4.00
   6   5   3   61.89    9.32
   6   5   3   42.56    9.20
   6   5   3   51.57    3.92
  -7  -5  -3   -0.68    0.64
  -7  -5  -3    0.04    1.52
  -7  -5  -3    0.08    0.44
  -7  -5  -3    1.00    5.00
  -7  -5  -3    1.08    0.68
  -7  -5  -3   -0.48    0.56
   7   5   3    0.56    2.00
   7   5   3   -3.40    5.84
   7   5   3   -0.04    0.60
  -8  -5  -3   15.00    7.12
  -8  -5  -3   12.20    1.92
  -8  -5  -3    8.04    1.32
   8   5   3    8.88    1.72
   5  -6  -3   27.04    3.80
   5  -6  -3   25.16    2.36
   5  -6  -3   28.80    3.44
   5  -6  -3   27.00    2.16
   5  -6  -3   33.72    6.72
  -5   6   3   25.76    5.24
   4  -6  -3    0.08    0.44
   4  -6  -3   -0.84    0.44
   4  -6  -3   -0.12    0.40
   4  -6  -3    1.00    0.80
  -4   6   3    0.48    0.44
  -4   6   3    1.88    2.80
  -4   6   3   -0.24    0.60
   3  -6  -3   71.69    4.64
   3  -6  -3   68.29    4.48
   3  -6  -3   75.33    4.32
  -3   6   3   63.89    4.80
  -3   6   3   67.33    5.60
  -3   6   3   66.25    5.44
  -3   6   3   76.89    6.92
   2  -6  -3    7.24    1.28
   2  -6  -3    6.88    1.28
   2  -6  -3    6.56    1.64
   2  -6  -3    7.48    1.00
  -2   6   3    9.76    2.08
  -2   6   3    8.96    2.00
  -2   6   3    6.80    1.16
  -2   6   3    2.68    2.28
   1  -6  -3  126.93    6.32
   1  -6  -3  114.69    6.84
   1  -6  -3  110.33    7.52
   1  -6  -3  125.45    6.76
  -1   6   3  128.33    7.92
  -1   6   3  103.57    8.76
  -1   6   3  101.89    8.00
  -1   6   3  117.45    6.72
  -1   6   3  132.77    7.52
   0  -6  -3   36.72    3.12
   0  -6  -3   30.48    2.00
   0  -6  -3   31.36    2.24
   0  -6  -3   30.76    2.48
   0   6   3   30.40    3.08
   0   6   3   26.00    2.28
   0   6   3   35.56    3.80
   0   6   3   29.84    4.72
   0   6   3   25.72    3.80
  -1  -6  -3    4.36    1.36
  -1  -6  -3    4.12    0.84
  -1  -6  -3    0.60    1.40
  -1  -6  -3    3.88    0.96
  -1  -6  -3    5.48    0.84
   1   6   3    4.12    0.64
   1   6   3    2.68    0.72
   1   6   3    4.32    1.52
   1   6   3    4.36    0.64
   1   6   3    1.40    1.80
  -2  -6  -3  196.82   10.28
  -2  -6  -3  199.46   12.60
  -2  -6  -3  192.54   10.48
  -2  -6  -3  221.90   12.16
  -2  -6  -3  195.10   10.16
   2   6   3  165.26   13.20
   2   6   3  191.82   10.20
   2   6   3  189.70   10.40
   2   6   3  192.14   10.84
   2   6   3  188.46   12.72
  -3  -6  -3  142.53    8.04
  -3  -6  -3  142.45    7.96
  -3  -6  -3  153.10    9.96
  -3  -6  -3  157.34   10.80
  -3  -6  -3  135.41    7.80
   3   6   3  128.37   11.56
   3   6   3  136.77   10.80
   3   6   3  138.65    7.88
   3   6   3  145.53    8.08
  -4  -6  -3  225.50   11.92
  -4  -6  -3  209.14   11.88
  -4  -6  -3  241.78   14.72
  -4  -6  -3  250.83   15.80
  -4  -6  -3  223.66   11.92
   4   6   3  205.10   16.76
   4   6   3  230.70   16.16
   4   6   3  204.70   11.80
   4   6   3  213.46   12.16
  -5  -6  -3  594.18   31.92
  -5  -6  -3  613.70   35.16
  -5  -6  -3  615.34   30.44
  -5  -6  -3  639.06   34.12
   5   6   3  566.22   30.76
   5   6   3  579.94   35.56
   5   6   3  599.06   37.28
  -6  -6  -3  168.26    9.44
  -6  -6  -3  174.30   10.52
  -6  -6  -3  171.58   14.60
  -6  -6  -3  155.66    9.24
  -6  -6  -3  163.86   12.76
   6   6   3  160.54    9.44
   6   6   3  148.73   13.96
   6   6   3  147.41   16.20
  -7  -6  -3   23.04    7.40
  -7  -6  -3   30.20    6.00
  -7  -6  -3   29.48    3.24
  -7  -6  -3   28.40    2.60
   7   6   3   37.20    8.04
   7   6   3   32.16    9.32
   7   6   3   29.40    3.40
   5  -7  -3    2.56    1.36
   5  -7  -3    3.00    1.24
   5  -7  -3    3.96    0.88
  -5   7   3    2.68    0.88
  -5   7   3    1.96    2.28
   4  -7  -3    1.00    0.68
   4  -7  -3    2.00    1.00
   4  -7  -3    3.24    0.92
   4  -7  -3    2.00    1.32
  -4   7   3    3.56    2.84
  -4   7   3    3.08    0.84
  -4   7   3    1.76    1.72
   3  -7  -3    0.80    0.68
   3  -7  -3    0.80    0.56
   3  -7  -3   -0.20    0.52
   3  -7  -3   -0.24    0.64
  -3   7   3    1.36    0.92
  -3   7   3    1.80    2.04
  -3   7   3    0.36    0.56
   2  -7  -3   91.37    6.80
   2  -7  -3   99.93    5.96
   2  -7  -3   89.17    5.64
   2  -7  -3   93.65    5.24
  -2   7   3  100.97    5.96
  -2   7   3   84.09    7.20
  -2   7   3   97.01    5.68
  -2   7   3   89.29    6.40
  -2   7   3   98.57    6.48
   1  -7  -3  243.22   12.20
   1  -7  -3  243.34   13.92
   1  -7  -3  245.34   13.00
   1  -7  -3  250.11   12.64
  -1   7   3  233.58   12.76
  -1   7   3  228.30   14.12
  -1   7   3  241.46   14.00
  -1   7   3  237.06   15.00
  -1   7   3  241.78   13.48
   0  -7  -3    5.72    0.96
   0  -7  -3    4.56    1.32
   0  -7  -3    5.64    1.20
   0  -7  -3    4.92    0.80
   0   7   3    6.28    1.88
   0   7   3    5.28    1.12
   0   7   3   10.60    3.00
   0   7   3    5.64    2.32
   0   7   3    5.68    1.56
  -1  -7  -3  415.00   19.64
  -1  -7  -3  365.32   20.92
  -1  -7  -3  364.52   21.52
   1   7   3  372.24   21.80
   1   7   3  399.64   22.84
   1   7   3  405.32   20.00
  -2  -7  -3  859.33   43.28
   2   7   3  791.60   43.60
   2   7   3  806.52   44.72
  -3  -7  -3   16.20    2.16
  -3  -7  -3   16.28    2.04
  -3  -7  -3   22.12    4.20
  -3  -7  -3   21.80    3.72
  -3  -7  -3   16.60    1.96
   3   7   3   12.96    4.44
   3   7   3   21.96    4.60
   3   7   3   17.44    2.04
   3   7   3   19.88    2.12
  -4  -7  -3   13.72    4.00
  -4  -7  -3   11.00    2.84
  -4  -7  -3   13.16    1.88
  -4  -7  -3   12.40    2.48
  -4  -7  -3   11.68    1.72
   4   7   3   15.36    4.08
   4   7   3   11.84    4.88
   4   7   3   16.44    2.16
   4   7   3   14.04    1.88
  -5  -7  -3  137.97    8.92
  -5  -7  -3  130.49   11.88
  -5  -7  -3  113.97    9.24
  -5  -7  -3  129.09    7.76
  -5  -7  -3  134.41   10.60
  -5  -7  -3  134.77    7.84
   5   7   3  144.57    7.88
   5   7   3  131.85   15.84
   5   7   3  119.73    8.08
   5   7   3  118.29   11.52
  -6  -7  -3   21.00    2.64
  -6  -7  -3   22.36    4.72
  -6  -7  -3    9.84    5.44
  -6  -7  -3   23.20    2.60
   6   7   3   15.36    6.92
   6   7   3   19.60    5.72
   6   7   3   23.52    2.80
   6   7   3   20.80    2.96
  -7  -7  -3    2.76    6.16
  -7  -7  -3    0.64    1.20
  -7  -7  -3    0.76    0.72
   7   7   3   -1.40    8.60
   7   7   3    1.40    1.00
   7   7   3   -0.72    2.08
   4  -8  -3    8.52    1.60
   4  -8  -3    9.44    1.44
   4  -8  -3   10.44    1.92
   4  -8  -3   10.76    2.36
   3  -8  -3    0.24    0.48
   3  -8  -3    1.40    1.16
   3  -8  -3    0.28    0.64
   3  -8  -3    0.84    0.76
   2  -8  -3   28.80    2.40
   2  -8  -3   28.68    3.84
   2  -8  -3   29.36    2.12
   1  -8  -3   14.00    2.08
   1  -8  -3   15.20    1.32
   1  -8  -3   15.32    1.72
   1  -8  -3   15.28    2.68
  -1   8   3   15.84    2.88
  -1   8   3   14.84    2.48
  -1   8   3   11.40    3.08
  -1   8   3   16.76    2.36
   0  -8  -3   10.00    1.32
   0  -8  -3    7.68    1.52
   0  -8  -3    7.04    1.72
   0  -8  -3    8.52    1.08
   0   8   3    9.76    3.48
   0   8   3    8.28    1.96
   0   8   3    5.24    2.72
  -1  -8  -3   18.64    2.28
  -1  -8  -3   19.80    1.68
  -1  -8  -3   22.32    1.88
   1   8   3   18.80    3.40
   1   8   3   19.92    4.60
  -2  -8  -3  128.09    7.72
  -2  -8  -3  125.49    8.84
  -2  -8  -3  134.73    9.80
  -2  -8  -3  126.89    7.20
  -2  -8  -3  138.53    7.44
   2   8   3  117.25    9.80
  -3  -8  -3   64.61    4.12
  -3  -8  -3   55.09    5.44
  -3  -8  -3   58.93    3.96
  -3  -8  -3   63.77    7.04
  -3  -8  -3   57.21    4.28
   3   8   3   53.53    8.72
   3   8   3   56.81    3.84
   3   8   3   60.93    3.80
   3   8   3   57.33    6.60
  -4  -8  -3  559.22   28.80
  -4  -8  -3  631.42   32.12
  -4  -8  -3  607.42   33.16
  -4  -8  -3  546.61   28.68
  -4  -8  -3  549.41   28.96
   4   8   3  557.50   28.60
   4   8   3  535.09   28.80
  -5  -8  -3   28.84    5.32
  -5  -8  -3   26.28    2.92
  -5  -8  -3   20.64    2.64
  -5  -8  -3   17.12    5.12
  -5  -8  -3   22.68    2.76
   5   8   3   23.04    7.72
   5   8   3   23.64    2.68
   5   8   3   20.80    2.84
   5   8   3   19.48    5.12
  -6  -8  -3   38.80    3.20
  -6  -8  -3   28.76    2.92
  -6  -8  -3   39.84    8.20
  -6  -8  -3   37.60    6.56
   6   8   3   28.12    3.64
   6   8   3   42.04   11.08
   6   8   3   32.92    3.04
   6   8   3   31.80    7.16
   2  -9  -3  137.25    9.64
   2  -9  -3  151.26    8.64
   2  -9  -3  144.61    7.68
   2  -9  -3  128.61    8.32
   1  -9  -3   -0.72    0.76
   1  -9  -3    0.08    0.36
   1  -9  -3   -0.36    0.48
   1  -9  -3    0.32    0.52
   0  -9  -3  180.02   10.68
   0  -9  -3  186.66    9.92
   0  -9  -3  195.86   11.80
   0  -9  -3  192.18    9.76
   0   9   3  175.34   11.32
   0   9   3  182.86   12.80
  -1  -9  -3  105.09    5.76
  -1  -9  -3   90.65    6.20
  -1  -9  -3   95.13    5.48
   1   9   3   85.21    7.48
   1   9   3   95.25    9.52
   1   9   3   93.25    9.76
  -2  -9  -3    0.44    0.64
  -2  -9  -3    0.44    1.00
  -2  -9  -3    1.68    2.64
  -2  -9  -3   -0.08    0.44
  -2  -9  -3   -0.24    0.44
   2   9   3   -1.28    0.56
   2   9   3   -1.40    3.80
  -3  -9  -3  112.61    7.08
  -3  -9  -3  125.53    9.20
  -3  -9  -3  140.17   11.00
  -3  -9  -3  117.53    7.60
  -3  -9  -3  122.77    7.12
   3   9   3  113.57   10.32
  -4  -9  -3  184.38   10.28
  -4  -9  -3  169.26   10.12
  -4  -9  -3  189.74   14.20
  -4  -9  -3  194.50   10.72
  -4  -9  -3  188.38   12.80
   4   9   3  179.06    9.84
   4   9   3  170.50    9.88
   4   9   3  158.14   16.20
  -5  -9  -3    0.16    1.44
  -5  -9  -3    2.56    1.12
  -5  -9  -3    4.20    4.88
  -5  -9  -3    0.84    0.84
   5   9   3    0.64    0.80
   5   9   3    3.24    2.84
   5   9   3    0.68    0.92
   5   9   3    2.60    6.92
   1 -10  -3    9.52    1.36
   1 -10  -3    6.68    1.52
   1 -10  -3    9.12    1.24
   0 -10  -3    0.00    0.36
   0 -10  -3   -0.72    0.40
   0 -10  -3   -0.56    0.36
   0 -10  -3    0.44    0.92
   0  10   3    0.00    2.72
   0  10   3    0.00    2.60
   0  10   3   -0.28    0.52
  -1 -10  -3   11.88    1.92
  -1 -10  -3   17.96    3.32
  -1 -10  -3   10.12    1.56
  -1 -10  -3   10.96    1.48
   1  10   3   18.00    5.32
   1  10   3   12.48    3.08
   1  10   3    7.84    4.84
  -2 -10  -3    1.60    0.76
  -2 -10  -3    1.20    0.88
  -2 -10  -3    1.32    0.80
   2  10   3    2.48    5.32
  -3 -10  -3   89.01    5.80
  -3 -10  -3   77.65    9.24
  -3 -10  -3  101.85    5.76
  -3 -10  -3   89.37    7.52
   3  10   3   95.81   12.92
   3  10   3   81.57    8.80
  -4 -10  -3   21.80    6.28
  -4 -10  -3   23.44    2.68
  -4 -10  -3   22.04    3.00
   4  10   3   15.28    5.64
   4   8  -4   30.00   11.48
  -4  -8   4   15.44    7.60
   3   8  -4    1.88    6.92
   3   8  -4    9.36    3.52
  -3  -8   4    4.80    1.44
  -3  -8   4    7.08    1.52
  -3  -8   4    7.40    1.72
  -3  -8   4   12.16    6.28
  -3  -8   4    6.84    2.72
  -3  -8   4    5.12    1.52
   2   8  -4   52.05    9.16
  -2  -8   4   65.45    4.68
  -2  -8   4   57.25    4.12
  -2  -8   4   58.73    4.52
  -2  -8   4   54.45    8.28
  -2  -8   4   55.41    6.12
   1   8  -4    5.52    4.16
   1   8  -4    3.72    1.72
  -1  -8   4    2.88    3.04
  -1  -8   4    4.12    1.04
  -1  -8   4    1.76    1.00
  -1  -8   4    3.96    1.20
  -1  -8   4    5.32    1.48
   0  -8   4   67.85    4.56
   0  -8   4   70.33    4.92
   0  -8   4   71.45    4.52
   0  -8   4   60.17    4.76
   1  -8   4    0.44    0.48
   1  -8   4    1.16    0.88
   1  -8   4    0.72    0.64
   1  -8   4    0.64    0.72
   2  -8   4   40.80    3.32
   2  -8   4   32.64    2.20
   2  -8   4   35.36    2.96
   2  -8   4   36.20    2.64
   5   7  -4   19.40    6.72
   5   7  -4   15.68    9.24
   5   7  -4   21.24    2.92
   5   7  -4   22.12    3.20
  -5  -7   4   16.04    3.84
  -5  -7   4   21.76    2.84
  -5  -7   4   13.68    7.84
   4   7  -4   66.89   10.72
   4   7  -4   76.77   13.64
   4   7  -4   80.09    4.80
   4   7  -4   95.21    6.48
  -4  -7   4   73.09    6.04
  -4  -7   4   80.25    6.08
  -4  -7   4   81.93    5.72
  -4  -7   4   72.41   10.16
  -4  -7   4   91.25   13.16
  -4  -7   4   85.45    6.04
   3   7  -4  106.69   10.60
   3   7  -4  119.77    5.88
   3   7  -4  118.45   13.36
  -3  -7   4  125.97    7.56
  -3  -7   4  110.85    7.68
  -3  -7   4  115.13    7.56
  -3  -7   4  100.13    9.76
  -3  -7   4  103.81   13.36
  -3  -7   4  121.81    7.20
   2   7  -4   24.04    5.00
   2   7  -4   25.20    6.68
  -2  -7   4   32.48    3.68
  -2  -7   4   27.16    2.44
  -2  -7   4   23.88    4.48
  -2  -7   4   28.96    2.84
  -2  -7   4   30.44    5.92
  -2  -7   4   36.08    3.68
   1   7  -4   44.64    6.88
   1   7  -4   45.12    5.00
  -1  -7   4   48.92    3.80
  -1  -7   4   45.40    6.32
  -1  -7   4   52.93    3.96
  -1  -7   4   44.84    3.60
  -1  -7   4   47.08    3.32
   0   7  -4   33.80    4.36
   0   7  -4   41.68    3.40
   0  -7   4   36.04    3.08
   0  -7   4   38.92    3.00
   0  -7   4   38.64    2.96
   0  -7   4   36.32    2.64
   0  -7   4   37.92    3.64
   0  -7   4   37.16    3.12
   1  -7   4   56.33    3.44
   1  -7   4   58.93    4.12
   1  -7   4   61.57    4.28
   1  -7   4   52.77    3.68
   2  -7   4    0.04    0.40
   2  -7   4   -0.68    0.36
   2  -7   4   -0.28    0.24
   2  -7   4   -0.08    0.40
   3  -7   4    2.40    0.72
   3  -7   4    4.80    1.28
   3  -7   4    2.76    0.40
   3  -7   4    2.36    0.60
   6   6  -4    3.96    1.16
   6   6  -4    9.88    9.92
   6   6  -4    0.40    2.36
  -6  -6   4    2.92    1.20
  -6  -6   4    2.16    1.32
  -6  -6   4   -5.52    7.40
   5   6  -4    0.20    0.56
   5   6  -4   -0.52    1.88
   5   6  -4   14.36    7.60
  -5  -6   4   -0.52    5.56
  -5  -6   4    1.88    2.76
  -5  -6   4   -0.48    0.72
   4   6  -4   36.92    7.60
   4   6  -4   54.45    3.52
   4   6  -4   50.01    3.96
   4   6  -4   37.52    9.56
  -4  -6   4   53.73    4.40
  -4  -6   4   46.88    7.84
  -4  -6   4   44.00    8.92
  -4  -6   4   57.77    4.12
   3   6  -4  106.61    6.16
   3   6  -4   89.13    9.52
   3   6  -4  106.97   11.88
   3   6  -4  106.77    5.76
  -3  -6   4  105.21    6.48
  -3  -6   4  102.57    6.96
  -3  -6   4   97.69   11.16
  -3  -6   4  105.45    9.52
   2   6  -4    8.08    2.80
  -2  -6   4    7.64    1.56
  -2  -6   4    6.48    1.48
  -2  -6   4   11.68    4.72
  -2  -6   4    8.56    2.72
  -2  -6   4    9.24    1.48
   1   6  -4   49.12    5.44
   1   6  -4   62.85    7.48
  -1  -6   4   57.49    6.68
  -1  -6   4   60.77    4.20
  -1  -6   4   58.21    5.48
  -1  -6   4   60.13    3.80
  -1  -6   4   56.69    4.20
   0   6  -4   16.28    3.52
   0   6  -4   21.68    3.16
   0  -6   4   18.20    2.20
   0  -6   4   15.40    1.96
   0  -6   4   17.12    1.80
   0  -6   4   17.92    3.28
   1  -6   4   28.64    2.52
   1  -6   4   30.88    2.60
   1  -6   4   31.52    2.08
   2  -6   4   64.69    4.32
   2  -6   4   65.97    3.60
   2  -6   4   64.45    3.80
   2  -6   4   63.73    4.20
   3  -6   4   54.97    3.08
   3  -6   4   53.53    2.88
   3  -6   4   47.88    3.44
   3  -6   4   54.25    3.76
   4  -6   4    0.16    0.28
   4  -6   4    0.52    0.40
   4  -6   4   -0.36    0.40
   5  -6   4   60.93    3.44
   5  -6   4   53.21    3.96
   5  -6   4   55.65    3.32
   5  -6   4   51.37    3.60
   5  -6   4   59.21    3.52
   6   5  -4    4.20    8.20
   6   5  -4   12.56    1.88
   6   5  -4    3.88    3.28
  -6  -5   4   12.44    4.48
  -6  -5   4   13.44    7.68
  -6  -5   4   10.16    2.20
   5   5  -4  179.74    9.96
   5   5  -4  162.82   18.00
   5   5  -4  139.97   14.40
  -5  -5   4  188.50   10.96
  -5  -5   4  186.34   15.08
  -5  -5   4  171.82   10.36
  -5  -5   4  193.38   11.28
  -5  -5   4  180.90   17.20
   4   5  -4  265.19   19.68
   4   5  -4  269.63   14.16
   4   5  -4  249.86   21.44
   4   5  -4  260.07   14.92
  -4  -5   4  284.91   15.40
  -4  -5   4  264.03   14.68
  -4  -5   4  279.55   20.92
  -4  -5   4  277.23   19.12
  -4  -5   4  274.95   15.16
   3   5  -4   35.36    2.60
   3   5  -4   36.28    3.00
  -3  -5   4   37.28    3.92
  -3  -5   4   36.80    3.00
  -3  -5   4   46.44    8.16
  -3  -5   4   36.84    3.36
  -3  -5   4   45.44    7.12
   2   5  -4   71.37    3.88
   2   5  -4   61.29    6.88
   2   5  -4   62.93    9.16
   2   5  -4   67.37    4.08
  -2  -5   4   71.89    6.96
  -2  -5   4   69.97    4.84
  -2  -5   4   73.77    8.36
  -2  -5   4   65.77    4.72
  -2  -5   4   67.25    4.40
   1   5  -4   73.09    7.88
   1   5  -4   72.37    6.72
  -1  -5   4   66.45    4.76
  -1  -5   4   72.37    4.44
  -1  -5   4   68.17    7.40
  -1  -5   4   73.01    6.44
  -1  -5   4   82.21    4.92
   0   5  -4   74.69    7.12
   0   5  -4   82.57    6.28
   0  -5   4   81.41    6.16
   0  -5   4   77.33    4.92
   0  -5   4   82.05    4.96
   0  -5   4   77.29    4.56
   0  -5   4   81.17    6.92
   1  -5   4   42.04    2.92
   1  -5   4   40.44    2.88
   1  -5   4   37.20    2.68
   1  -5   4   40.20    2.48
   1  -5   4   39.76    2.60
   1  -5   4   37.32    3.40
   2  -5   4    0.56    0.40
   2  -5   4    0.76    0.48
   2  -5   4    1.52    0.76
   2  -5   4    1.24    0.36
   3  -5   4    0.24    0.36
   3  -5   4    0.40    0.32
   3  -5   4    0.20    0.24
   3  -5   4   -0.04    0.40
   4  -5   4   17.24    1.24
   4  -5   4   16.28    1.32
   4  -5   4   18.40    1.44
   4  -5   4   18.44    2.12
   5  -5   4   10.04    0.84
   5  -5   4   11.88    1.68
   5  -5   4   11.04    1.28
   5  -5   4   10.92    1.32
   7   4  -4   15.88   10.16
   7   4  -4   -2.80    1.20
   7   4  -4    0.92    1.08
  -7  -4   4   -1.60    1.52
  -7  -4   4    2.64    8.00
  -7  -4   4    0.64    1.00
   6   4  -4   48.56   10.56
   6   4  -4   38.24   10.76
   6   4  -4   54.61    4.76
   6   4  -4   48.40    3.72
  -6  -4   4   46.04    8.20
  -6  -4   4   39.24    9.72
  -6  -4   4   46.00    4.12
   5   4  -4   53.89   10.48
   5   4  -4   41.52    3.32
   5   4  -4   35.68    7.48
  -5  -4   4   47.04    5.32
  -5  -4   4   47.96    3.76
  -5  -4   4   39.60    7.48
  -5  -4   4   42.80    3.88
  -5  -4   4   39.28    9.04
   4   4  -4  165.46    8.92
   4   4  -4  150.74   17.28
   4   4  -4  157.06    9.68
   4   4  -4  140.21   13.04
  -4  -4   4  170.98   15.08
  -4  -4   4  166.70    9.84
  -4  -4   4  171.22   13.40
  -4  -4   4  152.06    9.16
   3   4  -4   30.68    2.32
   3   4  -4   44.00    4.44
   3   4  -4   28.76    7.04
   3   4  -4   34.44    6.28
  -3  -4   4   32.80    5.84
  -3  -4   4   23.80    3.00
  -3  -4   4   36.64    7.00
  -3  -4   4   31.84    2.68
  -3  -4   4   32.08    3.40
   2   4  -4    6.48    0.92
   2   4  -4    6.48    3.16
   2   4  -4    7.20    1.20
   2   4  -4    9.44    2.84
  -2  -4   4    5.76    1.40
  -2  -4   4    7.32    3.20
  -2  -4   4    8.36    1.44
  -2  -4   4    9.80    3.00
  -2  -4   4    6.92    1.40
   1   4  -4   12.80    3.60
   1   4  -4   19.20    3.64
   1   4  -4   16.12    1.24
   1   4  -4   17.12    1.16
  -1  -4   4   16.12    2.08
  -1  -4   4   19.36    1.80
  -1  -4   4   13.36    3.72
  -1  -4   4   17.24    1.80
  -1  -4   4   20.12    3.80
   0   4  -4   20.04    3.92
   0   4  -4   19.76    3.32
   0  -4   4   20.12    1.72
   0  -4   4   17.64    1.52
   0  -4   4   22.04    3.48
   0  -4   4   18.48    2.36
   0  -4   4   19.56    3.80
   1  -4   4  175.46    9.00
   1  -4   4  177.18    8.80
   1  -4   4  175.42   10.16
   1  -4   4  181.98   10.80
   1  -4   4  153.86    9.52
   1  -4   4  168.58    9.36
   2  -4   4  169.66    9.24
   2  -4   4  174.62    9.04
   2  -4   4  172.70    9.28
   2  -4   4  176.26    9.48
   2  -4   4  183.98    9.56
   2  -4   4  181.06    9.84
   2  -4   4  181.94    8.96
   3  -4   4   52.49    2.96
   3  -4   4   53.29    3.04
   3  -4   4   55.17    3.28
   3  -4   4   54.09    3.40
   4  -4   4  171.30    9.12
   4  -4   4  170.70    8.88
   4  -4   4  175.14    9.48
   4  -4   4  167.62    9.12
   4  -4   4  172.90    9.36
   4  -4   4  167.22    8.92
   4  -4   4  179.46   10.60
   4  -4   4  178.54    8.84
   5  -4   4   10.64    1.64
   5  -4   4   10.80    1.32
   5  -4   4    7.36    2.72
   5  -4   4    9.00    1.64
   5  -4   4    9.40    2.76
   5  -4   4   12.00    1.84
   5  -4   4   11.44    1.36
   6  -4   4    4.52    0.96
   6  -4   4    1.24    3.40
   6  -4   4    2.80    0.88
   6  -4   4    8.76    3.56
   6  -4   4    3.16    1.04
   7   3  -4   -5.88    5.88
   7   3  -4   -0.56    2.36
  -7  -3   4    0.00    1.88
  -7  -3   4    1.04    0.88
  -7  -3   4   -5.88    7.48
  -7  -3   4    1.32    1.08
   6   3  -4  134.49   18.20
   6   3  -4  116.93   13.00
   6   3  -4  154.78    8.60
   6   3  -4  153.62    9.80
   6   3  -4  142.41    9.48
  -6  -3   4  136.41   13.04
  -6  -3   4  129.29   15.48
  -6  -3   4  136.89    8.96
  -6  -3   4  150.22    9.64
  -6  -3   4  146.33    8.88
   5   3  -4   99.33    6.00
   5   3  -4  103.33    6.92
   5   3  -4   82.97   13.40
   5   3  -4   86.13   10.00
  -5  -3   4   88.85    6.72
  -5  -3   4  103.13    6.72
  -5  -3   4   76.85   11.72
  -5  -3   4  107.09   10.32
   4   3  -4   47.44    3.80
   4   3  -4   40.04    3.56
   4   3  -4   39.52    7.04
   4   3  -4   47.76    9.08
   4   3  -4   37.36    2.96
  -4  -3   4   45.76    7.24
  -4  -3   4   40.04    3.20
  -4  -3   4   36.72    3.56
  -4  -3   4   45.68    8.08
   3   3  -4  287.31   20.52
   3   3  -4  304.51   22.16
  -3  -3   4  307.07   21.56
  -3  -3   4  336.63   20.80
  -3  -3   4  328.27   17.20
  -3  -3   4  327.03   17.24
  -3  -3   4  342.91   16.84
   2   3  -4  228.46   15.80
   2   3  -4  251.19   17.28
   2   3  -4  243.46   12.76
  -2  -3   4  235.54   12.96
  -2  -3   4  214.14   15.28
  -2  -3   4  246.58   16.76
  -2  -3   4  228.98   12.48
  -2  -3   4  254.51   12.88
   1   3  -4  123.73    6.56
   1   3  -4  115.17    8.96
   1   3  -4  118.45    6.24
   1   3  -4  112.93    9.68
  -1  -3   4  116.45    8.88
  -1  -3   4  121.45    7.00
  -1  -3   4  123.17    6.76
  -1  -3   4  105.65    9.44
  -1  -3   4  125.41    6.64
   0   3  -4  228.34   13.96
   0   3  -4  243.34   14.88
   0  -3   4  220.86   14.60
   0  -3   4  236.26   12.20
   1  -3   4   14.60    1.16
   1  -3   4   11.80    2.32
   1  -3   4   17.96    1.36
   1  -3   4   10.20    2.60
   2  -3   4    2.08    0.48
   2  -3   4    2.92    1.08
   2  -3   4    1.16    0.92
   2  -3   4    1.64    0.44
   2  -3   4    2.52    1.52
   2  -3   4    2.20    0.68
   2  -3   4    1.40    0.40
   3  -3   4    5.08    1.72
   3  -3   4    3.36    0.52
   3  -3   4    2.52    1.72
   3  -3   4    4.72    1.32
   3  -3   4    4.88    0.72
   3  -3   4    2.44    0.56
   3  -3   4    2.92    1.00
   4  -3   4   45.00    4.92
   4  -3   4   45.12    3.04
   4  -3   4   48.08    2.64
   4  -3   4   45.76    2.88
   4  -3   4   49.96    4.20
   4  -3   4   55.97    5.40
   4  -3   4   41.16    3.96
   4  -3   4   43.36    2.76
   4  -3   4   48.80    2.80
  -5   3  -4    0.56    0.56
  -5   3  -4    0.84    1.52
   5  -3   4    0.60    1.00
   5  -3   4    0.56    0.56
   5  -3   4   -1.00    2.56
   5  -3   4   -0.16    0.40
   5  -3   4    0.12    0.44
  -6   3  -4   56.33    4.24
   6  -3   4   65.41    4.28
   6  -3   4   52.77    8.92
   6  -3   4   53.05    3.92
   6  -3   4   61.45    3.96
  -7   3  -4  173.18   10.16
   7  -3   4  180.94   10.20
   7  -3   4  172.06    9.72
   7  -3   4  162.90   10.04
   7   2  -4   29.28    3.16
   7   2  -4   18.60    3.24
  -7  -2   4   23.88    8.72
  -7  -2   4   15.36    2.64
  -7  -2   4   19.96    5.76
  -7  -2   4   21.72    2.60
   6   2  -4    0.20    0.56
   6   2  -4    0.12    1.00
   6   2  -4   -1.72    1.24
   6   2  -4   -0.24    0.64
  -6  -2   4    0.04    0.72
  -6  -2   4    1.56    0.92
  -6  -2   4    0.00    0.64
  -6  -2   4    0.88    0.68
  -6  -2   4    1.56    2.24
  -6  -2   4   -3.72    4.88
   5   2  -4   51.69   10.24
   5   2  -4   51.77    4.76
   5   2  -4   60.33    9.64
   5   2  -4   63.97    5.12
   5   2  -4   65.21    4.32
  -5  -2   4   61.29    4.92
  -5  -2   4   60.73    4.72
  -5  -2   4   58.21    9.40
  -5  -2   4   67.25    9.44
  -5  -2   4   63.85    4.48
   4   2  -4   12.72    3.92
   4   2  -4   19.12    5.96
   4   2  -4   10.96    1.64
   4   2  -4   12.52    2.16
   4   2  -4    8.32    1.68
  -4  -2   4    8.24    4.44
  -4  -2   4    9.60    3.24
  -4  -2   4   11.28    1.72
  -4  -2   4   11.84    1.96
   3   2  -4    0.32    1.36
   3   2  -4    5.24    1.56
   3   2  -4    2.92    0.80
   3   2  -4    2.92    0.92
   3   2  -4   -0.64    2.60
  -3  -2   4    2.92    1.00
  -3  -2   4    5.32    1.12
  -3  -2   4    2.76    0.96
  -3  -2   4    4.84    2.20
  -3  -2   4    0.24    1.96
   2   2  -4    9.24    1.52
   2   2  -4    6.28    1.24
   2   2  -4    8.88    1.16
   2   2  -4    5.92    3.08
   2   2  -4    4.84    2.12
  -2  -2   4   10.52    2.88
  -2  -2   4    4.72    1.20
  -2  -2   4    9.00    1.52
  -2  -2   4   10.68    1.40
  -2  -2   4    4.04    2.64
   1   2  -4  215.14   11.32
   1   2  -4  236.82   11.48
  -1  -2   4  201.82   13.64
  -1  -2   4  230.86   11.76
  -1  -2   4  189.82   14.20
  -1  -2   4  219.42   11.28
   0   2  -4   56.49    3.16
   0   2  -4   53.01    5.48
   0   2  -4   57.01    5.04
   0   2  -4   59.97    3.28
   0  -2   4   61.57    5.84
   0  -2   4   54.29    3.36
   0  -2   4   55.65    5.08
   0  -2   4   63.17    3.72
   0  -2   4   57.93    3.32
   1  -2   4  420.68   22.56
   1  -2   4  409.20   23.08
   2  -2   4  132.33    7.60
   2  -2   4  124.25    6.32
   2  -2   4  117.17    7.88
   2  -2   4  109.53    8.40
   2  -2   4  120.89    7.16
   3  -2   4  101.53    5.44
   3  -2   4   99.49    5.36
   3  -2   4  100.69    5.32
   3  -2   4  102.57    6.68
   3  -2   4   91.89    7.04
   3  -2   4  101.25    5.24
  -4   2  -4   14.52    1.36
  -4   2  -4   12.00    2.08
   4  -2   4   13.68    0.96
   4  -2   4    9.88    2.84
   4  -2   4   14.24    1.32
   4  -2   4   10.52    2.36
   4  -2   4   12.84    1.16
   4  -2   4   10.80    1.28
  -5   2  -4   59.41    4.80
  -5   2  -4   64.41    5.68
  -5   2  -4   60.13    4.00
   5  -2   4   55.09    3.68
   5  -2   4   62.05    3.80
   5  -2   4   55.33    3.88
  -6   2  -4   22.80    4.12
  -6   2  -4   22.64    3.28
   6  -2   4   24.52    5.60
   6  -2   4   21.28    2.00
   6  -2   4   23.52    4.64
   6  -2   4   19.48    2.36
   6  -2   4   23.64    2.32
  -7   2  -4   15.04    4.20
  -7   2  -4   16.56    2.44
   7  -2   4   15.88    2.12
   7  -2   4   17.24    2.52
   7  -2   4   19.24    2.56
   7  -2   4   19.52    6.56
   7   1  -4   35.16    7.88
   7   1  -4   19.84    7.76
   7   1  -4   39.96    3.28
   7   1  -4   30.04    4.24
  -7  -1   4   33.48    4.24
  -7  -1   4   36.56    2.96
  -7  -1   4   32.32    8.88
  -7  -1   4   34.96    7.52
  -7  -1   4   42.36    3.52
   6   1  -4    0.96    2.48
   6   1  -4    1.44    0.68
   6   1  -4    0.48    0.60
   6   1  -4    0.20    0.80
   6   1  -4    6.44    6.20
  -6  -1   4    0.40    0.84
  -6  -1   4  -11.32    4.28
  -6  -1   4    0.56    0.64
  -6  -1   4    0.72    0.76
  -6  -1   4   -0.96    1.48
   5   1  -4    9.32    3.52
   5   1  -4    3.60    3.88
  -5  -1   4    5.76    1.28
  -5  -1   4    2.88    4.28
  -5  -1   4    7.08    1.28
  -5  -1   4    5.56    1.40
  -5  -1   4    4.16    1.36
  -5  -1   4    8.96    3.08
   4   1  -4  954.14   52.81
   4   1  -4 1001.10   54.81
  -4  -1   4  933.65   53.45
  -4  -1   4  954.10   52.21
   3   1  -4  190.46    9.68
   3   1  -4  169.98   10.12
   3   1  -4  171.06   14.08
   3   1  -4  183.62   10.12
   3   1  -4  182.82   13.36
  -3  -1   4  161.98   12.64
  -3  -1   4  171.74   10.00
  -3  -1   4  177.18    9.68
  -3  -1   4  181.02   10.12
  -3  -1   4  168.78   13.84
   2   1  -4  388.52   24.00
   2   1  -4  427.24   23.44
  -2  -1   4  388.24   23.88
  -2  -1   4  356.24   22.72
   1   1  -4  210.06   14.56
   1   1  -4  225.82   14.04
  -1  -1   4  230.50   11.80
  -1  -1   4  220.18   14.68
  -1  -1   4  211.70   13.84
   0   1  -4   94.57    4.80
   0   1  -4   86.73    4.96
   0   1  -4   87.69    4.84
   0  -1   4   88.93    4.92
   0  -1   4   94.61    5.24
   0  -1   4   85.49    4.76
   0  -1   4   80.61    7.20
   0  -1   4   97.41    7.04
   1  -1   4  189.86   11.68
   1  -1   4  162.10   10.16
   1  -1   4  193.34   11.08
   1  -1   4  161.14    9.80
   1  -1   4  182.34    9.16
  -2   1  -4    3.20    0.48
   2  -1   4    3.40    0.64
   2  -1   4    3.88    1.36
   2  -1   4    2.44    1.16
   2  -1   4    4.52    1.92
   2  -1   4    4.84    1.20
   2  -1   4    3.76    0.56
   2  -1   4    5.16    0.80
  -3   1  -4   48.04    2.76
  -3   1  -4   48.80    2.56
  -3   1  -4   43.32    4.04
  -3   1  -4   50.01    2.88
  -3   1  -4   46.60    3.80
   3  -1   4   47.12    2.72
   3  -1   4   47.20    2.76
   3  -1   4   43.84    3.48
   3  -1   4   45.28    4.04
   3  -1   4   44.00    4.48
   3  -1   4   49.04    2.80
  -4   1  -4  253.15   13.88
  -4   1  -4  246.34   13.24
  -4   1  -4  223.70   11.76
   4  -1   4  213.06   14.52
   4  -1   4  199.50   13.60
   4  -1   4  221.54   11.68
  -5   1  -4    6.52    0.76
  -5   1  -4    9.40    2.72
  -5   1  -4    5.72    0.60
  -5   1  -4    8.60    2.08
  -5   1  -4    4.64    1.04
   5  -1   4    5.56    1.00
   5  -1   4   -1.24    2.72
   5  -1   4    5.24    1.12
   5  -1   4    6.60    2.28
  -6   1  -4  831.04   43.80
  -6   1  -4  957.62   46.00
  -6   1  -4  906.93   44.88
   6  -1   4  776.52   47.44
   6  -1   4  804.60   46.24
  -7   1  -4    0.08    0.68
  -7   1  -4    0.72    3.08
   7  -1   4    0.80    0.76
   7  -1   4   -0.36    0.64
   7  -1   4   -1.52    4.88
   7  -1   4    0.56    0.64
   7   0  -4    2.48    1.36
   7   0  -4    5.88    7.60
   7   0  -4    3.60    1.12
  -7   0   4    2.12    0.76
  -7   0   4    3.36    6.48
  -7   0   4    1.84    1.00
  -7   0   4    2.20    1.00
   6   0  -4    6.20    1.68
   6   0  -4    3.92    1.40
   6   0  -4    5.56    5.92
   6   0  -4    3.64    2.80
   6   0  -4    6.52    1.40
  -6   0   4    3.80    2.64
  -6   0   4    7.24    1.56
  -6   0   4    2.84    5.56
  -6   0   4    4.60    1.28
   5   0  -4    1.32    1.04
   5   0  -4   -2.32    3.80
   5   0  -4    2.72    2.48
   5   0  -4    2.76    1.68
   5   0  -4    1.64    0.80
  -5   0   4    1.28    0.64
  -5   0   4    2.76    3.92
  -5   0   4    1.48    0.76
  -5   0   4    1.20    1.84
  -5   0   4    3.08    1.04
   4   0  -4   40.72    6.80
   4   0  -4   34.52    7.12
   4   0  -4   34.88    2.92
   4   0  -4   38.32    3.48
   4   0  -4   34.40    3.32
  -4   0   4   43.40    3.64
  -4   0   4   42.68    2.96
  -4   0   4   51.09    7.36
  -4   0   4   32.48    2.84
  -4   0   4   45.24    3.36
  -4   0   4   38.88    7.32
   3   0  -4    8.00    1.56
   3   0  -4    6.68    1.12
   3   0  -4    8.76    2.96
   3   0  -4    7.08    1.44
   3   0  -4   14.76    4.32
  -3   0   4    7.24    1.36
  -3   0   4    6.84    2.56
  -3   0   4    3.64    3.12
  -3   0   4   11.52    1.88
  -3   0   4    7.60    1.20
  -3   0   4    5.88    1.04
   2   0  -4   76.93    4.52
   2   0  -4   70.09    6.80
   2   0  -4   72.05    7.64
   2   0  -4   74.65    4.92
   2   0  -4   80.45    4.84
  -2   0   4   78.41    4.88
  -2   0   4   76.49    4.56
  -2   0   4   74.49    6.84
  -2   0   4   69.29    7.40
  -2   0   4   83.17    5.00
  -2   0   4   75.01    4.56
   1   0  -4   23.88    1.96
   1   0  -4   25.68    2.12
   1   0  -4   22.48    3.84
   1   0  -4   24.20    4.52
  -1   0   4   25.80    2.00
  -1   0   4   26.84    2.24
  -1   0   4   26.52    1.88
  -1   0   4   26.32    2.00
  -1   0   4   22.88    3.96
  -1   0   4   20.60    4.20
   0   0  -4  105.17    8.32
   0   0  -4  107.73    5.88
   0   0  -4  122.37    6.12
   0   0  -4  103.33    5.72
   0   0  -4  123.05    8.04
   0   0   4  111.49    6.16
   0   0   4  111.85    7.92
   0   0   4  102.61    5.96
   0   0   4  105.17    8.28
   0   0   4  106.61    5.76
  -1   0  -4    1.12    0.36
  -1   0  -4    2.04    0.32
  -1   0  -4    1.80    0.44
   1   0   4    0.80    0.60
   1   0   4    1.00    0.84
   1   0   4    0.72    0.88
   1   0   4    1.12    0.44
   1   0   4    1.08    0.36
   1   0   4    1.76    0.52
   1   0   4    0.36    1.12
  -2   0  -4    8.20    1.96
  -2   0  -4    7.48    0.84
  -2   0  -4    6.64    0.84
  -2   0  -4    8.84    1.76
  -2   0  -4    7.48    0.60
   2   0   4    7.04    1.48
   2   0   4    7.56    0.84
   2   0   4    7.00    0.92
   2   0   4    8.68    1.00
   2   0   4    7.08    1.76
  -3   0  -4   29.44    1.96
  -3   0  -4   32.96    3.52
  -3   0  -4   31.32    2.04
  -3   0  -4   30.04    3.00
  -3   0  -4   29.32    1.96
   3   0   4   29.68    3.88
   3   0   4   31.76    1.96
   3   0   4   30.68    2.04
   3   0   4   36.88    2.24
   3   0   4   35.36    3.96
  -4   0  -4  850.12   40.24
   4   0   4  675.67   40.68
  -5   0  -4   56.45    4.96
  -5   0  -4   48.40    3.56
  -5   0  -4   47.48    3.00
  -5   0  -4   51.53    3.16
   5   0   4   53.53    3.60
   5   0   4   51.33    7.40
   5   0   4   58.97    5.88
   5   0   4   47.56    3.40
   5   0   4   47.28    3.36
  -6   0  -4   66.21    5.88
  -6   0  -4   50.53    4.48
  -6   0  -4   55.05    3.28
  -6   0  -4   65.41    7.00
  -6   0  -4   49.68    3.40
   6   0   4   54.25    3.84
   6   0   4   54.33    4.00
  -7   0  -4    7.08    0.96
  -7   0  -4    5.08    3.84
  -7   0  -4    3.16    1.28
  -7   0  -4    6.60    1.04
   7   0   4    7.00    1.52
   7   0   4   -0.52    4.40
  -8   0  -4    3.32    0.72
  -8   0  -4    4.12    0.68
   8   0   4    2.24    1.16
   7  -1  -4    2.92    1.20
   7  -1  -4    6.52    8.72
   7  -1  -4    5.40    1.88
  -7   1   4    1.36    6.60
  -7   1   4    5.08    0.92
  -7   1   4    4.56    1.16
   6  -1  -4   58.93    4.60
   6  -1  -4   72.13    5.64
   6  -1  -4   56.29    5.20
  -6   1   4   67.69    4.16
  -6   1   4   56.61   10.52
  -6   1   4   74.85    5.84
  -6   1   4   64.69    4.52
  -6   1   4   73.57    4.60
   5  -1  -4  433.72   30.40
   5  -1  -4  476.33   23.76
   5  -1  -4  449.48   24.48
   5  -1  -4  469.61   25.60
   5  -1  -4  469.93   29.16
  -5   1   4  476.45   23.72
  -5   1   4  458.93   23.20
  -5   1   4  444.96   28.16
  -5   1   4  504.53   30.48
  -5   1   4  429.20   23.40
   4  -1  -4    0.80    0.84
   4  -1  -4   -0.40    1.24
   4  -1  -4    2.88    3.12
   4  -1  -4    0.52    0.52
   4  -1  -4    0.72    0.72
  -4   1   4    0.16    0.40
  -4   1   4   -0.08    0.48
  -4   1   4    1.12    0.80
  -4   1   4    0.20    0.60
  -4   1   4   -0.16    2.92
  -4   1   4    0.92    0.76
   3  -1  -4  148.33    7.92
   3  -1  -4  134.69   10.92
   3  -1  -4  146.57   12.28
   3  -1  -4  154.94    8.52
   3  -1  -4  135.25    8.36
  -3   1   4  137.05    7.76
  -3   1   4  141.37    8.44
  -3   1   4  137.49   10.80
  -3   1   4  141.81    7.76
  -3   1   4  130.21   11.60
  -3   1   4  143.17    8.12
   2  -1  -4  317.99   19.28
   2  -1  -4  335.83   16.72
   2  -1  -4  317.47   16.64
   2  -1  -4  296.47   19.88
  -2   1   4  316.19   19.24
  -2   1   4  321.15   20.24
   1  -1  -4  298.87   18.96
   1  -1  -4  335.15   18.56
  -1   1   4  327.35   18.64
  -1   1   4  291.15   20.64
   0  -1  -4 1275.05   61.17
   0   1   4 1104.19   60.69
  -1  -1  -4    3.40    0.64
  -1  -1  -4    4.24    0.64
  -1  -1  -4    4.24    0.76
  -1  -1  -4    2.64    0.52
   1   1   4    4.80    0.88
   1   1   4    3.76    1.80
   1   1   4    2.84    1.28
   1   1   4    4.24    0.68
   1   1   4    4.52    1.36
   1   1   4    5.64    1.32
   1   1   4    5.16    0.68
  -2  -1  -4    0.96    0.40
  -2  -1  -4    0.40    0.96
  -2  -1  -4    1.48    0.48
  -2  -1  -4    0.84    0.32
  -2  -1  -4   -0.04    0.56
   2   1   4    1.20    0.36
   2   1   4    1.20    0.36
   2   1   4    0.88    0.80
   2   1   4    1.52    1.12
  -3  -1  -4 1084.43   51.65
   3   1   4  933.41   51.85
  -4  -1  -4  447.36   22.64
  -4  -1  -4  440.96   23.32
   4   1   4  389.44   24.12
   4   1   4  352.20   22.92
  -5  -1  -4 1253.05   63.69
   5   1   4 1225.24   64.25
   5   1   4 1215.40   65.41
  -6  -1  -4   90.37    5.04
  -6  -1  -4  108.93    8.08
  -6  -1  -4   95.25    8.92
  -6  -1  -4   82.25    5.20
  -6  -1  -4   77.21    5.60
   6   1   4   93.69   10.16
   6   1   4   79.33    5.56
   6   1   4   92.29    5.56
   6   1   4   74.61    8.04
  -7  -1  -4    5.44    3.76
  -7  -1  -4    0.72    0.56
  -7  -1  -4    1.72    1.60
  -7  -1  -4    0.84    0.52
  -7  -1  -4    0.16    0.72
   7   1   4    2.00    1.12
   7   1   4    0.60    0.68
   7   1   4   -0.68    4.48
   7   1   4    2.76    2.40
  -8  -1  -4   21.28    1.76
  -8  -1  -4   17.40    2.84
  -8  -1  -4   12.72    5.44
  -8  -1  -4   16.60    2.08
   8   1   4   21.12    9.08
   8   1   4   19.80    2.64
   7  -2  -4   39.08    6.84
   7  -2  -4   47.32   11.40
   7  -2  -4   50.45    3.88
  -7   2   4   43.88    3.12
  -7   2   4   43.96    3.08
  -7   2   4   39.92    2.64
  -7   2   4   42.52   10.00
   6  -2  -4   29.80    6.40
   6  -2  -4   25.48    2.92
   6  -2  -4   26.84    3.72
   6  -2  -4   41.32    9.52
   6  -2  -4   27.76    3.72
  -6   2   4   28.88    6.00
  -6   2   4   22.84    7.36
  -6   2   4   28.48    2.32
  -6   2   4   25.48    3.56
  -6   2   4   26.56    2.00
  -6   2   4   22.12    2.08
   5  -2  -4   60.09    9.96
   5  -2  -4   71.85    5.52
   5  -2  -4   77.89    5.76
   5  -2  -4   76.77    8.36
   5  -2  -4   72.65    4.92
  -5   2   4   76.49    4.40
  -5   2   4   70.93   10.60
  -5   2   4   74.17    4.64
  -5   2   4   73.57    4.52
  -5   2   4   65.09    7.60
   4  -2  -4    2.16    1.04
   4  -2  -4    2.24    0.80
   4  -2  -4    3.04    2.40
   4  -2  -4    0.48    0.72
   4  -2  -4    4.24    3.44
  -4   2   4    4.80    1.32
  -4   2   4    1.44    0.56
  -4   2   4    1.84    1.80
  -4   2   4   -0.04    2.84
  -4   2   4    2.92    0.72
  -4   2   4    2.60    0.88
   3  -2  -4   48.00    3.28
   3  -2  -4   47.44    3.80
   3  -2  -4   56.81    6.92
   3  -2  -4   45.00    3.60
   3  -2  -4   44.24    6.40
  -3   2   4   42.56    3.00
  -3   2   4   49.80    3.40
  -3   2   4   52.09    3.12
  -3   2   4   35.48    5.68
  -3   2   4   52.69    6.64
  -3   2   4   51.93    4.24
   2  -2  -4   97.17    5.28
   2  -2  -4   83.41    5.12
   2  -2  -4   90.17    7.60
   2  -2  -4   82.65    8.16
   2  -2  -4   90.89    5.72
   2  -2  -4  100.69    5.72
  -2   2   4   83.57    5.32
  -2   2   4   89.49    5.12
  -2   2   4   85.41    4.96
  -2   2   4   86.01    8.28
  -2   2   4   98.17    5.76
  -2   2   4   88.53    7.60
   1  -2  -4  191.54   13.44
   1  -2  -4  199.78   10.88
   1  -2  -4  205.78   12.92
   1  -2  -4  200.74   10.76
  -1   2   4  212.82   13.12
  -1   2   4  208.38   13.84
  -1   2   4  201.10   10.84
  -1   2   4  197.10   10.72
   0  -2  -4   62.57    3.72
   0  -2  -4   59.09    3.72
   0  -2  -4   63.21    5.96
   0  -2  -4   61.17    5.28
   0  -2  -4   61.77    3.60
   0   2   4   62.13    5.32
   0   2   4   66.05    7.00
   0   2   4   54.89    3.48
   0   2   4   54.57    3.28
   0   2   4   54.61    3.68
  -1  -2  -4   13.08    1.24
  -1  -2  -4   13.40    1.28
   1   2   4   13.56    1.20
   1   2   4   14.40    1.56
   1   2   4   14.92    2.24
   1   2   4   19.60    2.84
   1   2   4   15.80    1.12
  -2  -2  -4  398.40   20.76
  -2  -2  -4  343.43   19.76
   2   2   4  366.76   20.44
  -3  -2  -4 1049.51   51.85
   3   2   4  969.38   52.37
  -4  -2  -4   59.09    3.52
  -4  -2  -4   57.05    3.88
  -4  -2  -4   59.85    3.48
  -4  -2  -4   54.57    3.60
  -4  -2  -4   54.29    5.68
  -4  -2  -4   64.69    5.36
   4   2   4   59.21    3.76
   4   2   4   48.40    5.48
   4   2   4   52.77    6.20
   4   2   4   66.21    3.44
  -5  -2  -4   14.12    3.60
  -5  -2  -4   15.20    3.72
  -5  -2  -4   13.80    1.52
  -5  -2  -4   16.40    2.12
  -5  -2  -4   14.56    1.28
  -5  -2  -4   16.44    1.84
   5   2   4   14.44    1.84
   5   2   4   13.80    4.40
   5   2   4   19.24    2.28
   5   2   4   17.76    4.12
  -6  -2  -4    6.72    2.40
  -6  -2  -4    4.40    1.28
  -6  -2  -4    2.80    0.76
  -6  -2  -4    0.08    2.52
  -6  -2  -4    3.28    0.96
  -6  -2  -4    4.04    0.68
   6   2   4    1.72    2.12
   6   2   4    5.12    1.24
   6   2   4   11.12    4.72
   6   2   4    4.40    1.24
  -7  -2  -4    7.28    4.04
  -7  -2  -4    8.16    1.32
  -7  -2  -4   12.48    1.84
  -7  -2  -4   10.80    2.08
   7   2   4    6.68    1.44
   7   2   4    6.00    1.52
  -8  -2  -4    2.52    1.28
  -8  -2  -4    1.04    0.72
  -8  -2  -4   -0.16    0.64
  -8  -2  -4   -0.36    4.72
   8   2   4    2.36    1.12
   8   2   4    6.88    7.48
   7  -3  -4   45.28    5.40
   7  -3  -4   44.92    3.72
  -7   3   4   43.72    2.64
  -7   3   4   45.04    2.52
  -7   3   4   41.24    2.64
   6  -3  -4   31.40    2.88
   6  -3  -4   31.32    4.12
   6  -3  -4   33.40    4.40
  -6   3   4   30.64    2.12
  -6   3   4   34.24    2.20
  -6   3   4   28.52    2.12
   5  -3  -4   15.04    2.00
   5  -3  -4   14.60    2.64
   5  -3  -4   14.44    2.36
  -5   3   4   13.68    1.56
  -5   3   4   15.80    1.40
  -5   3   4   13.60    5.20
  -5   3   4   12.64    1.44
   4  -3  -4   42.60    3.76
   4  -3  -4   48.36    4.12
   4  -3  -4   45.48    3.36
   4  -3  -4   46.40    8.16
   4  -3  -4   53.61    7.48
  -4   3   4   48.40    3.04
  -4   3   4   43.56    6.68
  -4   3   4   45.56    4.00
  -4   3   4   46.80    7.88
  -4   3   4   44.16    3.00
  -4   3   4   46.04    2.88
   3  -3  -4  197.66   10.28
   3  -3  -4  197.50   13.56
   3  -3  -4  185.42   11.08
   3  -3  -4  196.22   10.32
   3  -3  -4  189.06   10.76
   3  -3  -4  190.42   14.48
  -3   3   4  193.70    9.84
  -3   3   4  196.02   11.16
  -3   3   4  169.98   13.88
  -3   3   4  193.94   10.12
  -3   3   4  179.02   13.12
  -3   3   4  196.14   10.08
   2  -3  -4   16.28    2.04
   2  -3  -4   17.72    2.40
   2  -3  -4   16.44    1.56
   2  -3  -4   20.52    1.76
   2  -3  -4   23.80    4.52
   2  -3  -4   19.76    3.76
  -2   3   4   17.80    1.56
  -2   3   4   20.40    3.88
  -2   3   4   20.12    1.40
  -2   3   4   14.88    2.04
  -2   3   4   20.80    4.48
  -2   3   4   16.88    1.84
   1  -3  -4  470.01   25.20
   1  -3  -4  491.73   26.24
  -1   3   4  428.04   25.84
  -1   3   4  416.76   24.96
   0  -3  -4   16.56    1.92
   0  -3  -4   21.52    1.64
   0  -3  -4   16.56    1.80
   0   3   4   15.84    3.04
   0   3   4   15.76    1.20
   0   3   4   15.88    3.44
   0   3   4   12.44    1.60
   0   3   4   20.56    2.76
   0   3   4   16.84    2.64
   0   3   4   20.12    1.52
  -1  -3  -4  133.69    9.12
  -1  -3  -4  130.77    8.64
  -1  -3  -4  139.73    7.56
   1   3   4  166.50    9.40
   1   3   4  139.05    7.76
  -2  -3  -4 1159.16   57.53
   2   3   4 1107.43   57.61
  -3  -3  -4  833.20   42.20
   3   3   4  773.72   42.84
  -4  -3  -4  279.43   15.64
  -4  -3  -4  300.91   16.56
  -4  -3  -4  279.87   14.60
  -4  -3  -4  310.99   17.44
   4   3   4  259.43   14.24
   4   3   4  252.55   18.04
   4   3   4  226.94   16.72
  -5  -3  -4   74.69    4.44
  -5  -3  -4   71.45    4.96
  -5  -3  -4   73.05    6.60
  -5  -3  -4   81.01    7.68
  -5  -3  -4   75.93    4.28
  -5  -3  -4   71.45    4.56
   5   3   4   56.41    8.12
   5   3   4   62.37    9.20
   5   3   4   68.89    4.60
   5   3   4   69.57    4.72
  -6  -3  -4  434.08   21.48
  -6  -3  -4  429.52   22.40
  -6  -3  -4  453.37   25.28
  -6  -3  -4  389.20   25.76
  -6  -3  -4  416.52   21.68
   6   3   4  426.60   26.88
   6   3   4  390.80   28.28
   6   3   4  433.16   21.92
   6   3   4  422.20   22.20
  -7  -3  -4   24.08    1.84
  -7  -3  -4   19.52    4.20
  -7  -3  -4   16.36    5.56
  -7  -3  -4   25.88    2.24
   7   3   4   27.84    3.08
   7   3   4   28.68    6.32
   7   3   4   26.76    3.44
   7   3   4   30.56    8.52
  -8  -3  -4   81.25    5.00
  -8  -3  -4   68.05    5.16
  -8  -3  -4   72.49    5.96
  -8  -3  -4   77.41    4.16
  -8  -3  -4   91.89   11.96
   8   3   4   69.37   13.48
   8   3   4   72.13    5.40
   6  -4  -4   16.72    2.36
   6  -4  -4   17.48    7.32
   6  -4  -4   16.88    2.92
   6  -4  -4   10.72    2.52
  -6   4   4   15.20    6.60
  -6   4   4   15.60    1.28
   5  -4  -4    8.52    1.60
   5  -4  -4    5.80    1.64
   5  -4  -4    4.16    4.32
   5  -4  -4    6.88    2.00
  -5   4   4   10.16    2.20
  -5   4   4    8.92    2.96
  -5   4   4    7.96    1.08
  -5   4   4    9.16    4.56
   4  -4  -4   38.48    3.36
   4  -4  -4   47.64    7.76
   4  -4  -4   37.24    2.80
   4  -4  -4   46.04    6.80
   4  -4  -4   36.96    2.96
  -4   4   4   36.44    6.84
  -4   4   4   46.52    6.52
  -4   4   4   36.60    2.24
  -4   4   4   40.60    2.64
  -4   4   4   37.28    2.16
  -4   4   4   43.04    3.88
   3  -4  -4  126.37    6.72
   3  -4  -4  111.81    6.60
   3  -4  -4  114.13    7.04
   3  -4  -4  113.41   10.44
   3  -4  -4  112.69    7.52
   3  -4  -4  125.89    9.60
  -3   4   4  111.69    6.00
  -3   4   4  115.85    6.40
  -3   4   4  111.29    7.44
  -3   4   4  106.25    9.00
  -3   4   4  117.49    5.88
   2  -4  -4   68.05    4.12
   2  -4  -4   57.85    6.92
   2  -4  -4   70.21    4.52
   2  -4  -4   78.57    5.12
   2  -4  -4   72.01    4.36
   2  -4  -4   77.77    6.60
  -2   4   4   69.45    3.64
  -2   4   4   59.21    7.12
  -2   4   4   57.53    6.00
  -2   4   4   70.77    4.92
  -2   4   4   68.97    4.12
  -1   4   4  418.52   23.20
  -1   4   4  394.04   23.88
   0  -4  -4   14.92    1.72
   0  -4  -4   15.48    1.48
   0  -4  -4   14.08    1.20
   0  -4  -4   17.80    2.24
   0   4   4   16.64    3.64
   0   4   4   18.72    2.76
   0   4   4   12.28    2.76
   0   4   4   16.52    1.72
   0   4   4   13.32    1.32
   0   4   4   15.80    2.52
   0   4   4   14.48    1.12
  -1  -4  -4    1.20    0.56
  -1  -4  -4    0.96    1.08
  -1  -4  -4    0.52    0.76
  -1  -4  -4    0.60    0.36
  -1  -4  -4    0.60    0.40
   1   4   4    0.40    0.72
   1   4   4    0.72    0.40
   1   4   4    1.92    0.48
   1   4   4    1.28    0.88
   1   4   4    1.24    1.20
  -2  -4  -4    6.44    1.76
  -2  -4  -4    5.84    0.84
  -2  -4  -4    5.84    0.96
  -2  -4  -4    7.72    1.08
  -2  -4  -4    5.64    2.04
   2   4   4    6.24    1.00
   2   4   4    8.44    2.56
   2   4   4    9.20    2.24
   2   4   4    6.68    0.92
   2   4   4    4.68    0.96
  -3  -4  -4  369.08   19.88
  -3  -4  -4  370.60   20.56
   3   4   4  308.87   20.20
  -4  -4  -4  144.97    7.88
  -4  -4  -4  131.33    8.80
  -4  -4  -4  167.22   10.44
  -4  -4  -4  141.85    7.72
  -4  -4  -4  135.81    7.72
  -4  -4  -4  154.38   10.96
   4   4   4  140.17   11.88
   4   4   4  133.61    7.96
   4   4   4  135.01   10.84
   4   4   4  141.33    7.64
   4   4   4  136.49    7.92
  -5  -4  -4    8.40    1.40
  -5  -4  -4    3.00    1.84
  -5  -4  -4    6.08    1.16
  -5  -4  -4    4.28    2.32
  -5  -4  -4    4.84    0.92
  -5  -4  -4    8.60    1.64
   5   4   4    4.80    3.20
   5   4   4    3.44    2.32
   5   4   4    4.32    1.08
   5   4   4    5.92    1.24
  -6  -4  -4   -0.60    1.20
  -6  -4  -4    0.12    0.44
  -6  -4  -4    2.56    3.16
  -6  -4  -4    0.20    0.40
  -6  -4  -4    0.52    0.64
  -6  -4  -4    0.68    0.76
   6   4   4    0.80    1.88
   6   4   4   -0.32    0.48
   6   4   4   -1.68    3.88
  -7  -4  -4   11.12    5.20
  -7  -4  -4   16.56    2.12
  -7  -4  -4   11.32    3.00
  -7  -4  -4   17.96    2.00
  -7  -4  -4   18.96    2.48
  -7  -4  -4   17.72    4.04
   7   4   4   17.04    2.36
   7   4   4   16.60    2.60
   7   4   4   17.96    7.36
   7   4   4   19.24    5.48
  -8  -4  -4    1.20    0.80
  -8  -4  -4    0.60    1.84
  -8  -4  -4    3.00    5.72
   8   4   4    7.64    8.72
   8   4   4    4.52    3.52
   6  -5  -4    1.76    1.44
   6  -5  -4   -0.84    0.56
   6  -5  -4    0.12    0.68
  -6   5   4   -0.44    0.20
   5  -5  -4  193.50   12.08
   5  -5  -4  220.70   17.16
   5  -5  -4  191.06   11.44
   5  -5  -4  188.78   11.44
  -5   5   4  187.62    9.96
  -5   5   4  180.22   11.88
   4  -5  -4   29.24    2.32
   4  -5  -4   26.44    3.20
   4  -5  -4   31.72    4.04
   4  -5  -4   27.80    2.40
  -4   5   4   20.76    5.44
  -4   5   4   24.80    2.00
  -4   5   4   34.04    5.28
   3  -5  -4   40.40    3.80
   3  -5  -4   40.00    3.00
   3  -5  -4   37.12    3.20
   3  -5  -4   39.96    2.92
  -3   5   4   41.88    2.76
  -3   5   4   40.12    3.72
  -3   5   4   35.60    5.36
  -3   5   4   42.32    6.64
   2  -5  -4   36.32    2.52
   2  -5  -4   33.12    3.28
   2  -5  -4   35.16    2.76
   2  -5  -4   40.04    2.96
  -2   5   4   32.60    5.56
  -2   5   4   31.12    4.76
  -2   5   4   38.64    2.60
   1  -5  -4   14.80    1.28
   1  -5  -4   13.16    1.68
   1  -5  -4   18.68    2.44
   1  -5  -4   14.72    1.84
  -1   5   4    9.44    2.28
  -1   5   4   13.64    1.00
  -1   5   4   15.20    2.44
  -1   5   4   19.32    3.48
  -1   5   4   14.48    1.40
  -1   5   4   12.56    3.52
   0   5   4  395.00   23.60
   0   5   4  429.84   22.92
   0   5   4  432.16   24.80
   0   5   4  428.24   22.44
  -1  -5  -4  347.75   20.24
  -1  -5  -4  356.60   20.88
   1   5   4  392.56   21.28
   1   5   4  403.32   20.72
  -2  -5  -4  205.54   11.92
  -2  -5  -4  191.42   10.12
  -2  -5  -4  202.78   12.52
  -2  -5  -4  191.02   10.24
   2   5   4  179.98    9.96
   2   5   4  196.74   12.32
   2   5   4  184.06   10.12
   2   5   4  191.66   12.96
   2   5   4  180.58   10.16
  -3  -5  -4   72.69    4.60
  -3  -5  -4   73.13    4.40
  -3  -5  -4   86.57    7.16
  -3  -5  -4   71.85    4.56
  -3  -5  -4   78.61    6.24
   3   5   4   70.93    4.56
   3   5   4   90.21    8.36
   3   5   4   72.97    4.64
   3   5   4   62.93    6.48
  -4  -5  -4   68.77    6.92
  -4  -5  -4   63.09    4.16
  -4  -5  -4   62.85    6.00
  -4  -5  -4   73.49    4.40
  -4  -5  -4   71.61    4.32
   4   5   4   58.25    6.72
   4   5   4   68.65    4.48
   4   5   4   66.37    4.20
   4   5   4   70.77    8.44
   4   5   4   60.33    4.28
  -5  -5  -4 1297.29   64.77
   5   5   4 1145.07   66.61
   5   5   4 1215.40   65.45
  -6  -5  -4    0.48    0.56
  -6  -5  -4    2.92    2.12
  -6  -5  -4    3.16    3.48
  -6  -5  -4    2.00    0.80
  -6  -5  -4   -0.04    0.56
   6   5   4    1.48    0.80
   6   5   4    2.96    4.68
   6   5   4    5.56    1.76
  -7  -5  -4  206.38   12.12
  -7  -5  -4  239.54   17.52
  -7  -5  -4  222.46   15.88
  -7  -5  -4  210.54   11.48
  -7  -5  -4  203.18   12.80
  -7  -5  -4  208.74   11.68
   7   5   4  186.78   16.92
   7   5   4  234.26   20.84
   7   5   4  214.78   12.16
  -8  -5  -4   40.76    3.24
  -8  -5  -4   38.56    2.92
  -8  -5  -4   39.88    7.32
  -8  -5  -4   42.88    9.40
   8   5   4   33.56    8.68
   8   5   4   17.40   10.84
   8   5   4   36.12    4.08
   5  -6  -4    2.16    5.56
   5  -6  -4   10.56    1.52
   5  -6  -4   11.24    1.68
   5  -6  -4    6.88    1.76
   5  -6  -4   10.56    2.36
  -5   6   4    4.36    4.68
   4  -6  -4   49.24    7.56
   4  -6  -4   40.56    4.96
   4  -6  -4   35.72    3.84
   4  -6  -4   39.92    2.96
   4  -6  -4   31.32    2.84
  -4   6   4   35.88    6.28
   3  -6  -4   20.64    1.92
   3  -6  -4   17.08    2.80
   3  -6  -4   25.00    2.20
  -3   6   4   21.96    3.20
  -3   6   4   23.52    3.80
  -3   6   4   21.00    4.76
  -3   6   4   19.88    1.84
   2  -6  -4  188.42    9.96
   2  -6  -4  177.54    9.44
   2  -6  -4  177.30   10.80
   2  -6  -4  171.18    9.88
  -2   6   4  177.66   12.92
  -2   6   4  176.26   10.60
  -2   6   4  184.50   11.28
  -2   6   4  166.74   11.80
  -2   6   4  175.26    9.60
   1  -6  -4    3.04    0.84
   1  -6  -4    3.80    1.28
   1  -6  -4    3.60    0.96
   1  -6  -4    2.48    0.64
  -1   6   4    7.24    1.96
  -1   6   4    2.68    1.08
  -1   6   4    3.84    0.88
  -1   6   4    1.92    2.40
  -1   6   4    1.52    1.48
   0  -6  -4   61.29    4.56
   0  -6  -4   59.05    3.44
   0  -6  -4   55.57    3.88
   0  -6  -4   53.13    3.68
   0   6   4   51.33    6.40
   0   6   4   64.01    5.32
   0   6   4   56.41    3.76
   0   6   4   56.29    5.52
  -1  -6  -4   74.45    4.12
  -1  -6  -4   74.81    4.36
  -1  -6  -4   69.13    4.52
  -1  -6  -4   64.89    5.92
   1   6   4   68.77    6.36
   1   6   4   72.81    5.88
   1   6   4   67.25    4.40
   1   6   4   70.21    4.20
   1   6   4   69.29    4.04
  -2  -6  -4  717.87   38.24
  -3  -6  -4  316.63   16.96
  -3  -6  -4  313.99   17.76
  -3  -6  -4  298.67   14.64
  -3  -6  -4  267.99   14.60
  -3  -6  -4  267.43   14.28
   3   6   4  258.27   14.52
   3   6   4  248.22   18.40
   3   6   4  259.59   17.52
   3   6   4  275.67   14.52
   3   6   4  274.75   14.56
  -4  -6  -4   82.17    4.96
  -4  -6  -4   81.17    5.12
  -4  -6  -4   93.13    8.36
  -4  -6  -4   87.85    8.28
  -4  -6  -4   76.45    5.08
   4   6   4   83.41    8.28
   4   6   4   80.85    5.32
   4   6   4   75.33    9.16
   4   6   4   73.73    5.08
  -5  -6  -4    7.04    1.36
  -5  -6  -4   12.16    4.08
  -5  -6  -4    4.76    1.40
  -5  -6  -4    6.36    1.28
  -5  -6  -4   10.44    2.96
   5   6   4   10.28    3.56
   5   6   4    7.60    1.48
   5   6   4    5.88    5.32
   5   6   4    6.20    1.48
  -6  -6  -4   18.96    2.24
  -6  -6  -4   18.64    4.36
  -6  -6  -4   21.64    3.28
  -6  -6  -4   14.76    2.04
  -6  -6  -4   20.20    5.68
   6   6   4   18.64    5.08
   6   6   4   18.12    2.44
   6   6   4   14.60    2.40
   6   6   4   16.16    6.72
  -7  -6  -4   11.16    6.20
  -7  -6  -4   28.96    5.60
  -7  -6  -4   29.04    2.60
  -7  -6  -4   32.68    2.84
   7   6   4   19.96    9.36
   7   6   4   34.24    3.64
   7   6   4   26.84    6.68
   4  -7  -4   47.24    5.64
   4  -7  -4   52.49    3.60
   4  -7  -4   38.72    3.68
   4  -7  -4   46.32    3.52
  -4   7   4   47.64    4.04
  -4   7   4   34.60    6.20
  -4   7   4   50.73    3.32
  -4   7   4   56.25    6.00
   3  -7  -4   21.72    2.64
   3  -7  -4   16.76    2.32
   3  -7  -4   19.04    2.16
   3  -7  -4   21.36    3.48
  -3   7   4   19.12    1.84
  -3   7   4   21.20    2.40
  -3   7   4   20.24    3.36
  -3   7   4   24.44    4.76
  -3   7   4   17.92    3.20
   2  -7  -4   58.05    3.76
   2  -7  -4   60.09    4.28
   2  -7  -4   55.65    5.00
   2  -7  -4   63.25    4.24
  -2   7   4   55.05    3.92
  -2   7   4   72.37    4.84
  -2   7   4   66.41    5.44
  -2   7   4   45.68    6.60
   1  -7  -4  160.94    8.84
   1  -7  -4  156.14    8.52
   1  -7  -4  145.77    8.04
  -1   7   4  142.69    8.44
  -1   7   4  153.66   10.04
  -1   7   4  153.06    9.40
  -1   7   4  153.90   11.68
  -1   7   4  146.77   10.48
   0  -7  -4   11.88    1.36
   0  -7  -4   12.92    1.68
   0  -7  -4   11.76    1.80
   0  -7  -4   10.56    2.08
   0   7   4    8.84    3.44
   0   7   4   17.24    2.08
   0   7   4   11.76    2.76
   0   7   4   13.28    3.20
   0   7   4   13.28    2.60
  -1  -7  -4    6.76    1.12
  -1  -7  -4    4.60    0.84
  -1  -7  -4    3.92    1.00
   1   7   4    4.44    0.56
   1   7   4    5.96    2.80
   1   7   4    4.04    1.00
   1   7   4    7.48    2.36
  -2  -7  -4  280.95   13.88
  -2  -7  -4  276.75   16.64
  -2  -7  -4  270.83   15.76
  -2  -7  -4  268.79   14.12
  -2  -7  -4  270.15   13.60
   2   7   4  238.14   16.32
   2   7   4  241.94   17.32
   2   7   4  256.27   13.96
   2   7   4  256.71   13.68
  -3  -7  -4  146.41    8.44
  -3  -7  -4  153.74    8.72
  -3  -7  -4  156.90    8.88
  -3  -7  -4  163.66   11.76
  -3  -7  -4  167.78   10.88
   3   7   4  151.78    8.68
   3   7   4  152.70    8.68
   3   7   4  151.78    8.80
  -4  -7  -4  724.51   36.16
  -4  -7  -4  712.23   37.20
  -4  -7  -4  642.42   33.36
  -4  -7  -4  657.11   33.00
   4   7   4  564.50   36.96
   4   7   4  641.70   39.20
   4   7   4  645.30   33.20
  -5  -7  -4    7.52    1.48
  -5  -7  -4    8.56    1.92
  -5  -7  -4    5.96    1.32
  -5  -7  -4    8.96    3.88
  -5  -7  -4   10.48    3.00
  -5  -7  -4   12.28    1.76
   5   7   4    6.36    5.28
   5   7   4    2.48    2.52
   5   7   4    7.76    1.68
  -6  -7  -4  135.01   12.28
  -6  -7  -4  103.05    9.68
  -6  -7  -4  110.89    6.92
  -6  -7  -4  113.65    6.88
  -6  -7  -4  107.81    9.20
   6   7   4  100.05    6.92
   6   7   4  131.85   14.64
   6   7   4   99.37   11.16
  -7  -7  -4   34.20    6.44
  -7  -7  -4   26.08    6.80
  -7  -7  -4   30.88    2.84
   7   7   4   31.20    7.48
   7   7   4   29.44    3.48
   7   7   4   16.52    9.68
   3  -8  -4   14.24    2.92
   3  -8  -4   21.60    2.64
   3  -8  -4   20.60    2.20
   3  -8  -4   17.16    2.32
  -3   8   4   10.28    3.36
  -3   8   4   13.52    1.96
  -3   8   4   16.32    2.88
   2  -8  -4   13.36    2.64
   2  -8  -4    9.28    1.32
   2  -8  -4   11.52    1.92
   2  -8  -4    9.24    1.60
  -2   8   4   10.24    2.20
  -2   8   4    9.08    3.40
  -2   8   4   12.36    2.04
  -2   8   4   13.76    1.92
   1  -8  -4    0.40    0.88
   1  -8  -4    1.04    0.52
   1  -8  -4    0.64    0.68
   1  -8  -4    1.64    1.16
  -1   8   4    2.48    2.28
  -1   8   4    0.92    3.04
  -1   8   4    1.64    0.96
  -1   8   4    0.60    1.08
   0  -8  -4   40.52    3.04
   0  -8  -4   28.40    2.84
   0  -8  -4   37.40    2.48
   0  -8  -4   38.48    4.40
   0   8   4   33.68    4.88
   0   8   4   33.60    3.80
   0   8   4   31.72    5.08
   0   8   4   37.64    6.20
  -1  -8  -4  331.15   17.28
  -1  -8  -4  314.23   16.68
  -1  -8  -4  330.23   16.48
   1   8   4  321.67   19.28
   1   8   4  350.68   21.60
   1   8   4  298.07   20.00
  -2  -8  -4   27.40    4.12
  -2  -8  -4   25.32    2.08
  -2  -8  -4   27.40    2.56
  -2  -8  -4   25.24    2.24
  -2  -8  -4   23.40    4.48
   2   8   4   26.52    1.84
   2   8   4   25.80    1.76
   2   8   4   18.76    5.20
  -3  -8  -4   75.77    5.20
  -3  -8  -4   80.89    7.92
  -3  -8  -4   84.81    5.24
  -3  -8  -4   90.37    7.12
  -3  -8  -4   88.01    5.56
   3   8   4   78.89    5.00
   3   8   4   74.85    7.84
   3   8   4   84.09    5.08
   3   8   4   60.13    9.32
  -4  -8  -4   43.52    3.44
  -4  -8  -4   44.24    3.64
  -4  -8  -4   46.52    5.20
  -4  -8  -4   53.57    7.48
  -4  -8  -4   42.64    3.28
   4   8   4   42.88    3.52
   4   8   4   50.97    9.16
   4   8   4   50.77    7.64
   4   8   4   43.64    3.44
  -5  -8  -4    0.56    0.68
  -5  -8  -4    4.28    3.52
  -5  -8  -4    0.28    0.64
  -5  -8  -4    1.16    0.72
  -5  -8  -4    2.00    1.76
   5   8   4    1.76    1.08
   5   8   4   -2.32    6.12
   5   8   4    2.64    2.52
   5   8   4    0.20    0.80
  -6  -8  -4   14.24    3.92
  -6  -8  -4   10.04    5.72
  -6  -8  -4   17.80    2.28
  -6  -8  -4   13.24    2.08
   6   8   4   21.92    8.88
   6   8   4   14.28    2.40
   6   8   4    8.92    4.04
   6   8   4   15.92    2.36
   2  -9  -4    6.28    1.28
   2  -9  -4    8.36    1.24
   2  -9  -4    8.32    2.24
   2  -9  -4    9.32    1.84
  -2   9   4    6.04    1.68
   1  -9  -4    2.52    0.72
   1  -9  -4    2.24    1.40
   1  -9  -4    2.96    0.84
   1  -9  -4    2.36    1.04
  -1   9   4    1.56    1.04
  -1   9   4    3.36    2.80
   0  -9  -4   22.68    2.32
   0  -9  -4   23.56    3.44
   0  -9  -4   21.28    2.76
   0  -9  -4   21.20    1.80
   0   9   4   14.72    4.28
   0   9   4   19.72    3.36
   0   9   4   17.48    5.24
  -1  -9  -4  175.82    9.64
  -1  -9  -4  189.14   11.32
  -1  -9  -4  176.22   10.24
  -1  -9  -4  175.78    9.40
   1   9   4  160.42   13.16
   1   9   4  165.70   11.96
   1   9   4  180.10   14.36
  -2  -9  -4   28.16    3.44
  -2  -9  -4   17.92    4.28
  -2  -9  -4   21.40    2.76
  -2  -9  -4   28.08    2.36
  -2  -9  -4   25.36    3.96
   2   9   4   24.88    6.12
   2   9   4   27.24    5.08
  -3  -9  -4   90.65    6.20
  -3  -9  -4   93.25    7.68
  -3  -9  -4   90.61    5.60
  -3  -9  -4  102.05    9.16
  -3  -9  -4  100.17    5.92
   3   9   4   93.65    5.24
   3   9   4   82.25    5.12
   3   9   4   93.57   10.92
  -4  -9  -4   52.13    5.64
  -4  -9  -4   52.33    3.64
  -4  -9  -4   46.36    3.68
  -4  -9  -4   49.16    4.00
  -4  -9  -4   47.76    7.52
   4   9   4   47.40    3.52
   4   9   4   42.56    3.48
   4   9   4   48.00    8.08
   4   9   4   46.40   10.20
  -5  -9  -4    5.88    1.32
  -5  -9  -4    6.84    1.52
  -5  -9  -4    4.20    4.32
  -5  -9  -4   12.84    3.48
   5   9   4    1.84    7.00
   5   9   4    6.24    3.60
   5   9   4    5.24    1.48
   5   9   4    7.44    1.72
   1 -10  -4   15.20    3.24
   1 -10  -4   17.04    2.64
   1 -10  -4   18.28    2.16
   0 -10  -4   21.84    3.68
   0 -10  -4   33.20    3.04
   0 -10  -4   29.96    2.40
   0 -10  -4   27.76    2.16
   0  10   4   21.16    5.04
   0  10   4   21.76    3.60
   0  10   4   18.16    5.24
  -1 -10  -4    4.64    1.52
  -1 -10  -4    4.92    1.16
  -1 -10  -4    5.40    1.00
  -1 -10  -4    4.44    1.28
   1  10   4   -1.28    4.48
   1  10   4    9.00    2.64
   1  10   4    4.60    5.24
  -2 -10  -4    5.04    1.40
  -2 -10  -4    2.84    0.88
  -2 -10  -4    2.08    1.04
   2  10   4    1.80    2.00
   2  10   4    3.20    5.48
  -3 -10  -4   82.25    5.40
  -3 -10  -4   86.17    9.28
  -3 -10  -4   77.45    7.08
  -3 -10  -4   86.97    5.24
   3  10   4   71.13   11.88
   3  10   4   72.57    8.16
  -4 -10  -4    5.68    5.12
  -4 -10  -4    7.36    1.44
  -4 -10  -4    5.20    1.52
   4  10   4    7.64    1.12
   4  10   4   -7.88    7.20
   2   8  -5   -2.92    6.08
   2   8  -5    0.32    1.52
  -2  -8   5    2.40    1.28
  -2  -8   5    4.36    4.92
  -2  -8   5    0.20    1.44
  -2  -8   5    0.80    0.84
  -2  -8   5    1.96    0.88
  -2  -8   5    1.32    0.88
   1   8  -5   -0.08    1.00
   1   8  -5    0.00    4.52
  -1  -8   5    0.44    0.88
  -1  -8   5    0.88    3.48
  -1  -8   5   -0.04    0.64
  -1  -8   5    0.00    0.88
  -1  -8   5    1.00    0.72
  -1  -8   5   -0.36    0.72
   0  -8   5   25.28    3.08
   0  -8   5   29.40    3.24
   0  -8   5   28.44    2.76
   0  -8   5   36.20    3.04
   0  -8   5   29.72    2.48
   1  -8   5   -0.68    0.48
   1  -8   5   -0.40    0.56
   1  -8   5    0.28    0.60
   1  -8   5    0.84    0.72
   1  -8   5    0.96    0.76
   4   7  -5    0.96    2.40
   4   7  -5    2.00    0.64
   4   7  -5   -0.52    6.96
  -4  -7   5    1.12    2.04
  -4  -7   5    0.92    1.08
  -4  -7   5   -4.68    5.64
   3   7  -5    2.24    2.36
  -3  -7   5    1.16    0.96
  -3  -7   5    4.64    6.16
  -3  -7   5    4.12    1.32
  -3  -7   5    1.52    2.04
  -3  -7   5    3.96    1.20
   2   7  -5   93.69   11.48
   2   7  -5   79.61    8.20
  -2  -7   5   71.01    5.52
  -2  -7   5   78.25    5.64
  -2  -7   5   82.41    5.32
  -2  -7   5   70.65    7.32
  -2  -7   5   85.05   10.20
   1   7  -5    2.68    4.04
  -1  -7   5    2.40    1.40
  -1  -7   5    0.88    0.76
  -1  -7   5   -0.56    3.28
  -1  -7   5    0.44    0.60
  -1  -7   5    0.64    0.76
   0  -7   5   15.04    2.28
   0  -7   5   14.52    3.20
   0  -7   5   15.80    2.16
   0  -7   5   17.20    2.24
   0  -7   5   16.32    2.28
   0  -7   5   15.96    1.92
   1  -7   5    9.56    1.32
   1  -7   5    7.84    1.44
   1  -7   5   10.76    1.72
   1  -7   5   10.12    1.68
   1  -7   5    9.28    1.60
   2  -7   5   33.12    2.72
   2  -7   5   31.36    2.72
   2  -7   5   31.44    2.48
   2  -7   5   31.80    2.16
   3  -7   5   26.44    2.00
   3  -7   5   23.92    1.60
   3  -7   5   21.80    2.08
   3  -7   5   24.44    2.20
   5   6  -5   16.12    9.48
   5   6  -5    8.48    1.48
  -5  -6   5   12.20    2.36
  -5  -6   5   10.64    4.68
  -5  -6   5    5.76    6.92
   4   6  -5    1.80    2.28
   4   6  -5    3.84    0.96
   4   6  -5    0.64    7.56
   4   6  -5    6.88    1.44
  -4  -6   5    7.40    1.64
  -4  -6   5    5.24    1.52
  -4  -6   5    4.16    1.52
  -4  -6   5    1.48    2.12
  -4  -6   5    3.92    5.32
   3   6  -5  216.74   18.56
   3   6  -5  208.30   10.84
   3   6  -5  207.38   11.20
   3   6  -5  197.74   16.04
  -3  -6   5  206.90   12.20
  -3  -6   5  211.26   17.48
  -3  -6   5  218.34   12.40
  -3  -6   5  213.30   11.80
  -3  -6   5  202.74   15.48
   2   6  -5   43.44    6.80
   2   6  -5   41.32    9.28
  -2  -6   5   40.52    3.28
  -2  -6   5   36.08    3.40
  -2  -6   5   47.12    3.80
  -2  -6   5   45.24    8.04
  -2  -6   5   56.97    6.12
   1   6  -5  466.61   28.64
   1   6  -5  512.73   30.36
  -1  -6   5  522.77   28.72
  -1  -6   5  502.65   26.04
  -1  -6   5  498.45   29.72
  -1  -6   5  510.77   26.24
  -1  -6   5  533.81   25.80
   0   6  -5    8.72    3.44
   0   6  -5   11.00    2.76
   0  -6   5    9.00    1.36
   0  -6   5    7.84    3.24
   0  -6   5    9.00    1.52
   0  -6   5   11.92    3.40
   1  -6   5  217.06   11.64
   1  -6   5  225.66   11.80
   1  -6   5  206.74   11.28
   1  -6   5  238.22   11.88
   1  -6   5  215.70   11.36
   1  -6   5  228.50   11.28
   1  -6   5  214.02   11.72
   1  -6   5  206.86   11.52
   2  -6   5   39.00    2.80
   2  -6   5   41.60    2.92
   2  -6   5   35.92    2.92
   2  -6   5   41.04    2.56
   3  -6   5   84.85    5.04
   3  -6   5   87.93    5.16
   3  -6   5   79.81    4.52
   3  -6   5   86.97    4.88
   4  -6   5   21.24    1.76
   4  -6   5   22.96    1.56
   4  -6   5   22.92    1.92
   4  -6   5   23.36    1.88
   6   5  -5   16.08   10.72
   6   5  -5    5.12    1.28
   6   5  -5    2.76    3.56
  -6  -5   5    1.52    8.16
  -6  -5   5    1.56    2.48
  -6  -5   5    4.72    1.60
   5   5  -5   15.20    3.00
   5   5  -5   10.88    8.28
   5   5  -5   12.44    1.80
   5   5  -5   16.40    5.36
  -5  -5   5   12.76    2.40
  -5  -5   5   12.36    2.40
  -5  -5   5   13.84    4.44
  -5  -5   5   22.40    8.20
   4   5  -5  126.53   14.88
   4   5  -5  108.89   11.60
   4   5  -5  127.89    8.04
  -4  -5   5  143.85    8.56
  -4  -5   5  121.25    7.76
  -4  -5   5  138.77   14.08
  -4  -5   5  121.81    8.20
  -4  -5   5  119.29   11.52
   3   5  -5   57.21    3.60
  -3  -5   5   50.37    4.28
  -3  -5   5   52.13    8.92
  -3  -5   5   59.77    4.16
  -3  -5   5   53.01    4.88
  -3  -5   5   63.05    8.64
   2   5  -5    2.48    2.16
   2   5  -5    3.68    4.48
   2   5  -5    4.84    0.88
  -2  -5   5    8.64    2.84
  -2  -5   5    4.00    1.20
  -2  -5   5    4.96    1.08
  -2  -5   5    5.08    1.16
  -2  -5   5    2.24    3.60
   1   5  -5    3.16    2.92
   1   5  -5    2.24    1.64
  -1  -5   5    1.56    3.12
  -1  -5   5    4.80    1.04
  -1  -5   5    7.96    2.60
  -1  -5   5    5.72    1.40
   0   5  -5   10.52    2.44
   0   5  -5   13.68    3.76
   0  -5   5   11.40    1.76
   0  -5   5   10.52    2.48
   0  -5   5    7.12    3.20
   0  -5   5   10.00    1.40
   0  -5   5   11.20    1.56
   1  -5   5  246.06   12.88
   1  -5   5  216.42   12.96
   1  -5   5  260.71   14.44
   1  -5   5  241.86   12.76
   1  -5   5  225.58   12.36
   1  -5   5  237.74   12.28
   1  -5   5  249.50   12.68
   2  -5   5   99.45    5.48
   2  -5   5  103.25    5.72
   2  -5   5  100.01    6.00
   3  -5   5    7.64    1.04
   3  -5   5    8.20    1.20
   3  -5   5    7.72    1.04
   3  -5   5   10.08    1.00
   4  -5   5   91.89    5.12
   4  -5   5   94.13    5.20
   4  -5   5   91.53    5.12
   4  -5   5   84.33    4.84
   5  -5   5    2.20    0.56
   5  -5   5    2.60    0.76
   5  -5   5    1.32    0.60
   5  -5   5    1.84    0.64
   5  -5   5    2.20    0.44
   6   4  -5   10.44    5.32
   6   4  -5   12.08    1.92
   6   4  -5    3.72    8.84
  -6  -4   5    6.40    4.64
  -6  -4   5   13.56    2.48
  -6  -4   5   10.36    8.04
   5   4  -5    8.96    7.48
   5   4  -5   12.36    1.80
   5   4  -5   13.72    4.76
  -5  -4   5    6.44    5.04
  -5  -4   5    9.52    1.96
  -5  -4   5   12.92    2.08
  -5  -4   5   10.28    3.84
  -5  -4   5   13.56    2.48
   4   4  -5  563.22   28.52
   4   4  -5  535.53   33.88
   4   4  -5  532.53   27.48
  -4  -4   5  541.25   28.60
  -4  -4   5  578.10   35.48
  -4  -4   5  521.97   27.96
  -4  -4   5  552.54   33.28
  -4  -4   5  549.05   28.68
   3   4  -5  260.27   20.20
   3   4  -5  273.23   13.48
   3   4  -5  219.34   17.72
   3   4  -5  249.74   14.04
  -3  -4   5  270.87   14.56
  -3  -4   5  266.31   19.72
  -3  -4   5  249.38   14.20
  -3  -4   5  250.19   17.80
  -3  -4   5  263.35   13.96
   2   4  -5 1049.15   59.01
   2   4  -5 1043.26   60.37
  -2  -4   5 1137.07   60.37
  -2  -4   5 1214.84   59.41
   1   4  -5  126.53   10.08
   1   4  -5  131.61    6.88
   1   4  -5  123.89   11.16
   1   4  -5  126.85    6.72
  -1  -4   5  142.21    7.48
  -1  -4   5  117.09    9.76
  -1  -4   5  142.33    8.00
  -1  -4   5  132.41   11.08
  -1  -4   5  133.33    7.52
   0   4  -5  477.61   27.48
   0   4  -5  473.21   26.44
   0  -4   5  467.57   24.20
   0  -4   5  500.49   26.68
   0  -4   5  462.05   27.32
   1  -4   5  175.50    8.88
   1  -4   5  174.18    8.80
   1  -4   5  190.90   11.00
   1  -4   5  154.58   11.28
   1  -4   5  174.90    9.16
   1  -4   5  158.86    9.56
   1  -4   5  150.30    9.88
   2  -4   5  168.54    9.60
   2  -4   5  168.46    8.72
   2  -4   5  167.34   10.08
   2  -4   5  161.02    8.60
   2  -4   5  179.42    9.32
   2  -4   5  163.42   10.64
   3  -4   5   55.53    3.04
   3  -4   5   50.65    3.20
   3  -4   5   49.44    4.08
   3  -4   5   53.05    3.88
   3  -4   5   51.61    3.04
   3  -4   5   49.88    3.56
   3  -4   5   56.05    4.64
   4  -4   5   65.05    5.04
   4  -4   5   63.73    3.68
   4  -4   5   62.77    5.00
   4  -4   5   62.09    4.20
   4  -4   5   60.17    3.56
   4  -4   5   55.85    3.72
   4  -4   5   59.57    3.48
   4  -4   5   63.17    4.80
   4  -4   5   59.89    3.60
   5  -4   5   24.40    2.08
   5  -4   5   24.72    2.44
   5  -4   5   24.28    2.24
   5  -4   5   24.12    3.24
   5  -4   5   21.76    1.40
   5  -4   5   21.08    3.56
   5  -4   5   22.72    1.48
   5  -4   5   22.88    3.56
   5  -4   5   22.32    1.88
   6  -4   5   20.16    4.32
   6  -4   5   20.00    4.36
   6  -4   5   21.00    1.96
   6  -4   5   22.40    2.28
   6  -4   5   21.24    2.28
   6  -4   5   18.56    2.64
   7   3  -5    1.24   10.04
   7   3  -5    1.08    3.28
   7   3  -5    4.48    1.64
   7   3  -5    1.32    1.04
  -7  -3   5    3.36    1.28
  -7  -3   5    1.44    6.88
  -7  -3   5    2.04    1.28
  -7  -3   5    2.60    2.96
   6   3  -5   -2.08    1.04
   6   3  -5    1.84    1.24
   6   3  -5    0.28    0.64
   6   3  -5   -3.00    6.96
  -6  -3   5    2.36    2.80
  -6  -3   5    0.76    1.04
  -6  -3   5    4.12    6.24
   5   3  -5  389.84   28.00
   5   3  -5  404.64   23.20
   5   3  -5  442.52   31.32
   5   3  -5  405.52   22.68
   5   3  -5  410.72   21.72
  -5  -3   5  397.12   27.24
  -5  -3   5  428.24   29.76
  -5  -3   5  481.01   26.84
  -5  -3   5  438.24   22.64
   4   3  -5   82.85    4.92
   4   3  -5   71.61   10.40
   4   3  -5   94.41   13.28
   4   3  -5   74.21    5.48
  -4  -3   5   68.29    5.04
  -4  -3   5   72.41    5.52
  -4  -3   5   75.33   11.04
  -4  -3   5   60.53    9.08
  -4  -3   5   76.49    5.60
   3   3  -5    2.48    1.08
   3   3  -5    4.44    0.96
   3   3  -5    2.92    3.64
   3   3  -5    2.52    2.40
  -3  -3   5    5.68    2.52
  -3  -3   5    3.36    3.60
  -3  -3   5    5.00    1.20
  -3  -3   5    3.44    1.16
  -3  -3   5    3.24    1.20
   2   3  -5   15.20    2.04
   2   3  -5   15.92    1.68
   2   3  -5   16.44    3.96
   2   3  -5    9.80    4.28
  -2  -3   5   18.08    2.16
  -2  -3   5   17.32    4.08
  -2  -3   5   13.68    4.32
  -2  -3   5   14.64    1.88
  -2  -3   5   21.52    2.68
   1   3  -5   22.00    4.24
   1   3  -5   16.36    1.76
   1   3  -5    9.44    3.64
  -1  -3   5   18.24    1.68
  -1  -3   5   16.04    1.80
  -1  -3   5   17.16    4.36
  -1  -3   5   13.96    3.20
  -1  -3   5   18.80    2.28
   0   3  -5  220.30   15.80
   0   3  -5  267.59   15.64
   0  -3   5  230.14   16.08
   0  -3   5  257.07   12.84
   0  -3   5  270.59   13.32
   0  -3   5  239.14   15.36
   1  -3   5   10.84    0.88
   1  -3   5    7.64    1.28
   1  -3   5   11.24    3.16
   1  -3   5    9.64    1.20
   1  -3   5   14.32    2.72
   2  -3   5  224.94   12.28
   2  -3   5  240.78   12.64
   2  -3   5  221.58   13.68
   2  -3   5  221.26   14.44
   2  -3   5  244.58   13.08
   3  -3   5  125.33    9.48
   3  -3   5  130.33    6.80
   3  -3   5  124.49    8.52
   3  -3   5  135.89    7.24
   3  -3   5  138.57    7.04
   3  -3   5  133.73    8.72
   3  -3   5  119.13    7.92
   4  -3   5   41.88    4.20
   4  -3   5   52.05    4.32
   4  -3   5   48.56    2.84
   4  -3   5   47.44    3.00
   4  -3   5   46.20    2.80
   4  -3   5   44.24    5.04
   4  -3   5   44.36    2.88
   4  -3   5   44.52    5.52
   5  -3   5  279.19   14.40
   5  -3   5  289.47   16.64
   5  -3   5  252.79   15.00
   5  -3   5  298.63   17.76
   5  -3   5  295.31   17.84
   5  -3   5  266.31   16.40
   6  -3   5    2.64    0.84
   6  -3   5   -1.20    4.28
   6  -3   5    4.76    1.04
   6  -3   5    4.52    0.96
   7   2  -5   61.53    4.64
   7   2  -5   62.81    5.68
   7   2  -5   37.80   14.40
  -7  -2   5   64.65   13.56
  -7  -2   5   63.53    5.08
  -7  -2   5   54.21   10.08
   6   2  -5   -0.88    1.64
   6   2  -5   -1.00    0.44
   6   2  -5    0.36    0.72
   6   2  -5   -2.00    6.44
  -6  -2   5    0.56    0.76
  -6  -2   5    0.00    0.48
  -6  -2   5    1.44    1.12
  -6  -2   5   -0.36    1.84
   5   2  -5  400.96   21.28
   5   2  -5  404.92   22.28
   5   2  -5  403.28   27.56
   5   2  -5  363.64   29.00
  -5  -2   5  449.72   22.20
  -5  -2   5  409.40   26.96
  -5  -2   5  423.76   22.48
  -5  -2   5  410.24   28.88
   4   2  -5  125.01    7.40
   4   2  -5  136.05    8.36
   4   2  -5  110.53   11.36
   4   2  -5  119.37   13.44
   4   2  -5  128.05    8.08
  -4  -2   5  114.09   12.56
  -4  -2   5  127.13   11.44
  -4  -2   5  127.49    8.12
  -4  -2   5  141.49    8.32
   3   2  -5  457.05   28.32
   3   2  -5  413.32   29.28
   3   2  -5  467.01   24.24
  -3  -2   5  477.77   24.12
  -3  -2   5  473.61   23.72
  -3  -2   5  469.89   24.28
  -3  -2   5  472.41   28.12
   2   2  -5   78.17    4.92
   2   2  -5   79.65    4.60
   2   2  -5   67.41    7.20
   2   2  -5   83.17    5.12
   2   2  -5   56.93    8.72
  -2  -2   5   74.37    5.16
  -2  -2   5   74.41    7.36
  -2  -2   5   83.21    5.04
  -2  -2   5   69.77    4.96
  -2  -2   5   68.69    8.24
   1   2  -5   36.92    5.52
   1   2  -5   33.84    2.32
   1   2  -5   36.20    2.64
   1   2  -5   32.12    5.72
   1   2  -5   33.08    2.52
  -1  -2   5   32.40    5.64
  -1  -2   5   36.24    2.92
  -1  -2   5   33.68    2.52
  -1  -2   5   37.80    2.64
  -1  -2   5   33.36    5.24
   0   2  -5  345.11   20.72
   0   2  -5  339.43   19.72
   0  -2   5  305.79   20.36
   0  -2   5  357.72   20.04
   1  -2   5  372.96   20.48
   1  -2   5  339.83   21.00
   2  -2   5   62.89    4.20
   2  -2   5   52.09    3.12
   2  -2   5   46.36    4.64
   2  -2   5   51.33    4.32
   3  -2   5  577.98   30.64
   3  -2   5  571.70   29.76
   3  -2   5  517.61   29.24
   4  -2   5   18.48    1.36
   4  -2   5   17.92    1.56
   4  -2   5   12.12    3.20
   4  -2   5   16.88    1.32
   4  -2   5   15.80    2.96
   4  -2   5   15.40    1.36
  -5   2  -5   79.01    4.64
  -5   2  -5   78.25    6.64
  -5   2  -5   66.25    6.44
   5  -2   5   79.05    4.64
   5  -2   5   79.97    4.68
   5  -2   5   74.49    4.72
  -6   2  -5   42.28    3.16
   6  -2   5   31.60    7.56
   6  -2   5   40.96    3.12
   6  -2   5   43.16    3.12
   6  -2   5   41.44    3.08
  -7   2  -5   23.20    2.84
   7  -2   5   17.32    3.68
   7  -2   5   25.56    2.76
   7   1  -5   46.36    5.64
   7   1  -5   39.20    8.72
   7   1  -5   21.76   11.36
   7   1  -5   35.40    3.88
  -7  -1   5   42.00   11.48
  -7  -1   5   32.44    3.80
  -7  -1   5   39.80    3.24
  -7  -1   5   33.20    7.28
   6   1  -5  215.74   13.28
   6   1  -5  213.38   13.00
   6   1  -5  182.94   17.08
   6   1  -5  218.78   12.00
   6   1  -5  209.94   20.36
  -6  -1   5  211.94   19.68
  -6  -1   5  212.58   12.12
  -6  -1   5  219.90   12.44
  -6  -1   5  195.10   16.80
  -6  -1   5  195.26   13.00
  -6  -1   5  223.30   11.88
   5   1  -5  156.74   10.00
   5   1  -5  142.89   13.64
   5   1  -5  158.42    9.20
   5   1  -5  143.49   15.52
  -5  -1   5  157.50    9.16
  -5  -1   5  176.82    9.88
  -5  -1   5  159.46   10.08
  -5  -1   5  176.66   15.96
  -5  -1   5  153.82   13.44
   4   1  -5   86.69    6.12
   4   1  -5   83.93    5.96
   4   1  -5   88.89    9.20
   4   1  -5   85.93    5.40
   4   1  -5   86.77   11.04
  -4  -1   5   80.21    5.48
  -4  -1   5   81.77   11.56
  -4  -1   5   76.73    5.88
  -4  -1   5   88.17    5.52
  -4  -1   5   86.97    8.96
  -4  -1   5   92.21    6.04
   3   1  -5    6.48    1.16
   3   1  -5    4.40    1.12
   3   1  -5   10.44    4.24
   3   1  -5    6.08    2.60
   3   1  -5    2.20    1.04
  -3  -1   5    7.24    1.48
  -3  -1   5    4.68    1.64
  -3  -1   5    2.40    0.88
  -3  -1   5    1.60    2.96
  -3  -1   5    5.80    2.48
   2   1  -5  323.87   16.48
   2   1  -5  272.47   19.16
   2   1  -5  298.91   20.72
  -2  -1   5  313.31   16.04
  -2  -1   5  314.91   16.28
  -2  -1   5  275.15   20.20
  -2  -1   5  341.63   16.68
  -2  -1   5  317.67   19.84
   1   1  -5   50.29    3.52
   1   1  -5   53.13    6.32
   1   1  -5   51.77    3.24
   1   1  -5   42.76    5.08
   1   1  -5   51.93    3.32
  -1  -1   5   49.84    3.68
  -1  -1   5   50.37    3.28
  -1  -1   5   44.12    5.24
  -1  -1   5   52.85    3.36
  -1  -1   5   53.61    6.40
   0   1  -5  322.51   15.32
   0  -1   5  262.63   17.60
   0  -1   5  306.35   18.96
   1  -1   5 1999.68  100.41
  -2   1  -5    1.96    0.40
  -2   1  -5    2.76    0.48
   2  -1   5    1.04    1.24
   2  -1   5    2.88    0.72
   2  -1   5    3.36    2.20
   2  -1   5    2.04    0.60
   2  -1   5    1.56    1.16
   2  -1   5    3.20    1.04
   2  -1   5    1.92    0.48
   3  -1   5  232.18   14.12
   3  -1   5  235.38   13.56
  -4   1  -5  100.41    5.08
  -4   1  -5   88.33    6.80
  -4   1  -5   95.37    7.64
  -4   1  -5  106.25    5.48
   4  -1   5  101.33    5.52
   4  -1   5   82.85    7.20
   4  -1   5  104.45    5.72
   4  -1   5  101.61    5.28
   4  -1   5  109.21    8.56
  -5   1  -5    0.00    1.56
  -5   1  -5    2.44    0.76
  -5   1  -5    1.40    1.12
   5  -1   5    1.60    0.64
   5  -1   5    1.00    0.60
  -6   1  -5   46.12    3.52
  -6   1  -5   56.69    5.04
  -6   1  -5   57.05    6.40
   6  -1   5   45.28    6.68
   6  -1   5   42.96    7.40
   6  -1   5   44.84    3.52
   6  -1   5   47.00    3.44
  -7   1  -5   12.16    4.32
  -7   1  -5   14.12    2.12
   7  -1   5   13.84    2.00
   7  -1   5   14.00    2.48
   7  -1   5   11.52    5.64
   7   0  -5    2.12    1.04
   7   0  -5    1.16    1.16
  -7   0   5    1.08    7.80
  -7   0   5    0.44    0.56
  -7   0   5    1.00    0.88
   6   0  -5  110.33   18.80
   6   0  -5  123.29   18.76
   6   0  -5  126.69    8.96
   6   0  -5  132.21    8.12
   6   0  -5  146.09    9.32
  -6   0   5  107.13   14.12
  -6   0   5  135.53    8.32
  -6   0   5  126.13    9.08
  -6   0   5  132.25   12.64
  -6   0   5  144.01    7.88
   5   0  -5    0.16    0.60
   5   0  -5    1.56    0.96
   5   0  -5   -0.32    1.52
  -5   0   5    4.48    2.96
  -5   0   5    1.08    0.72
  -5   0   5    2.36    1.12
  -5   0   5    3.92    1.40
  -5   0   5    1.48    0.88
  -5   0   5    4.08    4.60
   4   0  -5   27.00    5.76
   4   0  -5   27.80    2.92
   4   0  -5   28.76    3.44
   4   0  -5   26.12    6.72
   4   0  -5   26.20    3.36
  -4   0   5   28.68    3.32
  -4   0   5   33.64    3.08
  -4   0   5   22.68    5.04
  -4   0   5   31.64    3.44
  -4   0   5   26.80    2.44
  -4   0   5   28.36    6.48
   3   0  -5  245.10   14.00
   3   0  -5  247.10   13.88
   3   0  -5  262.07   17.68
   3   0  -5  252.95   18.72
   3   0  -5  256.31   13.44
  -3   0   5  240.50   17.08
  -3   0   5  266.03   14.56
  -3   0   5  244.10   13.40
  -3   0   5  261.75   18.76
  -3   0   5  250.39   13.44
  -3   0   5  266.31   14.00
   2   0  -5  444.76   21.64
   2   0  -5  423.48   24.84
   2   0  -5  370.88   25.36
  -2   0   5  425.08   21.60
  -2   0   5  431.96   24.92
  -2   0   5  387.44   25.56
   1   0  -5    1.12    2.08
   1   0  -5    0.40    0.56
   1   0  -5    0.40    0.40
   1   0  -5   -0.08    1.04
   1   0  -5    1.44    0.60
  -1   0   5    0.48    1.12
  -1   0   5    0.04    0.36
  -1   0   5    0.60    0.48
  -1   0   5    0.16    0.36
  -1   0   5    0.12    1.96
  -1   0   5   -0.20    0.40
   0   0  -5  915.33   48.12
   0   0   5  892.61   48.16
  -1   0  -5   22.44    1.72
  -1   0  -5   24.88    1.44
  -1   0  -5   26.12    1.80
   1   0   5   23.64    1.72
   1   0   5   23.00    1.96
   1   0   5   23.80    2.96
   1   0   5   22.72    4.28
   1   0   5   25.04    2.64
   1   0   5   18.04    3.36
   1   0   5   21.88    1.84
   2   0   5 1153.96   57.61
   2   0   5 1134.39   59.29
  -3   0  -5    8.96    1.00
  -3   0  -5    8.68    1.92
  -3   0  -5    8.84    1.08
  -3   0  -5    8.52    2.28
  -3   0  -5   11.32    1.48
   3   0   5   10.36    1.32
   3   0   5   11.40    2.60
   3   0   5   12.20    1.28
   3   0   5   10.04    2.24
   3   0   5    7.00    0.92
  -4   0  -5  143.57    8.68
  -4   0  -5  118.05    6.52
  -4   0  -5  125.13    6.68
  -4   0  -5  117.73    8.92
   4   0   5  116.85    9.60
   4   0   5  123.05    6.36
   4   0   5  116.21    8.88
   4   0   5  122.57    6.68
   4   0   5  122.73    6.84
  -5   0  -5  109.69    6.08
  -5   0  -5  132.53    8.48
  -5   0  -5  113.13    8.80
  -5   0  -5  109.21    6.00
  -5   0  -5  105.13    6.40
   5   0   5  119.37    5.76
   5   0   5  111.41    6.40
   5   0   5  106.37    6.40
   5   0   5   93.17    9.60
   5   0   5  103.57    8.84
  -6   0  -5    0.52    0.60
  -6   0  -5   -0.04    0.32
  -6   0  -5    0.04    0.40
  -6   0  -5    0.96    2.52
   6   0   5   -0.12    0.56
   6   0   5    0.64    0.68
  -7   0  -5    1.80    1.00
  -7   0  -5    1.20    0.48
  -7   0  -5    2.44    0.56
   7   0   5    1.60    0.92
   7   0   5   -0.28    0.64
   7   0   5    4.24    6.76
  -8   0  -5   11.44    1.04
   8   0   5    9.92    1.84
   7  -1  -5    2.28    1.40
   7  -1  -5    2.08    1.44
   7  -1  -5    0.88    9.96
  -7   1   5    5.12    1.24
  -7   1   5    2.00    1.00
  -7   1   5   -4.00    7.12
  -7   1   5    3.36    0.80
   6  -1  -5   93.37    7.20
   6  -1  -5  104.21    7.44
   6  -1  -5   96.53    6.40
   6  -1  -5   94.21   10.88
   6  -1  -5  107.77   15.64
  -6   1   5   97.49    6.32
  -6   1   5   93.93   13.92
  -6   1   5   89.45   10.00
  -6   1   5   94.73    5.88
  -6   1   5  129.77   10.64
   5  -1  -5  530.21   33.48
   5  -1  -5  572.66   28.80
   5  -1  -5  465.77   34.52
   5  -1  -5  549.05   28.68
   5  -1  -5  554.66   27.76
  -5   1   5  533.25   27.44
  -5   1   5  548.97   34.68
  -5   1   5  550.62   33.12
  -5   1   5  544.17   27.80
   4  -1  -5    0.64    0.80
   4  -1  -5   10.00    4.76
   4  -1  -5    2.00    2.16
   4  -1  -5   -0.52    0.44
   4  -1  -5    1.64    1.12
  -4   1   5    0.24    0.52
  -4   1   5    0.84    0.84
  -4   1   5    0.28    1.44
  -4   1   5   -1.16    2.20
  -4   1   5    0.32    0.48
   3  -1  -5  494.73   30.44
   3  -1  -5  484.53   25.24
   3  -1  -5  492.41   29.00
  -3   1   5  489.25   24.52
  -3   1   5  470.69   28.64
  -3   1   5  480.13   30.04
   2  -1  -5  558.38   30.36
   2  -1  -5  521.13   31.12
  -2   1   5  549.85   30.36
  -2   1   5  481.61   30.88
   1  -1  -5  406.56   24.36
   1  -1  -5  420.04   25.48
  -1   1   5  438.68   25.80
  -1   1   5  445.96   24.92
   0   1   5 4883.09  291.07
  -1  -1  -5  165.70    9.00
  -1  -1  -5  173.42    8.96
   1   1   5  154.70   10.00
   1   1   5  185.54   12.24
   1   1   5  163.90    9.12
   1   1   5  181.02   11.44
  -2  -1  -5  227.46   13.52
  -2  -1  -5  234.78   14.12
   2   1   5  242.22   13.96
  -3  -1  -5  150.05    8.32
  -3  -1  -5  162.90   10.08
  -3  -1  -5  165.62   10.72
  -3  -1  -5  159.26    8.32
  -3  -1  -5  154.98    8.36
  -3  -1  -5  160.58    8.28
   3   1   5  155.78   10.84
   3   1   5  161.10    8.28
   3   1   5  171.30   10.44
   3   1   5  158.06    8.56
   3   1   5  151.06    8.28
  -4  -1  -5   87.01    7.04
  -4  -1  -5   75.33    4.40
  -4  -1  -5   77.37    4.52
  -4  -1  -5   87.73    6.48
  -4  -1  -5   74.77    4.44
  -4  -1  -5   76.01    4.60
   4   1   5   65.53    7.16
   4   1   5   83.57    4.32
   4   1   5   68.85    7.28
   4   1   5   79.77    4.64
   4   1   5   77.89    4.72
  -5  -1  -5  896.29   45.64
   5   1   5  810.32   45.88
  -6  -1  -5    8.72    3.28
  -6  -1  -5    5.68    0.96
  -6  -1  -5    5.96    2.08
  -6  -1  -5    7.20    1.16
   6   1   5   -1.24    3.84
   6   1   5    4.60    1.68
   6   1   5    8.08    2.92
   6   1   5    6.92    1.40
  -7  -1  -5  191.22   10.12
  -7  -1  -5  196.34   14.76
  -7  -1  -5  182.46   10.32
  -7  -1  -5  189.14   11.12
  -7  -1  -5  210.90   13.72
   7   1   5  191.06   10.84
   7   1   5  186.90   11.04
   7   1   5  192.82   15.64
   7   1   5  176.50   16.44
  -8  -1  -5   16.32    2.00
  -8  -1  -5   17.52    1.60
  -8  -1  -5   16.08    6.12
   8   1   5   14.08    2.20
   7  -2  -5   10.24    2.72
   7  -2  -5    8.84    1.88
  -7   2   5    5.52    1.12
   6  -2  -5   42.12    4.96
   6  -2  -5   44.56    4.32
   6  -2  -5   41.32    3.52
   6  -2  -5   40.84   10.16
  -6   2   5   42.52    3.16
  -6   2   5   25.60    8.00
  -6   2   5   42.04    2.96
  -6   2   5   47.24    9.64
   5  -2  -5    0.04    0.76
   5  -2  -5    1.00    0.72
   5  -2  -5   -0.20    1.64
   5  -2  -5    2.00    1.28
   5  -2  -5    2.92    4.64
  -5   2   5    0.12    0.64
  -5   2   5    1.68    0.76
  -5   2   5    3.48    2.40
  -5   2   5   -0.12    3.76
  -5   2   5    0.60    0.60
   4  -2  -5  447.36   28.04
   4  -2  -5  394.80   31.68
   4  -2  -5  485.29   24.36
   4  -2  -5  484.25   24.20
  -4   2   5  452.05   22.96
  -4   2   5  455.25   23.32
  -4   2   5  453.85   24.20
  -4   2   5  450.61   27.80
  -4   2   5  437.40   29.08
   3  -2  -5  286.55   15.20
   3  -2  -5  266.91   19.40
   3  -2  -5  258.19   19.72
   3  -2  -5  265.35   15.00
   3  -2  -5  282.83   14.52
  -3   2   5  302.11   15.32
  -3   2   5  290.59   19.80
  -3   2   5  264.07   14.16
  -3   2   5  238.54   17.72
  -3   2   5  280.11   14.68
   2  -2  -5  268.35   14.12
   2  -2  -5  267.07   17.40
   2  -2  -5  272.27   14.56
   2  -2  -5  248.22   18.12
   2  -2  -5  277.03   14.72
  -2   2   5  269.35   18.64
  -2   2   5  256.87   14.00
  -2   2   5  274.99   14.48
  -2   2   5  288.55   14.72
  -2   2   5  291.35   17.88
   1  -2  -5  312.75   15.44
   1  -2  -5  300.99   18.00
   1  -2  -5  299.59   19.00
  -1   2   5  284.95   18.00
  -1   2   5  254.91   18.52
   0  -2  -5   65.09    4.20
   0  -2  -5   79.93    7.20
   0  -2  -5   68.13    3.92
   0  -2  -5   73.69    6.32
   0  -2  -5   60.17    4.08
   0  -2  -5   65.01    4.08
   0   2   5   67.41    6.12
   0   2   5   68.49    4.12
   0   2   5   64.05    6.80
   0   2   5   64.01    3.76
   0   2   5   67.53    4.00
   0   2   5   57.21    4.16
  -1  -2  -5  181.10    9.96
   1   2   5  178.18    9.88
   1   2   5  174.94   11.04
   1   2   5  194.86   13.28
   1   2   5  189.62   12.72
   1   2   5  206.50   10.28
   1   2   5  212.94   12.76
  -2  -2  -5   17.52    2.88
  -2  -2  -5   10.52    1.32
  -2  -2  -5   14.04    1.20
  -2  -2  -5   10.88    2.44
  -2  -2  -5   15.60    1.40
   2   2   5   13.20    1.24
   2   2   5   13.96    2.64
   2   2   5   13.52    1.64
   2   2   5   15.24    2.60
   2   2   5   11.44    1.08
  -3  -2  -5    4.92    0.92
  -3  -2  -5    8.56    2.44
  -3  -2  -5    4.60    1.56
  -3  -2  -5    7.80    1.04
  -3  -2  -5    6.68    1.00
   3   2   5    7.96    1.00
   3   2   5    8.52    1.28
   3   2   5    4.88    2.20
   3   2   5    8.84    1.16
   3   2   5    7.92    2.16
  -4  -2  -5   91.29    6.96
  -4  -2  -5   90.41    5.20
  -4  -2  -5   84.65    5.32
  -4  -2  -5   91.13    5.04
  -4  -2  -5  111.25    8.12
  -4  -2  -5   86.33    5.32
   4   2   5   85.21    8.28
   4   2   5   83.81    7.44
   4   2   5   82.65    5.24
   4   2   5   86.29    5.20
   4   2   5   90.69    4.88
  -5  -2  -5   94.37    5.64
  -5  -2  -5   96.61    5.96
  -5  -2  -5   97.37    5.52
  -5  -2  -5   95.89    5.48
  -5  -2  -5  103.49    8.72
  -5  -2  -5  106.69    7.92
   5   2   5   89.33    9.68
   5   2   5   86.45    5.76
   5   2   5   90.29    8.60
   5   2   5   98.37    5.88
   5   2   5   98.77    5.24
  -6  -2  -5   13.92    2.08
  -6  -2  -5   16.40    1.80
  -6  -2  -5   20.96    2.24
  -6  -2  -5   16.72    3.56
  -6  -2  -5   18.36    4.52
  -6  -2  -5   15.24    1.32
   6   2   5   13.52    2.00
   6   2   5   22.16    4.72
   6   2   5   22.84    2.72
   6   2   5   20.28    6.20
  -7  -2  -5   -0.20    1.24
  -7  -2  -5   -1.92    3.04
  -7  -2  -5    1.28    0.76
  -7  -2  -5    0.64    0.56
  -7  -2  -5    0.56    0.68
   7   2   5    0.76    0.80
   7   2   5   -0.40    0.48
   7   2   5    1.20    4.92
   7   2   5    0.24    1.72
  -8  -2  -5   66.17    4.24
  -8  -2  -5   59.13   10.12
  -8  -2  -5   66.77    5.36
   8   2   5   68.17   12.40
   8   2   5   61.37    4.80
   6  -3  -5  509.73   27.36
   6  -3  -5  524.01   26.36
   6  -3  -5  510.81   27.56
  -6   3   5  441.12   32.88
  -6   3   5  482.21   25.20
  -6   3   5  535.97   25.92
  -6   3   5  513.29   25.36
   5  -3  -5   24.76    3.64
   5  -3  -5   27.96    6.00
   5  -3  -5   29.96    7.88
   5  -3  -5   30.92    2.76
   5  -3  -5   26.56    3.72
  -5   3   5   23.96    5.36
  -5   3   5   33.12    2.48
  -5   3   5   32.64    4.12
  -5   3   5   36.16    7.96
  -5   3   5   28.20    2.28
  -5   3   5   29.44    2.24
   4  -3  -5  239.38   19.20
   4  -3  -5  258.23   17.96
   4  -3  -5  260.03   14.40
   4  -3  -5  252.59   13.64
   4  -3  -5  314.07   17.88
  -4   3   5  243.70   13.36
  -4   3   5  246.54   13.04
  -4   3   5  265.71   13.24
  -4   3   5  223.58   18.72
  -4   3   5  244.74   17.52
   3  -3  -5  286.95   18.80
   3  -3  -5  270.03   20.00
   3  -3  -5  295.47   15.00
   3  -3  -5  283.75   15.00
   3  -3  -5  302.47   15.68
   3  -3  -5  290.67   15.88
  -3   3   5  289.75   15.00
  -3   3   5  278.83   15.76
  -3   3   5  287.91   14.76
  -3   3   5  275.75   18.68
  -3   3   5  289.43   14.52
  -3   3   5  253.91   19.60
   2  -3  -5   89.17    6.12
   2  -3  -5   94.57    6.00
   2  -3  -5   90.57    8.16
   2  -3  -5   97.49    5.68
   2  -3  -5   98.81    9.36
   2  -3  -5   98.45    5.64
  -2   3   5   95.53    5.72
  -2   3   5   78.33    8.72
  -2   3   5   91.29    5.44
  -2   3   5   99.57    5.28
  -2   3   5   95.41    8.36
   1  -3  -5  954.78   47.20
  -1   3   5  815.36   46.56
  -1   3   5  815.16   45.56
   0  -3  -5    4.52    0.96
   0  -3  -5    7.00    1.32
   0  -3  -5    6.20    0.96
   0  -3  -5    6.20    1.08
   0   3   5    9.16    2.00
   0   3   5    5.48    0.96
   0   3   5    7.12    2.52
   0   3   5    5.76    1.12
   0   3   5    6.68    0.84
   0   3   5    6.92    2.20
   0   3   5    5.60    1.76
  -1  -3  -5  186.58   10.40
  -1  -3  -5  191.78   10.28
   1   3   5  204.66   11.60
   1   3   5  186.10   10.40
   1   3   5  192.50   12.00
   1   3   5  197.30   13.80
   1   3   5  200.46   12.96
  -2  -3  -5  386.44   23.84
   2   3   5  481.77   24.40
  -3  -3  -5 1043.14   53.25
   3   3   5 1013.22   53.77
  -4  -3  -5 1991.24  100.21
   4   3   5 1999.64  101.73
  -5  -3  -5   36.12    2.60
  -5  -3  -5   39.36    2.84
  -5  -3  -5   33.40    5.40
  -5  -3  -5   43.76    5.96
  -5  -3  -5   33.48    4.68
  -5  -3  -5   38.20    2.60
   5   3   5   33.16    2.84
   5   3   5   37.28    2.48
   5   3   5   41.12    6.44
   5   3   5   36.16    2.88
   5   3   5   20.88    5.72
  -6  -3  -5  217.78   13.80
  -6  -3  -5  194.26   11.08
  -6  -3  -5  187.34   10.24
  -6  -3  -5  194.18   10.52
  -6  -3  -5  189.98   10.04
   6   3   5  164.38   15.72
   6   3   5  185.18   10.84
   6   3   5  180.62   14.68
   6   3   5  192.14   10.72
  -7  -3  -5   31.68    3.72
  -7  -3  -5   26.72    6.36
  -7  -3  -5   28.72    2.12
  -7  -3  -5   33.20    2.52
  -7  -3  -5   28.80    5.32
   7   3   5   27.72    3.24
   7   3   5   25.60    3.24
  -8  -3  -5    4.76    1.08
  -8  -3  -5    4.52    1.24
  -8  -3  -5    3.80    0.60
  -8  -3  -5    2.36    1.28
   8   3   5    7.68    8.96
   6  -4  -5    1.60    0.96
   6  -4  -5    3.12    1.72
  -6   4   5    0.36    0.28
  -6   4   5    0.56    0.36
  -6   4   5    1.16    0.56
  -6   4   5    4.84    6.24
   5  -4  -5  134.41    9.16
   5  -4  -5  132.25    8.76
   5  -4  -5  122.97   14.12
   5  -4  -5  133.01    8.08
  -5   4   5  134.65    9.16
  -5   4   5  147.29   13.76
  -5   4   5  134.45    7.08
  -5   4   5  130.65   14.56
  -5   4   5  132.37    6.92
   4  -4  -5   36.80    4.48
   4  -4  -5   38.96    2.92
   4  -4  -5   35.04    3.96
   4  -4  -5   36.28    3.00
  -4   4   5   39.32    6.36
  -4   4   5   34.36    2.24
  -4   4   5   36.40    2.48
  -4   4   5   37.08    2.96
  -4   4   5   33.20    6.92
   3  -4  -5   25.56    4.92
   3  -4  -5   29.68    3.20
   3  -4  -5   31.56    3.84
   3  -4  -5   24.76    2.28
   3  -4  -5   31.28    6.16
   3  -4  -5   25.68    2.32
  -3   4   5   25.12    5.84
  -3   4   5   26.00    2.08
  -3   4   5   27.00    1.80
  -3   4   5   25.60    5.00
  -3   4   5   24.72    2.08
  -3   4   5   23.52    3.12
   2  -4  -5    4.36    1.28
   2  -4  -5    5.44    2.24
   2  -4  -5    4.80    1.12
   2  -4  -5    7.48    1.20
   2  -4  -5   10.24    3.56
   2  -4  -5    5.12    1.24
  -2   4   5    6.92    2.40
  -2   4   5    5.60    1.12
  -2   4   5    6.24    1.04
  -2   4   5    5.40    1.32
  -2   4   5    7.92    3.68
  -2   4   5    7.48    0.88
   1  -4  -5   -0.60    0.36
   1  -4  -5    0.24    0.44
   1  -4  -5   -0.04    0.28
   1  -4  -5    0.36    0.52
  -1   4   5    0.16    0.24
  -1   4   5    0.04    0.32
  -1   4   5   -0.76    2.00
  -1   4   5    0.08    0.96
  -1   4   5   -0.32    0.36
   0  -4  -5   15.20    1.88
   0  -4  -5   14.48    1.32
   0  -4  -5   13.24    2.04
   0  -4  -5   18.44    2.04
   0   4   5   11.08    2.16
   0   4   5   19.64    4.64
   0   4   5   20.48    3.88
   0   4   5   10.64    1.40
   0   4   5   14.12    1.84
   0   4   5   17.76    3.00
   0   4   5   15.44    1.20
  -1  -4  -5  138.49    7.64
  -1  -4  -5  141.01    7.96
  -1  -4  -5  141.45    7.92
   1   4   5  150.30    9.28
   1   4   5  139.13    7.84
   1   4   5  133.97    7.52
   1   4   5  156.78    9.92
   1   4   5  171.58   12.08
   1   4   5  140.81    8.08
   1   4   5  158.74   10.84
  -2  -4  -5  402.60   24.44
  -2  -4  -5  457.25   24.12
   2   4   5  461.25   24.92
  -3  -4  -5    0.72    0.44
  -3  -4  -5   -0.04    0.80
  -3  -4  -5    0.68    1.24
  -3  -4  -5    0.44    0.44
   3   4   5    0.48    0.36
   3   4   5    1.44    1.32
   3   4   5    0.72    0.48
   3   4   5    1.04    1.96
   3   4   5    0.92    0.60
  -4  -4  -5  490.93   27.00
  -4  -4  -5  524.69   28.16
   4   4   5  431.60   28.72
   4   4   5  499.09   28.36
  -5  -4  -5    2.92    2.76
  -5  -4  -5    6.64    1.24
  -5  -4  -5    2.96    0.84
  -5  -4  -5    5.92    2.12
  -5  -4  -5    3.32    0.88
  -5  -4  -5    4.32    1.20
   5   4   5    3.56    1.04
   5   4   5    9.92    4.60
   5   4   5    3.36    0.76
   5   4   5    2.68    2.12
   5   4   5    4.16    1.12
  -6  -4  -5    3.08    3.28
  -6  -4  -5    9.40    1.72
  -6  -4  -5    5.88    1.24
  -6  -4  -5    4.92    1.00
  -6  -4  -5    5.76    1.88
  -6  -4  -5    8.44    2.64
   6   4   5    6.48    1.48
   6   4   5    3.84    3.00
   6   4   5    8.56    4.48
  -7  -4  -5    7.96    1.60
  -7  -4  -5    7.76    2.72
  -7  -4  -5    4.04    4.40
  -7  -4  -5    5.04    1.12
  -7  -4  -5    6.68    1.16
   7   4   5    5.56    6.52
   7   4   5    5.64    3.36
   7   4   5    7.40    1.60
  -8  -4  -5    4.96    4.36
  -8  -4  -5    5.40    1.24
  -8  -4  -5   11.72    5.88
  -8  -4  -5    8.08    1.20
   8   4   5   21.36   10.32
   8   4   5    6.84    1.56
   5  -5  -5   14.12    6.76
   5  -5  -5    4.32    1.72
   5  -5  -5    8.08    1.88
   5  -5  -5    7.68    1.52
  -5   5   5    6.00    1.08
  -5   5   5    1.64    4.84
   4  -5  -5   89.05    8.52
   4  -5  -5   83.97    5.36
   4  -5  -5   82.37    5.44
   4  -5  -5   96.09    6.80
   4  -5  -5   82.97    5.92
   4  -5  -5  103.93   11.12
  -4   5   5   79.61   10.16
  -4   5   5   76.21    6.28
  -4   5   5   84.33    8.28
  -4   5   5   80.33    5.00
   3  -5  -5    0.48    0.56
   3  -5  -5    0.40    0.84
   3  -5  -5   -0.60    0.48
   3  -5  -5    0.16    0.52
  -3   5   5    2.84    3.68
  -3   5   5   -0.76    0.92
  -3   5   5    0.96    0.60
  -3   5   5    0.12    0.68
  -3   5   5    0.88    0.32
  -3   5   5    0.16    0.20
   2  -5  -5    0.72    0.64
   2  -5  -5    0.40    0.52
   2  -5  -5    2.20    0.80
   2  -5  -5    2.36    2.40
   2  -5  -5    1.64    1.04
  -2   5   5    0.80    0.44
  -2   5   5   -3.36    2.68
  -2   5   5    1.28    0.60
  -2   5   5    1.16    0.36
  -2   5   5   -0.24    1.08
   1  -5  -5    0.80    0.56
   1  -5  -5    1.04    0.76
   1  -5  -5    0.64    0.64
   1  -5  -5    1.36    0.56
  -1   5   5    3.36    2.56
  -1   5   5    1.24    0.64
  -1   5   5   -0.56    0.76
  -1   5   5    1.08    0.56
  -1   5   5    0.32    1.32
  -1   5   5    1.56    1.00
  -1   5   5    1.56    0.40
   0  -5  -5  215.34   11.64
   0  -5  -5  212.14   11.60
   0  -5  -5  224.70   12.28
   0   5   5  223.14   13.44
   0   5   5  235.30   12.96
   0   5   5  215.70   11.00
   0   5   5  207.62   15.08
   0   5   5  184.18   14.92
  -1  -5  -5  130.89    7.04
  -1  -5  -5  130.69    7.44
  -1  -5  -5  134.85    7.36
   1   5   5  122.93    7.40
   1   5   5  126.93    6.96
   1   5   5  152.86   10.52
   1   5   5  153.06   11.64
   1   5   5  131.77    8.88
   1   5   5  114.17   10.04
   1   5   5  125.09    8.32
  -2  -5  -5  773.48   41.76
   2   5   5  803.88   42.20
  -3  -5  -5 1147.87   57.17
   3   5   5 1041.50   57.85
  -4  -5  -5   92.21    5.24
  -4  -5  -5   92.09    5.44
  -4  -5  -5  108.13    7.80
  -4  -5  -5   83.45    7.80
  -4  -5  -5   82.01    5.36
   4   5   5   84.85    9.48
   4   5   5   79.73    8.00
   4   5   5   87.29    5.52
   4   5   5   83.97    5.20
   4   5   5   84.33    5.44
  -5  -5  -5    1.36    0.72
  -5  -5  -5   -0.12    0.40
  -5  -5  -5   -0.24    2.52
  -5  -5  -5   -0.12    0.60
  -5  -5  -5   -0.68    0.88
   5   5   5    0.16    0.56
   5   5   5    0.00    2.68
   5   5   5    3.44    0.88
   5   5   5   -0.76    1.20
   5   5   5    0.12    0.56
  -6  -5  -5   18.44    2.16
  -6  -5  -5   18.20    2.84
  -6  -5  -5   18.76    2.16
  -6  -5  -5   22.04    5.20
  -6  -5  -5   21.96    4.48
   6   5   5   18.28    3.04
   6   5   5   20.40    5.16
   6   5   5   17.72    2.40
   6   5   5   32.96    8.08
  -7  -5  -5    0.04    1.48
  -7  -5  -5    2.16    3.92
  -7  -5  -5    1.20    0.76
  -7  -5  -5    1.56    0.72
  -7  -5  -5    0.84    0.96
  -7  -5  -5    3.24    1.52
   7   5   5    2.04    2.64
   7   5   5    0.76    0.88
   7   5   5    0.56    6.68
  -8  -5  -5   36.12    3.12
  -8  -5  -5   40.16    7.16
  -8  -5  -5   41.64    9.08
  -8  -5  -5   42.32    3.00
   8   5   5   33.00    3.84
   8   5   5   39.24    8.56
   8   5   5   26.16   11.44
   5  -6  -5    9.48    2.16
   5  -6  -5    9.28    1.68
   5  -6  -5    9.52    2.44
  -5   6   5    8.08    1.20
   4  -6  -5   49.64    3.64
   4  -6  -5   49.92    3.64
   4  -6  -5   39.32    9.56
   4  -6  -5   48.48    4.08
   4  -6  -5   44.40    4.48
  -4   6   5   49.00    3.32
   3  -6  -5   38.52    4.52
   3  -6  -5   37.12    3.00
   3  -6  -5   43.92    3.48
   3  -6  -5   40.08    3.24
  -3   6   5   41.36    2.92
  -3   6   5   41.00    7.24
  -3   6   5   34.40    5.68
   2  -6  -5  120.13    6.96
   2  -6  -5  119.29    6.56
   2  -6  -5  116.49    7.08
  -2   6   5  106.29   10.40
  -2   6   5  110.85    6.52
  -2   6   5  109.45    8.52
  -2   6   5  105.37    9.08
  -2   6   5  108.81    7.76
   1  -6  -5   27.60    2.08
   1  -6  -5   24.56    2.76
   1  -6  -5   25.80    3.56
   1  -6  -5   25.96    2.40
  -1   6   5   26.04    3.00
  -1   6   5   27.36    4.08
  -1   6   5   24.76    4.44
  -1   6   5   24.56    2.16
  -1   6   5   21.36    4.96
   0  -6  -5   41.52    3.28
   0  -6  -5   44.76    2.88
   0  -6  -5   44.68    3.20
   0  -6  -5   42.60    3.80
   0   6   5   53.29    7.52
   0   6   5   42.68    6.00
   0   6   5   44.64    4.16
   0   6   5   41.40    2.84
   0   6   5   41.32    2.60
   0   6   5   46.04    3.12
   0   6   5   42.40    4.56
  -1  -6  -5  162.54    9.28
  -1  -6  -5  164.70    8.80
  -1  -6  -5  171.86    9.16
   1   6   5  204.74   12.84
   1   6   5  148.89   10.56
   1   6   5  162.30    9.12
   1   6   5  199.94   14.08
   1   6   5  155.46    9.00
   1   6   5  150.94   11.24
   1   6   5  166.90    8.72
  -2  -6  -5   19.24    3.32
  -2  -6  -5   24.08    4.20
  -2  -6  -5   17.16    2.04
  -2  -6  -5   18.16    2.00
  -2  -6  -5   18.48    1.64
   2   6   5   19.96    2.28
   2   6   5   15.00    3.24
   2   6   5   19.48    1.88
   2   6   5   20.12    4.32
   2   6   5   21.04    1.80
  -3  -6  -5  523.73   27.28
  -3  -6  -5  531.25   28.28
  -3  -6  -5  511.41   24.80
   3   6   5  430.32   28.68
   3   6   5  469.49   24.64
   3   6   5  457.09   27.88
  -4  -6  -5    2.68    1.64
  -4  -6  -5    1.64    0.72
  -4  -6  -5    3.52    0.92
  -4  -6  -5    2.20    0.76
   4   6   5    2.76    3.40
   4   6   5    2.48    0.96
   4   6   5    4.16    1.04
   4   6   5    1.44    0.68
   4   6   5    0.76    1.68
  -5  -6  -5    0.44    0.56
  -5  -6  -5    2.68    1.32
  -5  -6  -5   13.92    4.52
  -5  -6  -5   13.72    3.24
  -5  -6  -5    2.80    0.92
   5   6   5    2.56    2.32
   5   6   5    1.64    1.00
   5   6   5    0.48    3.44
   5   6   5    2.28    1.12
  -6  -6  -5   31.32    5.48
  -6  -6  -5   30.52    4.20
  -6  -6  -5   24.24    2.68
  -6  -6  -5   24.64    2.36
  -6  -6  -5   21.72    5.24
  -6  -6  -5   20.32    2.56
   6   6   5   30.92    7.92
   6   6   5   25.44    3.32
   6   6   5   26.16    6.12
   6   6   5   20.24    2.72
  -7  -6  -5    2.32    2.16
  -7  -6  -5    1.56    0.88
  -7  -6  -5    2.92    0.88
   7   6   5    0.48    7.28
   7   6   5    2.16    1.04
   7   6   5    1.88    2.84
   4  -7  -5   18.72    2.40
   4  -7  -5   27.92    3.36
   4  -7  -5   25.36    2.84
   4  -7  -5   22.16    3.76
  -4   7   5   19.84    4.44
  -4   7   5   20.88    1.96
  -4   7   5   21.84    3.36
  -4   7   5   17.12    5.76
   3  -7  -5   30.48    2.64
   3  -7  -5   32.52    2.88
   3  -7  -5   36.32    3.76
   3  -7  -5   32.36    4.20
  -3   7   5   31.72    6.56
  -3   7   5   29.68    4.72
  -3   7   5   34.76    2.64
  -3   7   5   32.96    3.48
   2  -7  -5    0.48    0.56
   2  -7  -5    0.16    0.84
   2  -7  -5    1.68    0.88
   2  -7  -5    0.92    0.64
  -2   7   5    1.00    0.68
  -2   7   5    0.16    0.88
  -2   7   5    2.56    1.52
  -2   7   5    1.12    3.28
  -2   7   5   -1.48    1.88
   1  -7  -5   32.92    2.96
   1  -7  -5   34.24    2.84
   1  -7  -5   34.36    2.52
   1  -7  -5   29.92    3.88
  -1   7   5   33.96    4.84
  -1   7   5   35.44    3.60
  -1   7   5   26.52    5.64
  -1   7   5   36.04    2.76
  -1   7   5   33.64    5.20
   0  -7  -5   21.68    3.20
   0  -7  -5   31.20    2.20
   0  -7  -5   30.80    2.68
   0  -7  -5   28.80    2.44
   0   7   5   30.08    6.44
   0   7   5   19.36    3.92
   0   7   5   30.76    6.16
   0   7   5   26.68    2.36
   0   7   5   24.12    3.64
  -1  -7  -5  152.98    8.64
  -1  -7  -5  152.02    8.32
  -1  -7  -5  158.54    9.00
   1   7   5  148.81    8.12
   1   7   5  162.14   10.76
   1   7   5  191.54   14.00
   1   7   5  141.09    8.28
   1   7   5  152.90   11.36
   1   7   5  150.14    8.72
   1   7   5  179.22   12.20
  -2  -7  -5  129.05   10.40
  -2  -7  -5  142.37    9.72
  -2  -7  -5  144.69    8.04
  -2  -7  -5  133.29    7.72
  -2  -7  -5  138.05    7.48
   2   7   5  138.41    7.76
   2   7   5  133.45    7.52
   2   7   5  127.97   11.00
   2   7   5  121.65    9.84
  -3  -7  -5   -1.28    2.08
  -3  -7  -5    0.16    0.64
  -3  -7  -5   -0.16    0.40
  -3  -7  -5    0.60    0.52
  -3  -7  -5    0.48    1.08
   3   7   5    0.12    0.56
   3   7   5   -0.92    0.28
   3   7   5   -0.04    0.44
   3   7   5    0.92    1.60
   3   7   5   -1.88    2.68
  -4  -7  -5  336.55   20.12
  -4  -7  -5  336.15   17.48
  -4  -7  -5  327.31   17.16
  -4  -7  -5  335.87   17.56
  -4  -7  -5  352.44   21.36
   4   7   5  328.23   17.56
   4   7   5  326.99   17.40
   4   7   5  321.51   17.52
   4   7   5  316.91   23.00
  -5  -7  -5    1.28    0.76
  -5  -7  -5   -0.32    1.04
  -5  -7  -5    3.88    3.04
  -5  -7  -5    0.80    0.68
  -5  -7  -5   -0.04    0.48
  -5  -7  -5    0.16    0.56
   5   7   5    2.64    2.56
   5   7   5    2.04    5.08
   5   7   5    0.52    0.76
  -6  -7  -5   12.76    2.48
  -6  -7  -5   12.12    1.84
  -6  -7  -5   14.04    2.16
  -6  -7  -5   11.88    5.16
  -6  -7  -5   13.68    3.68
   6   7   5    7.92    6.76
   6   7   5   16.04    4.84
   6   7   5   11.76    2.00
   6   7   5   17.04    2.64
  -7  -7  -5   35.80    6.32
  -7  -7  -5   33.44    3.08
  -7  -7  -5   49.92    9.12
  -7  -7  -5   32.12    5.04
   7   7   5   12.80   10.68
   7   7   5   32.88    7.36
   7   7   5   37.24    3.96
   3  -8  -5  130.53    8.32
   3  -8  -5  147.29    8.60
   3  -8  -5  137.21    9.64
   3  -8  -5  127.25    7.88
  -3   8   5  147.33    9.84
  -3   8   5  151.10    8.92
  -3   8   5  115.09   11.16
   2  -8  -5   32.12    2.52
   2  -8  -5   31.24    2.92
   2  -8  -5   24.36    3.68
   2  -8  -5   33.72    2.92
  -2   8   5   33.40    3.36
  -2   8   5   20.24    6.36
  -2   8   5   32.96    4.60
   1  -8  -5    0.36    0.60
   1  -8  -5   -0.24    0.56
   1  -8  -5    0.20    0.84
   1  -8  -5    0.60    0.48
  -1   8   5   -0.52    0.80
  -1   8   5   -3.04    2.24
  -1   8   5    1.76    3.56
  -1   8   5    0.48    0.88
   0  -8  -5    0.56    0.56
   0  -8  -5   -0.52    0.56
   0  -8  -5    1.64    0.56
   0  -8  -5   -0.16    0.56
   0   8   5    1.08    1.28
   0   8   5    0.28    1.04
   0   8   5    0.92    3.44
   0   8   5    2.36    2.76
  -1  -8  -5   80.65    5.12
  -1  -8  -5   79.77    6.20
  -1  -8  -5   83.85    5.60
  -1  -8  -5   83.77    4.96
   1   8   5   81.61    8.68
   1   8   5   72.89   10.20
   1   8   5   79.65    7.04
   1   8   5  107.29   10.36
  -2  -8  -5   71.33    7.52
  -2  -8  -5   70.53    6.40
  -2  -8  -5   75.65    5.20
  -2  -8  -5   74.49    4.88
  -2  -8  -5   78.17    4.68
   2   8   5   82.61    8.72
   2   8   5   65.17    6.80
   2   8   5   82.01    4.56
  -3  -8  -5   -0.04    0.56
  -3  -8  -5    0.96    0.68
  -3  -8  -5    2.52    2.68
  -3  -8  -5   -0.16    0.92
  -3  -8  -5    0.88    0.60
   3   8   5    5.72    4.20
   3   8   5    0.92    0.72
   3   8   5   -0.40    0.56
   3   8   5   -0.04    1.16
  -4  -8  -5    0.08    1.12
  -4  -8  -5    0.28    0.64
  -4  -8  -5    1.60    0.80
  -4  -8  -5    1.56    2.72
  -4  -8  -5    1.56    1.00
   4   8   5    1.88    0.84
   4   8   5    1.16    4.32
   4   8   5    1.28    0.80
   4   8   5    0.36    1.72
  -5  -8  -5   13.56    1.96
  -5  -8  -5   10.80    2.08
  -5  -8  -5   12.68    3.40
  -5  -8  -5   13.56    5.04
  -5  -8  -5   10.84    1.88
   5   8   5   11.84    3.92
   5   8   5   10.92    1.88
   5   8   5   11.36    6.28
  -6  -8  -5   26.72    5.48
  -6  -8  -5   26.68    6.88
  -6  -8  -5   21.60    2.76
  -6  -8  -5   29.64    3.20
   6   8   5   26.96    3.20
   6   8   5   28.48    6.84
   6   8   5   44.36   10.48
   2  -9  -5    4.20    0.92
   2  -9  -5    2.92    1.12
   2  -9  -5    5.64    1.92
   2  -9  -5    4.56    1.28
  -2   9   5    0.72    4.16
  -2   9   5    1.68    3.00
  -2   9   5    5.80    1.24
  -2   9   5    2.24    1.08
   1  -9  -5    5.04    1.24
   1  -9  -5    4.04    1.60
   1  -9  -5    9.64    1.92
   1  -9  -5    5.80    1.08
  -1   9   5    5.60    1.36
  -1   9   5    6.84    2.00
  -1   9   5    4.76    4.68
  -1   9   5    1.52    3.68
   0  -9  -5   12.92    2.72
   0  -9  -5   17.48    1.88
   0  -9  -5   16.44    2.08
   0  -9  -5   14.12    2.24
   0   9   5   12.12    2.88
   0   9   5   21.88    2.64
   0   9   5   12.28    4.12
  -1  -9  -5   14.84    2.36
  -1  -9  -5   11.08    2.44
  -1  -9  -5   10.84    1.72
  -1  -9  -5   12.00    1.60
   1   9   5   16.36    5.00
   1   9   5   15.24    2.24
   1   9   5    7.24    2.52
   1   9   5   11.12    4.92
  -2  -9  -5   33.20    3.12
  -2  -9  -5   35.68    2.84
  -2  -9  -5   31.40    2.56
   2   9   5   34.68    5.64
   2   9   5   32.04    6.68
  -3  -9  -5  419.84   21.48
  -3  -9  -5  391.24   23.48
  -3  -9  -5  396.64   24.72
  -3  -9  -5  419.08   20.76
   3   9   5  414.68   20.60
   3   9   5  359.68   26.56
   3   9   5  386.64   25.08
   3   9   5  412.84   20.56
  -4  -9  -5   21.84    2.48
  -4  -9  -5   25.12    4.48
  -4  -9  -5   18.20    2.64
  -4  -9  -5   21.12    5.56
  -4  -9  -5   26.00    2.84
   4   9   5   23.52    2.72
   4   9   5   25.00    2.76
  -5  -9  -5   43.08    3.72
  -5  -9  -5   35.76    7.04
  -5  -9  -5   43.56    6.56
  -5  -9  -5   37.04    3.24
   5   9   5   37.80    7.48
   5   9   5   47.24    3.64
   5   9   5   45.44   10.40
   0 -10  -5   68.65    4.72
   0 -10  -5   70.89    5.40
   0 -10  -5   79.25   10.72
   0 -10  -5   81.09    4.68
   0  10   5   66.01    6.16
   0  10   5   68.25    8.76
  -1 -10  -5    2.92    0.84
  -1 -10  -5    5.64    1.20
  -1 -10  -5    2.80    1.40
  -1 -10  -5    6.08    1.52
   1  10   5    9.16    5.04
   1  10   5    2.48    1.88
  -2 -10  -5    1.80    0.96
  -2 -10  -5    0.76    0.64
  -2 -10  -5    1.64    0.88
   2  10   5   -0.32    5.64
   2  10   5    2.64    1.72
  -3 -10  -5    3.68    1.00
  -3 -10  -5    2.20    1.76
  -3 -10  -5    4.16    3.72
  -3 -10  -5    5.72    1.44
   3  10   5    9.40    6.64
   3  10   5    1.20    2.00
  -4 -10  -5    2.84    4.28
  -4 -10  -5    0.76    0.92
  -4 -10  -5    0.24    0.68
   4  10   5    0.68    0.68
   4  10   5    3.68    4.40
   4  10   5    4.92    7.56
   4  10   5   -0.40    0.52
   3   7  -6   21.04    9.56
   3   7  -6   28.00    6.20
  -3  -7   6   27.16    6.92
  -3  -7   6   26.80    3.36
  -3  -7   6   25.44    9.08
   2   7  -6   10.12    6.84
   2   7  -6   24.88    5.08
  -2  -7   6   29.00    3.56
  -2  -7   6   19.44    4.48
  -2  -7   6   33.76    8.00
  -2  -7   6   27.88    3.36
  -2  -7   6   28.56    3.16
   1   7  -6   33.80    5.24
   1   7  -6   32.12    7.08
  -1  -7   6   41.68    7.40
  -1  -7   6   44.44    3.68
  -1  -7   6   40.68    3.16
  -1  -7   6   33.96    5.28
  -1  -7   6   33.36    3.12
   0  -7   6  347.75   19.76
   0  -7   6  381.52   19.28
   0  -7   6  370.20   20.84
   0  -7   6  338.79   18.68
   1  -7   6    4.08    0.92
   1  -7   6    6.00    1.24
   1  -7   6    1.56    0.92
   1  -7   6    4.56    1.20
   1  -7   6    5.40    1.04
   2  -7   6    0.60    0.60
   2  -7   6    1.20    0.80
   2  -7   6    1.40    0.60
   2  -7   6    1.08    0.60
   2  -7   6    1.92    0.76
   4   6  -6   59.81    4.00
   4   6  -6   66.45    4.64
   4   6  -6   46.72    9.44
   4   6  -6   55.81   14.12
  -4  -6   6   72.01    5.48
  -4  -6   6   58.53   11.44
  -4  -6   6   65.21    5.32
  -4  -6   6   44.12    8.60
   3   6  -6  179.50    9.20
   3   6  -6  169.26   17.20
   3   6  -6  170.62   14.68
   3   6  -6  173.86    9.44
  -3  -6   6  176.30   10.60
  -3  -6   6  161.42   10.68
  -3  -6   6  186.42   17.16
  -3  -6   6  166.98   10.20
  -3  -6   6  188.38   14.68
   2   6  -6   57.17    8.00
   2   6  -6   65.69   10.48
  -2  -6   6   58.61    4.20
  -2  -6   6   52.17    4.24
  -2  -6   6   56.93    9.36
  -2  -6   6   57.29    8.08
  -2  -6   6   53.41    4.56
   1   6  -6    9.76    3.16
   1   6  -6   12.60    5.12
  -1  -6   6   11.20    3.28
  -1  -6   6   19.28    5.68
  -1  -6   6   12.32    1.84
  -1  -6   6   11.60    2.08
  -1  -6   6   13.56    1.92
   0   6  -6   70.45    7.88
   0  -6   6   49.92    3.92
   0  -6   6   66.37    5.84
   0  -6   6   59.37    7.28
   0  -6   6   68.69    4.64
   0  -6   6   62.01    4.08
   1  -6   6   18.92    2.68
   1  -6   6   19.32    2.40
   1  -6   6   20.40    1.80
   1  -6   6   23.52    2.00
   1  -6   6   18.84    1.72
   1  -6   6   20.04    1.84
   1  -6   6   16.20    3.32
   1  -6   6   20.44    2.60
   2  -6   6    0.48    0.44
   2  -6   6   -1.04    0.36
   2  -6   6    0.24    0.32
   2  -6   6    0.08    0.44
   2  -6   6   -0.32    0.28
   3  -6   6   12.56    1.12
   3  -6   6   11.20    1.56
   3  -6   6   11.20    1.96
   5   5  -6   -1.04    1.84
   5   5  -6    0.40    0.72
   5   5  -6  -10.36    7.80
   5   5  -6    2.76    1.40
  -5  -5   6   -0.44    7.48
  -5  -5   6   -0.44    1.96
  -5  -5   6    2.52    1.08
   4   5  -6    9.88    1.56
   4   5  -6   13.04    4.56
   4   5  -6    8.96    7.24
   4   5  -6   13.08    2.16
  -4  -5   6    9.68    2.16
  -4  -5   6   11.32    6.64
  -4  -5   6   11.96    2.40
  -4  -5   6    7.32    1.56
  -4  -5   6    7.12    3.84
   3   5  -6   24.04    2.64
   3   5  -6   19.40    1.76
  -3  -5   6   18.92    2.64
  -3  -5   6   23.48    6.92
  -3  -5   6   19.08    2.88
  -3  -5   6   27.12    5.72
  -3  -5   6   18.92    2.60
   2   5  -6   12.96    3.88
   2   5  -6   15.60    1.64
   2   5  -6   15.64    1.32
   2   5  -6   19.92    6.08
  -2  -5   6   15.36    6.00
  -2  -5   6   17.80    2.72
  -2  -5   6   21.68    4.88
  -2  -5   6   15.64    2.32
  -2  -5   6   15.76    2.20
   1   5  -6  412.20   26.40
   1   5  -6  399.96   24.72
  -1  -5   6  427.72   21.88
  -1  -5   6  386.04   21.16
  -1  -5   6  423.72   21.24
  -1  -5   6  417.08   24.84
  -1  -5   6  419.00   26.24
   0   5  -6   30.72    5.76
   0   5  -6   33.16    4.88
   0  -5   6   32.76    4.96
   0  -5   6   25.60    3.04
   0  -5   6   29.64    3.08
   0  -5   6   27.16    2.28
   0  -5   6   35.64    6.04
   1  -5   6   21.72    1.88
   1  -5   6   19.32    2.24
   1  -5   6   23.08    2.52
   1  -5   6   20.56    1.68
   1  -5   6   22.28    3.08
   1  -5   6   25.56    4.64
   1  -5   6   22.48    1.80
   2  -5   6   -0.12    0.20
   2  -5   6    0.04    0.36
   2  -5   6    0.08    1.20
   2  -5   6    0.12    0.28
   2  -5   6   -0.08    0.64
   2  -5   6    0.12    0.48
   2  -5   6    0.08    0.52
   2  -5   6   -1.28    1.88
   3  -5   6   30.00    2.08
   3  -5   6   31.48    2.44
   4  -5   6    6.08    1.08
   4  -5   6    6.32    1.24
   4  -5   6    6.04    0.84
   4  -5   6    6.92    1.08
   5  -5   6   69.93    3.88
   5  -5   6   67.49    4.08
   5  -5   6   69.49    4.16
   5  -5   6   69.21    4.36
   6   4  -6   15.56    5.92
   6   4  -6   22.64    2.92
   6   4  -6   19.84   11.36
  -6  -4   6   24.72    6.52
  -6  -4   6   29.16    3.76
  -6  -4   6   36.44   11.00
   5   4  -6    6.44    1.40
   5   4  -6    7.72    1.96
   5   4  -6    5.84    7.80
   5   4  -6    6.44    4.04
  -5  -4   6    9.16    1.96
  -5  -4   6    5.92    1.64
  -5  -4   6   -0.48    4.84
  -5  -4   6    5.96    3.44
   4   4  -6    5.76    1.56
   4   4  -6  -10.12    5.28
   4   4  -6    5.92    3.48
  -4  -4   6    3.08    2.52
  -4  -4   6    2.24    1.04
  -4  -4   6    1.96    5.08
  -4  -4   6    3.52    1.44
  -4  -4   6    5.68    1.56
   3   4  -6   -5.48    4.20
   3   4  -6   -0.32    0.52
   3   4  -6    0.36    0.52
   3   4  -6   -0.80    1.44
  -3  -4   6   -0.16    1.60
  -3  -4   6   -0.32    0.44
  -3  -4   6   -0.24    0.68
  -3  -4   6    7.40    4.52
  -3  -4   6   -0.08    0.64
   2   4  -6  421.00   29.24
   2   4  -6  428.64   27.68
   2   4  -6  460.81   23.12
  -2  -4   6  437.20   27.44
  -2  -4   6  459.77   23.32
  -2  -4   6  464.81   23.52
  -2  -4   6  455.13   24.00
  -2  -4   6  485.09   29.56
   1   4  -6  279.31   20.48
   1   4  -6  310.15   15.32
   1   4  -6  284.91   19.28
  -1  -4   6  309.71   15.96
  -1  -4   6  304.47   20.92
  -1  -4   6  311.51   16.00
  -1  -4   6  315.07   19.68
  -1  -4   6  309.27   16.60
   0   4  -6  161.98   11.52
   0   4  -6  169.74   12.84
   0  -4   6  160.26   12.80
   0  -4   6  145.69    8.72
   0  -4   6  172.34   11.84
   0  -4   6  155.42    8.60
   0  -4   6  170.50    9.36
   1  -4   6   28.04    1.88
   1  -4   6   27.80    2.16
   1  -4   6   22.60    2.64
   1  -4   6   26.16    2.44
   1  -4   6   36.76    5.76
   1  -4   6   31.92    3.64
   1  -4   6   29.48    1.88
   1  -4   6   29.48    4.44
   2  -4   6   22.64    2.84
   2  -4   6   21.64    3.52
   2  -4   6   17.52    1.56
   2  -4   6   16.60    1.96
   2  -4   6   19.04    2.08
   2  -4   6   15.04    3.84
   3  -4   6    8.08    1.04
   3  -4   6    5.44    2.72
   3  -4   6    9.80    1.36
   3  -4   6    6.08    2.12
   3  -4   6    8.36    1.96
   3  -4   6    9.40    2.00
   4  -4   6    3.80    0.76
   4  -4   6    3.32    0.68
   4  -4   6   -0.64    2.56
   4  -4   6    4.52    0.92
   4  -4   6    2.84    1.08
   4  -4   6    3.84    0.88
   4  -4   6    6.16    2.28
   4  -4   6    4.48    1.32
   5  -4   6    1.48    0.68
   5  -4   6    0.52    0.48
   5  -4   6    2.04    3.00
   5  -4   6    0.48    0.36
   5  -4   6    0.96    0.36
   5  -4   6   -1.00    2.92
   6   3  -6    7.12    3.88
   6   3  -6    8.20    1.68
   6   3  -6   12.12    9.00
   6   3  -6   11.40    2.52
  -6  -3   6   16.40    8.76
  -6  -3   6    7.20    1.96
  -6  -3   6   12.80    4.76
  -6  -3   6   11.80    2.04
   5   3  -6    0.00    1.76
   5   3  -6   -0.84    0.56
   5   3  -6   -0.80    0.44
   5   3  -6    0.88    1.04
   5   3  -6    0.88    5.32
  -5  -3   6    4.24    5.96
  -5  -3   6    0.28    0.76
  -5  -3   6    0.24    2.00
  -5  -3   6   -0.56    0.56
  -5  -3   6    0.48    0.72
   4   3  -6   46.28    6.16
   4   3  -6   36.60    9.24
   4   3  -6   32.04    3.92
   4   3  -6   50.97    8.64
  -4  -3   6   33.12    6.96
  -4  -3   6   34.92    3.28
  -4  -3   6   44.60    9.24
  -4  -3   6   40.60    3.68
  -4  -3   6   39.16    4.36
   3   3  -6   74.93    4.76
   3   3  -6   82.65   12.32
   3   3  -6   89.05   10.84
   3   3  -6   79.81    5.40
  -3  -3   6   78.01    5.16
  -3  -3   6   78.09    5.68
  -3  -3   6   56.77    9.76
  -3  -3   6   62.53    9.08
  -3  -3   6   74.73    5.36
   2   3  -6   41.84    2.76
   2   3  -6   38.84    7.36
   2   3  -6   35.84    6.28
   2   3  -6   35.96    3.04
  -2  -3   6   36.84    3.00
  -2  -3   6   37.76    3.44
  -2  -3   6   31.04    6.72
  -2  -3   6   47.04    7.24
  -2  -3   6   33.76    3.04
   1   3  -6    2.76    3.04
   1   3  -6    4.44    0.96
   1   3  -6    2.24    1.92
   1   3  -6    4.92    0.80
  -1  -3   6   -2.00    2.48
  -1  -3   6    5.44    1.44
  -1  -3   6    4.84    1.04
  -1  -3   6    3.68    0.92
  -1  -3   6    5.04    2.16
   0   3  -6  588.18   32.60
   0   3  -6  570.74   31.32
   0  -3   6  533.17   32.40
   0  -3   6  549.29   31.40
   1  -3   6   17.44    4.40
   1  -3   6   27.16    2.28
   1  -3   6   28.44    4.52
   1  -3   6   18.48    1.76
   1  -3   6   24.20    1.44
   2  -3   6   53.29    3.56
   2  -3   6   44.04    6.44
   2  -3   6   57.29    4.76
   2  -3   6   55.53    5.24
   2  -3   6   53.57    4.12
   2  -3   6   52.13    3.28
   3  -3   6   34.12    3.28
   3  -3   6   25.08    4.88
   3  -3   6   35.04    4.00
   3  -3   6   35.44    2.64
   3  -3   6   34.08    2.56
   3  -3   6   28.52    4.28
   3  -3   6   37.36    2.32
   4  -3   6   37.52    5.12
   4  -3   6   33.28    2.28
   4  -3   6   36.80    2.52
   4  -3   6   29.44    3.36
   4  -3   6   37.56    2.60
   4  -3   6   23.52    5.12
   4  -3   6   37.44    4.04
   5  -3   6    3.32    0.56
   5  -3   6    4.32    1.80
   5  -3   6    3.04    0.84
   5  -3   6    4.68    0.88
   5  -3   6    3.00    0.48
   5  -3   6    0.56    3.48
   5  -3   6    4.24    3.24
   6  -3   6   22.48    2.40
   6  -3   6   21.40    5.76
   6  -3   6   21.72    2.92
   6  -3   6   17.52    5.92
   6  -3   6   22.48    4.04
   6   2  -6   10.64    8.84
   6   2  -6   15.08    5.40
   6   2  -6   25.88    3.04
   6   2  -6   32.00    4.36
  -6  -2   6   20.60    2.92
  -6  -2   6   20.68    5.48
  -6  -2   6   26.92    3.48
  -6  -2   6   29.68    8.64
   5   2  -6   10.36    7.00
   5   2  -6   13.60    2.76
   5   2  -6   15.68    5.84
   5   2  -6   19.20    3.12
   5   2  -6   19.92    2.48
  -5  -2   6   17.28    2.44
  -5  -2   6   19.28    3.16
  -5  -2   6   18.24    6.08
  -5  -2   6   26.60    3.36
  -5  -2   6   19.44    6.72
   4   2  -6  250.87   21.60
   4   2  -6  259.91   15.00
   4   2  -6  242.34   19.36
   4   2  -6  245.54   14.72
  -4  -2   6  252.39   20.44
  -4  -2   6  262.15   19.20
  -4  -2   6  278.79   15.08
  -4  -2   6  292.07   15.20
   3   2  -6 1077.79   59.81
   3   2  -6 1006.74   57.53
  -3  -2   6 1096.11   57.61
  -3  -2   6 1027.86   58.85
   2   2  -6  713.95   39.80
   2   2  -6  649.22   40.68
  -2  -2   6  745.15   39.92
  -2  -2   6  696.47   40.96
   1   2  -6  355.44   17.64
   1   2  -6  320.43   22.08
   1   2  -6  297.43   20.60
  -1  -2   6  330.87   22.36
  -1  -2   6  365.08   18.20
  -1  -2   6  325.51   21.08
  -1  -2   6  360.72   17.52
   0   2  -6   48.48    4.04
   0   2  -6   57.69    5.80
   0   2  -6   54.49    3.36
   0   2  -6   61.41    6.88
   0  -2   6   58.69    4.00
   0  -2   6   53.57    3.52
   0  -2   6   54.65    3.32
   0  -2   6   52.65    7.60
   0  -2   6   50.77    6.84
   1  -2   6  392.80   19.24
   1  -2   6  348.87   22.60
   1  -2   6  369.92   21.88
   2  -2   6  130.85    7.56
   2  -2   6  118.09    9.44
   2  -2   6  147.13    8.56
   2  -2   6  146.37   12.44
   2  -2   6  127.85    7.20
   2  -2   6  135.97    7.56
   2  -2   6  144.01    9.04
   3  -2   6   25.04    2.84
   3  -2   6   28.04    3.96
   3  -2   6   24.88    2.08
   3  -2   6   28.04    4.40
   3  -2   6   29.36    5.28
   3  -2   6   24.36    2.04
   3  -2   6   24.12    1.80
   4  -2   6   13.56    1.24
   4  -2   6   12.08    3.96
   4  -2   6   13.24    3.00
   4  -2   6   14.84    1.72
   4  -2   6   14.00    1.56
   5  -2   6    0.96    0.36
   5  -2   6    1.48    0.72
   5  -2   6    3.00    3.40
   5  -2   6    1.76    0.60
  -6   2  -6   31.56    5.00
   6  -2   6   33.12    6.80
   6  -2   6   34.64    4.32
   6  -2   6   35.52    2.76
  -7   2  -6  186.46    9.76
   7  -2   6  172.62    9.96
   7  -2   6  163.26   10.04
   6   1  -6   19.40    5.68
   6   1  -6   20.36    8.20
   6   1  -6   21.56    3.56
   6   1  -6   12.64    2.16
  -6  -1   6    8.84    7.16
  -6  -1   6   18.56    5.36
  -6  -1   6   17.80    2.88
   5   1  -6   41.96    4.80
   5   1  -6   44.40   10.48
   5   1  -6   46.48    8.64
   5   1  -6   39.92    3.40
  -5  -1   6   36.80    8.84
  -5  -1   6   35.64    6.00
  -5  -1   6   42.40    3.52
  -5  -1   6   35.72    7.44
  -5  -1   6   48.48    4.08
  -5  -1   6   41.80    3.60
   4   1  -6    6.72    1.68
   4   1  -6   -0.80    4.24
   4   1  -6    5.28    1.48
   4   1  -6    1.92    1.32
   4   1  -6    9.92    3.72
  -4  -1   6    2.08    1.00
  -4  -1   6    6.52    1.64
  -4  -1   6    3.60    1.00
  -4  -1   6    2.16    2.40
  -4  -1   6   -0.44    4.16
   3   1  -6   36.00    7.96
   3   1  -6   39.88    3.60
   3   1  -6   42.32    7.16
   3   1  -6   40.40    3.12
   3   1  -6   36.16    3.32
  -3  -1   6   36.60    3.16
  -3  -1   6   43.56    3.24
  -3  -1   6   41.60    3.72
  -3  -1   6   36.80    7.48
  -3  -1   6   41.40    3.52
  -3  -1   6   44.48    7.16
   2   1  -6  394.44   19.80
   2   1  -6  347.55   26.72
   2   1  -6  311.35   22.56
  -2  -1   6  397.52   19.52
  -2  -1   6  362.08   23.28
  -2  -1   6  361.92   24.48
  -2  -1   6  386.12   19.24
  -2  -1   6  382.56   19.84
   1   1  -6 1616.12   82.29
  -1  -1   6 1533.67   82.17
   0   1  -6    2.08    0.56
   0   1  -6    0.44    1.08
   0   1  -6    0.76    0.48
   0   1  -6   -0.36    1.84
   0   1  -6    0.64    0.48
   0  -1   6    0.76    0.48
   0  -1   6    1.72    0.80
   0  -1   6    0.80    0.44
   0  -1   6    3.52    1.84
   0  -1   6    0.64    0.36
   0  -1   6    1.52    2.16
  -1   1  -6   12.40    1.12
  -1   1  -6   12.60    1.36
   1  -1   6   10.36    1.32
   1  -1   6   14.76    1.84
   1  -1   6   14.20    1.76
   1  -1   6   11.08    2.76
   1  -1   6   10.12    3.40
   2  -1   6  207.22   10.72
   2  -1   6  190.34   10.28
   2  -1   6  192.86   13.00
   2  -1   6  178.14   13.60
   2  -1   6  202.62   12.28
   2  -1   6  193.02   10.60
   2  -1   6  229.30   12.00
  -3   1  -6   35.72    2.08
  -3   1  -6   30.40    1.96
   3  -1   6   35.60    2.28
   3  -1   6   39.40    5.40
   3  -1   6   34.64    2.56
   3  -1   6   31.56    5.52
   3  -1   6   34.76    2.44
   3  -1   6   34.80    3.56
   3  -1   6   33.20    4.12
  -4   1  -6   94.41    4.92
  -4   1  -6   98.25    5.28
   4  -1   6  109.17    5.48
   4  -1   6   92.61    5.60
   4  -1   6   91.29    5.28
   4  -1   6   95.29    7.44
   4  -1   6   88.45    8.12
  -5   1  -6    1.24    1.96
  -5   1  -6    1.08    0.52
  -5   1  -6    1.04    1.00
   5  -1   6    1.80    0.64
   5  -1   6    0.64    0.60
   5  -1   6    1.76    0.36
  -6   1  -6   18.40    4.16
  -6   1  -6   25.56    2.08
   6  -1   6   16.44    5.24
   6  -1   6   23.40    2.56
  -7   1  -6    0.76    3.84
   7  -1   6    5.96    1.28
   7  -1   6    6.32    1.48
   6   0  -6    4.72    1.32
   6   0  -6    3.36    1.56
  -6   0   6    2.60    1.12
  -6   0   6   -0.96    6.52
  -6   0   6    5.36    1.20
  -6   0   6   11.16    2.00
   5   0  -6  420.68   22.16
   5   0  -6  411.92   30.64
   5   0  -6  434.28   23.20
   5   0  -6  410.80   28.32
  -5   0   6  463.21   26.88
  -5   0   6  430.52   30.36
  -5   0   6  396.36   27.56
  -5   0   6  432.28   22.08
  -5   0   6  413.76   22.56
   4   0  -6  490.93   26.28
   4   0  -6  522.89   25.76
   4   0  -6  490.33   34.56
  -4   0   6  486.89   26.32
  -4   0   6  511.65   26.20
  -4   0   6  509.77   32.88
  -4   0   6  470.41   31.36
  -4   0   6  504.13   25.60
  -4   0   6  488.85   25.52
   3   0  -6  617.02   30.56
   3   0  -6  579.46   36.32
   3   0  -6  559.82   34.52
  -3   0   6  610.54   30.36
  -3   0   6  564.02   35.88
  -3   0   6  623.10   30.48
  -3   0   6  545.21   34.24
   2   0  -6   87.85    6.04
   2   0  -6  101.17    5.72
   2   0  -6   91.65   10.04
   2   0  -6   88.97    8.68
   2   0  -6   95.77    5.96
  -2   0   6   94.73    5.68
  -2   0   6   99.77    6.32
  -2   0   6   79.81    8.40
  -2   0   6   83.69    9.68
  -2   0   6  100.29    6.04
   1   0  -6   25.48    4.76
   1   0  -6   30.64    2.56
   1   0  -6   30.68    2.32
   1   0  -6   24.56    2.20
   1   0  -6   22.32    5.00
  -1   0   6   27.88    5.08
  -1   0   6   25.76    2.12
  -1   0   6   27.64    2.28
  -1   0   6   31.08    5.84
  -1   0   6   28.04    2.40
  -1   0   6   32.44    3.24
   0   0  -6 1259.13   61.33
   0   0   6 1042.78   60.49
   1   0   6  527.21   31.44
   1   0   6  519.53   29.48
   1   0   6  621.86   31.12
  -2   0  -6    0.48    0.36
  -2   0  -6    0.84    0.44
   2   0   6    0.68    0.40
   2   0   6    0.48    1.12
   2   0   6    0.36    0.48
   2   0   6    2.12    1.96
   2   0   6   -0.40    0.64
   2   0   6    0.60    0.36
   2   0   6    0.20    0.72
  -3   0  -6   44.60    2.60
  -3   0  -6   40.48    2.64
   3   0   6   40.32    2.64
   3   0   6   37.72    2.68
   3   0   6   45.00    4.16
   3   0   6   34.16    2.80
   3   0   6   50.97    4.92
  -4   0  -6    1.76    0.52
  -4   0  -6    0.88    1.08
  -4   0  -6   -1.12    1.64
  -4   0  -6    1.00    0.44
  -4   0  -6    1.32    0.44
   4   0   6    2.20    0.72
   4   0   6    0.48    0.56
   4   0   6    0.92    0.40
   4   0   6    1.40    1.32
  -5   0  -6   38.84    5.72
  -5   0  -6   41.96    2.88
  -5   0  -6   44.20    4.52
  -5   0  -6   42.12    2.72
  -5   0  -6   42.64    2.72
   5   0   6   38.28    5.92
   5   0   6   40.76    2.44
   5   0   6   42.60    6.92
   5   0   6   42.76    3.04
   5   0   6   44.92    3.16
  -6   0  -6  301.03   18.44
  -6   0  -6  284.03   14.20
  -6   0  -6  282.19   14.80
  -6   0  -6  269.27   14.20
  -6   0  -6  300.67   17.36
   6   0   6  287.11   20.20
   6   0   6  266.75   18.44
   6   0   6  263.23   14.92
   6   0   6  273.67   14.88
  -7   0  -6  246.98   13.64
  -7   0  -6  241.50   12.60
  -7   0  -6  280.99   18.00
   7   0   6  248.98   13.68
   7   0   6  243.42   13.80
   7   0   6  241.14   19.52
   6  -1  -6   63.13    4.92
   6  -1  -6   80.61   11.64
   6  -1  -6   66.69    5.80
   6  -1  -6   43.48   11.40
  -6   1   6   71.25   12.44
  -6   1   6   70.53    4.84
  -6   1   6   69.57   10.60
  -6   1   6   68.77    5.04
  -6   1   6   72.53    4.68
   5  -1  -6   24.84    3.52
   5  -1  -6   30.12    6.60
   5  -1  -6   23.20    2.68
   5  -1  -6   24.20    7.76
   5  -1  -6   20.32    3.04
  -5   1   6   20.48    5.24
  -5   1   6   23.56    3.36
  -5   1   6   14.92    6.76
  -5   1   6   19.80    2.72
  -5   1   6   21.48    2.48
  -5   1   6   18.56    2.28
   4  -1  -6   18.56    4.92
   4  -1  -6   34.88    4.08
   4  -1  -6   38.32    4.32
   4  -1  -6   30.24    3.16
   4  -1  -6   44.84    8.68
  -4   1   6   26.40    3.20
  -4   1   6   35.28    4.12
  -4   1   6   29.84    2.60
  -4   1   6   27.76    5.60
  -4   1   6   31.68    7.64
  -4   1   6   27.36    2.52
   3  -1  -6  889.33   50.77
   3  -1  -6  963.62   49.60
  -3   1   6  874.69   48.92
  -3   1   6  815.44   49.96
   2  -1  -6  428.56   27.24
   2  -1  -6  367.96   25.20
   2  -1  -6  443.40   22.40
  -2   1   6  437.72   22.24
  -2   1   6  446.60   27.56
  -2   1   6  440.64   26.20
   1  -1  -6  263.51   16.56
   1  -1  -6  250.39   17.44
   1  -1  -6  248.78   12.96
   1  -1  -6  245.74   13.12
   1  -1  -6  245.82   13.32
  -1   1   6  218.46   17.04
  -1   1   6  251.23   12.84
  -1   1   6  244.98   13.08
  -1   1   6  241.74   16.40
  -1   1   6  249.50   13.48
  -1   1   6  247.14   13.04
   0  -1  -6  472.85   26.28
   0  -1  -6  454.45   24.64
   0   1   6  383.44   25.08
   0   1   6  365.92   23.92
  -1  -1  -6  183.90    9.92
  -1  -1  -6  177.22    9.68
  -1  -1  -6  190.62    9.84
   1   1   6  187.66    9.88
   1   1   6  175.70   11.16
   1   1   6  173.90   10.04
   1   1   6  207.54   12.96
   1   1   6  174.06   11.68
   1   1   6  197.46   13.72
  -2  -1  -6  226.94   12.68
  -2  -1  -6  242.02   12.52
   2   1   6  277.07   16.04
   2   1   6  253.47   16.72
   2   1   6  251.39   14.76
   2   1   6  231.06   12.36
   2   1   6  240.62   12.88
   2   1   6  246.42   14.16
  -3  -1  -6  184.74   13.36
  -3  -1  -6  225.46   11.12
  -3  -1  -6  202.06   11.20
  -3  -1  -6  212.70   11.08
  -3  -1  -6  193.10   12.84
   3   1   6  244.54   14.16
   3   1   6  237.14   13.36
   3   1   6  213.86   11.40
   3   1   6  220.06   11.08
   3   1   6  209.02   11.00
  -4  -1  -6    2.84    2.12
  -4  -1  -6    3.60    0.80
  -4  -1  -6    3.52    0.76
  -4  -1  -6    4.12    1.60
  -4  -1  -6    3.96    0.80
  -4  -1  -6    3.32    0.72
   4   1   6    3.88    2.72
   4   1   6    3.08    1.64
   4   1   6    2.80    0.72
   4   1   6    3.68    0.72
   4   1   6    4.16    0.96
  -5  -1  -6   52.29    3.72
  -5  -1  -6   61.65    5.56
  -5  -1  -6   53.01    3.56
  -5  -1  -6   58.81    6.36
  -5  -1  -6   57.09    3.56
   5   1   6   56.57    6.20
   5   1   6   58.05    3.84
   5   1   6   57.45    3.92
   5   1   6   58.93    3.24
   5   1   6   48.92    7.56
  -6  -1  -6   -0.64    0.76
  -6  -1  -6    0.16    0.52
  -6  -1  -6    1.00    0.64
  -6  -1  -6    0.76    0.52
  -6  -1  -6    4.56    2.96
   6   1   6    0.08    0.56
   6   1   6    0.40    0.60
  -7  -1  -6  235.86   16.12
  -7  -1  -6  215.98   11.40
  -7  -1  -6  213.66   11.20
  -7  -1  -6  202.54   11.96
   7   1   6  211.38   12.12
   7   1   6  207.62   11.92
   7   1   6  187.50   19.84
  -8  -1  -6    1.72    0.72
  -8  -1  -6    4.92    1.00
  -8  -1  -6    1.00    0.96
   8   1   6    4.24    1.96
   6  -2  -6  122.41    8.56
   6  -2  -6  113.37    7.52
  -6   2   6  110.81    6.80
  -6   2   6  111.97   15.68
  -6   2   6  124.45    7.28
   5  -2  -6   49.12    4.36
   5  -2  -6   45.84    4.28
   5  -2  -6   44.00    3.64
  -5   2   6   43.76    3.28
  -5   2   6   39.80    3.16
  -5   2   6   47.96    3.72
  -5   2   6   31.92    8.20
  -5   2   6   40.80    7.48
   4  -2  -6   33.48    4.00
   4  -2  -6   31.08    3.24
   4  -2  -6   29.20    6.12
   4  -2  -6   37.52    5.00
   4  -2  -6   42.92    8.76
  -4   2   6   31.96    2.64
  -4   2   6   28.44    2.48
  -4   2   6   27.48    5.84
  -4   2   6   36.60    3.48
  -4   2   6   19.32    6.32
   3  -2  -6   49.24    7.48
   3  -2  -6   46.88    8.44
   3  -2  -6   60.29    4.36
   3  -2  -6   41.44    3.84
   3  -2  -6   49.24    3.64
  -3   2   6   49.72    3.40
  -3   2   6   50.89    3.56
  -3   2   6   41.68    8.16
  -3   2   6   50.25    3.92
  -3   2   6   49.04    4.12
  -3   2   6   40.04    6.92
   2  -2  -6   12.28    4.40
   2  -2  -6   12.60    1.96
   2  -2  -6   12.84    1.80
   2  -2  -6   17.44    2.12
   2  -2  -6   11.52    1.84
   2  -2  -6   16.16    4.00
  -2   2   6   13.84    1.60
  -2   2   6   12.80    1.72
  -2   2   6   13.28    2.08
  -2   2   6    9.72    3.24
  -2   2   6    6.96    2.08
  -2   2   6   15.20    4.44
   1  -2  -6 1217.60   62.69
  -1   2   6 1120.95   62.41
   0  -2  -6  246.14   16.04
   0  -2  -6  213.34   11.72
   0  -2  -6  258.59   15.20
   0  -2  -6  220.82   11.84
   0   2   6  196.34   11.24
   0   2   6  223.46   14.76
   0   2   6  212.90   15.44
   0   2   6  214.38   11.96
   1   2   6  407.40   21.36
   1   2   6  383.80   21.84
   1   2   6  388.60   22.84
   1   2   6  372.28   19.92
  -2  -2  -6  134.09    7.60
  -2  -2  -6  139.89    7.40
  -2  -2  -6  139.05    7.48
   2   2   6  137.77    9.56
   2   2   6  133.29    7.24
   2   2   6  128.37    7.40
   2   2   6  135.89    7.72
   2   2   6  142.01    9.04
  -3  -2  -6   30.92    4.68
  -3  -2  -6   32.88    2.32
  -3  -2  -6   30.24    2.40
  -3  -2  -6   32.12    3.64
  -3  -2  -6   30.24    2.32
   3   2   6   38.24    4.92
   3   2   6   30.72    2.24
   3   2   6   31.04    2.24
   3   2   6   31.52    2.52
   3   2   6   39.04    4.48
  -4  -2  -6   54.05    5.72
  -4  -2  -6   50.25    3.36
  -4  -2  -6   55.05    4.52
  -4  -2  -6   49.44    3.24
  -4  -2  -6   51.65    4.92
  -4  -2  -6   46.32    3.24
   4   2   6   42.20    6.52
   4   2   6   49.52    3.52
   4   2   6   49.20    3.08
   4   2   6   50.37    3.32
  -5  -2  -6  200.02   13.84
  -5  -2  -6  223.74   13.28
  -5  -2  -6  189.74   10.64
  -5  -2  -6  188.22   10.28
  -5  -2  -6  191.74   10.44
  -5  -2  -6  194.66   10.28
   5   2   6  188.26   10.60
   5   2   6  181.46   10.64
   5   2   6  209.82   17.92
   5   2   6  194.38   10.04
   5   2   6  203.82   14.24
  -6  -2  -6  308.51   16.44
  -6  -2  -6  336.27   19.24
  -6  -2  -6  321.63   15.88
  -6  -2  -6  318.27   20.12
   6   2   6  304.07   16.36
   6   2   6  270.55   20.12
   6   2   6  285.47   21.88
   6   2   6  299.71   16.40
  -7  -2  -6   90.37    5.40
  -7  -2  -6   92.45    5.64
  -7  -2  -6   97.65    9.80
  -7  -2  -6  109.97    8.76
  -7  -2  -6   80.09    5.92
   7   2   6   89.25    6.12
   7   2   6   77.81   12.20
   7   2   6   87.17    9.44
   7   2   6   81.89    5.88
  -8  -2  -6    2.16    4.80
  -8  -2  -6    0.32    0.52
   8   2   6   -2.56    8.32
   6  -3  -6   95.93   14.40
   6  -3  -6   99.01    7.72
   6  -3  -6   95.45    6.52
  -6   3   6   93.77   13.68
  -6   3   6   93.13    5.68
  -6   3   6   96.65    5.88
  -6   3   6   98.61    5.76
   5  -3  -6    0.52    2.00
   5  -3  -6    0.32    0.96
   5  -3  -6    7.08    5.72
   5  -3  -6    1.76    0.80
   5  -3  -6    1.08    0.84
  -5   3   6    9.44    5.76
  -5   3   6    0.96    0.72
  -5   3   6    0.52    0.56
  -5   3   6    1.28    0.68
  -5   3   6    0.00    1.56
  -5   3   6    0.56    0.88
   4  -3  -6  452.45   27.28
   4  -3  -6  446.40   31.52
   4  -3  -6  513.69   30.52
   4  -3  -6  497.57   25.84
   4  -3  -6  500.05   26.00
  -4   3   6  487.13   24.84
  -4   3   6  464.49   31.36
  -4   3   6  500.37   24.56
  -4   3   6  477.29   29.84
   3  -3  -6    2.00    1.20
   3  -3  -6    4.84    2.36
   3  -3  -6    2.72    0.88
   3  -3  -6    2.84    1.12
   3  -3  -6    1.16    0.76
  -3   3   6    2.72    0.80
  -3   3   6   -2.36    2.76
  -3   3   6    1.44    0.80
  -3   3   6    1.20    2.00
  -3   3   6    1.20    0.96
   2  -3  -6   55.81    4.32
   2  -3  -6   47.84    7.16
   2  -3  -6   54.21    4.12
   2  -3  -6   51.89    8.16
   2  -3  -6   50.97    3.76
   2  -3  -6   55.25    3.76
  -2   3   6   53.69    4.20
  -2   3   6   55.29    9.16
  -2   3   6   54.49    3.68
  -2   3   6   58.37    3.48
  -2   3   6   42.00    7.64
  -2   3   6   54.29    4.00
   1  -3  -6 1571.28   77.37
  -1   3   6 1368.70   76.77
   0  -3  -6   89.81    5.84
   0  -3  -6  102.13    5.84
   0  -3  -6   94.69    5.52
   0  -3  -6  108.49    6.00
   0   3   6   81.69    7.40
   0   3   6   96.09    6.00
   0   3   6   90.77    8.16
   0   3   6   97.33    5.28
   0   3   6  118.45   10.04
   0   3   6   94.97    5.60
   0   3   6   83.97    7.32
   1   3   6  442.72   25.68
   1   3   6  439.60   26.68
  -2  -3  -6   17.52    2.04
  -2  -3  -6   20.52    1.76
  -2  -3  -6   17.44    1.56
  -2  -3  -6   20.36    3.88
   2   3   6   15.40    1.52
   2   3   6   17.68    3.08
   2   3   6   21.72    3.52
   2   3   6   16.32    2.04
   2   3   6   16.96    1.44
  -3  -3  -6    7.68    1.24
  -3  -3  -6   12.44    3.16
  -3  -3  -6   13.80    1.52
  -3  -3  -6    8.16    2.20
   3   3   6    7.56    1.36
   3   3   6   11.12    3.00
   3   3   6    8.40    2.40
   3   3   6    9.20    1.20
   3   3   6    7.12    1.12
  -4  -3  -6    4.40    1.72
  -4  -3  -6    4.52    1.04
  -4  -3  -6    6.00    1.04
  -4  -3  -6    5.92    1.12
  -4  -3  -6    7.08    1.24
  -4  -3  -6    6.36    2.88
   4   3   6    5.88    1.20
   4   3   6    6.12    1.16
   4   3   6    7.12    2.48
   4   3   6    5.36    0.92
   4   3   6    6.92    2.88
  -5  -3  -6   83.73    7.04
  -5  -3  -6   77.33    4.64
  -5  -3  -6   72.89    4.60
  -5  -3  -6   69.73    4.68
  -5  -3  -6   76.73    7.48
  -5  -3  -6   81.89    5.16
   5   3   6   70.45    7.56
   5   3   6   78.53    4.48
   5   3   6   75.89    4.92
   5   3   6   65.81    4.80
   5   3   6   86.89    9.44
  -6  -3  -6  346.39   17.96
  -6  -3  -6  336.31   18.12
  -6  -3  -6  344.11   17.84
  -6  -3  -6  403.52   23.04
  -6  -3  -6  394.28   21.68
  -6  -3  -6  352.36   18.68
   6   3   6  336.47   18.44
   6   3   6  326.39   24.40
   6   3   6  357.52   17.64
   6   3   6  315.27   22.56
   6   3   6  340.79   18.52
  -7  -3  -6    3.24    0.76
  -7  -3  -6   -0.56    3.32
  -7  -3  -6    0.88    0.64
  -7  -3  -6    0.20    1.24
  -7  -3  -6    1.08    0.92
   7   3   6    1.56    0.88
   7   3   6    2.68    5.56
   7   3   6    3.28    2.56
   7   3   6    0.48    1.12
  -8  -3  -6   38.48    3.84
  -8  -3  -6   40.44    3.04
  -8  -3  -6   37.60    3.32
  -8  -3  -6   28.32    7.44
   8   3   6   45.84    3.76
   8   3   6   54.89   11.68
   6  -4  -6    8.92    1.84
   6  -4  -6   10.24    2.64
  -6   4   6   11.80    1.08
  -6   4   6   10.84    1.48
  -6   4   6   12.24    1.36
   5  -4  -6   48.88    5.04
   5  -4  -6   68.13    5.44
   5  -4  -6   75.81    4.88
  -5   4   6   59.33    3.84
  -5   4   6   65.21    3.96
  -5   4   6   57.73   10.92
  -5   4   6   60.45    4.04
   4  -4  -6   61.29    5.12
   4  -4  -6   61.05    4.84
   4  -4  -6   51.61    4.16
  -4   4   6   56.85    3.84
  -4   4   6   58.49    9.84
  -4   4   6   64.97    3.96
  -4   4   6   53.13    3.44
   3  -4  -6    2.84    1.20
   3  -4  -6    2.84    1.16
   3  -4  -6    0.72    0.64
   3  -4  -6    2.00    0.88
   3  -4  -6    2.12    2.20
   3  -4  -6   -0.04    3.52
  -3   4   6    1.32    1.80
  -3   4   6    0.60    0.64
  -3   4   6    1.44    0.68
  -3   4   6    2.20    3.44
  -3   4   6    2.44    0.64
   2  -4  -6  620.10   33.80
   2  -4  -6  628.22   35.40
  -2   4   6  538.97   34.64
  -2   4   6  607.38   30.24
  -2   4   6  528.05   33.28
   1  -4  -6   -0.20    0.36
   1  -4  -6    0.08    1.24
   1  -4  -6    0.20    0.56
   1  -4  -6    0.20    0.40
   1  -4  -6    0.44    0.60
   1  -4  -6   -3.20    2.16
  -1   4   6    0.64    0.64
  -1   4   6   -0.32    0.32
  -1   4   6    1.04    2.40
  -1   4   6    0.08    0.28
   0  -4  -6  208.26   10.96
   0  -4  -6  200.30   11.24
   0  -4  -6  207.86   10.56
   0  -4  -6  200.34   10.88
   0   4   6  195.46   12.80
   0   4   6  175.18   11.96
   0   4   6  183.38   13.56
   0   4   6  207.50   10.72
   0   4   6  193.46   10.20
   0   4   6  192.78   10.92
   0   4   6  222.50   15.40
   1   4   6  516.65   27.12
   1   4   6  511.05   30.16
   1   4   6  478.41   27.56
   1   4   6  514.89   29.04
  -2  -4  -6   41.80    5.20
  -2  -4  -6   53.81    3.84
  -2  -4  -6   47.24    3.12
  -2  -4  -6   47.56    4.72
  -2  -4  -6   49.92    3.44
   2   4   6   45.28    3.04
   2   4   6   58.13    5.60
   2   4   6   42.04    3.44
   2   4   6   52.01    3.32
   2   4   6   50.45    4.72
  -3  -4  -6   -0.36    1.20
  -3  -4  -6    0.60    0.88
  -3  -4  -6    0.56    0.44
  -3  -4  -6    0.32    0.48
  -3  -4  -6    0.16    0.36
   3   4   6    0.00    0.44
   3   4   6    0.96    0.52
   3   4   6    0.12    0.44
   3   4   6    0.72    2.12
   3   4   6   -0.32    1.00
  -4  -4  -6   85.09    5.00
  -4  -4  -6   82.05    5.16
  -4  -4  -6   84.41    7.12
  -4  -4  -6   85.89    5.24
  -4  -4  -6   87.61    8.00
   4   4   6   80.53    5.36
   4   4   6   76.73    7.56
   4   4   6   80.81    5.16
   4   4   6   85.77    8.92
   4   4   6   88.05    5.16
  -5  -4  -6  137.37    7.84
  -5  -4  -6  169.26   11.00
  -5  -4  -6  157.18   11.80
  -5  -4  -6  133.09    7.92
  -5  -4  -6  136.33    7.76
  -5  -4  -6  134.25    8.36
   5   4   6  136.65    8.16
   5   4   6  112.17   12.16
  -6  -4  -6  151.70    8.24
  -6  -4  -6  155.82    8.32
  -6  -4  -6  150.42    9.04
  -6  -4  -6  139.77   10.92
   6   4   6  160.38   15.12
   6   4   6  127.73   12.12
   6   4   6  137.05    7.96
   6   4   6  142.09    8.64
  -7  -4  -6    3.00    0.80
  -7  -4  -6    7.04    2.56
  -7  -4  -6    1.28    0.80
  -7  -4  -6    0.24    3.76
  -7  -4  -6    2.28    1.00
   7   4   6    2.04    0.96
  -8  -4  -6    0.96    0.76
  -8  -4  -6   -0.16    0.36
  -8  -4  -6    0.16    5.28
  -8  -4  -6    1.12    0.92
   8   4   6   -0.12    0.72
   5  -5  -6   84.37   13.48
   5  -5  -6   94.97    6.72
   5  -5  -6   84.05    5.80
   5  -5  -6   80.17    6.68
  -5   5   6   69.69   11.48
  -5   5   6   86.25    5.16
   4  -5  -6   30.64    4.32
   4  -5  -6   31.28    7.52
   4  -5  -6   32.52    2.92
   4  -5  -6   28.60    2.72
   4  -5  -6   34.48    4.00
   4  -5  -6   26.92    6.64
  -4   5   6   32.52    1.96
  -4   5   6   19.40    6.60
  -4   5   6   36.92    4.40
  -4   5   6   31.96    5.92
  -4   5   6   33.72    2.12
  -4   5   6   31.00    2.48
   3  -5  -6   25.32    2.76
   3  -5  -6   18.40    2.72
   3  -5  -6   18.32    2.96
   3  -5  -6   18.56    2.28
  -3   5   6   18.20    5.88
  -3   5   6   18.88    1.64
  -3   5   6   18.60    1.36
  -3   5   6   18.88    4.56
  -3   5   6   16.88    1.96
   2  -5  -6  699.83   35.08
   2  -5  -6  705.83   34.48
  -2   5   6  669.47   38.16
  -2   5   6  621.90   39.12
   1  -5  -6  189.94   10.32
   1  -5  -6  181.62    9.76
   1  -5  -6  188.18   10.20
   1  -5  -6  169.22   10.64
  -1   5   6  187.54    9.88
  -1   5   6  184.26   14.52
  -1   5   6  183.58    9.28
  -1   5   6  163.66   11.96
  -1   5   6  177.30    9.84
  -1   5   6  168.06   12.96
  -1   5   6  176.98   11.48
   0  -5  -6  221.02   12.76
   0  -5  -6  233.86   12.32
   0  -5  -6  237.42   11.92
   0   5   6  225.94   11.52
   0   5   6  236.62   15.56
   0   5   6  219.10   11.96
   0   5   6  217.74   12.20
   0   5   6  210.42   16.36
  -1  -5  -6   36.40    2.56
  -1  -5  -6   34.28    3.64
  -1  -5  -6   38.72    2.92
  -1  -5  -6   37.44    3.20
   1   5   6   34.00    2.40
   1   5   6   37.32    6.60
   1   5   6   31.28    2.56
   1   5   6   33.20    5.44
   1   5   6   36.52    4.52
   1   5   6   34.48    2.88
   1   5   6   33.36    3.76
  -2  -5  -6   49.56    3.48
  -2  -5  -6   48.92    3.16
  -2  -5  -6   41.80    5.32
  -2  -5  -6   54.93    5.08
  -2  -5  -6   53.65    3.48
   2   5   6   49.72    4.92
   2   5   6   43.76    3.24
   2   5   6   57.33    5.96
   2   5   6   40.64    3.04
   2   5   6   47.20    3.60
  -3  -5  -6  104.45    6.16
  -3  -5  -6  102.97    8.12
  -3  -5  -6  103.25    5.92
  -3  -5  -6  101.93    6.24
  -3  -5  -6  115.97    9.28
   3   5   6  101.49    9.36
   3   5   6  117.85    6.56
   3   5   6   96.89    6.00
   3   5   6   94.69    5.96
   3   5   6  105.69    8.56
  -4  -5  -6  129.45    7.28
  -4  -5  -6  129.97    7.52
  -4  -5  -6  142.57    7.64
  -4  -5  -6  137.73    9.84
  -4  -5  -6  146.53   11.00
   4   5   6  131.45   11.52
   4   5   6  122.01    7.28
   4   5   6  126.77    7.68
   4   5   6  119.25    7.44
   4   5   6  113.01   10.20
  -5  -5  -6  409.44   20.24
  -5  -5  -6  393.52   20.44
  -5  -5  -6  383.92   20.32
  -5  -5  -6  391.92   21.08
  -5  -5  -6  425.00   23.64
  -5  -5  -6  420.84   24.76
   5   5   6  397.08   20.16
   5   5   6  384.40   25.00
   5   5   6  387.48   20.64
   5   5   6  395.76   20.64
   5   5   6  343.03   25.60
  -6  -5  -6    5.32    1.56
  -6  -5  -6    3.84    1.04
  -6  -5  -6    3.84    1.08
  -6  -5  -6    0.76    3.24
  -6  -5  -6    3.84    1.00
  -6  -5  -6    5.04    2.36
   6   5   6    2.16    1.08
   6   5   6    5.80    5.32
   6   5   6    0.12    1.92
   6   5   6    5.48    1.36
  -7  -5  -6  139.21   11.36
  -7  -5  -6  127.49    8.76
  -7  -5  -6  137.01    7.96
  -7  -5  -6  156.66   13.64
  -7  -5  -6  136.89    7.84
   7   5   6  121.73   16.96
   7   5   6  126.81    8.28
   7   5   6  124.17   12.92
  -8  -5  -6    4.84    1.00
  -8  -5  -6    2.12    2.76
  -8  -5  -6   10.04    6.52
  -8  -5  -6    3.68    1.24
   8   5   6    5.80    1.60
   8   5   6   -9.64    8.56
   5  -6  -6    1.00    1.12
   5  -6  -6    0.76    1.28
  -5   6   6    1.52    0.72
   4  -6  -6    3.96    1.52
   4  -6  -6   -0.44    0.44
   4  -6  -6   -0.08    0.56
   4  -6  -6   -1.20    0.52
   4  -6  -6    0.80    5.32
  -4   6   6    0.64    0.56
  -4   6   6   -2.20    4.96
   3  -6  -6   88.73    6.64
   3  -6  -6   87.65    5.48
   3  -6  -6   80.85    5.56
   3  -6  -6   86.21    5.96
  -3   6   6   79.69    9.88
  -3   6   6   76.21    8.04
  -3   6   6   82.37    5.16
   2  -6  -6   12.44    1.76
   2  -6  -6   12.56    1.96
   2  -6  -6   12.28    2.32
   2  -6  -6   12.80    2.00
  -2   6   6   14.12    3.64
  -2   6   6   12.24    3.52
  -2   6   6   15.36    1.92
  -2   6   6   14.16    3.24
  -2   6   6   12.72    0.96
  -2   6   6   12.76    1.04
  -2   6   6   13.36    4.96
   1  -6  -6   12.80    2.00
   1  -6  -6   10.52    2.20
   1  -6  -6   14.16    1.96
   1  -6  -6    9.92    1.48
  -1   6   6   13.28    2.52
  -1   6   6   11.04    1.00
  -1   6   6   12.56    1.72
  -1   6   6   17.76    4.24
  -1   6   6   10.68    1.40
  -1   6   6    9.16    4.24
  -1   6   6    8.20    2.60
   0  -6  -6  162.30    9.08
   0  -6  -6  177.62   10.36
   0  -6  -6  173.62    9.56
   0  -6  -6  166.38    9.60
   0   6   6  171.02    9.32
   0   6   6  147.05   12.08
   0   6   6  152.10    9.12
   0   6   6  177.78   13.92
   0   6   6  163.10    8.72
   0   6   6  180.90   11.04
   0   6   6  181.90   11.76
  -1  -6  -6    8.68    1.76
  -1  -6  -6    7.64    1.36
  -1  -6  -6   14.08    1.96
  -1  -6  -6   11.40    1.48
   1   6   6    7.28    1.44
   1   6   6    7.36    1.36
   1   6   6   12.84    4.52
   1   6   6   12.08    3.40
   1   6   6   11.16    1.32
  -2  -6  -6   47.24    5.48
  -2  -6  -6   43.24    2.88
  -2  -6  -6   37.36    4.32
  -2  -6  -6   36.92    3.12
  -2  -6  -6   40.20    3.04
   2   6   6   43.08    2.96
   2   6   6   38.40    3.20
   2   6   6   37.08    2.92
   2   6   6   45.84    6.48
   2   6   6   39.84    4.60
  -3  -6  -6    3.40    0.92
  -3  -6  -6    7.32    3.16
  -3  -6  -6    3.52    1.00
  -3  -6  -6    4.16    0.92
  -3  -6  -6    3.32    1.44
   3   6   6    3.80    3.04
   3   6   6    3.76    1.04
   3   6   6    3.16    0.88
   3   6   6    2.28    0.80
   3   6   6    0.28    1.24
  -4  -6  -6   37.52    4.56
  -4  -6  -6   39.24    3.12
  -4  -6  -6   31.32    5.76
  -4  -6  -6   41.04    5.64
  -4  -6  -6   39.28    3.04
   4   6   6   36.64    3.00
   4   6   6   37.72    7.24
   4   6   6   31.76    2.72
   4   6   6   38.76    3.24
   4   6   6   30.88    5.72
  -5  -6  -6   52.77    3.76
  -5  -6  -6   57.05    4.60
  -5  -6  -6   55.69    5.96
  -5  -6  -6   65.29    7.76
  -5  -6  -6   54.61    4.00
   5   6   6   42.08    7.48
   5   6   6   62.61   10.32
   5   6   6   57.25    3.88
   5   6   6   50.61    4.04
  -6  -6  -6    2.44    2.04
  -6  -6  -6    2.52    3.48
  -6  -6  -6    3.24    1.92
  -6  -6  -6    1.92    0.92
  -6  -6  -6    0.32    0.68
   6   6   6   -1.80    5.28
   6   6   6    1.80    1.12
   6   6   6    2.60    2.56
   6   6   6    4.24    1.24
  -7  -6  -6    1.32    0.72
  -7  -6  -6    2.00    4.80
  -7  -6  -6    2.28    2.08
  -7  -6  -6    2.08    0.80
   7   6   6   -0.56    2.08
   7   6   6   -6.36    7.12
   7   6   6    0.96    0.96
   4  -7  -6   44.16    3.60
   4  -7  -6   53.61    6.00
   4  -7  -6   52.13    3.72
   4  -7  -6   26.08    5.80
  -4   7   6   46.56    6.84
  -4   7   6   35.88    4.28
   3  -7  -6   79.05    6.44
   3  -7  -6   77.01    5.36
   3  -7  -6   80.65    5.64
   3  -7  -6   83.49    6.92
  -3   7   6   70.69    7.64
  -3   7   6   79.73   10.92
  -3   7   6   74.01    4.88
  -3   7   6   71.69    6.20
   2  -7  -6  170.06    9.36
   2  -7  -6  173.46   10.52
   2  -7  -6  169.54   10.84
   2  -7  -6  162.90    9.80
  -2   7   6  187.94   12.12
  -2   7   6  149.98   14.12
  -2   7   6  145.85   12.28
  -2   7   6  174.98   11.00
  -2   7   6  157.46    9.28
   1  -7  -6  135.85    9.12
   1  -7  -6  132.49    8.80
   1  -7  -6  129.61    7.36
   1  -7  -6  130.81    7.80
  -1   7   6  138.97    9.12
  -1   7   6  123.77    7.48
  -1   7   6  113.25   10.20
  -1   7   6  125.81   12.12
   0  -7  -6   11.00    2.24
   0  -7  -6    6.88    1.48
   0  -7  -6    9.04    1.36
   0  -7  -6    8.12    1.52
   0   7   6    5.08    2.48
   0   7   6    8.64    0.96
   0   7   6   10.16    3.20
   0   7   6    6.84    1.00
   0   7   6    8.28    1.44
   0   7   6    7.36    2.00
   0   7   6   -1.60    3.16
  -1  -7  -6  253.71   13.36
  -1  -7  -6  252.07   14.28
  -1  -7  -6  260.51   13.72
   1   7   6  257.91   18.84
   1   7   6  255.15   13.72
   1   7   6  290.19   17.16
   1   7   6  266.11   15.92
   1   7   6  243.62   13.52
   1   7   6  249.82   13.16
   1   7   6  239.98   17.08
  -2  -7  -6   91.21    5.48
  -2  -7  -6   98.89    5.80
   2   7   6   89.21    5.48
   2   7   6   91.97    5.88
  -3  -7  -6    1.36    0.60
  -3  -7  -6    1.24    1.32
  -3  -7  -6    1.88    0.92
  -3  -7  -6    0.00    2.28
  -3  -7  -6    0.76    0.68
   3   7   6    2.88    1.04
   3   7   6    1.12    0.68
   3   7   6    1.28    0.68
   3   7   6    1.28    2.84
   3   7   6    3.56    2.12
  -4  -7  -6  208.66   11.24
  -4  -7  -6  199.70   15.04
  -4  -7  -6  226.90   14.44
  -4  -7  -6  198.58   11.48
  -4  -7  -6  209.70   11.68
   4   7   6  197.22   18.56
   4   7   6  212.74   11.48
   4   7   6  187.14   14.92
   4   7   6  213.38   11.76
   4   7   6  211.10   11.60
  -5  -7  -6    4.00    1.28
  -5  -7  -6    5.56    3.60
  -5  -7  -6    6.32    2.36
  -5  -7  -6    3.56    1.08
  -5  -7  -6    5.72    1.28
   5   7   6    6.36    1.52
   5   7   6    5.76    1.16
   5   7   6    6.56    2.92
   5   7   6   -2.40    4.32
  -6  -7  -6  102.73   11.04
  -6  -7  -6   97.53    6.16
  -6  -7  -6  101.33    6.40
  -6  -7  -6  100.29    7.36
  -6  -7  -6   86.77    8.56
   6   7   6   94.49   14.32
   6   7   6   93.69   10.60
   6   7   6   91.57    6.68
  -7  -7  -6    4.80    1.32
  -7  -7  -6    7.96    3.12
  -7  -7  -6    9.44    1.76
   7   7   6    8.36    1.88
   7   7   6    8.48    3.96
   7   7   6   13.48    9.52
   3  -8  -6   23.88    4.68
   3  -8  -6   20.56    2.76
   3  -8  -6   24.48    2.76
   3  -8  -6   24.80    3.16
  -3   8   6   22.52    4.56
  -3   8   6   22.60    2.20
  -3   8   6   21.68    3.36
   2  -8  -6    1.96    0.96
   2  -8  -6    2.12    1.00
   2  -8  -6    0.88    0.68
   2  -8  -6    1.72    1.28
  -2   8   6    2.28    2.88
  -2   8   6    0.40    0.72
  -2   8   6    1.36    4.20
  -2   8   6    0.80    1.08
   1  -8  -6    3.12    1.64
   1  -8  -6    8.84    1.60
   1  -8  -6    9.40    1.88
   1  -8  -6    9.20    1.44
  -1   8   6    9.72    2.36
  -1   8   6   10.96    3.36
  -1   8   6    0.80    4.32
   0  -8  -6   18.16    2.04
   0  -8  -6   23.12    2.52
   0  -8  -6   17.52    2.48
   0  -8  -6   15.40    2.84
   0   8   6   18.12    4.12
   0   8   6   21.28    2.92
   0   8   6   20.08    4.24
   0   8   6   21.60    3.56
   0   8   6    7.68    4.80
  -1  -8  -6   18.44    2.24
  -1  -8  -6   16.72    1.88
  -1  -8  -6   17.96    2.40
  -1  -8  -6   18.12    3.08
   1   8   6    7.32    4.08
   1   8   6   14.72    5.68
   1   8   6   16.96    4.20
   1   8   6   15.48    1.40
   1   8   6   16.64    1.32
   1   8   6   27.04    3.56
   1   8   6   16.36    5.16
  -2  -8  -6   54.41    4.32
  -2  -8  -6   54.25    4.00
   2   8   6   57.85    6.12
   2   8   6   76.49    8.24
   2   8   6   58.41    4.00
   2   8   6   57.33    3.76
  -3  -8  -6    0.52    0.56
  -3  -8  -6    0.32    0.68
  -3  -8  -6   -0.44    2.60
  -3  -8  -6    0.12    1.04
  -3  -8  -6   -0.04    0.56
   3   8   6    1.40    1.04
   3   8   6    0.16    0.68
   3   8   6    0.72    0.68
   3   8   6   -0.24    0.36
   3   8   6    1.84    3.72
  -4  -8  -6    4.92    1.24
  -4  -8  -6   -0.28    2.88
  -4  -8  -6    2.20    1.76
  -4  -8  -6    5.52    1.24
  -4  -8  -6    6.92    1.56
   4   8   6    5.92    1.28
   4   8   6    4.80    1.16
   4   8   6    2.00    1.96
   4   8   6    4.12    1.16
   4   8   6   -0.56    4.52
  -5  -8  -6    7.24    2.56
  -5  -8  -6    6.92    4.56
  -5  -8  -6    3.36    1.12
  -5  -8  -6    3.92    1.04
   5   8   6    5.04    5.72
   5   8   6    0.28    2.04
   5   8   6    2.00    1.00
   5   8   6    4.36    1.52
  -6  -8  -6    7.32    1.48
  -6  -8  -6   -1.16    4.60
  -6  -8  -6    5.08    1.32
  -6  -8  -6    6.88    2.72
   6   8   6    2.60    1.24
   6   8   6   -1.56    6.96
   6   8   6   12.12    4.36
   2  -9  -6   47.36    3.84
   2  -9  -6   37.64    5.08
   2  -9  -6   45.76    3.48
   2  -9  -6   48.16    4.08
  -2   9   6   47.92    4.56
  -2   9   6   47.12    6.36
   1  -9  -6    1.32    0.96
   1  -9  -6    3.20    1.20
   1  -9  -6    1.32    1.24
   1  -9  -6    2.20    0.92
  -1   9   6    4.76    3.72
  -1   9   6    2.04    4.88
  -1   9   6    0.92    0.92
  -1   9   6    2.00    1.48
   0  -9  -6  183.42    9.96
   0  -9  -6  175.30   11.40
   0  -9  -6  175.86    9.68
   0  -9  -6  163.30   10.24
   0   9   6  173.82   13.28
   0   9   6  176.30   15.52
   0   9   6  159.90   10.28
   0   9   6  177.22   12.00
  -1  -9  -6    5.92    1.32
  -1  -9  -6    7.12    2.04
  -1  -9  -6    8.60    1.36
  -1  -9  -6    8.52    1.72
   1   9   6    7.84    2.60
   1   9   6   11.60    4.64
   1   9   6    7.20    1.68
  -2  -9  -6   16.80    2.12
  -2  -9  -6   14.60    2.32
  -2  -9  -6   17.04    1.96
   2   9   6   13.64    1.40
   2   9   6    8.80    5.28
   2   9   6    7.28    5.24
   2   9   6   16.60    6.20
  -3  -9  -6    1.84    1.56
  -3  -9  -6    1.16    0.76
  -3  -9  -6    1.48    0.88
  -3  -9  -6    3.56    1.16
  -3  -9  -6    7.96    4.00
   3   9   6   -2.72    4.84
   3   9   6    1.64    0.80
   3   9   6    2.72    1.92
  -4  -9  -6   41.52    3.76
  -4  -9  -6   41.16    6.40
  -4  -9  -6   44.64    7.84
   4   9   6   58.61    9.24
   4   9   6   46.32    3.68
   4   9   6   39.52    8.96
  -5  -9  -6   58.61    4.68
  -5  -9  -6   65.97    4.44
  -5  -9  -6   70.17   10.32
   5   9   6   46.56    8.60
   5   9   6   60.37    4.64
   5   9   6   48.20   11.20
   0 -10  -6    1.64    1.04
   0 -10  -6    1.20    1.24
   0 -10  -6    1.44    0.76
   0  10   6   -2.56    4.72
   0  10   6    1.20    1.52
  -1 -10  -6   32.04    2.72
  -1 -10  -6   24.08    3.20
  -1 -10  -6   22.44    4.80
  -1 -10  -6   27.92    2.44
   1  10   6   33.44    7.40
   1  10   6   25.60    4.64
  -2 -10  -6   30.76    2.64
  -2 -10  -6   24.08    2.20
   2  10   6   14.32    4.00
   2  10   6   11.92    6.88
  -3 -10  -6    4.40    1.08
  -3 -10  -6    2.48    1.12
   3  10   6    2.16    6.68
   3  10   6    4.16    0.72
   3  10   6    0.72    1.68
   3  10   6    3.00    0.72
  -4 -10  -6    6.60    4.96
  -4 -10  -6   11.12    2.16
  -4 -10  -6    5.08    1.24
   4  10   6    8.24    1.48
   4  10   6    9.84    1.68
   4  10   6    6.40    7.84
   1   7  -7   78.41    7.72
   1   7  -7   73.05   10.96
  -1  -7   7   77.01    5.40
  -1  -7   7   82.17    5.36
  -1  -7   7   69.29    7.20
  -1  -7   7   75.29    5.80
   0  -7   7   16.36    5.24
   0  -7   7   23.28    4.84
   0  -7   7   19.76    2.88
   0  -7   7   21.28    2.56
   3   6  -7    8.32    7.00
   3   6  -7    8.48    1.20
   3   6  -7    8.68    1.12
   3   6  -7   10.24    3.92
  -3  -6   7    7.52    3.64
  -3  -6   7   12.32    7.28
  -3  -6   7    9.00    2.16
   2   6  -7   89.77   13.08
   2   6  -7   80.21    8.80
  -2  -6   7   83.41    6.20
  -2  -6   7   83.97    5.76
  -2  -6   7   82.77    5.76
  -2  -6   7   73.09    8.48
  -2  -6   7   94.09   13.40
   1   6  -7   21.88    4.84
   1   6  -7   22.16    6.56
  -1  -6   7   30.68    7.32
  -1  -6   7   22.96    4.80
  -1  -6   7   23.56    2.72
  -1  -6   7   19.04    2.48
  -1  -6   7   21.84    3.00
   0   6  -7   11.36    2.92
   0   6  -7   13.56    5.28
   0  -6   7   13.04    1.84
   0  -6   7   17.48    5.36
   0  -6   7   15.16    2.48
   0  -6   7   13.00    1.72
   0  -6   7   13.88    3.24
   1  -6   7   42.60    2.80
   1  -6   7   45.92    3.68
   1  -6   7   40.60    4.08
   1  -6   7   41.20    3.08
   1  -6   7   42.40    4.36
   1  -6   7   39.20    5.80
   1  -6   7   44.48    2.76
   2  -6   7   67.05    4.80
   2  -6   7   69.29    4.24
   3  -6   7   20.80    1.72
   3  -6   7   22.40    2.52
   3  -6   7   19.52    2.28
   4   5  -7   10.88    1.56
   4   5  -7    7.16    7.92
   4   5  -7   11.72    4.56
  -4  -5   7    6.84    1.68
  -4  -5   7    3.32    3.08
  -4  -5   7   10.48    7.24
  -4  -5   7    8.36    2.08
   3   5  -7   53.01    3.92
   3   5  -7   51.65    3.48
  -3  -5   7   64.13    5.04
  -3  -5   7   53.09   10.56
  -3  -5   7   51.21    8.48
  -3  -5   7   52.69    4.24
  -3  -5   7   53.25    4.44
   2   5  -7   17.08    1.36
   2   5  -7   16.08    1.48
   2   5  -7   15.76    6.68
   2   5  -7   13.48    4.24
  -2  -5   7   14.44    2.24
  -2  -5   7   15.80    2.28
  -2  -5   7   16.92    2.76
  -2  -5   7   21.64    7.32
  -2  -5   7   19.68    4.96
   1   5  -7  228.70   16.28
   1   5  -7  233.58   18.28
  -1  -5   7  215.42   16.04
  -1  -5   7  217.42   12.52
  -1  -5   7  229.54   12.52
  -1  -5   7  245.38   18.44
  -1  -5   7  239.98   13.32
   0   5  -7  455.69   26.20
   0   5  -7  463.57   27.80
   0  -5   7  447.12   23.52
   0  -5   7  429.60   27.52
   0  -5   7  433.56   22.56
   0  -5   7  437.68   22.84
   0  -5   7  468.45   26.48
   1  -5   7    5.36    0.80
   1  -5   7    7.84    0.92
   1  -5   7    6.64    1.16
   1  -5   7    6.48    1.48
   1  -5   7    4.28    2.12
   1  -5   7    4.48    2.16
   1  -5   7    6.48    1.64
   1  -5   7    4.28    4.04
   2  -5   7    1.28    0.52
   2  -5   7   -0.48    0.72
   2  -5   7    1.44    1.76
   2  -5   7   -0.16    0.52
   2  -5   7   -1.48    2.84
   3  -5   7    3.00    0.96
   3  -5   7    1.68    0.52
   3  -5   7    2.00    1.32
   3  -5   7    3.04    0.96
   4  -5   7   98.05    6.08
   4  -5   7   98.89    5.56
   4  -5   7  102.49    6.20
   4  -5   7  101.97    5.84
   5   4  -7    0.44    2.16
   5   4  -7   -2.72    8.28
   5   4  -7    0.72    0.84
  -5  -4   7    2.84    2.96
  -5  -4   7  -14.32    7.28
   4   4  -7   13.96    4.96
   4   4  -7    9.00    7.72
  -4  -4   7   18.00    2.96
  -4  -4   7   20.76    5.64
  -4  -4   7   19.28    4.04
   3   4  -7  165.78    9.52
   3   4  -7  166.58    8.84
   3   4  -7  158.98   14.08
   3   4  -7  149.29   16.08
  -3  -4   7  138.37   15.28
  -3  -4   7  164.02    9.72
  -3  -4   7  144.61   13.28
  -3  -4   7  160.82    9.60
  -3  -4   7  153.94   10.04
   2   4  -7    4.76    0.88
   2   4  -7    5.80    2.88
   2   4  -7    5.20    5.00
   2   4  -7    4.16    1.16
  -2  -4   7    0.20    3.64
  -2  -4   7    7.44    3.24
  -2  -4   7    3.20    1.24
  -2  -4   7    3.88    1.12
  -2  -4   7    8.60    1.64
   1   4  -7  317.43   15.88
   1   4  -7  302.67   22.24
   1   4  -7  299.83   20.44
   1   4  -7  319.47   16.44
  -1  -4   7  339.15   21.08
  -1  -4   7  285.27   21.96
  -1  -4   7  331.07   16.76
  -1  -4   7  323.15   16.60
  -1  -4   7  309.31   17.36
   0   4  -7   -3.12    3.20
   0   4  -7    0.60    1.28
   0  -4   7    1.24    3.56
   0  -4   7    1.92    0.92
   0  -4   7   -0.08    0.48
   0  -4   7    0.52    0.44
   0  -4   7   -0.36    1.12
   1  -4   7   44.04    6.24
   1  -4   7   43.84    3.08
   1  -4   7   37.56    6.56
   1  -4   7   43.72    3.48
   2  -4   7  305.31   16.24
   2  -4   7  288.31   18.96
   2  -4   7  306.95   16.84
   2  -4   7  292.83   15.68
   2  -4   7  277.83   17.68
   2  -4   7  293.63   15.16
   3  -4   7    5.60    1.12
   3  -4   7    3.80    3.44
   3  -4   7    6.96    1.96
   3  -4   7    5.52    1.40
   3  -4   7    6.36    1.28
   3  -4   7    2.12    2.40
   3  -4   7    4.36    1.00
   4  -4   7    4.40    3.64
   4  -4   7    1.32    1.20
   4  -4   7    1.00    0.64
   4  -4   7    1.60    0.52
   4  -4   7    2.52    0.76
   5  -4   7   23.28    4.80
   5  -4   7   25.12    3.40
   5  -4   7   22.88    2.48
   5  -4   7   22.52    4.44
   5  -4   7   21.36    1.76
   5  -4   7   23.56    1.88
   5  -4   7   20.56    1.60
   6   3  -7   -3.28   10.76
   6   3  -7    5.84    1.52
   6   3  -7    9.24    2.32
   6   3  -7    3.32    3.48
  -6  -3   7    9.20    4.28
  -6  -3   7    6.80    2.00
   5   3  -7    7.96    1.88
   5   3  -7   -0.96    6.44
   5   3  -7   12.04    1.88
   5   3  -7   13.00    4.72
  -5  -3   7   10.88    8.04
  -5  -3   7   14.56    4.96
  -5  -3   7   15.72    2.68
  -5  -3   7    4.72    2.12
   4   3  -7    6.04    3.32
   4   3  -7    5.68    1.52
   4   3  -7    0.16    6.12
   4   3  -7    8.48    1.56
  -4  -3   7   10.92    2.20
  -4  -3   7    5.72    3.40
  -4  -3   7    3.64    1.52
  -4  -3   7    7.88    1.60
  -4  -3   7    1.84    5.84
   3   3  -7   75.93   11.16
   3   3  -7   89.69    5.52
   3   3  -7  100.61   13.84
   3   3  -7   87.57    6.12
  -3  -3   7   92.93   13.36
  -3  -3   7   88.09    5.96
  -3  -3   7   89.81    6.16
  -3  -3   7   90.05    6.52
   2   3  -7  638.46   38.68
   2   3  -7  654.23   31.68
   2   3  -7  606.10   36.60
  -2  -3   7  583.82   37.88
  -2  -3   7  555.54   35.96
  -2  -3   7  644.14   32.44
  -2  -3   7  656.79   31.72
   1   3  -7  563.22   35.36
   1   3  -7  615.54   34.24
  -1  -3   7  590.78   30.32
  -1  -3   7  605.66   34.36
  -1  -3   7  567.42   35.48
  -1  -3   7  576.38   29.60
   0   3  -7   65.53    3.60
   0   3  -7   64.49    3.68
   0   3  -7   56.81    6.40
   0   3  -7   64.21    7.88
   0  -3   7   57.93    6.56
   0  -3   7   68.21    3.92
   0  -3   7   63.17    4.72
   0  -3   7   56.21    8.76
   0  -3   7   66.41    4.24
   1  -3   7   47.28    3.52
   1  -3   7   36.88    6.56
   1  -3   7   41.08    6.08
   1  -3   7   43.12    3.04
   2  -3   7   27.20    2.44
   2  -3   7   20.20    3.96
   2  -3   7   26.76    2.40
   2  -3   7   24.20    1.96
   2  -3   7   22.04    5.36
   3  -3   7   43.44    4.96
   3  -3   7   49.96    7.12
   3  -3   7   44.48    4.84
   3  -3   7   45.44    3.28
   3  -3   7   43.92    4.56
   3  -3   7   41.16    3.24
   3  -3   7   47.44    2.96
   4  -3   7  249.26   16.20
   4  -3   7  218.90   14.52
   4  -3   7  228.38   12.16
   4  -3   7  193.58   13.32
   4  -3   7  226.66   11.68
   4  -3   7  243.14   12.12
   5  -3   7  104.73    8.28
   5  -3   7  104.77    6.16
   5  -3   7   98.13    5.76
   5  -3   7  108.25   11.64
   5  -3   7   97.21    5.56
   5  -3   7  100.89    9.36
   5  -3   7  100.85    5.44
   6  -3   7   11.04    1.56
   6  -3   7    8.00    2.60
   6  -3   7   12.36    5.48
   6  -3   7   10.76    1.64
   6   2  -7    2.28    1.68
   6   2  -7    4.88    4.16
   6   2  -7   -0.68    9.76
  -6  -2   7    1.56    1.56
  -6  -2   7    2.40    2.96
  -6  -2   7    4.60    6.72
   5   2  -7    6.08    1.44
   5   2  -7    3.44    3.28
   5   2  -7    5.72    2.00
   5   2  -7    2.56    7.44
   5   2  -7    6.56    1.76
  -5  -2   7    8.16    6.84
  -5  -2   7    4.36    1.32
  -5  -2   7    9.72    2.24
  -5  -2   7    5.48    3.60
   4   2  -7  208.66   18.28
   4   2  -7  253.71   14.12
   4   2  -7  242.30   13.28
   4   2  -7  214.46   20.88
  -4  -2   7  243.70   18.76
  -4  -2   7  258.83   21.28
  -4  -2   7  243.46   14.24
  -4  -2   7  257.23   14.28
   3   2  -7   83.53    6.12
   3   2  -7   83.57    9.36
   3   2  -7   87.01    6.08
   3   2  -7  105.61   12.16
   3   2  -7   98.73    5.76
  -3  -2   7   92.77    6.56
  -3  -2   7   97.61    6.36
  -3  -2   7   82.21    9.12
  -3  -2   7   88.89    5.92
  -3  -2   7   87.05   12.52
  -3  -2   7   82.93    6.00
   2   2  -7  767.40   43.72
   2   2  -7  763.24   45.36
  -2  -2   7  756.88   43.64
  -2  -2   7  791.56   45.56
   1   2  -7   14.60    4.84
   1   2  -7   15.08    1.96
   1   2  -7   15.68    1.92
   1   2  -7   17.68    4.16
   1   2  -7   15.52    1.80
  -1  -2   7   19.08    2.12
  -1  -2   7   10.24    4.84
  -1  -2   7   13.64    2.20
  -1  -2   7   12.12    3.72
  -1  -2   7   11.88    1.76
   0   2  -7   33.24    2.36
   0   2  -7   32.40    2.32
   0   2  -7   38.16    6.12
   0   2  -7   33.88    6.56
   0  -2   7   31.80    2.24
   0  -2   7   38.68    3.04
   0  -2   7   32.64    5.64
   0  -2   7   29.36    2.48
   0  -2   7   28.04    6.00
   0  -2   7   29.04    3.24
   1  -2   7  724.59   37.40
   1  -2   7  717.55   38.64
   1  -2   7  584.66   35.24
   2  -2   7   33.44    2.80
   2  -2   7   37.24    6.48
   2  -2   7   33.36    2.80
   2  -2   7   39.28    4.32
   2  -2   7   37.44    3.64
   2  -2   7   28.36    4.92
   3  -2   7   18.32    1.88
   3  -2   7   24.48    2.16
   3  -2   7   21.44    4.08
   3  -2   7   23.20    1.76
   3  -2   7   22.76    5.12
   4  -2   7  176.46   12.44
   4  -2   7  179.98    9.56
   4  -2   7  185.78    9.40
   4  -2   7  177.46    9.80
   4  -2   7  156.94   13.32
   5  -2   7  143.17    8.24
   5  -2   7  158.18   13.00
   5  -2   7  141.93   11.72
   5  -2   7  153.54   11.16
   5  -2   7  138.05    7.88
   5  -2   7  141.85    7.56
   6  -2   7   24.20    6.84
   6  -2   7   24.52    2.28
   6  -2   7   19.96    5.92
   6  -2   7   30.64    2.56
   6   1  -7    1.80    1.24
   6   1  -7    4.20    1.72
  -6  -1   7    3.96    3.20
  -6  -1   7    2.52    1.40
  -6  -1   7    1.36    0.92
  -6  -1   7   -2.24    7.56
   5   1  -7    2.72    1.00
   5   1  -7    5.44    6.00
   5   1  -7    5.28    1.68
   5   1  -7    1.60    1.24
   5   1  -7    4.44    3.40
  -5  -1   7    3.20    1.52
  -5  -1   7   -0.32    1.80
  -5  -1   7    5.04    6.16
  -5  -1   7    1.32    0.88
   4   1  -7  157.42   16.72
   4   1  -7  158.94   14.56
   4   1  -7  167.94    9.56
   4   1  -7  163.46   10.20
  -4  -1   7  159.50   10.24
  -4  -1   7  149.85   13.96
  -4  -1   7  165.30   16.64
  -4  -1   7  187.82   10.60
  -4  -1   7  160.90    9.72
   3   1  -7  476.85   24.24
   3   1  -7  465.13   23.44
   3   1  -7  453.77   23.84
   3   1  -7  384.44   29.84
   3   1  -7  405.68   28.36
  -3  -1   7  480.09   24.40
  -3  -1   7  458.37   23.72
  -3  -1   7  466.61   29.00
  -3  -1   7  476.61   24.08
  -3  -1   7  447.40   30.32
   2   1  -7  216.86   17.40
   2   1  -7  212.02   12.24
   2   1  -7  214.58   11.72
   2   1  -7  226.62   12.00
   2   1  -7  215.26   16.04
  -2  -1   7  230.06   12.64
  -2  -1   7  198.74   15.80
  -2  -1   7  220.62   12.12
  -2  -1   7  188.50   18.80
  -2  -1   7  224.62   12.12
  -2  -1   7  212.82   11.80
   1   1  -7  129.81    7.24
   1   1  -7  125.41   11.92
   1   1  -7  113.81   10.32
   1   1  -7  124.17    7.60
   1   1  -7  127.53    7.20
  -1  -1   7  132.37    8.00
  -1  -1   7  127.69    7.28
  -1  -1   7  120.73   10.64
  -1  -1   7  123.61    7.56
  -1  -1   7  132.89    7.36
  -1  -1   7  118.21   11.88
   0   1  -7  238.90   15.00
   0   1  -7  209.98   11.04
   0   1  -7  210.58   10.88
   0   1  -7  205.98   10.64
   0   1  -7  203.98   15.60
   0  -1   7  184.46   14.28
   0  -1   7  207.74   11.36
   0  -1   7  209.90   11.64
   0  -1   7  207.78   10.68
   0  -1   7  171.14   15.04
  -1   1  -7   13.12    1.48
  -1   1  -7   10.40    1.24
   1  -1   7   10.64    2.36
   1  -1   7   11.16    3.72
   1  -1   7    9.68    1.36
   1  -1   7    8.72    2.80
   1  -1   7    6.60    2.28
   1  -1   7   14.40    1.96
  -2   1  -7    0.16    0.32
  -2   1  -7    0.20    0.36
   2  -1   7    0.96    0.68
   2  -1   7   -1.00    0.52
   2  -1   7    1.00    0.56
   2  -1   7    0.40    1.52
   2  -1   7   -2.36    2.48
   2  -1   7    0.56    1.20
   2  -1   7    0.36    0.40
  -3   1  -7   58.73    3.40
  -3   1  -7   61.37    3.52
   3  -1   7   61.33    4.00
   3  -1   7   63.21    4.20
   3  -1   7   72.41    6.32
   3  -1   7   62.13    4.08
   3  -1   7   59.53    7.28
   3  -1   7   69.97    5.48
   3  -1   7   56.01    6.08
  -4   1  -7  143.21    7.24
  -4   1  -7  139.97    7.16
   4  -1   7  147.05    8.16
   4  -1   7  146.93    7.72
   4  -1   7  136.69   12.24
   4  -1   7  145.33    7.80
   4  -1   7  129.01   12.08
   4  -1   7  147.05   10.88
   4  -1   7  138.57   10.80
   5  -1   7   22.60    1.92
   5  -1   7   21.44    1.60
   5  -1   7   21.76    2.40
  -6   1  -7   66.89    3.72
  -6   1  -7   52.53    8.16
   6  -1   7   60.45    4.20
   6  -1   7   59.77    9.24
   6  -1   7   64.65    4.40
  -7   1  -7   39.84    2.84
   7  -1   7   37.20    3.28
   7  -1   7   36.44    3.24
   6   0  -7    2.60    1.12
   6   0  -7   -1.32    1.60
   6   0  -7    8.36    9.52
   6   0  -7    2.44    1.44
  -6   0   7   -6.04    7.08
  -6   0   7    5.08    1.60
  -6   0   7    1.20    2.72
   5   0  -7   96.49    7.16
   5   0  -7  101.17    6.44
   5   0  -7   97.53    7.28
   5   0  -7   85.53   12.68
   5   0  -7   82.17   13.48
  -5   0   7   91.65    6.28
  -5   0   7   96.77    6.80
  -5   0   7   94.77    6.40
  -5   0   7  107.41    7.44
  -5   0   7   97.53   14.52
  -5   0   7   77.05   11.56
   4   0  -7  289.83   21.24
   4   0  -7  296.51   23.48
   4   0  -7  274.75   15.36
   4   0  -7  283.91   16.08
  -4   0   7  286.95   15.48
  -4   0   7  277.47   16.12
  -4   0   7  299.43   16.20
  -4   0   7  275.31   20.60
  -4   0   7  282.87   22.84
   3   0  -7  812.04   39.84
   3   0  -7  789.12   44.84
   3   0  -7  763.40   46.32
  -3   0   7  750.56   44.44
  -3   0   7  765.56   46.32
   2   0  -7   58.85    9.64
   2   0  -7   48.56    4.00
   2   0  -7   56.29    3.72
   2   0  -7   51.21    3.80
   2   0  -7   58.17    8.40
  -2   0   7   44.48    3.60
  -2   0   7   42.52    3.96
  -2   0   7   47.92    3.52
  -2   0   7   49.04    3.80
  -2   0   7   46.60    8.52
  -2   0   7   47.92    7.72
   1   0  -7  292.31   15.24
   1   0  -7  298.27   15.72
   1   0  -7  303.87   19.32
   1   0  -7  314.67   20.88
  -1   0   7  281.07   15.84
  -1   0   7  278.07   15.20
  -1   0   7  292.95   19.44
  -1   0   7  290.43   15.16
  -1   0   7  273.71   20.40
   0   0  -7  411.00   23.16
   0   0  -7  380.00   19.12
   0   0  -7  417.92   24.60
   0   0   7  366.72   19.52
   0   0   7  322.55   22.28
   0   0   7  332.43   23.60
  -1   0  -7    0.04    0.20
  -1   0  -7   -0.48    0.28
  -1   0  -7    0.08    0.40
   1   0   7    2.92    1.92
   1   0   7   -0.20    0.44
   1   0   7    7.48    3.36
   1   0   7    0.12    0.76
   1   0   7   -0.84    1.24
   1   0   7    0.68    0.40
   1   0   7    0.28    0.40
  -2   0  -7    3.36    0.72
  -2   0  -7    4.08    0.88
   2   0   7    2.56    2.64
   2   0   7    2.64    0.76
   2   0   7    1.24    0.76
   2   0   7    3.68    1.40
   2   0   7    4.44    2.00
   2   0   7    2.76    0.68
   2   0   7    1.60    1.56
   3   0   7  462.85   28.52
   3   0   7  499.33   25.92
   3   0   7  467.09   26.44
   3   0   7  459.61   27.32
   4   0   7  352.08   18.16
   4   0   7  361.16   18.64
   4   0   7  368.36   21.04
   4   0   7  357.84   21.80
  -5   0  -7   86.49    4.88
  -5   0  -7   85.73    7.12
  -5   0  -7   86.33    4.84
  -5   0  -7   73.37    8.04
   5   0   7   85.45    5.16
   5   0   7   86.13    4.76
   5   0   7   89.41    5.48
  -6   0  -7  152.70   12.28
  -6   0  -7  166.42    8.56
  -6   0  -7  157.26   11.56
  -6   0  -7  170.62    8.92
  -6   0  -7  171.38    8.64
   6   0   7  158.42    9.32
   6   0   7  140.81   14.08
   6   0   7  163.38    9.28
   6   0   7  163.86    8.12
  -7   0  -7   13.28    1.04
  -7   0  -7   12.80    1.04
  -7   0  -7   12.60    1.76
  -7   0  -7    7.80    4.64
   7   0   7   11.44    1.96
   7   0   7   16.96    2.36
   7   0   7    3.04    6.52
   6  -1  -7   -0.52    8.08
   6  -1  -7    0.40    0.76
   6  -1  -7    0.48    0.96
  -6   1   7    0.08    0.72
  -6   1   7   -0.56    0.84
  -6   1   7    7.60    7.44
   5  -1  -7   13.36    2.68
   5  -1  -7    9.00    2.24
   5  -1  -7   11.76    7.56
   5  -1  -7   11.84    4.40
   5  -1  -7   10.84    1.96
  -5   1   7    6.72    1.80
  -5   1   7    9.64    2.36
  -5   1   7   10.68    2.08
  -5   1   7   12.84    2.04
  -5   1   7   10.64    6.44
  -5   1   7    5.60    3.28
   4  -1  -7   82.09    5.36
   4  -1  -7   72.29    5.76
   4  -1  -7   75.13   10.60
  -4   1   7   74.65    5.84
  -4   1   7   72.53    5.00
  -4   1   7   77.69    5.16
  -4   1   7   70.01   11.20
  -4   1   7   83.93   11.48
  -4   1   7   78.09    6.44
   3  -1  -7   95.37   11.04
   3  -1  -7   90.69    9.88
   3  -1  -7  104.77    6.28
   3  -1  -7   97.65    6.64
   3  -1  -7  101.45    6.84
  -3   1   7   93.77   11.44
  -3   1   7   94.49    9.72
  -3   1   7   96.17    6.00
  -3   1   7  102.61    6.72
  -3   1   7   91.77    6.12
  -3   1   7  103.05    6.80
   2  -1  -7   22.28    2.56
   2  -1  -7   29.32    6.68
   2  -1  -7   23.44    3.00
   2  -1  -7   22.68    2.76
   2  -1  -7   18.72    4.76
  -2   1   7   23.04    2.12
  -2   1   7   25.48    2.80
  -2   1   7   26.40    3.24
  -2   1   7   20.72    4.88
  -2   1   7   29.56    6.56
  -2   1   7   21.76    2.84
   1  -1  -7  253.35   13.72
   1  -1  -7  266.51   18.92
   1  -1  -7  301.87   18.16
   1  -1  -7  292.15   14.24
   1  -1  -7  257.27   13.64
  -1   1   7  263.35   13.80
  -1   1   7  207.18   16.72
  -1   1   7  240.06   13.40
  -1   1   7  251.95   13.72
  -1   1   7  252.07   14.20
   0  -1  -7    0.20    1.04
   0  -1  -7   -0.24    0.40
   0  -1  -7   -0.32    0.36
   0  -1  -7   -0.24    2.40
   0   1   7    0.08    2.44
   0   1   7    0.40    0.40
   0   1   7   -0.24    0.92
   0   1   7    0.04    0.56
   0   1   7   -0.16    0.24
  -1  -1  -7   -0.40    0.32
  -1  -1  -7    0.48    0.36
  -1  -1  -7    1.32    0.60
   1   1   7    1.36    0.72
   1   1   7    1.12    1.00
   1   1   7    1.68    1.64
   1   1   7    0.72    0.40
   1   1   7   -1.28    0.88
   1   1   7    1.12    0.56
   1   1   7   -1.68    2.12
  -2  -1  -7   37.64    2.96
  -2  -1  -7   41.92    2.80
  -2  -1  -7   37.80    2.76
  -2  -1  -7   42.28    2.48
   2   1   7   40.20    2.92
   2   1   7   38.16    2.64
   2   1   7   48.64    7.12
   2   1   7   46.76    6.44
   2   1   7   37.56    3.12
   2   1   7   36.12    3.88
   2   1   7   40.48    4.64
  -3  -1  -7   70.89    4.72
  -3  -1  -7   74.09    4.16
  -3  -1  -7   72.97    4.52
  -3  -1  -7   76.37    4.20
  -3  -1  -7   80.57    4.64
   3   1   7   76.17    4.96
   3   1   7   76.41    6.92
   3   1   7   78.57    8.72
   3   1   7   92.73    8.00
   3   1   7   89.09    6.64
   3   1   7   74.77    4.60
   3   1   7   76.21    4.48
  -4  -1  -7    6.16    2.68
  -4  -1  -7    8.72    1.08
  -4  -1  -7    8.92    2.48
  -4  -1  -7    7.44    1.20
  -4  -1  -7    7.20    1.08
   4   1   7    8.32    2.60
   4   1   7    6.72    1.36
   4   1   7    8.24    1.12
   4   1   7    8.20    1.24
  -5  -1  -7   50.05    6.04
  -5  -1  -7   45.36    6.00
  -5  -1  -7   45.88    3.12
  -5  -1  -7   46.24    3.08
   5   1   7   43.44    6.32
   5   1   7   48.36    2.88
   5   1   7   42.68    3.24
   5   1   7   43.20    6.96
   5   1   7   42.76    3.44
  -6  -1  -7  121.81    6.88
  -6  -1  -7  134.81    6.96
  -6  -1  -7  123.81    9.56
  -6  -1  -7  125.17   10.76
  -6  -1  -7  122.81    7.12
   6   1   7  125.17    6.36
   6   1   7   98.13    9.84
   6   1   7  119.17    7.28
   6   1   7  105.85   11.80
   6   1   7  118.97    7.36
  -7  -1  -7   31.92    2.44
  -7  -1  -7   30.48    2.76
  -7  -1  -7   27.12    6.52
  -7  -1  -7   32.84    2.40
   7   1   7   22.80    3.00
   7   1   7   35.00    5.08
   7   1   7   30.12    8.00
   6  -2  -7    5.44    1.96
   6  -2  -7   -9.40    8.00
   6  -2  -7    2.24    1.96
  -6   2   7    0.80    0.72
  -6   2   7    0.76    7.28
  -6   2   7    2.92    1.00
  -6   2   7    1.52    1.04
   5  -2  -7  196.82   16.80
   5  -2  -7  175.34   18.64
   5  -2  -7  184.74   11.84
   5  -2  -7  183.86   11.84
   5  -2  -7  190.26   11.00
  -5   2   7  177.54   10.48
  -5   2   7  187.86   12.64
  -5   2   7  201.54   18.92
  -5   2   7  191.78   16.12
  -5   2   7  197.18   11.12
   4  -2  -7  559.86   35.72
   4  -2  -7  523.93   28.12
   4  -2  -7  500.77   32.76
   4  -2  -7  553.06   28.32
   4  -2  -7  515.29   27.28
  -4   2   7  485.77   32.44
  -4   2   7  558.18   26.96
  -4   2   7  534.45   27.04
  -4   2   7  522.05   27.60
  -4   2   7  529.77   28.16
  -4   2   7  526.81   35.04
   3  -2  -7   75.05   10.08
   3  -2  -7   59.45    4.72
   3  -2  -7   62.97    4.84
   3  -2  -7   48.00    8.80
   3  -2  -7   58.77    4.24
  -3   2   7   43.08    9.00
  -3   2   7   54.13    3.88
  -3   2   7   64.65    4.72
  -3   2   7   56.53    4.64
  -3   2   7   61.57    4.16
  -3   2   7   49.96    8.28
   2  -2  -7  459.61   29.04
   2  -2  -7  449.52   27.40
   2  -2  -7  449.04   23.44
  -2   2   7  460.65   27.80
  -2   2   7  407.40   28.44
  -2   2   7  450.41   23.40
  -2   2   7  439.40   23.28
  -2   2   7  446.56   22.84
   1  -2  -7   27.64    6.24
   1  -2  -7   24.24    5.00
   1  -2  -7   17.12    2.12
   1  -2  -7   22.68    2.44
   1  -2  -7   22.12    2.68
   1  -2  -7   16.92    2.20
  -1   2   7   24.60    2.96
  -1   2   7   18.88    2.32
  -1   2   7   22.28    4.76
  -1   2   7   21.60    1.84
  -1   2   7   20.52    2.00
  -1   2   7   21.24    5.36
   0  -2  -7  244.70   16.68
   0  -2  -7  218.62   12.32
   0  -2  -7  250.71   15.48
   0  -2  -7  198.14   11.40
   0  -2  -7  212.46   11.56
   0   2   7  210.58   11.84
   0   2   7  207.34   11.16
   0   2   7  207.18   11.80
   0   2   7  194.46   14.60
   0   2   7  193.82   15.56
  -1  -2  -7   42.72    3.52
  -1  -2  -7   49.72    3.32
  -1  -2  -7   49.68    3.52
  -1  -2  -7   49.16    3.44
   1   2   7   49.84    3.40
   1   2   7   55.13    7.24
   1   2   7   60.81    7.24
   1   2   7   49.76    3.12
   1   2   7   43.24    3.56
   1   2   7   44.00    5.08
   1   2   7   45.04    4.52
  -2  -2  -7  542.17   27.48
   2   2   7  542.81   30.16
   2   2   7  593.66   31.80
   2   2   7  526.13   32.48
  -3  -2  -7  100.33    8.92
  -3  -2  -7  113.93    6.80
  -3  -2  -7  118.73    6.64
   3   2   7  111.41    6.48
   3   2   7  131.81    8.92
   3   2   7  120.53    7.08
   3   2   7  124.53    6.68
   3   2   7  121.69    9.44
  -4  -2  -7   49.08    5.16
  -4  -2  -7   54.05    6.20
  -4  -2  -7   51.41    3.56
  -4  -2  -7   53.45    3.48
  -4  -2  -7   54.89    3.52
  -4  -2  -7   56.21    3.52
   4   2   7   44.48    6.80
   4   2   7   53.57    3.84
   4   2   7   64.37    6.04
   4   2   7   48.16    3.40
   4   2   7   50.93    3.32
  -5  -2  -7  280.03   14.92
  -5  -2  -7  287.19   14.88
  -5  -2  -7  314.51   18.04
  -5  -2  -7  282.95   18.64
  -5  -2  -7  291.99   15.04
  -5  -2  -7  291.55   14.88
   5   2   7  282.43   15.32
   5   2   7  284.71   15.08
   5   2   7  280.07   19.76
   5   2   7  297.03   14.60
   5   2   7  253.03   18.20
  -6  -2  -7   50.21    3.76
  -6  -2  -7   52.85    5.60
  -6  -2  -7   50.69    3.52
  -6  -2  -7   61.61    7.24
  -6  -2  -7   49.40    3.28
  -6  -2  -7   48.52    3.52
   6   2   7   51.21    3.92
   6   2   7   50.77    3.08
   6   2   7   57.33    4.48
  -7  -2  -7    9.00    4.20
  -7  -2  -7   12.24    1.76
  -7  -2  -7   13.48    2.08
  -7  -2  -7   14.16    1.76
   7   2   7   14.32    2.20
   7   2   7   11.12    6.40
   6  -3  -7   20.20    3.52
   6  -3  -7   13.76    3.08
  -6   3   7    8.72    9.68
  -6   3   7   21.72    2.52
  -6   3   7   19.24    2.28
   5  -3  -7    9.20    2.44
   5  -3  -7   11.48    2.04
   5  -3  -7   13.84    7.80
   5  -3  -7   11.64    2.72
  -5   3   7    0.20    6.08
  -5   3   7   12.88    1.72
  -5   3   7   12.52    4.76
  -5   3   7   11.92    1.96
  -5   3   7   11.28    1.68
   4  -3  -7  637.78   33.44
   4  -3  -7  660.75   41.32
   4  -3  -7  611.90   42.80
   4  -3  -7  669.19   33.72
   4  -3  -7  665.55   32.68
  -4   3   7  656.87   40.56
  -4   3   7  628.74   32.12
  -4   3   7  573.66   34.48
  -4   3   7  671.23   31.96
  -4   3   7  591.22   37.84
   3  -3  -7   10.96    2.08
   3  -3  -7    9.64    3.44
   3  -3  -7   13.04    5.20
   3  -3  -7    6.00    1.40
   3  -3  -7    6.72    1.76
  -3   3   7    8.08    1.28
  -3   3   7   10.52    3.60
  -3   3   7    8.68    4.84
  -3   3   7    8.08    1.40
  -3   3   7    9.16    1.96
  -3   3   7    6.64    1.56
   2  -3  -7  309.67   21.28
   2  -3  -7  295.67   15.28
   2  -3  -7  296.91   15.92
   2  -3  -7  295.31   15.80
   2  -3  -7  300.91   15.44
   2  -3  -7  313.55   19.80
  -2   3   7  282.07   15.72
  -2   3   7  253.67   15.44
  -2   3   7  285.31   19.64
  -2   3   7  265.35   15.00
  -2   3   7  274.67   14.76
   1  -3  -7   35.92    2.92
   1  -3  -7   34.44    3.00
   1  -3  -7   33.96    2.72
   1  -3  -7   34.20    3.08
   1  -3  -7   45.88    6.76
   1  -3  -7   21.44    5.80
  -1   3   7   27.40    3.64
  -1   3   7   42.32    6.84
  -1   3   7   32.16    2.44
  -1   3   7   30.08    3.36
  -1   3   7   34.12    6.76
  -1   3   7   39.16    2.84
   0  -3  -7   33.92    2.64
   0  -3  -7   31.16    2.84
   0  -3  -7   33.84    2.92
   0  -3  -7   40.12    3.00
   0   3   7   30.68    4.92
   0   3   7   29.92    4.28
   0   3   7   40.60    6.24
   0   3   7   35.52    6.44
   0   3   7   33.76    2.48
   0   3   7   39.96    3.20
   0   3   7   35.44    2.72
  -1  -3  -7    5.24    1.12
  -1  -3  -7    2.88    0.88
  -1  -3  -7    4.64    1.00
  -1  -3  -7    3.08    1.08
   1   3   7    2.60    0.72
   1   3   7    4.52    1.20
   1   3   7    1.48    1.48
   1   3   7    6.24    1.84
   1   3   7    2.16    1.72
   1   3   7    2.68    2.36
   1   3   7    3.08    1.36
  -2  -3  -7    9.92    1.36
  -2  -3  -7   10.44    1.64
  -2  -3  -7   10.60    1.52
  -2  -3  -7    9.84    1.44
   2   3   7   12.60    3.36
   2   3   7    6.96    1.48
   2   3   7   10.84    1.32
   2   3   7    9.16    1.32
   2   3   7   12.04    3.20
   2   3   7   14.60    4.52
   2   3   7   13.04    2.76
  -3  -3  -7   15.08    1.76
  -3  -3  -7    9.48    3.36
  -3  -3  -7   18.80    2.08
  -3  -3  -7   16.84    3.48
  -3  -3  -7   14.28    1.96
   3   3   7   16.72    1.60
   3   3   7   23.04    3.92
   3   3   7   16.48    1.52
   3   3   7   20.40    2.52
   3   3   7   24.04    4.36
  -4  -3  -7   23.92    4.08
  -4  -3  -7   19.92    4.44
  -4  -3  -7   23.44    2.16
  -4  -3  -7   24.52    2.04
  -4  -3  -7   22.64    2.08
  -4  -3  -7   23.32    2.16
   4   3   7   24.32    2.72
   4   3   7   24.48    1.96
   4   3   7   22.16    2.08
   4   3   7   26.20    5.32
  -5  -3  -7  190.74   10.16
  -5  -3  -7  197.10   12.96
  -5  -3  -7  197.18   13.92
  -5  -3  -7  185.02   10.08
  -5  -3  -7  195.46   10.04
  -5  -3  -7  173.78   10.24
   5   3   7  174.42   10.16
   5   3   7  185.74    9.76
   5   3   7  153.14   14.44
  -6  -3  -7  371.48   22.44
  -6  -3  -7  348.31   18.08
  -6  -3  -7  338.27   17.44
  -6  -3  -7  344.31   17.72
  -6  -3  -7  334.99   20.76
   6   3   7  343.35   18.08
   6   3   7  338.55   18.00
   6   3   7  298.87   23.56
   6   3   7  301.99   21.96
   6   3   7  344.03   17.16
  -7  -3  -7    1.60    3.64
  -7  -3  -7    1.04    0.80
  -7  -3  -7   -0.28    0.44
  -7  -3  -7    0.20    1.32
  -7  -3  -7    0.40    0.44
   7   3   7    3.68    6.28
   7   3   7    2.48    1.72
   7   3   7   -0.20    0.60
  -8  -3  -7   19.16    6.44
  -8  -3  -7   29.00    3.08
   8   3   7   21.92    3.00
   8   3   7   39.60   10.52
   5  -4  -7  209.22   13.24
   5  -4  -7  219.50   20.08
   5  -4  -7  203.66   12.04
  -5   4   7  198.22   11.28
  -5   4   7  209.74   10.92
  -5   4   7  215.34   11.36
   4  -4  -7    3.88    2.84
   4  -4  -7   -1.20    4.80
   4  -4  -7    3.84    1.20
   4  -4  -7    0.36    1.68
   4  -4  -7    3.72    1.40
  -4   4   7    4.00    0.80
  -4   4   7    3.08    1.00
  -4   4   7    2.76    1.28
  -4   4   7    5.16    1.04
  -4   4   7    4.04    5.00
  -4   4   7    3.04    2.60
   3  -4  -7  100.89    6.84
   3  -4  -7  129.97   12.88
   3  -4  -7  100.41    7.40
   3  -4  -7  108.01    7.28
   3  -4  -7  107.33    6.76
   3  -4  -7  108.21   10.24
  -3   4   7  100.65    7.32
  -3   4   7  104.41    6.04
  -3   4   7  111.13   10.60
  -3   4   7  117.33    6.80
  -3   4   7  109.61    6.52
  -3   4   7  110.33   13.00
   2  -4  -7   61.53    4.32
   2  -4  -7   60.05    4.68
   2  -4  -7   53.73    4.28
   2  -4  -7   81.61    9.56
   2  -4  -7   64.89    5.04
   2  -4  -7   69.01    7.52
  -2   4   7   64.69    4.28
  -2   4   7   60.13    3.80
  -2   4   7   67.73    4.96
  -2   4   7   60.65    4.48
  -2   4   7   60.21    8.68
   1  -4  -7  107.65    6.88
   1  -4  -7  106.61    6.64
   1  -4  -7  109.05    7.28
   1  -4  -7  125.01   10.28
   1  -4  -7  133.61   11.84
   1  -4  -7  124.53    7.24
  -1   4   7  118.21    7.12
  -1   4   7  102.49   11.04
  -1   4   7  104.33    9.84
  -1   4   7  110.29    6.64
  -1   4   7  113.05    6.64
   0  -4  -7   53.21    4.04
   0  -4  -7   52.81    3.84
   0  -4  -7   54.25    3.56
   0  -4  -7   53.37    3.80
   0   4   7   51.21    8.04
   0   4   7   51.97    3.28
   0   4   7   45.20    4.68
   0   4   7   50.53    3.92
   0   4   7   48.72    7.28
   0   4   7   54.61    3.64
   0   4   7   35.56    5.56
  -1  -4  -7  227.30   12.00
  -1  -4  -7  227.66   12.56
  -1  -4  -7  228.02   12.36
  -1  -4  -7  220.10   12.24
   1   4   7  232.46   14.00
   1   4   7  214.54   12.04
   1   4   7  237.34   16.00
   1   4   7  224.38   16.88
   1   4   7  233.90   12.60
  -2  -4  -7   54.25    3.68
  -2  -4  -7   62.45    3.96
  -2  -4  -7   55.21    4.00
   2   4   7   77.89    8.72
   2   4   7   57.01    5.28
   2   4   7   58.21    6.60
   2   4   7   48.72    4.00
   2   4   7   57.49    3.80
   2   4   7   57.53    3.56
   2   4   7   56.05    6.00
  -3  -4  -7    4.32    0.96
  -3  -4  -7    4.64    2.64
  -3  -4  -7    6.36    1.24
  -3  -4  -7    6.00    1.24
  -3  -4  -7    3.16    1.64
   3   4   7    5.88    1.04
   3   4   7    5.48    1.28
   3   4   7    8.76    2.60
   3   4   7    4.88    0.96
   3   4   7    8.16    3.12
  -4  -4  -7   73.81    4.72
  -4  -4  -7   78.33    7.56
  -4  -4  -7   77.49    4.52
  -4  -4  -7   64.69    6.40
  -4  -4  -7   67.25    4.60
   4   4   7   61.61    6.72
   4   4   7   71.53    8.16
   4   4   7   73.85    4.96
   4   4   7   68.37    4.52
   4   4   7   70.57    4.40
  -5  -4  -7  377.64   22.92
  -5  -4  -7  394.48   20.08
  -5  -4  -7  382.80   20.00
  -5  -4  -7  426.76   24.60
  -5  -4  -7  387.76   20.48
  -5  -4  -7  382.04   19.92
   5   4   7  393.92   24.44
   5   4   7  373.80   20.36
   5   4   7  377.20   25.68
  -6  -4  -7   38.00    5.80
  -6  -4  -7   35.84    3.28
  -6  -4  -7   40.08    2.96
  -6  -4  -7   42.36    7.20
  -6  -4  -7   36.04    2.88
   6   4   7   25.16    3.24
   6   4   7   39.08    3.32
   6   4   7   40.56    2.72
   6   4   7   24.80    7.40
   6   4   7   39.56    7.08
  -7  -4  -7    2.32    0.92
  -7  -4  -7    2.20    0.76
  -7  -4  -7   10.12    4.80
  -7  -4  -7    1.92    0.88
  -7  -4  -7    1.80    1.88
   7   4   7    3.16    1.20
   7   4   7   -5.28    6.00
   7   4   7    6.56    3.00
   5  -5  -7  432.76   22.60
   5  -5  -7  418.40   24.60
  -5   5   7  425.04   21.12
  -5   5   7  429.84   21.76
  -5   5   7  417.16   20.92
   4  -5  -7   37.64    3.32
   4  -5  -7   36.44    4.48
   4  -5  -7   43.00    4.80
   4  -5  -7   27.88    9.68
  -4   5   7   42.80    3.12
  -4   5   7   39.56    2.56
  -4   5   7   43.12    2.88
  -4   5   7   46.24   10.20
   3  -5  -7   86.29    6.04
   3  -5  -7   74.85   10.48
   3  -5  -7   94.33   11.24
   3  -5  -7   75.69    5.44
   3  -5  -7   83.33    6.40
   3  -5  -7   81.45    5.48
  -3   5   7   86.41    5.24
  -3   5   7   80.01    4.56
  -3   5   7   76.05    8.68
  -3   5   7   70.01   11.12
   2  -5  -7   10.00    1.96
   2  -5  -7    9.64    1.80
   2  -5  -7    7.72    2.08
   2  -5  -7   16.28    5.52
   2  -5  -7   11.52    1.84
   2  -5  -7   14.20    3.96
  -2   5   7   11.12    5.00
  -2   5   7   10.28    1.20
  -2   5   7   11.12    1.72
  -2   5   7    9.24    1.56
   1  -5  -7    7.12    1.32
   1  -5  -7    5.72    1.48
   1  -5  -7    7.96    1.48
   1  -5  -7    7.00    1.56
  -1   5   7   10.32    3.72
  -1   5   7    4.16    1.00
  -1   5   7    6.60    2.80
  -1   5   7    8.04    1.04
  -1   5   7    9.08    1.68
  -1   5   7    6.36    2.08
   0  -5  -7  156.54    9.40
   0  -5  -7  160.82    8.96
   0  -5  -7  144.89    8.80
   0  -5  -7  152.10    8.48
   0   5   7  170.34   12.64
   0   5   7  144.61    8.04
   0   5   7  152.14    8.92
   0   5   7  150.70    8.52
   0   5   7  149.01   13.36
   0   5   7  141.01   10.16
   0   5   7  157.46   11.20
  -1  -5  -7    5.88    1.24
  -1  -5  -7    4.64    1.12
  -1  -5  -7    4.72    1.00
  -1  -5  -7    3.80    1.28
   1   5   7    2.32    1.64
   1   5   7    5.16    1.04
   1   5   7    5.16    1.04
   1   5   7    6.00    1.32
   1   5   7    4.48    1.72
   1   5   7    4.32    2.20
   1   5   7    2.36    3.00
  -2  -5  -7  220.34   12.36
  -2  -5  -7  234.98   12.60
  -2  -5  -7  227.14   12.16
   2   5   7  220.38   12.24
   2   5   7  220.42   12.04
   2   5   7  247.10   18.24
   2   5   7  232.94   14.56
   2   5   7  282.39   17.40
   2   5   7  225.50   12.76
  -3  -5  -7    5.88    2.72
  -3  -5  -7    6.08    1.36
  -3  -5  -7    5.20    1.96
  -3  -5  -7    2.68    0.88
  -3  -5  -7    4.44    1.00
   3   5   7    3.88    0.92
   3   5   7    3.60    0.92
   3   5   7    5.72    2.00
   3   5   7    3.60    2.28
   3   5   7    4.60    1.24
  -4  -5  -7   25.48    4.56
  -4  -5  -7   27.24    2.28
  -4  -5  -7   27.48    2.52
  -4  -5  -7   25.52    5.16
   4   5   7   24.88    5.84
   4   5   7   30.68    2.36
   4   5   7   24.24    4.84
   4   5   7   26.56    2.40
   4   5   7   24.76    2.96
  -5  -5  -7  720.55   35.72
  -5  -5  -7  710.75   35.16
  -5  -5  -7  727.39   39.72
  -5  -5  -7  723.79   38.52
   5   5   7  598.94   40.48
  -6  -5  -7   11.60    1.68
  -6  -5  -7   17.04    2.64
  -6  -5  -7   10.68    1.80
  -6  -5  -7   15.92    2.04
  -6  -5  -7    8.56    4.12
  -6  -5  -7   13.56    3.40
   6   5   7   12.80    2.12
   6   5   7   12.72    5.96
   6   5   7   10.12    1.88
   6   5   7    6.16    3.32
   6   5   7   12.92    1.72
  -7  -5  -7   18.88    2.36
  -7  -5  -7   19.84    2.96
  -7  -5  -7   18.36    2.28
  -7  -5  -7   20.80    6.00
  -7  -5  -7   16.92    4.12
   7   5   7   13.96    2.28
   4  -6  -7    0.52    0.96
   4  -6  -7    0.48    0.72
   4  -6  -7    0.28    0.52
   4  -6  -7    0.32    0.96
   4  -6  -7   -1.72    6.36
  -4   6   7   -2.52    5.80
   3  -6  -7  186.46   10.44
   3  -6  -7  179.38   11.44
   3  -6  -7  157.42    9.96
   3  -6  -7  183.62   10.80
  -3   6   7  173.38    9.80
  -3   6   7  177.22    8.88
  -3   6   7  180.14    9.08
  -3   6   7  152.78   15.60
   2  -6  -7    0.28    0.44
   2  -6  -7    0.04    0.72
   2  -6  -7   -0.64    0.60
   2  -6  -7    0.00    0.56
  -2   6   7    0.04    0.48
  -2   6   7   -0.12    0.28
  -2   6   7   -2.60    2.28
  -2   6   7   -0.20    0.40
  -2   6   7    0.36    1.72
  -2   6   7    0.72    1.08
  -2   6   7   -0.64    4.24
   1  -6  -7   21.20    2.36
   1  -6  -7   20.52    3.04
   1  -6  -7   24.24    2.96
   1  -6  -7   16.16    2.44
  -1   6   7   17.64    1.52
  -1   6   7   20.68    2.32
  -1   6   7   20.56    3.60
  -1   6   7   21.36    4.92
  -1   6   7   11.96    4.96
  -1   6   7   23.48    2.44
  -1   6   7   16.44    3.80
   0  -6  -7    0.48    0.68
   0  -6  -7    0.16    0.48
   0  -6  -7   -0.04    0.60
   0  -6  -7    0.12    0.56
   0   6   7    0.72    0.44
   0   6   7   -1.20    0.88
   0   6   7    0.28    0.60
   0   6   7   -2.04    3.04
   0   6   7    0.40    0.48
  -1  -6  -7  154.30    8.68
  -1  -6  -7  146.53    8.36
  -1  -6  -7  141.73    9.28
  -1  -6  -7  149.69    8.84
   1   6   7  146.01    8.80
   1   6   7  156.74   11.36
   1   6   7  155.14   10.52
   1   6   7  167.30   12.60
   1   6   7  144.33    8.48
  -2  -6  -7    0.68    0.68
  -2  -6  -7    0.52    0.52
  -2  -6  -7    0.88    0.68
   2   6   7    6.20    4.28
   2   6   7    0.20    1.16
   2   6   7    0.92    2.16
   2   6   7   -0.04    0.60
   2   6   7    0.08    0.44
   2   6   7    1.40    0.68
   2   6   7    3.00    2.40
  -3  -6  -7   -0.44    0.36
  -3  -6  -7    0.64    0.52
  -3  -6  -7    0.24    0.60
  -3  -6  -7   -0.80    0.76
   3   6   7   -0.56    2.60
   3   6   7   -0.04    0.48
   3   6   7    0.16    0.40
   3   6   7    0.04    1.24
   3   6   7   -0.08    0.48
  -4  -6  -7  377.16   19.04
  -4  -6  -7  386.40   19.48
  -4  -6  -7  392.44   22.48
  -4  -6  -7  374.16   23.36
   4   6   7  341.51   24.24
   4   6   7  384.00   19.72
   4   6   7  365.16   19.28
   4   6   7  359.76   19.12
   4   6   7  338.95   22.88
  -5  -6  -7  343.59   18.76
  -5  -6  -7  353.52   22.08
  -5  -6  -7  383.08   23.76
   5   6   7  350.36   19.36
   5   6   7  362.56   25.36
   5   6   7  375.32   18.88
   5   6   7  368.76   24.00
   5   6   7  367.80   20.00
  -6  -6  -7    3.88    1.56
  -6  -6  -7    1.20    0.84
  -6  -6  -7    4.32    1.16
  -6  -6  -7    4.12    2.32
  -6  -6  -7    1.96    3.84
   6   6   7    8.76    1.80
   6   6   7    1.04    2.00
   6   6   7    4.16    0.96
   6   6   7    4.44    4.92
   6   6   7    3.28    1.12
  -7  -6  -7   31.36    5.08
  -7  -6  -7   20.56    4.60
  -7  -6  -7   27.68    3.04
  -7  -6  -7   35.44    7.88
  -7  -6  -7   33.96    2.84
   7   6   7   24.36    6.20
   7   6   7   28.00    3.56
   7   6   7   21.84    9.48
   4  -7  -7   -0.16    0.64
   4  -7  -7   -0.72    0.60
   4  -7  -7    0.04    0.60
   4  -7  -7    0.44    1.04
  -4   7   7   -0.12    0.40
  -4   7   7    0.88    1.36
  -4   7   7    1.68    4.32
   3  -7  -7    1.00    0.80
   3  -7  -7    0.08    0.56
   3  -7  -7    0.24    1.08
  -3   7   7   -0.44    0.24
  -3   7   7    1.44    3.60
  -3   7   7   -3.48    5.16
  -3   7   7    0.04    0.96
   2  -7  -7   15.68    2.16
   2  -7  -7   19.04    3.24
   2  -7  -7   15.80    2.32
   2  -7  -7   14.72    2.36
  -2   7   7   21.68    4.68
  -2   7   7   17.64    3.48
  -2   7   7    9.44    6.24
   1  -7  -7  176.54    9.84
   1  -7  -7  170.02    9.88
   1  -7  -7  158.46    9.28
   1  -7  -7  161.10   10.60
  -1   7   7  159.42    8.64
  -1   7   7  170.70   14.84
  -1   7   7  174.06   11.48
  -1   7   7  167.86   12.08
  -1   7   7  159.74    8.40
  -1   7   7  157.90   12.96
   0  -7  -7   10.76    2.36
   0  -7  -7   10.24    1.84
   0  -7  -7   14.20    2.16
   0  -7  -7   12.24    1.76
   0   7   7   10.40    3.20
   0   7   7   11.80    3.36
   0   7   7   13.44    5.24
   0   7   7   13.76    1.80
   0   7   7   13.48    2.80
   0   7   7   13.08    1.40
  -1  -7  -7  133.25    8.84
  -1  -7  -7  133.33    7.64
  -1  -7  -7  130.73    8.16
  -1  -7  -7  130.73    7.92
   1   7   7  146.89   11.76
   1   7   7  133.89    7.92
   1   7   7  130.41    7.36
   1   7   7  142.13   13.36
  -2  -7  -7   26.80    2.84
  -2  -7  -7   22.40    2.36
  -2  -7  -7   21.96    2.72
   2   7   7   22.40    2.72
   2   7   7   19.40    4.88
   2   7   7   22.92    6.48
   2   7   7   22.32    4.16
   2   7   7   28.84    5.68
   2   7   7   17.92    2.12
  -3  -7  -7   19.56    2.52
  -3  -7  -7   21.40    4.76
  -3  -7  -7   15.92    2.00
  -3  -7  -7   18.92    2.36
  -3  -7  -7   14.80    3.44
   3   7   7   19.12    4.96
   3   7   7   22.76    2.48
   3   7   7   19.48    5.00
   3   7   7   21.68    2.36
   3   7   7   18.64    2.48
  -4  -7  -7  640.38   31.68
  -4  -7  -7  653.03   36.28
  -4  -7  -7  569.54   33.60
  -4  -7  -7  651.35   34.92
   4   7   7  628.62   31.44
   4   7   7  588.86   35.76
   4   7   7  573.18   37.00
   4   7   7  626.34   31.32
  -5  -7  -7   34.00    3.20
  -5  -7  -7   37.04    7.32
  -5  -7  -7   37.60    3.20
  -5  -7  -7   37.52    3.00
  -5  -7  -7   36.68    5.88
   5   7   7   44.40    5.00
   5   7   7   41.24    3.56
   5   7   7   37.08    3.24
   5   7   7   33.52    6.64
   5   7   7   27.12    8.08
  -6  -7  -7    7.88    1.40
  -6  -7  -7    4.72    3.00
  -6  -7  -7    4.08    4.48
  -6  -7  -7   10.76    2.24
  -6  -7  -7    8.80    1.68
   6   7   7    7.24    3.84
   6   7   7    6.36    1.64
   6   7   7    1.72    5.52
  -7  -7  -7   50.93    3.96
  -7  -7  -7   47.32    9.52
  -7  -7  -7   54.73    8.40
  -7  -7  -7   43.24    3.72
   7   7   7   47.00    9.44
   7   7   7   31.44    9.52
   7   7   7   56.45    4.52
   3  -8  -7   10.32    1.76
   3  -8  -7    8.44    2.16
   3  -8  -7    9.40    1.84
   3  -8  -7   10.72    2.24
  -3   8   7    4.48    3.92
  -3   8   7    8.64    1.48
   2  -8  -7   20.56    2.60
   2  -8  -7   23.04    3.00
   2  -8  -7   22.72    3.60
   2  -8  -7   22.64    2.96
  -2   8   7   25.00    2.36
  -2   8   7   17.92    4.76
  -2   8   7   22.64    3.72
  -2   8   7   12.56    6.28
   1  -8  -7   30.00    4.08
   1  -8  -7   27.16    3.24
   1  -8  -7   28.24    2.60
   1  -8  -7   33.24    3.80
  -1   8   7   27.44    4.28
  -1   8   7   31.00    2.72
  -1   8   7   32.64    5.68
   0  -8  -7  109.01    6.60
   0  -8  -7  102.89    7.60
   0  -8  -7  110.01    6.44
   0  -8  -7  102.81    6.80
   0   8   7  100.93    6.44
   0   8   7  103.25    5.36
   0   8   7   97.45    5.28
   0   8   7   89.93   10.92
   0   8   7  108.01    8.28
   0   8   7  100.61    9.08
   0   8   7   88.13    9.24
  -1  -8  -7    5.76    1.32
  -1  -8  -7    5.64    1.48
  -1  -8  -7    7.96    1.36
  -1  -8  -7    7.00    2.00
   1   8   7    1.44    4.36
   1   8   7    8.68    3.20
   1   8   7    8.52    1.60
   1   8   7    7.04    1.08
   1   8   7    5.60    1.12
   1   8   7    6.76    2.28
   1   8   7    2.20    3.44
  -2  -8  -7    3.36    1.08
  -2  -8  -7    4.60    1.24
  -2  -8  -7    3.84    1.40
  -2  -8  -7    3.04    0.84
   2   8   7    2.40    2.28
   2   8   7    3.88    1.12
   2   8   7    2.32    2.28
   2   8   7    1.04    4.40
   2   8   7    0.80    3.96
   2   8   7    2.80    0.80
  -3  -8  -7  122.49    7.20
  -3  -8  -7  110.81    9.48
  -3  -8  -7  120.37    8.16
  -3  -8  -7  121.73    7.76
  -3  -8  -7  126.77   11.20
   3   8   7  126.25    7.32
   3   8   7  139.13    7.88
   3   8   7  126.57    7.52
   3   8   7  108.01   11.64
   3   8   7  115.61   10.40
  -4  -8  -7  269.55   19.28
  -4  -8  -7  269.07   15.12
  -4  -8  -7  293.35   18.40
  -4  -8  -7  290.67   15.00
  -4  -8  -7  266.71   14.52
   4   8   7  260.51   15.24
   4   8   7  273.43   14.84
   4   8   7  265.95   14.88
   4   8   7  281.03   21.36
   4   8   7  265.67   19.20
  -5  -8  -7    6.52    1.52
  -5  -8  -7    5.64    2.36
  -5  -8  -7   11.88    4.88
  -5  -8  -7    5.88    1.24
   5   8   7    7.96    1.80
   5   8   7    3.52    5.96
   5   8   7    9.56    3.44
   5   8   7    6.16    1.56
  -6  -8  -7   91.09   11.12
  -6  -8  -7   71.93    7.92
  -6  -8  -7   87.49    5.48
  -6  -8  -7   72.45    5.48
   6   8   7   70.81   10.80
   6   8   7   73.41    5.68
   6   8   7   61.01   13.00
   2  -9  -7   57.81    5.72
   1  -9  -7   16.16    2.16
   1  -9  -7   13.68    3.96
   1  -9  -7   16.64    2.76
  -1   9   7   10.52    4.64
  -1   9   7   14.44    3.12
   0  -9  -7   -0.28    0.56
   0  -9  -7    0.08    0.68
   0  -9  -7   -0.04    0.52
   0  -9  -7    2.60    1.56
   0   9   7    0.08    3.80
   0   9   7    0.20    1.20
   0   9   7    0.76    5.08
  -1  -9  -7   21.20    2.44
  -1  -9  -7   30.64    4.36
  -1  -9  -7   24.44    3.16
   1   9   7   10.56    6.08
   1   9   7   22.48    4.48
  -2  -9  -7    9.96    1.96
  -2  -9  -7    8.04    1.40
  -2  -9  -7    6.48    1.44
  -2  -9  -7    6.88    1.88
   2   9   7    8.80    1.24
   2   9   7   11.80    3.24
   2   9   7    9.56    1.48
   2   9   7    9.12    4.96
  -3  -9  -7  328.91   17.88
  -3  -9  -7  332.27   18.28
  -3  -9  -7  335.87   17.52
   3   9   7  343.47   17.84
   3   9   7  330.31   17.52
  -4  -9  -7   13.92    3.68
  -4  -9  -7    4.84    4.60
  -4  -9  -7   11.72    2.16
  -4  -9  -7   12.80    1.88
   4   9   7   14.84    7.40
   4   9   7   16.24    2.20
   4   9   7   12.96    4.20
  -5  -9  -7   81.29    6.00
  -5  -9  -7   80.01   11.48
  -5  -9  -7   82.37    8.40
   5   9   7   83.21   13.56
   5   9   7   79.65    5.84
   5   9   7   90.97    6.12
   0 -10  -7   10.16    2.68
   0  10   7    8.20    5.80
  -1 -10  -7    4.96    1.28
  -1 -10  -7    5.28    1.20
  -1 -10  -7    7.56    1.80
  -1 -10  -7    7.00    2.04
   1  10   7    3.52    2.36
   1  10   7    7.28    5.96
  -2 -10  -7   35.20    4.00
  -2 -10  -7   30.04    2.64
  -2 -10  -7   31.28    4.48
   2  10   7   21.56    7.52
   2  10   7   27.32    5.40
  -3 -10  -7   37.88    3.64
  -3 -10  -7   37.16    3.00
   3  10   7   26.84    6.08
   3  10   7   35.88    2.80
   3  10   7   31.16    8.36
   3  10   7   39.40    2.76
   2   6  -8   12.28    4.24
   2   6  -8    1.64    8.12
  -2  -6   8   17.36    2.64
  -2  -6   8   20.00    3.12
  -2  -6   8   23.92    7.92
   1   6  -8   46.80    7.44
   1   6  -8   53.41   10.04
  -1  -6   8   44.52    9.00
  -1  -6   8   51.81    7.76
  -1  -6   8   38.32    3.56
  -1  -6   8   48.68    5.16
  -1  -6   8   48.04    3.60
   0  -6   8   22.12    2.64
   0  -6   8   17.60    3.92
   0  -6   8   20.12    3.08
   0  -6   8   23.12    8.04
   0  -6   8   20.00    1.84
   1  -6   8  119.65   10.88
   1  -6   8  103.05    8.32
   1  -6   8  116.85    8.24
   1  -6   8  116.57    6.84
   3   5  -8   23.72    2.64
   3   5  -8   20.56    1.88
  -3  -5   8   27.88    9.44
  -3  -5   8   28.48    6.44
  -3  -5   8   17.92    3.12
  -3  -5   8   28.32    3.48
   2   5  -8   80.33   12.20
   2   5  -8   49.88    8.48
   2   5  -8   63.01    3.72
   2   5  -8   63.57    3.60
  -2  -5   8   58.85    4.60
  -2  -5   8   60.37   11.56
  -2  -5   8   62.01    4.60
  -2  -5   8   48.96    4.80
  -2  -5   8   64.65    9.40
   1   5  -8  118.97   13.20
   1   5  -8   92.37    9.28
  -1  -5   8   91.97    6.08
  -1  -5   8  103.65    7.00
  -1  -5   8   87.81    6.16
  -1  -5   8  104.53   11.96
  -1  -5   8   93.21    9.40
   0   5  -8  202.66   13.68
   0  -5   8  178.90    9.96
   0  -5   8  169.62    9.36
   0  -5   8  154.82   15.16
   0  -5   8  170.70   13.16
   0  -5   8  173.54   11.20
   1  -5   8   12.48    2.12
   1  -5   8   10.36    3.00
   1  -5   8    9.60    2.96
   1  -5   8   10.20    1.56
   1  -5   8   12.08    5.08
   2  -5   8   67.25    4.20
   2  -5   8   60.05    5.76
   2  -5   8   71.81    6.04
   2  -5   8   53.41    7.64
   2  -5   8   66.61    4.80
   3  -5   8   -1.52    3.20
   3  -5   8    0.56    0.76
   3  -5   8    0.16    0.76
   3  -5   8   -0.08    0.64
   3  -5   8    2.56    2.44
   3  -5   8    0.48    0.52
   4   4  -8   74.73   15.08
   4   4  -8   76.13    5.00
   4   4  -8   80.73    5.80
   4   4  -8   63.29   11.24
  -4  -4   8   85.05   15.20
  -4  -4   8   68.69    5.80
  -4  -4   8   71.29    6.08
  -4  -4   8   94.65   13.24
   3   4  -8    4.08    6.96
   3   4  -8   10.00    1.52
   3   4  -8    9.16    3.68
   3   4  -8   10.36    1.92
  -3  -4   8    8.64    2.16
  -3  -4   8   14.80    2.48
  -3  -4   8   12.96    4.20
  -3  -4   8   13.00    2.48
  -3  -4   8   11.08    6.84
   2   4  -8   25.24    2.08
   2   4  -8   27.08    9.36
   2   4  -8   23.44    2.60
  -2  -4   8   27.12    3.76
  -2  -4   8   33.72    4.12
  -2  -4   8   32.92    6.68
  -2  -4   8   26.96    2.64
  -2  -4   8   21.96    7.88
   1   4  -8   11.36    5.20
   1   4  -8   13.48    3.80
   1   4  -8   11.96    1.32
   1   4  -8   11.04    1.20
  -1  -4   8   11.36    2.24
  -1  -4   8   10.76    1.84
  -1  -4   8    3.12    4.44
  -1  -4   8   11.60    3.60
  -1  -4   8   14.76    1.96
   0   4  -8  247.30   17.00
   0  -4   8  227.74   16.96
   0  -4   8  250.91   12.80
   0  -4   8  247.26   13.36
   0  -4   8  252.99   19.00
   0  -4   8  252.63   14.12
   1  -4   8   20.24    4.28
   1  -4   8   27.08    2.24
   1  -4   8   19.44    6.04
   1  -4   8   23.04    2.92
   2  -4   8   34.76    4.36
   2  -4   8   27.28    2.28
   2  -4   8   28.28    6.36
   2  -4   8   27.92    2.76
   2  -4   8   31.60    3.40
   2  -4   8   28.52    5.04
   3  -4   8    4.16    0.88
   3  -4   8    3.80    2.64
   3  -4   8    5.56    1.28
   3  -4   8    6.08    2.12
   3  -4   8    5.28    1.32
   4  -4   8   22.88    3.72
   4  -4   8   23.28    5.64
   4  -4   8   24.12    1.92
   4  -4   8   21.84    2.16
   4  -4   8   22.48    2.68
   4  -4   8   28.56    4.76
   5   3  -8   94.61    7.08
   5   3  -8   98.57    6.32
   5   3  -8   83.25   16.28
  -5  -3   8   84.89   13.08
  -5  -3   8   96.33   16.08
   4   3  -8   57.17    9.88
   4   3  -8   53.61    4.08
   4   3  -8   58.77   12.84
   4   3  -8   57.73    4.88
  -4  -3   8   67.37   12.32
  -4  -3   8   56.09    5.04
  -4  -3   8   52.49    9.40
  -4  -3   8   55.61    4.84
   3   3  -8   49.68    4.24
   3   3  -8   55.97    9.48
  -3  -3   8   50.49    8.52
  -3  -3   8   48.36    4.08
  -3  -3   8   57.33    4.88
  -3  -3   8   49.72   10.04
  -3  -3   8   52.65    4.40
  -3  -3   8   52.85    4.36
   2   3  -8  147.77    8.28
   2   3  -8  140.77   12.88
   2   3  -8  150.62    8.80
   2   3  -8  126.49   14.52
  -2  -3   8  157.10   15.36
  -2  -3   8  134.61    9.40
  -2  -3   8  162.86   13.52
  -2  -3   8  159.82    9.00
  -2  -3   8  151.30    8.92
   1   3  -8  624.58   37.32
   1   3  -8  585.10   35.16
   1   3  -8  601.62   30.00
  -1  -3   8  575.26   35.32
  -1  -3   8  613.42   30.48
  -1  -3   8  560.02   36.92
  -1  -3   8  623.50   31.36
   0   3  -8  113.05   11.20
   0   3  -8  101.93    9.20
   0   3  -8   95.49    5.32
   0  -3   8   92.97    5.92
   0  -3   8   95.61   10.80
   0  -3   8   96.29    6.60
   0  -3   8   98.33    5.48
   0  -3   8   92.77    6.40
   0  -3   8   99.05    9.32
   1  -3   8   67.89    4.44
   1  -3   8   76.05    7.60
   1  -3   8   70.93    5.04
   1  -3   8   63.69    9.44
   1  -3   8   68.37    4.92
   2  -3   8    4.16    3.92
   2  -3   8    4.44    2.36
   2  -3   8    4.60    1.24
   2  -3   8    3.36    0.96
   2  -3   8    2.48    0.72
   3  -3   8   85.21    7.12
   3  -3   8   80.97    9.36
   3  -3   8   70.45    4.44
   3  -3   8   80.25    5.04
   3  -3   8   62.89    6.84
   3  -3   8   72.21    5.00
   3  -3   8   73.69    5.84
   4  -3   8  179.66   14.68
   4  -3   8  185.82   10.44
   4  -3   8  185.54    9.80
   4  -3   8  184.74   13.12
   4  -3   8  171.78   12.84
   4  -3   8  193.74   10.24
   5  -3   8  371.12   24.20
   5  -3   8  343.43   16.96
   5  -3   8  299.51   22.24
   5  -3   8  315.95   20.16
   5  -3   8  351.80   17.96
   5  -3   8  314.27   16.92
   5   2  -8   72.13   12.20
   5   2  -8   81.69    6.72
   5   2  -8   90.57   16.48
   5   2  -8   95.13    6.20
  -5  -2   8   80.09   12.44
  -5  -2   8   86.41   15.52
  -5  -2   8  110.77    7.48
   4   2  -8    6.92    1.40
   4   2  -8    6.52    5.72
   4   2  -8    4.28    1.40
   4   2  -8    8.48    3.96
   4   2  -8    4.96    1.72
  -4  -2   8    4.32    6.48
  -4  -2   8   -0.88    1.72
  -4  -2   8    3.20    1.16
  -4  -2   8    6.08    2.16
  -4  -2   8    2.00    1.64
  -4  -2   8    1.12    1.12
   3   2  -8    9.52    2.00
   3   2  -8   10.60    1.72
   3   2  -8   10.44    6.76
   3   2  -8    6.20    3.32
   3   2  -8    8.80    1.80
  -3  -2   8    8.56    1.88
  -3  -2   8    8.72    5.84
  -3  -2   8   11.96    2.12
  -3  -2   8    5.68    3.36
  -3  -2   8   10.88    2.32
   2   2  -8   36.44    3.20
   2   2  -8   31.28    6.40
   2   2  -8   40.36    8.28
   2   2  -8   33.44    2.80
   2   2  -8   37.24    3.12
  -2  -2   8   34.80    6.88
  -2  -2   8   47.56    9.52
  -2  -2   8   30.36    2.92
  -2  -2   8   36.88    3.16
  -2  -2   8   36.96    4.28
   1   2  -8  249.94   13.56
   1   2  -8  243.34   19.40
   1   2  -8  264.55   13.88
   1   2  -8  238.54   17.80
  -1  -2   8  258.59   13.76
  -1  -2   8  264.83   20.32
  -1  -2   8  277.75   18.92
  -1  -2   8  277.59   14.84
  -1  -2   8  260.83   13.96
  -1  -2   8  254.07   14.32
   0   2  -8   95.65   10.56
   0   2  -8   91.85    5.28
   0   2  -8  104.05    9.36
   0   2  -8   87.45    5.28
   0  -2   8   92.21    5.16
   0  -2   8   93.25    6.28
   0  -2   8   88.41    8.80
   0  -2   8   89.77    5.56
   0  -2   8   81.09    5.88
   0  -2   8   93.09   10.40
  -1   2  -8   17.40    1.40
   1  -2   8   16.44    3.48
   1  -2   8   17.32    2.36
   1  -2   8   14.76    3.76
   1  -2   8   13.20    4.92
   1  -2   8   16.52    2.32
   1  -2   8   13.32    2.72
   1  -2   8   16.72    1.96
  -2   2  -8    6.28    0.56
  -2   2  -8    5.24    0.60
   2  -2   8    6.04    4.08
   2  -2   8    6.44    4.44
   2  -2   8    5.60    1.40
   2  -2   8    8.08    2.84
   2  -2   8    5.88    2.12
   2  -2   8    9.28    1.32
   2  -2   8    7.16    1.32
   3  -2   8   64.45    6.68
   3  -2   8   62.49    3.92
   3  -2   8   53.33    8.32
   3  -2   8   69.89    4.44
   3  -2   8   61.61    4.48
   4  -2   8    4.32    4.40
   4  -2   8    0.76    1.52
   4  -2   8    5.12    4.44
   4  -2   8    0.08    0.44
   4  -2   8    0.12    0.60
   4  -2   8   -0.20    0.52
   4  -2   8    0.52    0.52
   5  -2   8   49.56    8.64
   5  -2   8   52.81    3.32
   5  -2   8   54.97    6.16
   5  -2   8   50.97    3.44
   5  -2   8   46.16    5.72
   5  -2   8   55.45    7.84
   6  -2   8   65.41    4.76
   6  -2   8   72.49   10.60
   6  -2   8   69.25    4.60
   5   1  -8   42.04    4.96
   5   1  -8   29.52    7.36
   5   1  -8   33.08   11.08
   5   1  -8   27.16    3.32
  -5  -1   8   34.32    3.88
  -5  -1   8   19.40    5.72
  -5  -1   8   30.68    9.52
  -5  -1   8   31.84    4.20
   4   1  -8    0.20    0.76
   4   1  -8   -1.56    5.80
   4   1  -8    1.28    0.88
   4   1  -8   -0.04    0.72
  -4  -1   8    1.52    1.00
  -4  -1   8   -1.08    0.72
  -4  -1   8    2.48    1.28
  -4  -1   8    5.32    2.72
  -4  -1   8    0.08    0.64
  -4  -1   8    6.96    6.44
   3   1  -8   -2.64    4.88
   3   1  -8    4.88    1.80
   3   1  -8    8.64    3.64
   3   1  -8    7.80    1.76
   3   1  -8    9.84    1.76
  -3  -1   8    5.48    3.04
  -3  -1   8    8.60    1.80
  -3  -1   8   15.20    6.48
  -3  -1   8   10.28    2.32
   2   1  -8  588.90   37.40
   2   1  -8  660.39   39.92
   2   1  -8  646.10   32.80
  -2  -1   8  622.98   39.68
  -2  -1   8  672.27   34.20
  -2  -1   8  634.74   32.68
  -2  -1   8  638.26   38.08
  -2  -1   8  640.94   32.56
  -2  -1   8  642.26   32.36
   1   1  -8   34.16    7.40
   1   1  -8   30.20    2.52
   1   1  -8   31.08    2.80
   1   1  -8   30.16    2.52
   1   1  -8   34.08    7.04
  -1  -1   8   31.56    2.60
  -1  -1   8   27.36    2.52
  -1  -1   8   31.08    7.28
  -1  -1   8   22.96    3.24
  -1  -1   8   34.44    2.96
  -1  -1   8   32.40    6.40
   0   1  -8    6.28    1.16
   0   1  -8    7.00    2.64
   0   1  -8    3.00    3.64
   0   1  -8    5.48    1.00
   0   1  -8    5.20    1.12
   0  -1   8    5.56    1.00
   0  -1   8    5.16    1.40
   0  -1   8    5.88    1.12
   0  -1   8    2.76    3.28
   0  -1   8    2.16    0.92
   0  -1   8    5.00    2.48
  -1   1  -8    1.32    0.60
  -1   1  -8    0.72    0.52
   1  -1   8    0.76    0.60
   1  -1   8    0.56    0.76
   1  -1   8    0.68    1.08
   1  -1   8    0.32    0.60
   1  -1   8    2.52    3.28
   1  -1   8   -1.16    1.56
   1  -1   8    1.48    1.68
  -2   1  -8   38.24    2.48
  -2   1  -8   35.40    2.52
   2  -1   8   39.44    3.24
   2  -1   8   36.56    2.96
   2  -1   8   34.48    2.64
   2  -1   8   42.84    5.00
   2  -1   8   36.72    6.16
   2  -1   8   36.24    6.96
   2  -1   8   37.56    4.04
  -3   1  -8  247.34   12.60
  -3   1  -8  250.79   12.72
   3  -1   8  259.51   13.76
   3  -1   8  278.87   15.40
   3  -1   8  278.63   16.16
   3  -1   8  248.94   13.40
   3  -1   8  217.34   16.32
   3  -1   8  249.78   13.04
   3  -1   8  226.58   17.72
   4  -1   8  485.25   28.48
   4  -1   8  489.81   24.16
   4  -1   8  471.45   24.76
   5  -1   8   32.60    5.76
   5  -1   8   35.36    2.48
   5  -1   8   39.44    7.96
   5  -1   8   45.44    7.00
   5  -1   8   34.16    2.64
   5  -1   8   45.56    5.36
   6  -1   8   19.36    6.00
   6  -1   8   21.08    4.92
   6  -1   8   17.40    1.20
   6  -1   8   22.20    7.20
   6  -1   8   18.20    2.36
   6  -1   8   18.44    2.40
   6   0  -8   32.92    4.68
   6   0  -8   25.96    7.16
   6   0  -8   31.92    3.68
   6   0  -8   17.12   11.20
  -6   0   8   44.32    8.88
  -6   0   8   22.40   11.32
  -6   0   8   39.72    5.68
   5   0  -8   49.08    4.48
   5   0  -8   31.60    7.72
   5   0  -8   54.85   13.16
   5   0  -8   41.84    3.64
  -5   0   8   30.04    7.44
  -5   0   8   43.56    3.72
  -5   0   8   30.56    9.80
   4   0  -8   12.12    6.08
   4   0  -8   10.76    2.20
   4   0  -8   11.64    1.96
   4   0  -8   20.08    5.80
   4   0  -8   15.08    2.60
  -4   0   8   15.60    2.24
  -4   0   8   19.04    3.04
  -4   0   8    8.92    6.48
  -4   0   8   13.28    4.56
  -4   0   8   10.48    2.28
   3   0  -8  234.30   20.28
   3   0  -8  231.06   13.52
   3   0  -8  227.38   16.00
   3   0  -8  227.50   13.08
   3   0  -8  250.87   18.64
  -3   0   8  220.46   19.56
  -3   0   8  241.82   18.48
  -3   0   8  239.18   13.32
  -3   0   8  252.23   13.80
  -3   0   8  250.67   14.08
   2   0  -8  189.26   11.32
   2   0  -8  217.30   15.88
   2   0  -8  200.18   11.12
   2   0  -8  168.90   16.32
   2   0  -8  200.30   10.92
  -2   0   8  180.82   16.76
  -2   0   8  211.58   11.84
  -2   0   8  189.94   11.32
  -2   0   8  194.82   11.12
  -2   0   8  194.18   11.12
  -2   0   8  180.30   15.16
   1   0  -8  117.17    7.08
   1   0  -8  122.93    7.48
   1   0  -8  112.61   11.72
   1   0  -8  129.77   11.08
   1   0  -8  112.93    7.08
  -1   0   8  112.13   12.12
  -1   0   8  128.41    7.16
  -1   0   8  126.29    7.20
  -1   0   8  124.93   11.20
  -1   0   8  133.25    8.04
  -1   0   8  107.93    7.24
   0   0  -8  670.23   38.92
   0   0  -8  719.15   40.04
   0   0   8  641.82   37.40
   0   0   8  596.34   38.44
  -1   0  -8    5.64    0.80
  -1   0  -8    6.00    1.12
  -1   0  -8    4.88    1.04
   1   0   8    6.80    1.16
   1   0   8    5.48    1.32
   1   0   8    4.04    1.76
   1   0   8    4.88    2.28
   1   0   8    2.60    3.32
   1   0   8    7.12    2.60
   1   0   8    5.44    1.16
  -2   0  -8   -0.04    0.44
  -2   0  -8    0.60    0.48
   2   0   8   -1.04    0.68
   2   0   8   -2.36    1.40
   2   0   8    0.16    0.48
   2   0   8   -0.36    0.56
   2   0   8   -0.40    0.80
   2   0   8    2.68    3.12
   2   0   8    0.00    0.36
  -3   0  -8  124.41    6.76
  -3   0  -8  126.61    6.92
   3   0   8  120.17    7.48
   3   0   8  118.69    8.80
   3   0   8  144.45   10.92
   3   0   8  123.25    9.56
   3   0   8  134.65   12.08
   3   0   8  114.61    6.80
   4   0   8  671.47   38.80
   4   0   8  623.14   36.12
   4   0   8  697.75   37.40
   4   0   8  628.70   35.20
  -5   0  -8   45.24    2.84
  -5   0  -8   44.88    2.96
   5   0   8   33.64    5.48
   5   0   8   55.01    7.80
   5   0   8   54.09    8.84
   5   0   8   44.76    3.20
   5   0   8   39.76    3.48
   5   0   8   49.40    3.00
  -6   0  -8   13.52    1.08
  -6   0  -8   14.24    1.20
  -6   0  -8   13.00    4.96
   6   0   8   12.80    1.88
   6   0   8   13.28    1.04
   6   0   8   10.24    1.76
   6   0   8   12.12    5.00
  -7   0  -8   40.80    2.76
   7   0   8   37.48    3.40
   6  -1  -8   21.80    2.92
   6  -1  -8   10.52   12.48
   6  -1  -8   16.44    3.24
  -6   1   8   21.04    2.72
  -6   1   8   16.28    2.76
   5  -1  -8   27.12    3.36
   5  -1  -8   35.80    4.56
  -5   1   8   22.72    6.92
  -5   1   8   26.28    3.04
  -5   1   8   32.44   10.68
   4  -1  -8   39.64    3.76
   4  -1  -8   28.92    6.80
   4  -1  -8   35.68    9.52
   4  -1  -8   37.80    3.32
  -4   1   8   31.96    8.16
  -4   1   8   34.76    4.12
  -4   1   8   32.64    7.08
   3  -1  -8  438.00   22.24
   3  -1  -8  414.52   27.64
   3  -1  -8  391.40   29.00
   3  -1  -8  434.16   22.72
  -3   1   8  415.72   21.96
  -3   1   8  447.52   23.04
  -3   1   8  411.48   29.36
  -3   1   8  407.56   28.40
  -3   1   8  438.64   22.80
  -3   1   8  419.32   22.20
   2  -1  -8  142.61    8.68
   2  -1  -8  132.97   13.72
   2  -1  -8  140.45   12.36
   2  -1  -8  146.05    8.40
   2  -1  -8  145.49    8.88
  -2   1   8  140.09    8.96
  -2   1   8  135.69    8.52
  -2   1   8  144.21    8.44
  -2   1   8  151.14   14.64
  -2   1   8  139.13   12.48
  -2   1   8  137.33    8.12
   1  -1  -8  143.89    8.80
   1  -1  -8  139.57    8.40
   1  -1  -8  144.73   12.16
   1  -1  -8  151.10   13.88
   1  -1  -8  147.05    8.60
  -1   1   8  144.65    8.48
  -1   1   8  147.45   12.48
  -1   1   8  154.02   14.16
  -1   1   8  145.17    8.28
  -1   1   8  153.26    8.68
  -1   1   8  150.10    9.16
   0  -1  -8  101.37   10.60
   0  -1  -8  101.93    5.84
   0  -1  -8   86.85    5.80
   0  -1  -8  112.53    9.56
   0  -1  -8   90.85    6.00
   0   1   8  102.29    5.76
   0   1   8   88.33    9.88
   0   1   8  103.13    6.12
   0   1   8  101.61    6.56
   0   1   8   90.57    5.68
   0   1   8   84.65    8.80
  -1  -1  -8    2.88    0.84
  -1  -1  -8    4.56    0.88
  -1  -1  -8    2.28    0.76
   1   1   8    6.76    3.76
   1   1   8    2.68    0.84
   1   1   8    6.24    2.40
   1   1   8    4.44    1.76
   1   1   8    1.48    0.92
   1   1   8    2.92    0.76
  -2  -1  -8  140.93    8.20
  -2  -1  -8  141.13    7.68
   2   1   8  142.57    8.36
   2   1   8  152.82   10.88
   2   1   8  156.66    8.12
   2   1   8  145.09   12.88
   2   1   8  164.94   10.40
   2   1   8  148.05    8.80
   2   1   8  147.37   11.76
   3   1   8  433.48   24.56
   3   1   8  396.12   21.08
   3   1   8  399.28   21.76
   3   1   8  450.12   25.96
   3   1   8  433.68   27.24
   3   1   8  422.00   23.64
  -4  -1  -8    0.40    0.48
  -4  -1  -8    0.08    0.28
  -4  -1  -8    0.20    0.32
  -4  -1  -8   -0.28    0.36
   4   1   8    3.56    2.52
   4   1   8   -0.16    0.36
   4   1   8   -3.00    3.00
   4   1   8    0.44    0.44
   4   1   8    0.08    0.60
   4   1   8   -1.32    0.88
   4   1   8    1.24    1.60
  -5  -1  -8  200.70   13.76
  -5  -1  -8  225.34   15.32
  -5  -1  -8  206.38   10.68
  -5  -1  -8  207.46   10.92
  -5  -1  -8  212.10   11.08
   5   1   8  205.22   10.80
   5   1   8  202.66   11.60
   5   1   8  198.90   11.12
  -6  -1  -8   24.56    5.48
  -6  -1  -8   27.24    2.20
  -6  -1  -8   25.72    2.08
  -6  -1  -8   18.88    3.96
  -6  -1  -8   26.40    2.12
   6   1   8   27.48    1.84
   6   1   8   17.20    6.12
   6   1   8   24.20    2.76
   6   1   8   24.00    2.88
  -7  -1  -8   36.88    7.08
  -7  -1  -8   40.04    2.88
  -7  -1  -8   42.64    2.88
  -7  -1  -8   41.96    3.12
   7   1   8   26.76    7.92
   7   1   8   37.20    3.48
   5  -2  -8    0.96    1.20
   5  -2  -8    2.72    6.80
   5  -2  -8    0.80    0.88
   5  -2  -8   -0.96    1.64
  -5   2   8    0.96    7.08
  -5   2   8   -0.20    0.72
  -5   2   8    1.20    0.76
  -5   2   8    0.64    2.00
   4  -2  -8  251.19   13.84
   4  -2  -8  235.18   14.48
   4  -2  -8  218.58   18.64
   4  -2  -8  259.83   14.68
   4  -2  -8  255.51   21.52
  -4   2   8  264.83   22.12
  -4   2   8  229.70   14.44
  -4   2   8  264.87   14.32
  -4   2   8  253.11   13.60
  -4   2   8  216.78   18.48
   3  -2  -8  114.97   13.48
   3  -2  -8  111.53    7.24
   3  -2  -8  112.69   11.12
   3  -2  -8  122.93    9.32
  -3   2   8  113.09    7.16
  -3   2   8  123.61    7.88
  -3   2   8  126.33    7.92
  -3   2   8  103.09   11.04
  -3   2   8  118.45    6.96
  -3   2   8  113.85   13.52
   2  -2  -8  150.30   14.12
   2  -2  -8  127.13    8.28
   2  -2  -8  139.21    8.60
   2  -2  -8  136.73    8.08
  -2   2   8  129.73    7.68
  -2   2   8  134.33    8.56
  -2   2   8  125.69   11.80
  -2   2   8  159.98   14.60
  -2   2   8  138.17    8.08
  -2   2   8  130.09    8.32
   1  -2  -8 1061.91   54.09
   1  -2  -8 1003.98   55.33
  -1   2   8  905.69   53.45
  -1   2   8  954.94   55.41
   0  -2  -8  276.19   18.76
   0  -2  -8  230.86   12.60
   0  -2  -8  240.46   12.80
   0  -2  -8  218.50   12.44
   0  -2  -8  232.46   12.76
   0  -2  -8  248.74   16.72
   0   2   8  228.26   12.56
   0   2   8  239.30   12.24
[truncated: 126,256 more chars]
