# Supplementary material for: An Efficient One-Step Reaction for the Preparation of Advanced Fused Bistetrazole-Based Primary Explosives
Source: ACS Cent Sci. 2023 Mar 16;9(4):742–7. doi: 10.1021/acscentsci.3c00219 (PMC10141573; doi:10.1021/acscentsci.3c00219)
Supplement: Supplementary file 4 — oc3c00219_si_006.cif [file oc3c00219_si_006.cif]

data_mo_20220616_zh_nlg_hw_2_0m
_audit_creation_date               2022-06-17
_audit_creation_method
;
Olex2 1.5
(compiled 2022.04.07 svn.rca3783a0 for OlexSys, GUI svn.r6498)
;
_shelx_SHELXL_version_number       '2018/3'
_audit_contact_author_address      ?
_audit_contact_author_email        ?
_audit_contact_author_name         ''
_audit_contact_author_phone        ?
_publ_contact_author_id_orcid      ?
_publ_section_references
;
Dolomanov, O.V., Bourhis, L.J., Gildea, R.J, Howard, J.A.K. & Puschmann, H.
 (2009), J. Appl. Cryst. 42, 339-341.

Sheldrick, G.M. (2015). Acta Cryst. A71, 3-8.

Sheldrick, G.M. (2015). Acta Cryst. C71, 3-8.
;
_chemical_name_common              ?
_chemical_name_systematic          ?
_chemical_formula_moiety           'C4 H N12 O2, H5 N2'
_chemical_formula_sum              'C4 H6 N14 O2'
_chemical_formula_weight           282.23
_chemical_melting_point            ?
loop_
  _atom_type_symbol
  _atom_type_description
  _atom_type_scat_dispersion_real
  _atom_type_scat_dispersion_imag
  _atom_type_scat_source
 'C' 'C' 0.0033 0.0016 'International Tables Vol C Tables 4.2.6.8 and 6.1.1.4'
 'H' 'H' 0.0000 0.0000 'International Tables Vol C Tables 4.2.6.8 and 6.1.1.4'
 'N' 'N' 0.0061 0.0033 'International Tables Vol C Tables 4.2.6.8 and 6.1.1.4'
 'O' 'O' 0.0106 0.0060 'International Tables Vol C Tables 4.2.6.8 and 6.1.1.4'

_shelx_space_group_comment
;
The symmetry employed for this shelxl refinement is uniquely defined
by the following loop, which should always be used as a source of
symmetry information in preference to the above space-group names.
They are only intended as comments.
;
_space_group_crystal_system        'monoclinic'
_space_group_IT_number             15
_space_group_name_H-M_alt          'C 1 2/c 1'
_space_group_name_Hall             '-C 2yc'
loop_
  _space_group_symop_operation_xyz
 'x, y, z'
 '-x, y, -z+1/2'
 'x+1/2, y+1/2, z'
 '-x+1/2, y+1/2, -z+1/2'
 '-x, -y, -z'
 'x, -y, z-1/2'
 '-x+1/2, -y+1/2, -z'
 'x+1/2, -y+1/2, z-1/2'

_cell_length_a                     13.9583(7)
_cell_length_b                     6.2279(4)
_cell_length_c                     24.6373(15)
_cell_angle_alpha                  90
_cell_angle_beta                   99.268(2)
_cell_angle_gamma                  90
_cell_volume                       2113.8(2)
_cell_formula_units_Z              8
_cell_measurement_reflns_used      2463
_cell_measurement_temperature      193.00
_cell_measurement_theta_max        26.472
_cell_measurement_theta_min        3.155
_shelx_estimated_absorpt_T_max     0.983
_shelx_estimated_absorpt_T_min     0.978
_exptl_absorpt_coefficient_mu      0.147
_exptl_absorpt_correction_T_max    0.7456
_exptl_absorpt_correction_T_min    0.6631
_exptl_absorpt_correction_type     multi-scan
_exptl_absorpt_process_details
;
SADABS-2016/2 (Bruker,2016/2) was used for absorption correction.
wR2(int) was 0.1561 before and 0.0743 after correction.
The Ratio of minimum to maximum transmission is 0.8894.
The \l/2 correction factor is Not present.
;
_exptl_absorpt_special_details     ?
_exptl_crystal_colour              ?
_exptl_crystal_density_diffrn      1.774
_exptl_crystal_density_meas        ?
_exptl_crystal_density_method      ?
_exptl_crystal_description         block
_exptl_crystal_F_000               1152
_exptl_crystal_size_max            0.15
_exptl_crystal_size_mid            0.13
_exptl_crystal_size_min            0.12
_exptl_transmission_factor_max     ?
_exptl_transmission_factor_min     ?
_diffrn_reflns_av_R_equivalents    0.0956
_diffrn_reflns_av_unetI/netI       0.0472
_diffrn_reflns_Laue_measured_fraction_full  0.999
_diffrn_reflns_Laue_measured_fraction_max  0.998
_diffrn_reflns_limit_h_max         18
_diffrn_reflns_limit_h_min         -15
_diffrn_reflns_limit_k_max         8
_diffrn_reflns_limit_k_min         -8
_diffrn_reflns_limit_l_max         31
_diffrn_reflns_limit_l_min         -31
_diffrn_reflns_number              21630
_diffrn_reflns_point_group_measured_fraction_full  0.999
_diffrn_reflns_point_group_measured_fraction_max  0.998
_diffrn_reflns_theta_full          25.242
_diffrn_reflns_theta_max           27.486
_diffrn_reflns_theta_min           3.156
_diffrn_ambient_temperature        193.00
_diffrn_detector_area_resol_mean   ?
_diffrn_measured_fraction_theta_full  0.999
_diffrn_measured_fraction_theta_max  0.998
_diffrn_measurement_device_type    'Bruker D8 VENTURE'
_diffrn_measurement_method         '\f and \w scans'
_diffrn_radiation_type             MoK\a
_diffrn_radiation_wavelength       0.71073
_diffrn_source                     ?
_diffrn_source_current             1.4
_diffrn_source_power               0.07
_diffrn_source_voltage             50.0
_diffrn_standards_number           0
_reflns_Friedel_coverage           0.000
_reflns_Friedel_fraction_full      .
_reflns_Friedel_fraction_max       .
_reflns_number_gt                  1798
_reflns_number_total               2410
_reflns_special_details
;
 Reflections were merged by SHELXL according to the crystal
 class for the calculation of statistics and refinement.
 
 _reflns_Friedel_fraction is defined as the number of unique
 Friedel pairs measured divided by the number that would be
 possible theoretically, ignoring centric projections and
 systematic absences.
;
_reflns_threshold_expression       'I > 2\s(I)'
_computing_cell_refinement         'SAINT V8.40B (?, 2016)'
_computing_data_collection         ?
_computing_data_reduction          'SAINT V8.40B (?, 2016)'
_computing_molecular_graphics      'Olex2 1.5 (Dolomanov et al., 2009)'
_computing_publication_material    'Olex2 1.5 (Dolomanov et al., 2009)'
_computing_structure_refinement    'SHELXL 2018/3 (Sheldrick, 2015)'
_computing_structure_solution      'SHELXT 2018/2 (Sheldrick, 2018)'
_refine_diff_density_max           0.694
_refine_diff_density_min           -0.379
_refine_diff_density_rms           0.074
_refine_ls_extinction_coef         .
_refine_ls_extinction_method       none
_refine_ls_goodness_of_fit_ref     1.066
_refine_ls_hydrogen_treatment      mixed
_refine_ls_matrix_type             full
_refine_ls_number_parameters       201
_refine_ls_number_reflns           2410
_refine_ls_number_restraints       0
_refine_ls_R_factor_all            0.0777
_refine_ls_R_factor_gt             0.0555
_refine_ls_restrained_S_all        1.066
_refine_ls_shift/su_max            0.001
_refine_ls_shift/su_mean           0.000
_refine_ls_structure_factor_coef   Fsqd
_refine_ls_weighting_details      
 'w=1/[\s^2^(Fo^2^)+(0.0512P)^2^+5.6803P] where P=(Fo^2^+2Fc^2^)/3'
_refine_ls_weighting_scheme        calc
_refine_ls_wR_factor_gt            0.1285
_refine_ls_wR_factor_ref           0.1449
_refine_special_details            ?
_olex2_refinement_description
;
1.a Ternary CH refined with riding coordinates:
 C2(H2)
;
_atom_sites_solution_hydrogens     mixed
_atom_sites_solution_primary       dual
_atom_sites_solution_secondary     ?
loop_
  _atom_site_label
  _atom_site_type_symbol
  _atom_site_fract_x
  _atom_site_fract_y
  _atom_site_fract_z
  _atom_site_U_iso_or_equiv
  _atom_site_adp_type
  _atom_site_occupancy
  _atom_site_site_symmetry_order
  _atom_site_calc_flag
  _atom_site_refinement_flags_posn
  _atom_site_refinement_flags_adp
  _atom_site_refinement_flags_occupancy
  _atom_site_disorder_assembly
  _atom_site_disorder_group
 O1 O 0.72476(12) 1.0128(3) 0.53023(7) 0.0278(4) Uani 1 1 d . . . . .
 O2 O 0.60108(12) 0.7941(3) 0.50949(7) 0.0296(5) Uani 1 1 d . . . . .
 N1 N 0.85961(15) 0.9462(4) 0.62463(9) 0.0276(5) Uani 1 1 d . . . . .
 N2 N 0.92810(17) 0.9125(4) 0.67025(10) 0.0373(6) Uani 1 1 d . . . . .
 N3 N 0.91439(17) 0.7343(4) 0.69396(10) 0.0362(6) Uani 1 1 d . . . . .
 N4 N 0.83313(15) 0.6485(3) 0.66420(8) 0.0242(5) Uani 1 1 d . . . . .
 N5 N 0.77689(17) 0.4362(4) 0.73291(9) 0.0317(5) Uani 1 1 d . . . . .
 N6 N 0.84427(18) 0.3600(4) 0.76704(9) 0.0332(5) Uani 1 1 d . . . . .
 N7 N 0.8974(2) 0.2949(5) 0.80244(10) 0.0464(7) Uani 1 1 d . . . . .
 N8 N 0.71164(15) 0.4018(3) 0.63918(8) 0.0213(4) Uani 1 1 d . . . . .
 N9 N 0.65831(16) 0.2210(3) 0.64151(9) 0.0277(5) Uani 1 1 d . . . . .
 N10 N 0.58704(16) 0.2370(4) 0.60162(9) 0.0294(5) Uani 1 1 d . . . . .
 N11 N 0.59092(15) 0.4230(3) 0.57218(8) 0.0249(5) Uani 1 1 d . . . . .
 N12 N 0.67891(14) 0.8447(3) 0.54022(8) 0.0214(4) Uani 1 1 d . . . . .
 C1 C 0.80055(17) 0.7789(4) 0.62148(9) 0.0194(5) Uani 1 1 d . . . . .
 C2 C 0.80019(18) 0.4370(4) 0.67805(10) 0.0250(5) Uani 1 1 d . . . . .
 H2 H 0.849843 0.324947 0.673931 0.030 Uiso 1 1 calc R U . . .
 C3 C 0.67025(16) 0.5237(4) 0.59617(9) 0.0187(5) Uani 1 1 d . . . . .
 C4 C 0.71476(16) 0.7219(4) 0.58434(9) 0.0193(5) Uani 1 1 d . . . . .
 N13 N 0.91083(16) 0.2324(3) 0.54259(8) 0.0210(4) Uani 1 1 d . . . . .
 H13A H 0.879(2) 0.120(6) 0.5542(14) 0.044(9) Uiso 1 1 d . . . . .
 H13B H 0.867(3) 0.307(6) 0.5142(15) 0.052(10) Uiso 1 1 d . . . . .
 H13C H 0.961(3) 0.188(6) 0.5276(13) 0.045(10) Uiso 1 1 d . . . . .
 N14 N 0.94014(18) 0.3686(4) 0.58930(10) 0.0292(5) Uani 1 1 d . . . . .
 H14A H 0.984(3) 0.291(6) 0.6116(15) 0.050(10) Uiso 1 1 d . . . . .
 H14B H 0.969(3) 0.474(6) 0.5786(14) 0.045(10) Uiso 1 1 d . . . . .

loop_
  _atom_site_aniso_label
  _atom_site_aniso_U_11
  _atom_site_aniso_U_22
  _atom_site_aniso_U_33
  _atom_site_aniso_U_23
  _atom_site_aniso_U_13
  _atom_site_aniso_U_12
 O1 0.0213(9) 0.0265(9) 0.0344(10) 0.0150(8) 0.0012(7) -0.0051(7)
 O2 0.0190(8) 0.0399(11) 0.0272(9) 0.0107(8) -0.0045(7) -0.0057(8)
 N1 0.0238(10) 0.0243(11) 0.0318(12) 0.0063(9) -0.0036(8) -0.0085(9)
 N2 0.0326(13) 0.0349(13) 0.0393(14) 0.0090(11) -0.0097(10) -0.0164(11)
 N3 0.0317(12) 0.0355(13) 0.0356(13) 0.0083(11) -0.0122(10) -0.0149(10)
 N4 0.0242(11) 0.0199(10) 0.0254(11) 0.0047(8) -0.0054(8) -0.0056(8)
 N5 0.0332(12) 0.0351(13) 0.0256(11) 0.0038(10) 0.0014(9) 0.0000(10)
 N6 0.0411(13) 0.0297(12) 0.0265(12) 0.0029(10) -0.0015(10) -0.0012(10)
 N7 0.0574(17) 0.0493(17) 0.0281(13) 0.0038(12) -0.0067(12) 0.0128(14)
 N8 0.0231(10) 0.0150(10) 0.0247(10) 0.0026(8) 0.0000(8) -0.0060(8)
 N9 0.0308(12) 0.0168(10) 0.0345(12) 0.0020(9) 0.0022(9) -0.0087(9)
 N10 0.0298(12) 0.0245(11) 0.0324(12) -0.0012(9) 0.0008(9) -0.0106(9)
 N11 0.0241(11) 0.0236(11) 0.0257(11) -0.0003(8) 0.0004(8) -0.0089(8)
 N12 0.0158(9) 0.0244(10) 0.0237(10) 0.0054(8) 0.0019(7) -0.0005(8)
 C1 0.0212(11) 0.0152(11) 0.0210(11) 0.0023(9) 0.0010(9) -0.0018(9)
 C2 0.0267(13) 0.0192(12) 0.0268(13) 0.0060(10) -0.0027(10) -0.0033(10)
 C3 0.0194(11) 0.0184(11) 0.0175(11) -0.0006(9) 0.0007(8) -0.0007(9)
 C4 0.0205(11) 0.0161(11) 0.0209(11) 0.0014(9) 0.0026(9) -0.0032(9)
 N13 0.0200(10) 0.0212(10) 0.0211(10) 0.0035(8) 0.0009(8) -0.0042(9)
 N14 0.0325(12) 0.0263(12) 0.0279(12) -0.0039(10) 0.0021(9) -0.0103(10)

_geom_special_details
;
 All esds (except the esd in the dihedral angle between two l.s. planes)
 are estimated using the full covariance matrix.  The cell esds are taken
 into account individually in the estimation of esds in distances, angles
 and torsion angles; correlations between esds in cell parameters are only
 used when they are defined by crystal symmetry.  An approximate (isotropic)
 treatment of cell esds is used for estimating esds involving l.s. planes.
;
loop_
  _geom_bond_atom_site_label_1
  _geom_bond_atom_site_label_2
  _geom_bond_distance
  _geom_bond_site_symmetry_2
  _geom_bond_publ_flag
 O1 N12 1.272(3) . ?
 O2 N12 1.260(3) . ?
 N1 N2 1.369(3) . ?
 N1 C1 1.323(3) . ?
 N2 N3 1.283(3) . ?
 N3 N4 1.357(3) . ?
 N4 C1 1.349(3) . ?
 N4 C2 1.454(3) . ?
 N5 N6 1.250(3) . ?
 N5 C2 1.440(3) . ?
 N6 N7 1.125(3) . ?
 N8 N9 1.356(3) . ?
 N8 C2 1.453(3) . ?
 N8 C3 1.355(3) . ?
 N9 N10 1.285(3) . ?
 N10 N11 1.373(3) . ?
 N11 C3 1.326(3) . ?
 N12 C4 1.357(3) . ?
 C1 C4 1.430(3) . ?
 C2 H2 1.0000 . ?
 C3 C4 1.433(3) . ?
 N13 H13A 0.91(4) . ?
 N13 H13B 0.97(4) . ?
 N13 H13C 0.88(4) . ?
 N13 N14 1.435(3) . ?
 N14 H14A 0.89(4) . ?
 N14 H14B 0.84(4) . ?

loop_
  _geom_angle_atom_site_label_1
  _geom_angle_atom_site_label_2
  _geom_angle_atom_site_label_3
  _geom_angle
  _geom_angle_site_symmetry_1
  _geom_angle_site_symmetry_3
  _geom_angle_publ_flag
 C1 N1 N2 105.9(2) . . ?
 N3 N2 N1 111.7(2) . . ?
 N2 N3 N4 105.5(2) . . ?
 N3 N4 C2 119.9(2) . . ?
 C1 N4 N3 109.4(2) . . ?
 C1 N4 C2 130.4(2) . . ?
 N6 N5 C2 111.9(2) . . ?
 N7 N6 N5 171.4(3) . . ?
 N9 N8 C2 120.78(19) . . ?
 C3 N8 N9 109.30(19) . . ?
 C3 N8 C2 129.9(2) . . ?
 N10 N9 N8 105.4(2) . . ?
 N9 N10 N11 112.22(19) . . ?
 C3 N11 N10 105.36(19) . . ?
 O1 N12 C4 119.14(19) . . ?
 O2 N12 O1 120.11(19) . . ?
 O2 N12 C4 120.7(2) . . ?
 N1 C1 N4 107.4(2) . . ?
 N1 C1 C4 133.1(2) . . ?
 N4 C1 C4 119.5(2) . . ?
 N4 C2 H2 111.0 . . ?
 N5 C2 N4 110.5(2) . . ?
 N5 C2 N8 108.7(2) . . ?
 N5 C2 H2 111.0 . . ?
 N8 C2 N4 104.45(18) . . ?
 N8 C2 H2 111.0 . . ?
 N8 C3 C4 119.8(2) . . ?
 N11 C3 N8 107.7(2) . . ?
 N11 C3 C4 132.5(2) . . ?
 N12 C4 C1 122.4(2) . . ?
 N12 C4 C3 122.2(2) . . ?
 C1 C4 C3 115.4(2) . . ?
 H13A N13 H13B 108(3) . . ?
 H13A N13 H13C 111(3) . . ?
 H13B N13 H13C 107(3) . . ?
 N14 N13 H13A 107(2) . . ?
 N14 N13 H13B 111(2) . . ?
 N14 N13 H13C 112(2) . . ?
 N13 N14 H14A 105(2) . . ?
 N13 N14 H14B 108(2) . . ?
 H14A N14 H14B 107(3) . . ?

loop_
  _geom_torsion_atom_site_label_1
  _geom_torsion_atom_site_label_2
  _geom_torsion_atom_site_label_3
  _geom_torsion_atom_site_label_4
  _geom_torsion
  _geom_torsion_site_symmetry_1
  _geom_torsion_site_symmetry_2
  _geom_torsion_site_symmetry_3
  _geom_torsion_site_symmetry_4
  _geom_torsion_publ_flag
 O1 N12 C4 C1 2.5(3) . . . . ?
 O1 N12 C4 C3 -176.1(2) . . . . ?
 O2 N12 C4 C1 -177.3(2) . . . . ?
 O2 N12 C4 C3 4.1(4) . . . . ?
 N1 N2 N3 N4 -1.5(3) . . . . ?
 N1 C1 C4 N12 2.5(4) . . . . ?
 N1 C1 C4 C3 -178.8(3) . . . . ?
 N2 N1 C1 N4 0.0(3) . . . . ?
 N2 N1 C1 C4 178.4(3) . . . . ?
 N2 N3 N4 C1 1.4(3) . . . . ?
 N2 N3 N4 C2 176.1(2) . . . . ?
 N3 N4 C1 N1 -0.9(3) . . . . ?
 N3 N4 C1 C4 -179.6(2) . . . . ?
 N3 N4 C2 N5 61.7(3) . . . . ?
 N3 N4 C2 N8 178.5(2) . . . . ?
 N4 C1 C4 N12 -179.2(2) . . . . ?
 N4 C1 C4 C3 -0.5(3) . . . . ?
 N6 N5 C2 N4 -99.2(3) . . . . ?
 N6 N5 C2 N8 146.7(2) . . . . ?
 N8 N9 N10 N11 0.3(3) . . . . ?
 N8 C3 C4 N12 176.7(2) . . . . ?
 N8 C3 C4 C1 -2.0(3) . . . . ?
 N9 N8 C2 N4 -177.3(2) . . . . ?
 N9 N8 C2 N5 -59.3(3) . . . . ?
 N9 N8 C3 N11 1.0(3) . . . . ?
 N9 N8 C3 C4 -178.6(2) . . . . ?
 N9 N10 N11 C3 0.3(3) . . . . ?
 N10 N11 C3 N8 -0.8(3) . . . . ?
 N10 N11 C3 C4 178.8(2) . . . . ?
 N11 C3 C4 N12 -2.8(4) . . . . ?
 N11 C3 C4 C1 178.5(3) . . . . ?
 C1 N1 N2 N3 1.0(3) . . . . ?
 C1 N4 C2 N5 -124.9(3) . . . . ?
 C1 N4 C2 N8 -8.1(4) . . . . ?
 C2 N4 C1 N1 -174.8(2) . . . . ?
 C2 N4 C1 C4 6.5(4) . . . . ?
 C2 N8 N9 N10 -178.8(2) . . . . ?
 C2 N8 C3 N11 178.8(2) . . . . ?
 C2 N8 C3 C4 -0.8(4) . . . . ?
 C3 N8 N9 N10 -0.8(3) . . . . ?
 C3 N8 C2 N4 5.1(3) . . . . ?
 C3 N8 C2 N5 123.2(3) . . . . ?

_shelx_res_file
;
TITL mo_20220616_zh_nlg_hw_2_0m_a.res in C2/c
    mo_20220616_zh_nlg_hw_2_0m.res
    created by SHELXL-2018/3 at 12:31:35 on 17-Jun-2022
REM Old TITL mo_20220616_Zh_NLG_HW_2_0m in C2/c
REM SHELXT solution in C2/c: R1 0.157, Rweak 0.005, Alpha 0.021
REM <I/s> 0.269 for 205 systematic absences, Orientation as input
REM Formula found by SHELXT: C17 N2 O
CELL 0.71073 13.9583 6.2279 24.6373 90 99.268 90
ZERR 8 0.0007 0.0004 0.0015 0 0.002 0
LATT 7
SYMM -X,+Y,0.5-Z
SFAC C H N O
UNIT 32 48 112 16

L.S. 4 0 0
PLAN  10
SIZE 0.12 0.13 0.15
TEMP -80.15
CONF
BOND
list 4
fmap 2 53
MORE -1
BOND $H
ACTA
REM <olex2.extras>
REM <HklSrc "%.\\mo_20220616_Zh_NLG_HW_2_0m.hkl">
REM </olex2.extras>

WGHT    0.051200    5.680300
FVAR       0.24754
O1    4    0.724759    1.012846    0.530228    11.00000    0.02133    0.02649 =
         0.03439    0.01499    0.00125   -0.00507
O2    4    0.601085    0.794138    0.509494    11.00000    0.01895    0.03992 =
         0.02722    0.01071   -0.00453   -0.00571
N1    3    0.859613    0.946176    0.624632    11.00000    0.02381    0.02432 =
         0.03184    0.00626   -0.00363   -0.00850
N2    3    0.928096    0.912543    0.670251    11.00000    0.03257    0.03491 =
         0.03934    0.00896   -0.00968   -0.01644
N3    3    0.914388    0.734257    0.693965    11.00000    0.03165    0.03553 =
         0.03557    0.00835   -0.01224   -0.01487
N4    3    0.833127    0.648549    0.664202    11.00000    0.02424    0.01995 =
         0.02540    0.00466   -0.00539   -0.00558
N5    3    0.776887    0.436210    0.732906    11.00000    0.03320    0.03506 =
         0.02562    0.00376    0.00138   -0.00001
N6    3    0.844269    0.360038    0.767040    11.00000    0.04112    0.02972 =
         0.02654    0.00286   -0.00153   -0.00120
N7    3    0.897376    0.294901    0.802441    11.00000    0.05736    0.04931 =
         0.02809    0.00375   -0.00668    0.01276
N8    3    0.711643    0.401787    0.639181    11.00000    0.02307    0.01498 =
         0.02465    0.00255    0.00003   -0.00602
N9    3    0.658307    0.220981    0.641506    11.00000    0.03082    0.01681 =
         0.03453    0.00196    0.00220   -0.00867
N10   3    0.587043    0.236998    0.601625    11.00000    0.02983    0.02449 =
         0.03240   -0.00119    0.00078   -0.01061
N11   3    0.590925    0.423040    0.572183    11.00000    0.02411    0.02360 =
         0.02574   -0.00032    0.00040   -0.00886
N12   3    0.678910    0.844736    0.540219    11.00000    0.01578    0.02439 =
         0.02371    0.00535    0.00191   -0.00048
C1    1    0.800552    0.778873    0.621482    11.00000    0.02125    0.01523 =
         0.02104    0.00231    0.00099   -0.00177
C2    1    0.800187    0.436962    0.678047    11.00000    0.02675    0.01915 =
         0.02680    0.00599   -0.00273   -0.00330
AFIX  13
H2    2    0.849843    0.324947    0.673931    11.00000   -1.20000
AFIX   0
C3    1    0.670253    0.523693    0.596167    11.00000    0.01937    0.01840 =
         0.01746   -0.00056    0.00068   -0.00068
C4    1    0.714757    0.721904    0.584340    11.00000    0.02050    0.01607 =
         0.02093    0.00136    0.00256   -0.00320

N13   3    0.910833    0.232436    0.542595    11.00000    0.01996    0.02123 =
         0.02114    0.00354    0.00085   -0.00416
H13A  2    0.878537    0.119788    0.554229    11.00000    0.04438
H13B  2    0.866660    0.306968    0.514155    11.00000    0.05216
H13C  2    0.960561    0.188160    0.527602    11.00000    0.04466
N14   3    0.940142    0.368593    0.589304    11.00000    0.03245    0.02632 =
         0.02789   -0.00390    0.00212   -0.01034
H14A  2    0.984044    0.291158    0.611556    11.00000    0.04956
H14B  2    0.969462    0.474313    0.578599    11.00000    0.04455
HKLF 4


REM  mo_20220616_zh_nlg_hw_2_0m_a.res in C2/c
REM wR2 = 0.1449, GooF = S = 1.066, Restrained GooF = 1.066 for all data
REM R1 = 0.0555 for 1798 Fo > 4sig(Fo) and 0.0777 for all 2410 data
REM 201 parameters refined using 0 restraints

END

WGHT      0.0512      5.6923

REM Highest difference peak  0.694,  deepest hole -0.379,  1-sigma level  0.074
Q1    1   0.8501  0.3188  0.7026  11.00000  0.05    0.69
Q2    1   0.8944  0.2799  0.7570  11.00000  0.05    0.66
Q3    1   0.6798  0.6620  0.5976  11.00000  0.05    0.36
Q4    1   0.7744  0.5048  0.6991  11.00000  0.05    0.36
Q5    1   0.7968  0.7220  0.6772  11.00000  0.05    0.33
Q6    1   0.7627  0.7196  0.5972  11.00000  0.05    0.29
Q7    1   0.8163  0.5452  0.6602  11.00000  0.05    0.29
Q8    1   0.7020  0.6199  0.5810  11.00000  0.05    0.26
Q9    1   0.8191  0.6743  0.6412  11.00000  0.05    0.24
Q10   1   0.7013  0.4614  0.6168  11.00000  0.05    0.24
;
_shelx_res_checksum                86585
_shelx_hkl_file
;
   4   0   0 2171.28  128.39
   4   0   0 2387.66  143.09
  -4   0   0 2135.39  128.29
  -4   0   0 2190.78  144.59
   6   0   0  506.35   32.30
   8   0   0  609.94   39.30
  10   0   0  263.67   20.50
  10   0   0  284.67   25.70
  12   0   0  120.49   19.10
  12   0   0   97.79   12.80
  14   0   0   49.00    9.10
  14   0   0   41.80    3.10
  14   0   0   38.70    3.30
  14   0   0   29.80   10.60
  16   0   0  176.98   27.80
  16   0   0  162.68   10.50
  16   0   0  163.78   10.40
  16   0   0  159.18   16.10
  -1  -1   0    0.60    1.30
   1  -1   0   -0.90    1.10
  -1  -1   0    2.10    1.40
   1  -1   0   -0.90    1.20
  -1  -1   0    0.10    1.30
   1  -1   0    0.80    1.00
  -1  -1   0    0.10    1.10
   1   1   0   -0.40    1.00
  -1   1   0    1.30    1.30
  -1   1   0    0.30    1.30
  -1   1   0    0.30    0.90
   1   1   0    0.90    1.50
   1   1   0   -0.40    1.00
   1   1   0    0.00    1.20
   3  -1   0  112.99    7.30
   3  -1   0   97.09    7.30
  -3  -1   0  100.79    6.70
  -3  -1   0  101.59    8.80
  -3  -1   0  106.69    6.90
   3  -1   0  110.39    6.80
  -3   1   0  101.89    6.80
  -3   1   0  104.19    6.70
   3   1   0   99.99    8.80
   3   1   0  107.49    7.40
   3   1   0  105.69    7.50
   5  -1   0  442.56   26.60
   5  -1   0  460.05   26.30
  -5  -1   0  479.95   29.60
   5   1   0  458.95   29.70
   5   1   0  399.26   26.20
   5   1   0  444.86   26.70
   7  -1   0   41.50    3.70
  -7  -1   0   47.80    7.10
   7  -1   0   48.20    4.80
   7  -1   0   41.60    3.30
   7   1   0   36.40    6.90
   7   1   0   43.10    3.70
   7   1   0   51.89    4.00
   9  -1   0    6.10    2.60
   9  -1   0    7.30    2.00
   9  -1   0    6.30    1.20
   9  -1   0   15.80    7.10
   9   1   0    4.70    3.30
   9   1   0    9.90    2.10
   9   1   0   10.80    4.30
   9   1   0    7.40    1.50
  11  -1   0   21.00    3.10
  11  -1   0   21.00    4.70
  11  -1   0   17.10    7.40
  11  -1   0   19.70    2.50
  11   1   0   22.10    2.70
  11   1   0   23.00    6.20
  11   1   0   25.30    7.70
  11   1   0   16.50    2.90
  13  -1   0    0.60    1.30
  13  -1   0   -1.70    1.50
  13  -1   0   -1.50    2.90
  13  -1   0   -0.40    0.90
  13   1   0   -2.40    1.60
  13   1   0    1.00    3.20
  13   1   0    1.40    1.50
  13   1   0    0.60    1.20
  15  -1   0   25.20    3.60
  15  -1   0   28.70    6.10
  15  -1   0   25.60    3.40
  15   1   0   27.70    8.20
  15   1   0   20.50    7.80
  15   1   0   26.60    3.90
  15   1   0   26.80    4.20
  17  -1   0   23.70    2.80
  17  -1   0   21.30    3.80
  17  -1   0   24.50    6.00
  17  -1   0   13.80    8.90
  17   1   0   25.20    4.30
  17   1   0   23.60    4.80
  17   1   0    6.10    5.00
  17   1   0   18.80    8.00
   0  -2   0  924.91   57.19
   0  -2   0  936.11   55.19
   0  -2   0  885.41   54.69
   0  -2   0  919.31   55.29
   0   2   0  904.51   55.09
   0   2   0  894.31   54.79
   0   2   0  884.91   55.09
  -2  -2   0  496.05   32.20
   2  -2   0  494.55   30.40
  -2  -2   0  460.35   30.80
  -2  -2   0  473.15   30.60
   2  -2   0  496.45   31.20
   2  -2   0  523.15   31.00
  -2  -2   0  507.55   30.70
   2  -2   0  507.55   35.50
   2   2   0  473.05   30.80
  -2   2   0  498.15   30.80
  -2   2   0  479.65   30.60
   2   2   0  503.65   32.40
   2   2   0  432.66   30.90
  -2   2   0  498.75   30.20
  -4  -2   0 1005.70   57.19
   4  -2   0  907.91   57.69
   4  -2   0  962.00   56.69
  -4  -2   0  961.80   56.89
   4  -2   0  978.00   57.69
  -4   2   0  989.00   56.89
  -4   2   0  939.21   56.59
   4   2   0  928.11   57.69
   4   2   0  928.91   57.89
   6  -2   0   98.99    8.50
   6  -2   0  107.89    8.70
   6  -2   0  108.49    7.40
  -6  -2   0  124.99   11.50
  -6  -2   0  107.99    6.70
  -6   2   0  100.89    6.50
   6   2   0   87.69    8.40
   6   2   0   71.39   10.80
  -6   2   0  106.69    6.40
   6   2   0   98.79    8.70
   8  -2   0   25.00    4.20
   8  -2   0   20.60    3.00
  -8  -2   0   19.50    5.70
   8  -2   0   33.10   11.00
   8  -2   0   21.60    3.20
   8  -2   0   16.10    3.40
   8   2   0   22.10    4.10
   8   2   0   19.70    6.10
   8   2   0   16.80    3.70
  10  -2   0  138.69   10.50
  10  -2   0  197.78   30.40
  10  -2   0  134.39   10.80
  10  -2   0  125.49   10.70
 -10  -2   0  151.28   14.50
  10   2   0  143.09   11.20
  10   2   0  143.49   11.30
  10   2   0  137.79   12.00
  10   2   0  149.79   15.50
  10   2   0  146.89   10.50
  12  -2   0   58.09   16.60
  12  -2   0   49.60    6.40
  12  -2   0   55.69    6.80
  12  -2   0   34.70    8.20
  12   2   0   51.49    5.60
  12   2   0   38.40    8.90
  12   2   0   59.39    9.20
  12   2   0   48.00    6.60
  12   2   0   59.99    7.40
  14  -2   0   30.80    5.00
  14  -2   0   20.70    4.30
  14  -2   0   12.50    9.80
  14  -2   0   29.20    4.70
  14   2   0   18.30    4.50
  14   2   0   29.10    5.10
  14   2   0   17.00    4.00
  14   2   0   25.70    6.40
  14   2   0   38.60   11.80
  16  -2   0   15.10    4.10
  16  -2   0   10.10    7.80
  16  -2   0   12.40    3.30
  16   2   0   17.50    4.50
  16   2   0   11.50    6.20
  16   2   0   17.90    4.20
  16   2   0    9.00    4.80
  16   2   0   18.60    4.60
  -1  -3   0  800.32   49.99
  -1  -3   0  776.62   50.39
   1  -3   0  750.12   49.30
   1  -3   0  824.32   49.80
  -1  -3   0  761.22   49.20
   1  -3   0  832.92   50.29
  -1  -3   0  802.82   51.29
   1  -3   0  810.42   53.99
   1   3   0  762.62   49.50
   1   3   0  788.12   50.69
  -1   3   0  808.82   49.60
  -1   3   0  795.02   49.60
  -1   3   0  774.82   49.60
   1   3   0  759.82   49.80
   3  -3   0  396.56   27.20
  -3  -3   0  441.76   26.80
  -3  -3   0  469.15   27.90
   3  -3   0  410.86   26.80
   3  -3   0  362.06   32.40
  -3  -3   0  391.56   26.70
   3  -3   0  383.26   27.60
  -3  -3   0  401.66   29.00
   3   3   0  365.76   27.50
  -3   3   0  410.26   27.00
   3   3   0  390.46   27.30
   3   3   0  403.06   29.20
  -3   3   0  408.06   26.10
  -3   3   0  375.16   26.70
   5  -3   0  159.28   14.10
   5  -3   0  185.48   14.20
   5  -3   0  137.39   22.20
   5  -3   0  180.18   12.80
  -5  -3   0  161.38   15.80
  -5  -3   0  172.98   13.00
  -5  -3   0  195.18   13.70
  -5   3   0  181.08   12.90
   5   3   0  171.08   16.30
  -5   3   0  166.68   12.90
   5   3   0  161.58   14.20
   5   3   0  172.78   14.10
  -7  -3   0  277.07   18.60
   7  -3   0  302.87   30.30
  -7  -3   0  295.17   18.50
  -7  -3   0  344.47   25.40
   7  -3   0  288.07   21.00
   7  -3   0  298.97   19.00
   7  -3   0  290.77   21.50
  -7   3   0  304.47   18.30
   7   3   0  302.87   21.80
  -7   3   0  284.97   18.50
   7   3   0  270.87   21.00
   7   3   0  290.47   24.70
   9  -3   0  374.46   26.50
  -9  -3   0  354.16   29.50
   9  -3   0  359.86   25.90
   9  -3   0  429.36   38.80
   9   3   0  343.17   26.40
   9   3   0  399.56   26.70
   9   3   0  441.86   32.20
  11  -3   0  138.49   11.90
  11  -3   0  130.79   12.10
 -11  -3   0  150.28   18.40
  11  -3   0  103.59   23.00
  11   3   0  159.18   13.10
  11   3   0  133.09   12.20
  11   3   0  107.99   16.20
  13  -3   0    2.10    3.00
  13  -3   0    2.70    4.70
  13  -3   0    1.20    2.30
  13   3   0   -3.20    2.10
  13   3   0    2.50    2.90
  13   3   0    1.30    2.60
  15  -3   0   12.00    9.90
  15  -3   0   25.90    6.40
  15  -3   0   44.40   10.10
  15   3   0   42.80    7.10
  15   3   0   35.70    7.10
  15   3   0   15.30    7.00
   0  -4   0  155.68   14.10
   0  -4   0  162.18   14.80
   0  -4   0  194.88   18.00
   0  -4   0  157.08   14.90
   0   4   0  153.28   14.70
   0   4   0  160.28   14.50
  -2  -4   0    9.70    3.80
  -2  -4   0   24.60    7.00
  -2  -4   0   12.90    4.70
   2  -4   0   15.80    4.90
  -2  -4   0    8.60    4.00
   2  -4   0   14.30    4.40
   2  -4   0   14.30    4.20
   2  -4   0    0.90    3.80
   2   4   0   17.50    5.20
  -2   4   0    6.90    3.70
  -2   4   0    9.80    3.90
   2   4   0   14.70    4.80
   2   4   0   12.90    4.50
  -2   4   0   13.10    3.80
  -4  -4   0    1.40    2.10
  -4  -4   0    6.70    3.20
   4  -4   0    6.20    3.60
  -4  -4   0    9.20    3.10
  -4  -4   0    3.30    3.20
   4  -4   0    0.80    2.50
   4  -4   0    8.60    3.10
   4  -4   0    4.70    3.70
  -4   4   0   10.70    3.20
   4   4   0    3.10    2.90
   4   4   0   16.20    5.60
   4   4   0    7.80    3.90
  -4   4   0   15.00    4.40
  -4   4   0   14.00    3.90
  -6  -4   0  108.89   10.20
   6  -4   0  126.09   12.50
   6  -4   0  126.59   10.30
  -6  -4   0  113.59   10.90
   6  -4   0  102.79   21.30
   6   4   0  110.49   14.00
   6   4   0  114.99   13.90
  -6   4   0  115.39   10.00
   6   4   0   92.19   13.80
  -6   4   0  116.79   10.30
  -8  -4   0   33.10    4.60
   8  -4   0   31.50    4.60
   8  -4   0   23.70    6.30
   8  -4   0   22.30    5.50
  -8  -4   0   29.30    7.70
  -8   4   0   32.80    4.50
   8   4   0   36.10    7.40
  -8   4   0   30.90    4.10
   8   4   0   26.40    8.00
   8   4   0   24.40    6.20
  10  -4   0   86.29   12.60
  10  -4   0   72.19   19.80
 -10  -4   0  135.29   24.00
  10  -4   0   97.89   12.60
  10   4   0  102.59   13.70
  10   4   0  106.69   13.30
  10   4   0   76.89   14.20
  12  -4   0   16.50   10.90
  12  -4   0    3.60    3.60
 -12  -4   0    9.80    5.90
  12  -4   0   -0.50    2.70
  12   4   0    0.20    3.70
  12   4   0    4.60    3.70
  12   4   0    0.70    3.30
  14  -4   0    9.00    9.40
  14  -4   0   -1.20    2.50
  14  -4   0    0.40    3.50
  14   4   0    1.80    3.30
  14   4   0   -2.20    2.90
  14   4   0   -1.10    3.90
  -1  -5   0  113.29   15.60
  -1  -5   0   88.39   14.40
   1  -5   0   92.49   13.50
  -1  -5   0   70.19   11.60
   1  -5   0   72.99   11.10
   1  -5   0   61.19   13.20
  -1  -5   0   99.49   12.60
   1  -5   0   92.59   12.90
   1   5   0   76.39   11.90
   1   5   0   89.69   12.60
  -1   5   0   95.99   13.20
  -1   5   0  101.79   13.80
   1   5   0   65.49   11.60
  -1   5   0   95.69   12.70
  -3  -5   0    4.70    4.20
   3  -5   0    5.50    3.50
   3  -5   0    6.90    4.50
   3  -5   0    9.10    5.40
  -3  -5   0    4.10    4.00
   3  -5   0    8.60    4.30
  -3  -5   0    3.30    3.30
   3   5   0    3.90    4.50
  -3   5   0    5.20    4.20
  -3   5   0    2.70    2.70
   3   5   0    5.70    3.60
  -3   5   0    8.00    4.40
   3   5   0    2.40    3.40
  -5  -5   0  103.29   12.40
   5  -5   0   63.29   11.60
  -5  -5   0  115.59   14.10
   5  -5   0   65.29   14.50
   5  -5   0  107.79   14.20
   5  -5   0   87.79    9.50
  -5  -5   0   76.29   14.30
  -5  -5   0   91.79    8.10
  -5   5   0   88.09   12.00
  -5   5   0   93.39    8.90
   5   5   0   71.59   12.00
   5   5   0  107.89   17.40
  -5   5   0  107.89   12.60
   5   5   0   77.79   12.40
   7  -5   0    7.10    4.10
   7  -5   0   19.30    6.30
  -7  -5   0   14.80    3.90
   7  -5   0    8.20    7.10
   7  -5   0    7.30    3.30
  -7   5   0    7.70    3.40
   7   5   0   14.40    5.70
   7   5   0    7.00    5.40
  -7   5   0   14.20    4.10
   7   5   0    0.80    3.80
   9  -5   0   29.80    9.30
   9  -5   0   74.99   21.10
   9  -5   0   45.60    8.90
  -9  -5   0   42.30    5.50
  -9   5   0   42.60    5.50
   9   5   0   42.90   13.30
  -9   5   0   46.40    5.30
   9   5   0   33.70    8.30
   9   5   0   18.60    7.10
  11  -5   0    0.40    3.40
  11  -5   0    4.20    4.40
  11  -5   0    0.30    4.30
  11   5   0    1.40    3.70
  11   5   0    6.40    4.60
  11   5   0   -0.40    3.30
  13  -5   0    6.70    5.60
  13   5   0    6.10    5.20
  13   5   0    8.10    5.00
  13   5   0    7.60    6.40
   0  -6   0   91.89   14.00
   0  -6   0  111.29   20.10
   0  -6   0   89.79   14.50
   0   6   0  114.69   15.20
   0   6   0   93.39   14.40
  -2  -6   0    1.10    3.40
   2  -6   0    8.00    5.60
   2  -6   0    4.50    4.20
  -2  -6   0    2.90    4.00
  -2  -6   0   12.00    6.40
  -2  -6   0    5.50    4.90
   2  -6   0    9.40    6.20
  -2   6   0   17.70    7.10
  -2   6   0    0.80    2.70
   2   6   0    6.40    4.50
  -2   6   0    7.10    4.70
   2   6   0   11.60    6.00
  -4  -6   0    3.70    3.70
  -4  -6   0    3.80    4.70
  -4  -6   0   15.90    5.50
   4  -6   0   -0.10    3.70
   4  -6   0    6.60    5.70
   4  -6   0   19.70    6.80
   4   6   0    9.70    5.60
   4   6   0    9.30    5.20
   4   6   0    8.30    5.30
  -4   6   0    7.00    4.80
  -4   6   0    4.30    3.20
  -4   6   0    7.70    4.70
   6  -6   0  126.99   13.00
   6  -6   0  121.39   18.00
  -6  -6   0  132.29   20.50
  -6  -6   0  127.89   13.10
   6  -6   0  114.39   22.70
  -6  -6   0  177.98   15.30
   6  -6   0  158.28   27.30
   6   6   0  167.48   24.00
   6   6   0  136.79   19.20
  -6   6   0  127.89   13.00
  -6   6   0  138.59   13.50
  -6   6   0  131.09   11.60
   6   6   0  146.99   18.20
   8  -6   0   -2.30    2.60
   8  -6   0    8.90    5.80
   8  -6   0   -3.00    2.10
  -8  -6   0    2.30    3.10
  -8  -6   0    2.70    3.00
   8  -6   0    0.00    1.90
   8   6   0    9.80    6.00
   8   6   0    0.40    3.50
   8   6   0    3.60    4.50
  -8   6   0   -0.50    2.30
  -8   6   0    0.10    2.30
  10  -6   0   75.09   14.30
  10  -6   0   99.69   14.90
 -10  -6   0   78.19    6.90
 -10  -6   0   83.39    7.50
  10   6   0   73.19   13.60
  10   6   0   71.29   13.90
  10   6   0   58.59   18.30
 -10   6   0   69.49    6.40
 -10   6   0   65.09    6.40
  -1  -7   0   16.50    7.80
  -1  -7   0    9.40    4.30
   1  -7   0   28.70    8.50
  -1  -7   0   23.40    8.50
   1  -7   0   30.50    8.00
   1  -7   0   23.90   10.30
  -1   7   0   20.60    6.50
  -1   7   0   11.50    6.20
   1   7   0   31.20    8.60
   1   7   0    6.30    5.20
  -1   7   0   16.20    6.90
   3  -7   0   13.20    9.00
   3  -7   0   14.40    6.00
  -3  -7   0   25.60    8.20
  -3  -7   0    9.10    5.60
   3  -7   0   20.40    8.40
  -3  -7   0   16.50    6.50
  -3  -7   0    7.70    6.40
  -3   7   0   27.50    7.70
   3   7   0   10.00    6.50
  -3   7   0   20.80    7.30
  -3   7   0   12.90    5.40
   3   7   0   11.80    6.80
  -5  -7   0   12.80    6.50
   5  -7   0   18.30    7.60
   5  -7   0   -0.90    2.80
  -5  -7   0    8.10    4.40
  -5  -7   0    7.80    4.90
   5  -7   0    7.40    4.70
   5   7   0    6.10    5.10
   5   7   0   17.80    8.00
  -5   7   0   13.70    4.50
  -5   7   0    8.20    5.40
  -5   7   0   10.00    5.60
   7  -7   0   22.10    8.80
  -7  -7   0   20.60    5.90
   7  -7   0   11.00    9.70
   7   7   0   14.60    7.40
  -7   7   0   14.20    5.10
   7   7   0    2.30    5.50
   0  -8   0    2.00    5.30
   0  -8   0   14.00    8.20
   0   8   0   -2.40    4.00
   0   8   0   -1.60    2.60
   2  -8   0   -2.60    4.60
   2  -8   0   -1.00    4.20
   2  -8   0    5.70    5.40
  -2  -8   0    2.10    4.30
  -2  -8   0   -2.70    3.90
   2   8   0    6.80    5.50
   2   8   0    0.40    4.20
  -2   8   0    2.50    3.80
  16   0  -1    0.60    0.80
  16   0  -1   -3.40    2.00
  16   0  -1   -2.80    1.50
  14   0  -1    1.90    2.60
  14   0  -1   -2.70    1.40
  12   0  -1    3.00    4.80
  12   0  -1   -0.50    1.90
  10   0  -1   -1.60    1.50
  10   0  -1    2.00    2.10
   8   0  -1   -1.50    1.50
   8   0  -1    0.80    1.60
   6   0  -1    1.50    2.50
   6   0  -1   -0.90    1.10
   4   0  -1   -0.50    1.50
   4   0  -1   -1.10    1.00
  -2   0   1    0.20    1.20
   2   0  -1   -0.30    0.80
  -2   0  -1   -0.90    0.70
   2   0   1   -0.20    0.40
   2   0   1    0.20    0.40
   2   0   1   -0.40    0.70
   4   0   1   -1.10    0.90
  -4   0  -1    0.00    1.10
   6   0   1    1.10    1.50
   8   0   1    0.00    1.40
  10   0   1    0.30    0.80
  10   0   1    3.00    2.30
  10   0   1    0.80    0.70
  12   0   1    0.20    0.90
  12   0   1   -1.10    2.20
  12   0   1   -0.90    1.70
  12   0   1    0.40    0.70
  14   0   1   -1.90    1.70
  14   0   1    0.70    0.80
  14   0   1    1.10    1.10
  14   0   1    1.90    4.40
  16   0   1   -1.40    2.60
  16   0   1   -0.20    0.80
  16   0   1   -0.30    1.00
  16   0   1    1.80    4.80
  17  -1  -1   11.30    5.10
  17  -1  -1   13.20    2.10
  17  -1  -1   19.60   10.30
  17  -1  -1    9.90    2.70
  17   1  -1   15.80    7.60
  17   1  -1   14.20    2.60
  17   1  -1   12.10    3.20
  17   1  -1    7.60    5.10
  15  -1  -1   13.30    2.50
  15  -1  -1   14.90    2.50
  15  -1  -1   13.40    9.60
  15  -1  -1   13.00    4.30
  15   1  -1   13.40    2.90
  15   1  -1   14.30    3.10
  15   1  -1   16.50    7.30
  15   1  -1   10.50    5.50
  13  -1  -1   30.00    3.60
  13  -1  -1   13.70    8.70
  13  -1  -1   27.80    5.80
  13  -1  -1   26.40    3.10
  13   1  -1   29.70    3.90
  13   1  -1   35.50    9.10
  13   1  -1   26.70    7.80
  11  -1  -1  128.19   22.40
  11  -1  -1  130.19    8.30
  11  -1  -1  126.69   12.80
  11   1  -1  126.29   13.50
  11   1  -1  127.49    9.00
  11   1  -1  127.29    8.50
   9  -1  -1   56.39    4.40
   9  -1  -1   58.89    7.80
   9  -1  -1   59.29    4.10
   9  -1  -1   61.49   13.70
   9   1  -1   57.99    4.50
   9   1  -1   56.09    4.60
   9   1  -1   81.09   11.60
   9   1  -1   64.19   10.50
   7  -1  -1    1.50    2.90
  -7  -1   1    0.50    2.00
   7  -1  -1    0.20    0.60
   7  -1  -1    2.00    0.90
   7  -1  -1   -1.20    1.00
   7   1  -1    0.70    0.80
   7   1  -1   -1.50    1.30
   7   1  -1    0.10    1.80
   7   1  -1    0.90    0.90
   5  -1  -1  221.38   14.20
   5  -1  -1  235.28   14.20
   5  -1  -1  217.98   20.20
  -5  -1   1  238.68   17.00
   5   1  -1  233.38   17.30
   5   1  -1  241.58   16.10
   5   1  -1  236.38   14.50
   5   1  -1  232.38   14.40
   3  -1  -1  512.15   36.30
  -3  -1   1  553.94   31.60
   3  -1  -1  536.55   32.00
  -3  -1   1  539.25   33.60
  -3  -1   1  528.55   31.30
   3   1  -1  532.35   32.10
   3   1  -1  543.45   31.90
   3   1  -1  523.45   33.70
  -1  -1   1  460.15   27.70
  -1  -1   1  464.85   27.50
   1  -1  -1  439.46   29.50
   1  -1  -1  452.35   27.70
   1  -1  -1  489.85   27.50
   1   1  -1  433.56   28.00
  -1   1   1  455.85   27.30
   1   1  -1  446.06   27.40
  -1   1   1  442.96   27.30
   1  -1   1   14.80    2.60
   1  -1   1   13.00    2.10
  -1  -1  -1   13.90    2.50
  -1  -1  -1   15.40    2.50
  -1  -1  -1    8.80    2.20
   1   1   1   19.80    3.10
  -1   1  -1   11.50    2.40
   1   1   1   18.70    2.90
   1   1   1    9.50    2.20
  -1   1  -1   11.30    2.50
  -1   1  -1   20.50    2.40
  -3  -1  -1  126.19    9.90
  -3  -1  -1  106.39    7.50
   3  -1   1  125.69    8.20
  -3  -1  -1  123.89    8.10
   3  -1   1  106.59    8.70
   3   1   1  109.99    9.70
   3   1   1  123.99    7.90
  -3   1  -1  120.29    7.50
   3   1   1  133.29    8.60
  -3   1  -1  125.89    8.00
   5  -1   1  107.79    7.00
   5  -1   1   99.29    7.70
  -5  -1  -1   95.49    9.30
   5  -1   1  107.89    7.30
   5   1   1  102.79    7.50
   5   1   1  104.09    9.70
   7  -1   1   75.39    5.10
  -7  -1  -1   75.69    9.50
   7  -1   1   69.19    6.20
   7   1   1   75.09    5.20
   7   1   1   70.79    5.80
   7   1   1   64.39    8.80
  -9  -1  -1   15.40    4.40
   9  -1   1   10.20    1.70
   9  -1   1   10.60    2.90
   9  -1   1    5.30    1.70
   9   1   1    8.70    2.20
   9   1   1   16.30    5.00
   9   1   1   11.30    1.90
  11  -1   1    1.10    2.00
  11  -1   1    0.40    1.20
  11  -1   1   -1.40    2.60
  11  -1   1    0.90    1.00
  11   1   1    2.80    1.70
  11   1   1    0.10    1.00
  11   1   1   -1.20    1.80
  11   1   1   -0.60    1.90
  13  -1   1    2.30    4.10
  13  -1   1   11.10    2.30
  13  -1   1    7.10    1.80
  13  -1   1    5.00    3.40
  13   1   1   10.50    2.70
  13   1   1    8.40    4.40
  13   1   1   10.30    2.20
  13   1   1    4.50    4.50
  15  -1   1   17.10    8.60
  15  -1   1   35.40    3.40
  15  -1   1   35.90    7.00
  15  -1   1   29.70    4.10
  15   1   1   32.50    4.40
  15   1   1   21.10    8.50
  15   1   1   22.10    7.00
  17  -1   1    1.00    5.80
  17  -1   1    6.00    2.40
  17  -1   1    9.30    3.80
  17  -1   1    3.40    1.50
  17   1   1    5.00    2.80
  17   1   1    4.80    5.40
  17   1   1    7.60    5.50
  17   1   1    1.50    1.60
  16  -2  -1    9.20    8.00
  16  -2  -1    5.80    3.70
  16  -2  -1    4.20    3.00
  16  -2  -1    2.90    2.20
  16   2  -1    7.30    3.10
  16   2  -1    3.30    3.10
  16   2  -1    7.40    6.30
  16   2  -1    8.70    3.40
  14  -2  -1   -2.40    1.20
  14  -2  -1   -1.00    1.60
  14  -2  -1    5.00    6.60
  14  -2  -1   -0.40    1.50
  14   2  -1   -0.70    1.70
  14   2  -1    0.30    1.90
  14   2  -1   -1.70    1.50
  12  -2  -1  187.88   13.80
  12  -2  -1  180.68   13.30
  12  -2  -1  173.88   13.10
  12   2  -1  157.08   13.20
  12   2  -1  187.18   14.90
  12   2  -1  182.98   18.60
  10  -2  -1   51.79    6.50
  10  -2  -1   63.39   16.10
  10  -2  -1   51.99    6.40
  10  -2  -1   47.60    6.20
  10   2  -1   49.90    7.00
  10   2  -1   56.69    6.70
  10   2  -1   42.00    6.20
  10   2  -1   37.80    8.30
   8  -2  -1    5.50    1.70
  -8  -2   1    5.90    3.70
   8  -2  -1   -1.10    2.20
   8  -2  -1    3.80    2.10
   8  -2  -1    5.30    2.20
   8   2  -1    0.30    2.20
   8   2  -1    2.20    1.90
   8   2  -1    2.10    1.80
   6  -2  -1   13.60    2.60
  -6  -2   1   14.10    1.70
   6  -2  -1   17.90    3.60
   6  -2  -1   11.90    6.20
   6  -2  -1   16.10    3.50
  -6  -2   1   11.70    3.60
  -6  -2   1   14.50    1.70
   6   2  -1   15.50    3.40
  -6   2   1   13.10    1.20
   6   2  -1    8.40    3.90
   6   2  -1   14.80    3.40
  -6   2   1   12.10    1.20
  -4  -2   1   10.60    2.40
   4  -2  -1   13.60    2.60
   4  -2  -1    7.10    2.80
  -4  -2   1    9.60    2.60
  -4  -2   1   12.90    4.20
   4  -2  -1   12.00    3.00
   4   2  -1   13.40    3.40
  -4   2   1   10.90    2.50
   4   2  -1   19.00    3.60
  -4   2   1    9.80    2.40
  -2  -2   1  178.38   12.60
  -2  -2   1  168.78   12.40
   2  -2  -1  170.18   16.00
   2  -2  -1  154.78   12.40
  -2  -2   1  182.38   13.80
   2  -2  -1  178.38   12.50
  -2  -2   1  164.28   12.70
   2  -2  -1  161.28   12.80
   2   2  -1  175.18   13.90
  -2   2   1  174.48   12.40
  -2   2   1  172.58   12.10
   2   2  -1  182.38   12.80
  -2   2   1  181.58   12.80
   2   2  -1  175.38   13.00
   0  -2  -1 1054.29  213.88
   0  -2  -1 1670.23  126.19
   0  -2   1 1669.93  118.99
   0  -2   1 1132.49  219.18
   0  -2  -1 1491.75  115.89
   0  -2   1 1902.51  139.09
   0   2  -1 1815.12  266.47
   0   2  -1 1761.82  121.79
   0   2   1 1684.73  255.47
   0   2   1 1438.86  115.79
   0   2  -1 1680.53  128.69
  -2  -2  -1    9.20    2.60
   2  -2   1    5.00    2.30
  -2  -2  -1    9.90    2.70
  -2  -2  -1    7.00    2.50
   2  -2   1    3.00    2.10
  -2  -2  -1    8.00    3.40
   2  -2   1    7.50    2.40
  -2   2  -1    7.70    2.60
  -2   2  -1    6.00    1.90
   2   2   1    5.40    2.10
   2   2   1    4.90    2.50
   2   2   1    7.30    3.00
  -2   2  -1    3.40    1.90
   2   2   1    5.70    2.60
   4  -2   1   27.30    2.90
  -4  -2  -1   25.70    3.70
   4  -2   1   29.50    4.50
  -4  -2  -1   24.60    3.90
  -4  -2  -1   39.60    6.80
   4  -2   1   32.50    4.90
  -4   2  -1   39.50    4.80
   4   2   1   20.60    4.10
   4   2   1   29.50    7.00
  -4   2  -1   28.30    3.70
   4   2   1   23.50    4.40
   6  -2   1  216.08   15.50
  -6  -2  -1  228.08   13.50
  -6  -2  -1  230.08   14.20
  -6  -2  -1  219.88   18.30
   6  -2   1  206.68   15.40
   6   2   1  230.58   18.80
   6   2   1  225.58   15.80
  -6   2  -1  220.48   13.60
  -6   2  -1  227.48   13.30
   6   2   1  199.88   15.50
  -8  -2  -1   71.09   10.00
   8  -2   1   78.19    6.80
   8  -2   1   56.49    6.10
   8   2   1   69.29    6.70
   8   2   1   67.49   10.00
   8   2   1   72.69    5.90
   8   2   1   66.99    6.80
  10  -2   1    1.80    5.40
 -10  -2  -1    1.40    3.30
  10  -2   1    0.90    1.80
  10  -2   1    3.00    2.10
  10   2   1   -0.70    1.20
  10   2   1    8.90    4.70
  10   2   1    1.10    1.80
  10   2   1    0.80    2.10
  12  -2   1   17.90    3.70
  12  -2   1   23.80    4.40
  12  -2   1   12.50    8.90
  12   2   1   15.70    3.90
  12   2   1   17.30    3.90
  12   2   1   25.00    7.10
  12   2   1   15.00    3.80
  12   2   1   19.70    5.90
  14  -2   1   95.49    9.10
  14  -2   1   93.39   21.70
  14  -2   1  106.99    9.00
  14   2   1  102.59    9.30
  14   2   1  106.29    9.70
  14   2   1  102.79    9.60
  14   2   1  112.89   19.00
  16  -2   1    5.70    2.50
  16  -2   1    2.20    4.80
  16  -2   1    6.70    3.30
  16   2   1    2.50    4.00
  16   2   1    7.00    3.60
  16   2   1    8.30    3.50
  16   2   1    3.70    3.60
  16   2   1    5.60    3.10
  15  -3  -1    0.80    5.20
  15  -3  -1    0.20    2.90
  15  -3  -1    1.80    3.30
  15   3  -1    0.20    3.50
  15   3  -1   -2.20    1.90
  15   3  -1   -1.60    2.30
  13  -3  -1   10.90    8.80
  13  -3  -1   21.30    4.80
  13  -3  -1   30.80    6.60
  13   3  -1   23.50    8.20
  13   3  -1   14.60    4.90
  13   3  -1   14.50    4.30
 -11  -3   1  149.99   16.80
  11  -3  -1  147.09   26.50
  11  -3  -1  181.28   14.20
  11  -3  -1  195.68   15.00
  11   3  -1  189.98   19.50
  11   3  -1  155.58   14.00
  11   3  -1  159.88   14.40
   9  -3  -1  107.39   10.70
  -9  -3   1  125.59   16.20
   9  -3  -1   93.69   18.10
   9  -3  -1  116.99    8.70
   9  -3  -1  111.29   10.30
   9   3  -1  139.19   18.50
   9   3  -1  101.29   10.30
   9   3  -1  103.39   10.60
  -7  -3   1   46.70    8.70
   7  -3  -1   46.90    7.50
  -7  -3   1   32.90    4.10
   7  -3  -1   43.20    6.70
  -7  -3   1   43.90    4.10
   7  -3  -1   44.70    5.70
   7  -3  -1   39.40   10.70
  -7   3   1   40.20    3.80
  -7   3   1   32.40    3.50
   7   3  -1   47.70    7.50
   7   3  -1   32.50    8.30
   7   3  -1   39.80    6.70
  -5  -3   1  371.66   28.50
   5  -3  -1  383.56   33.60
  -5  -3   1  366.96   24.80
   5  -3  -1  403.66   27.00
   5  -3  -1  381.16   25.00
  -5  -3   1  376.16   25.40
   5  -3  -1  396.66   26.30
  -5   3   1  394.86   24.90
  -5   3   1  387.46   25.00
   5   3  -1  390.06   29.20
   5   3  -1  398.76   26.50
   5   3  -1  337.47   26.20
  -3  -3   1  274.47   20.90
  -3  -3   1  253.77   18.60
   3  -3  -1  277.07   20.00
   3  -3  -1  286.57   19.10
  -3  -3   1  281.17   19.60
  -3  -3   1  262.07   18.50
   3  -3  -1  276.57   24.70
   3  -3  -1  242.68   19.00
   3   3  -1  264.87   19.40
  -3   3   1  268.37   19.00
  -3   3   1  257.57   18.70
  -3   3   1  267.87   18.20
   3   3  -1  241.18   19.40
   3   3  -1  233.58   20.50
   1  -3  -1   82.79    8.40
   1  -3  -1   82.49    8.70
   1  -3  -1   95.99    9.40
   1  -3  -1   80.09   12.90
  -1  -3   1   92.09    8.70
  -1  -3   1   85.39    9.10
  -1  -3   1   80.69   11.60
  -1  -3   1   79.29   10.10
   1   3  -1   71.89   10.90
   1   3  -1   87.49    8.80
  -1   3   1   91.09    8.80
  -1   3   1   77.19    9.50
  -1   3   1   85.89    8.60
   1   3  -1   90.99   10.80
   1  -3   1   63.29    8.70
   1  -3   1   75.99    9.10
  -1  -3  -1   89.39   11.80
  -1  -3  -1   54.69    8.10
  -1  -3  -1   77.39    9.90
   1  -3   1   77.29    7.60
  -1  -3  -1   61.59    8.10
   1  -3   1   85.59   14.10
   1   3   1   57.59    8.70
  -1   3  -1   59.49    8.00
   1   3   1   67.69    8.60
  -1   3  -1   58.49    8.00
  -1   3  -1   70.59    8.80
   1   3   1   48.60    7.70
   3  -3   1   24.10    5.30
   3  -3   1   35.20    6.10
   3  -3   1   16.00    5.70
  -3  -3  -1   36.70    6.30
   3  -3   1   31.60    4.90
  -3  -3  -1   29.20    6.60
  -3  -3  -1   27.00    5.20
  -3  -3  -1   35.10    5.50
   3   3   1   37.50    6.70
   3   3   1   31.60    7.60
   3   3   1   30.10    5.40
  -3   3  -1   30.90    5.60
  -3   3  -1   24.20    4.90
  -3   3  -1   33.00    5.10
  -5  -3  -1   22.30    4.20
   5  -3   1   22.10    5.20
   5  -3   1   20.60    7.30
   5  -3   1   22.90    3.80
  -5  -3  -1   12.40    4.10
   5  -3   1   15.50    4.00
   5   3   1   13.80    3.90
   5   3   1   15.00    4.00
  -5   3  -1   15.10    3.60
  -5   3  -1   16.60    3.50
   5   3   1   14.70    4.50
   7  -3   1    3.30    4.40
  -7  -3  -1   10.00    4.50
  -7  -3  -1    4.20    1.70
   7  -3   1    7.30    3.20
   7  -3   1    1.40    2.40
  -7  -3  -1    4.30    1.90
  -7   3  -1    6.40    1.60
   7   3   1    6.10    3.30
   7   3   1   10.60    5.10
  -7   3  -1    4.10    1.70
   7   3   1    2.60    2.70
  -9  -3  -1    5.50    4.20
   9  -3   1    7.40    3.50
   9  -3   1    7.00    4.50
   9  -3   1   17.40    4.60
   9   3   1    7.50    4.30
   9   3   1    9.70    4.10
   9   3   1   12.50    4.20
  11  -3   1   71.19    9.90
 -11  -3  -1   93.69   13.80
  11  -3   1   73.49    9.50
  11   3   1  125.69   18.70
  11   3   1   75.29   10.40
  11   3   1   70.89    9.50
  13  -3   1   35.10    7.00
  13  -3   1   23.10   10.40
  13  -3   1   41.50    6.90
  13   3   1   33.50    6.60
  13   3   1   41.30   10.80
  15  -3   1    1.80    6.80
  15  -3   1   -0.30    2.30
  15  -3   1    2.20    2.80
  15   3   1   -2.00    2.40
  15   3   1   -2.00    2.00
  15   3   1    1.30    4.10
  14  -4  -1   50.29    9.30
  14  -4  -1   34.30   11.20
  14  -4  -1   67.29   10.20
  14   4  -1   55.09   10.60
  14   4  -1   41.80   10.60
  14   4  -1   48.80    9.00
  12  -4  -1    1.10    3.30
  12  -4  -1    1.50    3.10
  12  -4  -1    2.00    5.80
 -12  -4   1    0.00    3.50
  12   4  -1    2.20    4.00
  12   4  -1    2.40    3.50
  12   4  -1    5.40    4.10
  10  -4  -1    4.50    5.70
  10  -4  -1    2.90    3.20
 -10  -4   1   -0.80    3.70
  10  -4  -1    6.40    4.20
  10   4  -1   -1.70    2.70
  10   4  -1   -0.10    2.80
  10   4  -1    4.60    4.50
   8  -4  -1    1.50    2.90
   8  -4  -1    1.90    4.90
   8  -4  -1   -0.50    2.60
   8  -4  -1    5.50    2.60
  -8  -4   1    2.00    1.70
  -8  -4   1    4.80    3.90
  -8   4   1    8.70    2.40
   8   4  -1    5.40    3.80
   8   4  -1    4.90    3.50
   8   4  -1   -1.30    2.80
  -8   4   1    2.60    1.70
  -6  -4   1   47.00    7.10
   6  -4  -1   45.10   13.60
  -6  -4   1   56.49   10.60
   6  -4  -1   54.89    7.80
  -6  -4   1   59.19    8.40
   6  -4  -1   58.29    9.40
   6   4  -1   43.40    8.30
   6   4  -1   50.69   10.50
   6   4  -1   51.79    8.90
  -6   4   1   57.59    7.50
  -6   4   1   50.29    7.20
   4  -4  -1   -0.80    2.10
  -4  -4   1   -1.50    1.60
  -4  -4   1    0.40    1.70
  -4  -4   1    1.50    2.50
  -4  -4   1    1.70    2.70
   4  -4  -1    3.10    2.90
   4  -4  -1   -1.20    1.20
   4  -4  -1   -1.00    2.00
  -4   4   1   -0.80    2.00
   4   4  -1    3.40    3.70
  -4   4   1    5.70    3.40
   4   4  -1    2.60    2.80
   4   4  -1    0.60    2.30
   2  -4  -1    0.10    2.10
   2  -4  -1    5.80    3.60
  -2  -4   1    4.80    3.30
  -2  -4   1    5.90    3.80
   2  -4  -1    0.10    3.20
   2  -4  -1    3.20    3.30
  -2  -4   1    4.30    3.30
  -2  -4   1    6.20    4.10
   2   4  -1   11.70    4.10
  -2   4   1   12.70    4.50
  -2   4   1   11.80    3.90
   2   4  -1    6.60    4.20
  -2   4   1    7.00    3.50
   2   4  -1    8.50    3.80
   0  -4   1  326.17   23.60
   0  -4  -1  280.17   24.90
   0  -4   1  286.57   22.00
   0  -4  -1  324.67   22.70
   0  -4  -1  291.87   23.00
   0  -4   1  301.67   25.90
   0  -4   1  314.07   23.10
   0  -4  -1  271.87   22.60
   0   4  -1  272.67   22.30
   0   4   1  286.27   23.00
   0   4   1  286.17   22.70
   0   4  -1  304.77   22.70
   0   4   1  297.87   22.40
   0   4  -1  309.67   23.10
  -2  -4  -1  234.08   20.20
  -2  -4  -1  256.67   19.60
  -2  -4  -1  245.18   19.90
   2  -4   1  227.38   19.40
   2  -4   1  273.37   19.10
  -2  -4  -1  213.38   18.20
   2   4   1  261.77   20.90
  -2   4  -1  230.78   18.60
   2   4   1  199.58   18.80
  -2   4  -1  230.78   18.70
   2   4   1  233.38   19.00
  -2   4  -1  234.78   18.30
  -4  -4  -1    4.60    3.00
   4  -4   1    2.40    3.40
  -4  -4  -1    5.70    4.10
  -4  -4  -1   -2.70    1.80
  -4  -4  -1    2.80    2.10
   4  -4   1    1.60    2.90
   4  -4   1    1.70    2.00
   4  -4   1    8.00    4.20
  -4   4  -1    3.70    3.00
  -4   4  -1    5.70    3.20
  -4   4  -1    3.50    2.20
   4   4   1    2.60    2.70
   4   4   1    5.10    3.30
   6  -4   1    1.00    4.60
   6  -4   1    0.00    2.30
  -6  -4  -1   -1.30    1.80
  -6  -4  -1   -1.70    1.70
   6  -4   1    3.80    2.20
   6  -4   1   -3.00    1.80
  -6   4  -1   -0.80    1.60
   6   4   1    2.60    3.10
   6   4   1   -1.40    2.20
   6   4   1   -0.40    2.60
  -6   4  -1   -0.80    1.80
   8  -4   1   28.10    6.90
  -8  -4  -1   27.40    4.30
   8  -4   1   16.20    7.10
  -8  -4  -1   22.30    3.90
  -8  -4  -1   24.10    7.00
   8  -4   1   22.40    5.60
   8   4   1   16.50    5.40
  -8   4  -1   29.00    4.50
   8   4   1   19.30    6.40
  -8   4  -1   26.70    3.70
   8   4   1   28.60    6.90
  10  -4   1   16.00    4.90
  10  -4   1    8.80    5.30
  10  -4   1   25.30    6.60
  10   4   1    8.90    5.10
  10   4   1   17.10    5.40
  10   4   1   19.50    7.10
  12  -4   1    1.40    2.80
 -12  -4  -1    2.50    4.00
  12  -4   1   10.10    9.50
  12  -4   1   -0.50    2.60
  12   4   1   -1.40    2.80
  12   4   1    4.40    3.70
  12   4   1   -0.10    3.40
  14  -4   1   30.10    6.50
  14  -4   1   34.40   14.90
  14  -4   1   22.80    6.70
  14   4   1   13.10    5.90
  14   4   1    8.00    6.70
  14   4   1    8.60    5.30
  13  -5  -1    9.70    8.40
  13  -5  -1    8.20    5.90
  13  -5  -1   10.50    5.90
  13   5  -1   10.10    6.10
  13   5  -1    8.60    7.70
  13   5  -1   19.50    8.40
  11  -5  -1    8.50    5.30
  11  -5  -1    6.10    6.70
  11  -5  -1   -0.30    3.60
  11   5  -1    0.10    3.30
  11   5  -1    8.70    5.50
  11   5  -1    5.90    5.10
  -9  -5   1    4.10    2.30
  -9  -5   1    4.00    2.30
   9  -5  -1    1.80    2.10
   9  -5  -1   -0.30    3.20
   9  -5  -1   -2.30    1.40
   9  -5  -1    2.70    3.30
  -9   5   1    3.20    2.00
   9   5  -1    7.00    5.00
   9   5  -1    0.40    3.90
  -9   5   1    1.90    1.80
   7  -5  -1    4.40    4.10
  -7  -5   1    6.80    3.80
   7  -5  -1    3.70    4.20
   7  -5  -1    9.80    3.60
   7  -5  -1    4.00    7.00
  -7  -5   1    0.80    2.60
   7   5  -1    4.00    4.00
   7   5  -1    1.50    3.50
  -7   5   1   10.40    3.50
  -7   5   1    9.50    3.30
   7   5  -1    0.10    3.40
  -5  -5   1   90.59   12.20
   5  -5  -1   70.29   10.60
   5  -5  -1   88.09   20.30
  -5  -5   1   73.79    9.90
  -5  -5   1   51.99   11.40
   5  -5  -1   60.79   11.00
   5  -5  -1   53.19   10.70
  -5   5   1   92.29   12.20
   5   5  -1   50.79   10.10
  -5   5   1   71.49    9.10
   5   5  -1   80.89   12.30
   5   5  -1   59.89   11.30
  -5   5   1   59.29    9.40
   3  -5  -1   -1.90    1.90
  -3  -5   1    7.70    4.10
  -3  -5   1    9.10    5.10
  -3  -5   1    7.90    4.80
   3  -5  -1    7.30    4.30
   3  -5  -1    4.00    3.90
  -3  -5   1    9.40    5.10
   3  -5  -1    3.00    3.10
   3   5  -1    3.30    4.30
  -3   5   1    5.10    3.90
   3   5  -1    3.80    3.70
   3   5  -1    1.70    3.40
  -3   5   1   -0.10    2.80
  -3   5   1    1.90    2.30
  -1  -5   1   15.10    5.80
  -1  -5   1    6.10    3.80
   1  -5  -1    4.80    4.10
   1  -5  -1    7.40    4.40
  -1  -5   1   12.10    4.40
   1  -5  -1   10.90    6.50
   1  -5  -1    2.30    3.50
  -1  -5   1    7.00    5.00
   1   5  -1    6.20    4.50
   1   5  -1   12.50    5.10
  -1   5   1   20.40    6.20
  -1   5   1   21.90    6.30
   1   5  -1   20.20    6.30
  -1   5   1   13.40    5.20
   1  -5   1  131.19   14.00
   1  -5   1  136.49   13.90
  -1  -5  -1  146.19   18.50
  -1  -5  -1  145.69   16.90
   1  -5   1  143.39   21.20
   1  -5   1  161.18   15.90
  -1  -5  -1  149.99   16.40
  -1  -5  -1  136.19   16.90
  -1   5  -1  162.58   15.20
  -1   5  -1  159.78   14.90
   1   5   1  141.39   17.00
   1   5   1  150.78   18.00
   1   5   1  158.98   16.00
  -1   5  -1  139.89   14.40
   3  -5   1   -0.30    2.90
   3  -5   1    4.70    3.90
  -3  -5  -1    0.70    2.70
  -3  -5  -1    2.40    3.60
   3  -5   1    0.90    2.60
   3  -5   1    2.20    3.20
  -3  -5  -1    3.50    3.50
  -3  -5  -1    3.80    3.50
   3   5   1    6.00    4.40
   3   5   1    3.20    4.10
  -3   5  -1    0.60    2.10
  -3   5  -1    0.10    2.90
  -3   5  -1    2.50    3.20
   3   5   1   12.10    4.80
   5  -5   1  106.69   14.90
   5  -5   1   78.99   19.10
   5  -5   1   81.19    8.90
  -5  -5  -1   87.89    8.00
  -5  -5  -1   83.29   11.10
  -5  -5  -1   88.69   12.30
  -5  -5  -1   85.09   12.80
   5  -5   1   79.89   12.00
   5   5   1   97.29   13.30
  -5   5  -1   73.29    8.10
  -5   5  -1   88.59   11.40
   5   5   1  103.69   17.00
   5   5   1  103.29   14.90
  -5   5  -1   82.59   11.10
   7  -5   1    5.30    4.60
   7  -5   1    2.50    2.00
  -7  -5  -1    2.40    2.90
   7  -5   1    2.80    4.10
   7  -5   1   -1.60    2.40
  -7  -5  -1    4.00    2.90
   7   5   1    8.50    5.00
  -7   5  -1    1.70    2.60
  -7   5  -1    0.90    2.30
   7   5   1    0.20    3.50
   7   5   1    2.70    4.00
   9  -5   1   85.29   12.50
  -9  -5  -1   76.19    6.90
  -9  -5  -1   78.79    7.20
   9  -5   1   37.40   13.70
  -9  -5  -1   80.59   16.50
  -9   5  -1   75.39    7.00
   9   5   1   88.59   16.40
   9   5   1   94.99   13.90
   9   5   1   72.49   12.20
  -9   5  -1   75.89    6.50
  11  -5   1   -2.10    2.50
  11  -5   1    5.50    4.30
  11  -5   1    5.00    4.30
  11   5   1   -0.80    3.00
  11   5   1    0.10    3.60
  11   5   1    0.70    3.70
  13  -5   1   50.39   27.20
  13  -5   1   77.59   13.50
  13  -5   1   78.49   18.30
  13   5   1   73.29   13.20
  13   5   1   86.39   13.40
  13   5   1   95.59   19.60
  12  -6  -1   14.20    7.50
  12  -6  -1   10.40    9.30
  12   6  -1   15.60    9.20
  12   6  -1   30.20    8.70
 -10  -6   1   40.20    5.30
  10  -6  -1   12.10    9.00
  10  -6  -1   25.00    8.20
 -10  -6   1   37.50    5.20
  10  -6  -1   28.80    8.00
  10   6  -1   32.70   10.90
 -10   6   1   37.60    4.80
  10   6  -1   33.30   10.10
 -10   6   1   39.40    4.90
  10   6  -1   31.60    9.10
   8  -6  -1   16.70    6.70
   8  -6  -1   33.50    8.80
   8  -6  -1   24.60   11.80
   8  -6  -1   31.90    6.70
  -8  -6   1   33.90    6.50
  -8  -6   1   29.40    5.90
  -8   6   1   35.30    6.60
  -8   6   1   27.80    5.70
   8   6  -1   45.60   12.40
   8   6  -1   29.30    8.70
   8   6  -1   53.09   10.50
   6  -6  -1   19.40    6.30
  -6  -6   1   28.50    8.80
   6  -6  -1   21.80    7.60
  -6  -6   1   24.40    5.80
   6  -6  -1   23.40   10.20
  -6  -6   1   13.00    5.70
   6   6  -1    8.10    6.10
  -6   6   1    5.30    4.30
  -6   6   1   21.60    5.90
   6   6  -1   12.40    6.00
  -6   6   1   22.20    5.00
   6   6  -1   26.80    8.00
   4  -6  -1  200.98   18.30
   4  -6  -1  199.58   20.00
  -4  -6   1  194.88   17.60
  -4  -6   1  175.38   19.60
  -4  -6   1  251.97   28.10
  -4  -6   1  189.38   17.10
   4  -6  -1  200.88   18.90
  -4   6   1  196.58   18.20
   4   6  -1  225.88   20.00
   4   6  -1  186.58   22.70
   4   6  -1  193.48   20.60
  -4   6   1  202.18   17.10
  -4   6   1  189.88   17.80
  -2  -6   1    1.70    3.90
   2  -6  -1    2.50    4.10
  -2  -6   1    2.50    3.80
  -2  -6   1   -1.30    3.50
   2  -6  -1   -2.30    2.80
  -2  -6   1    3.70    4.10
   2  -6  -1   18.70    9.20
  -2   6   1    3.00    3.30
   2   6  -1    1.80    3.70
   2   6  -1    6.90    5.10
  -2   6   1    3.50    4.20
  -2   6   1   12.90    6.40
   0  -6   1    3.90    4.40
   0  -6   1    5.20    4.90
   0  -6  -1    7.10    5.50
   0  -6  -1    4.40    4.50
   0  -6   1    0.60    3.10
   0   6  -1    1.80    4.00
   0   6   1    3.50    3.40
   0   6   1   -0.20    3.10
   0   6  -1    1.90    3.40
  -2  -6  -1   26.60    8.40
  -2  -6  -1   18.50    6.90
  -2  -6  -1   30.30    8.30
   2  -6   1   32.70    9.10
   2  -6   1   35.80    8.80
  -2  -6  -1   23.40    6.60
   2  -6   1   27.60    9.40
  -2   6  -1   28.50    7.70
   2   6   1   33.30    8.50
  -2   6  -1   29.90    7.60
   2   6   1   26.90    8.10
  -2   6  -1   33.10    7.00
   4  -6   1  207.58   20.90
   4  -6   1  206.98   20.00
   4  -6   1  211.68   18.90
  -4  -6  -1  200.08   18.00
  -4  -6  -1  206.48   21.70
  -4  -6  -1  193.98   18.40
  -4   6  -1  235.88   18.30
   4   6   1  231.28   21.60
   4   6   1  250.97   21.30
  -4   6  -1  237.38   19.80
   4   6   1  215.88   22.20
  -4   6  -1  201.08   18.80
  -6  -6  -1   15.80    5.50
  -6  -6  -1   20.50    5.90
   6  -6   1   28.50   12.00
  -6  -6  -1   10.60    7.00
   6  -6   1   13.80    4.50
   6  -6   1    5.80    5.20
   6  -6   1   22.30    8.00
  -6   6  -1   15.30    5.50
   6   6   1   15.60    6.50
   6   6   1   20.10    6.80
   6   6   1    8.40    7.10
  -6   6  -1    8.10    4.00
  -6   6  -1   17.90    4.00
  -8  -6  -1    3.10    3.20
   8  -6   1    0.60    3.20
  -8  -6  -1   -2.20    1.80
   8  -6   1   -0.40    3.60
   8  -6   1    0.20    3.90
   8  -6   1   -0.50    1.40
   8   6   1   -5.30    1.80
  -8   6  -1   -2.10    1.70
  -8   6  -1   -1.10    2.40
   8   6   1    1.50    4.10
   8   6   1    1.40    4.30
 -10  -6  -1   -0.30    2.30
  10  -6   1   -4.00    2.00
 -10  -6  -1   -0.90    1.50
  10  -6   1   -2.20    2.90
  10  -6   1   -1.50    3.00
  10   6   1    4.20    5.60
 -10   6  -1    1.40    1.80
  10   6   1    4.30    4.70
 -10   6  -1    3.30    1.80
  -9  -7   1    7.10    4.30
   9  -7  -1    3.00    6.40
   9  -7  -1   13.20    4.40
   9   7  -1   13.40    7.60
  -9   7   1    5.60    3.50
  -9   7   1    4.30    3.30
   9   7  -1    8.80    6.40
  -7  -7   1   11.80    5.50
   7  -7  -1   15.10    7.70
  -7  -7   1   16.30    6.10
   7  -7  -1   19.30    6.10
   7  -7  -1    6.70    7.90
   7   7  -1   13.00    7.60
   7   7  -1   22.40    7.60
  -7   7   1    8.50    4.40
   5  -7  -1    9.10    5.30
  -5  -7   1    9.90    5.50
   5  -7  -1   -0.70    4.20
  -5  -7   1    6.40    5.40
   5  -7  -1    7.60    6.60
   5   7  -1    5.90    5.10
   5   7  -1    8.30    6.60
  -5   7   1   12.40    6.10
  -5   7   1   21.60    6.50
  -5   7   1   14.20    4.60
  -3  -7   1   43.00   10.30
   3  -7  -1   47.80    9.90
   3  -7  -1   49.10   13.80
   3  -7  -1   32.50   10.10
  -3  -7   1   58.59   10.30
  -3  -7   1   39.50    9.90
  -3  -7   1   39.80    9.70
  -3   7   1   34.90    8.50
  -3   7   1   70.49   12.20
   3   7  -1   40.70    9.90
   3   7  -1   42.20   10.50
  -3   7   1   31.30    8.00
  -1  -7   1   -2.10    2.40
  -1  -7   1   -2.50    3.40
   1  -7  -1    2.20    4.60
   1  -7  -1    5.50    5.90
  -1  -7   1    2.80    3.80
   1  -7  -1   -1.40    2.40
  -1  -7   1    3.70    4.40
  -1   7   1    6.00    4.50
  -1   7   1    9.10    5.30
  -1   7   1    5.30    5.00
   1   7  -1    4.60    4.30
   1   7  -1    0.40    4.30
  -1  -7  -1   45.90   10.50
   1  -7   1   66.49   17.40
   1  -7   1   47.20   10.50
  -1  -7  -1   67.29   14.90
  -1  -7  -1   50.59   10.90
  -1  -7  -1   44.80   13.10
   1  -7   1   52.59   11.30
   1   7   1   61.39   12.40
  -1   7  -1   46.00   10.30
   1   7   1   82.59   15.20
  -1   7  -1   91.79   15.10
  -1   7  -1   54.99   10.70
  -3  -7  -1    6.10    5.00
  -3  -7  -1   10.10    5.80
   3  -7   1    9.50    5.30
   3  -7   1   11.00    7.40
  -3  -7  -1    3.90    4.90
   3  -7   1    5.30    6.40
  -3  -7  -1    1.50    3.60
   3   7   1    6.60    5.20
  -3   7  -1    4.30    5.10
   3   7   1    4.80    5.60
  -3   7  -1   15.00    4.80
  -3   7  -1    4.70    4.80
  -5  -7  -1    1.00    3.60
   5  -7   1    6.80    4.10
   5  -7   1   -0.30    3.10
  -5  -7  -1    6.80    5.30
  -5  -7  -1    3.30    3.00
   5  -7   1    0.90    3.90
   5   7   1   -4.10    3.30
  -5   7  -1    3.10    4.30
   5   7   1    1.20    5.20
  -5   7  -1    7.20    3.70
  -5   7  -1    3.20    4.60
  -7  -7  -1   27.60    7.40
   7  -7   1   21.70   11.30
   7  -7   1    4.50    5.70
   7  -7   1   15.70    5.00
  -7  -7  -1   13.50    5.20
   7   7   1   22.10    8.80
   7   7   1   11.70    6.30
  -7   7  -1   23.70    6.00
   2  -8  -1    3.50    5.00
   2  -8  -1   22.00   10.30
  -2  -8   1    1.10    4.20
  -2  -8   1   10.90    8.00
   2  -8  -1    3.40    6.10
   2   8  -1    1.70    3.90
  -2   8   1    5.40    4.60
   2   8  -1    0.20    4.80
   0  -8   1    0.60    3.80
   0  -8  -1   -3.00    4.40
   0  -8   1    0.10    4.30
   0  -8  -1   -1.80    3.10
   0   8  -1    1.00    3.40
   0   8  -1    6.00    5.30
   0   8   1    2.00    3.40
   0   8   1   -1.40    2.90
  -2  -8  -1    2.30    4.60
   2  -8   1    2.90    5.90
   2  -8   1    1.90    4.10
   2  -8   1    0.30    3.80
  -2  -8  -1    5.20    5.50
   2   8   1    0.70    4.50
   2   8   1    4.20    5.80
  -2   8  -1    1.10    3.40
  18   0  -2    7.00    5.30
  16   0  -2   54.49   10.70
  16   0  -2   62.89   14.40
  14   0  -2   12.50    7.10
  14   0  -2    9.40    4.90
  12   0  -2   32.90    7.00
  12   0  -2   35.30    9.90
  10   0  -2  164.18   17.60
  10   0  -2  164.38   14.40
   8   0  -2  126.49   17.20
   8   0  -2  122.39   11.10
   6   0  -2  365.66   25.90
   6   0  -2  324.87   22.70
   4   0  -2  383.86   26.10
  -2   0   2   73.39    6.30
   2   0  -2   75.39    6.30
   2   0   2   74.39    4.60
   2   0   2   68.39    4.60
  -2   0  -2   67.89    4.60
  -2   0  -2   66.89    5.30
   2   0   2   75.19    5.30
  -2   0  -2   72.79    4.70
  -4   0  -2  389.26   25.50
   4   0   2  390.06   23.10
   4   0   2  412.16   24.90
   4   0   2  388.76   23.20
   6   0   2  188.68   11.80
   6   0   2  197.18   14.20
   6   0   2  190.88   11.70
  -6   0  -2  196.98   13.80
   8   0   2   98.99    9.00
   8   0   2   80.89    5.90
   8   0   2   88.19    5.80
  10   0   2   35.70    6.80
  10   0   2   36.70    3.30
  10   0   2   37.10    3.00
  12   0   2    7.50    1.50
  12   0   2    5.70    5.40
  12   0   2    8.70    1.80
  12   0   2    6.40    3.60
  14   0   2  192.08   16.90
  14   0   2  162.78   25.70
  14   0   2  183.88   11.70
  16   0   2   15.80    9.90
  16   0   2   18.50    2.70
  16   0   2   13.90    5.40
  16   0   2   17.90    3.10
  17  -1  -2   48.00   15.20
  17  -1  -2   39.00    3.40
  17  -1  -2   34.50    7.90
  17   1  -2   23.50    8.20
  17   1  -2   37.10    4.50
  17   1  -2   40.50   10.80
  17   1  -2   34.70    4.90
  15  -1  -2    0.30    1.20
  15  -1  -2    1.50    1.30
  15  -1  -2    5.70    6.10
  15  -1  -2    4.50    3.10
  15   1  -2    2.80    1.80
  15   1  -2   -1.00    2.80
  15   1  -2    3.60    1.70
  15   1  -2    1.80    3.40
  13  -1  -2    6.90    6.90
  13  -1  -2    7.40    2.20
  13  -1  -2   11.60    4.30
  13  -1  -2    7.20    1.60
  13   1  -2    5.50    1.90
  13   1  -2    2.90    3.60
  13   1  -2    5.70    4.50
  13   1  -2    4.90    1.90
  11  -1  -2   38.50   11.30
  11  -1  -2   23.00    2.20
  11  -1  -2   25.00    2.90
  11  -1  -2   24.50    5.70
  11   1  -2   18.80    7.20
  11   1  -2   22.70    3.00
  11   1  -2   34.60    8.40
   9  -1  -2  128.29    7.90
   9  -1  -2  131.39    8.00
   9  -1  -2   93.59   15.50
   9  -1  -2  128.89   10.70
   9   1  -2  114.39   11.80
   9   1  -2  122.19    8.20
   9   1  -2  114.69   12.20
   7  -1  -2  220.28   13.30
   7  -1  -2  230.58   21.30
   7  -1  -2  214.68   13.20
   7   1  -2  225.48   16.70
   7   1  -2  208.88   13.30
   7   1  -2  218.18   13.60
   7   1  -2  235.38   17.80
   5  -1  -2   41.00    3.40
  -5  -1   2   57.19    7.60
   5  -1  -2   62.39   10.80
   5  -1  -2   46.30    3.70
   5   1  -2   45.10    3.50
   5   1  -2   44.30    3.80
   5   1  -2   45.10    5.60
   5   1  -2   37.60    6.50
   3  -1  -2  483.65   34.40
  -3  -1   2  523.45   31.80
  -3  -1   2  518.15   29.50
   3  -1  -2  493.05   30.00
  -3  -1   2  479.05   30.00
   3  -1  -2  542.35   30.60
   3   1  -2  519.35   30.70
   3   1  -2  507.95   32.10
  -3   1   2  504.25   34.80
  -3   1   2  488.85   29.80
   3   1  -2  501.35   30.10
  -1  -1   2  300.17   19.40
  -1  -1   2  293.77   20.40
   1  -1  -2  315.87   19.40
   1  -1  -2  309.47   19.50
   1  -1  -2  291.47   21.10
  -1   1   2  325.57   21.60
  -1   1   2  315.67   19.30
   1   1  -2  332.27   19.20
   1   1  -2  297.07   20.10
  -1   1   2  304.77   19.00
   1   1  -2  311.97   19.80
  -1  -1  -2   89.49    6.50
   1  -1   2   84.89    5.70
  -1  -1  -2   85.59    6.60
   1  -1   2   79.79    6.30
  -1  -1  -2   87.89    7.20
   1  -1   2   82.39    6.30
  -1  -1  -2   77.89    6.40
   1   1   2   83.39    6.40
  -1   1  -2   83.29    5.80
  -1   1  -2   73.59    6.20
   1   1   2   80.59    7.00
  -1   1  -2   75.19    6.10
   1   1   2   85.99    6.50
   1   1   2   79.59    6.70
  -3  -1  -2   12.50    1.60
   3  -1   2   14.20    2.50
  -3  -1  -2   10.80    2.40
  -3  -1  -2   12.40    3.20
   3  -1   2    8.90    1.80
   3   1   2   10.80    2.30
  -3   1  -2   13.40    2.20
  -3   1  -2   14.70    1.70
   3   1   2   12.70    2.40
   3   1   2    7.50    1.70
   3   1   2    7.20    2.80
  -5  -1  -2   34.00    5.60
   5  -1   2   37.10    3.60
   5  -1   2   34.50    3.00
   5   1   2   29.80    3.80
   5   1   2   22.70    4.50
   5   1   2   35.70    3.10
   7  -1   2    6.60    2.10
   7  -1   2    7.10    1.50
  -7  -1  -2    4.90    2.70
   7  -1   2    6.30    1.80
   7   1   2    4.90    1.40
   7   1   2    5.30    1.80
   7   1   2    3.40    2.50
  -9  -1  -2   51.29    8.10
   9  -1   2   51.99    4.10
   9  -1   2   53.29    5.60
   9  -1   2   49.70    4.70
   9   1   2   46.20    4.80
   9   1   2   53.99    4.30
   9   1   2   66.59   10.70
  11  -1   2   -0.80    1.10
  11  -1   2    0.50    1.00
  11  -1   2    0.30    1.70
  11   1   2   -0.60    1.10
  11   1   2   -0.30    2.30
  11   1   2    2.10    1.70
  13  -1   2    4.40    6.10
  13  -1   2    3.50    1.70
  13  -1   2    2.00    1.40
  13   1   2    0.40    1.40
  13   1   2    6.80    6.10
  13   1   2    0.60    1.60
  13   1   2   -0.60    2.30
  15  -1   2   -1.10    1.60
  15  -1   2   10.30    8.00
  15  -1   2    1.50    1.30
  15   1   2    1.00    2.70
  15   1   2   -0.30    1.50
  15   1   2    1.00    3.80
  15   1   2    2.20    1.60
  17  -1   2   -0.60    1.10
  17  -1   2    1.10    4.50
  17  -1   2   -0.40    1.70
  17  -1   2   -2.90    1.40
  17   1   2   -1.40    2.80
  17   1   2    1.20    1.60
  17   1   2    2.40    4.90
  17   1   2   -1.40    1.80
  16  -2  -2    4.60    3.00
  16  -2  -2    1.80    2.70
  16  -2  -2   11.20    9.00
  16  -2  -2    1.90    2.20
  16   2  -2    4.90    3.00
  16   2  -2    8.80    3.70
  16   2  -2    0.50    2.90
  16   2  -2   10.60    6.60
  16   2  -2    1.60    2.10
  14  -2  -2    2.30    2.30
  14  -2  -2    0.90    2.20
  14  -2  -2   -0.30    2.80
  14   2  -2   -2.30    1.50
  14   2  -2   -0.60    1.80
  14   2  -2    1.40    2.10
  12  -2  -2   36.30    6.40
  12  -2  -2   35.60    5.60
  12  -2  -2   53.19    6.40
  12  -2  -2   37.80   13.60
  12   2  -2   49.90    6.70
  12   2  -2   51.29   10.20
  12   2  -2   49.90    7.40
  12   2  -2   38.50    8.40
  10  -2  -2  113.49    9.30
  10  -2  -2  110.89    9.20
  10  -2  -2  110.69    9.00
  10   2  -2  108.09   16.10
  10   2  -2  104.49    9.20
  10   2  -2  106.09    9.00
   8  -2  -2   -0.70    1.20
  -8  -2   2   -0.90    2.20
   8  -2  -2   -0.20    1.50
   8  -2  -2   -2.50    0.70
   8   2  -2   -0.10    2.20
   8   2  -2   -1.20    1.30
   8   2  -2    4.40    2.00
  -6  -2   2  197.58   11.90
   6  -2  -2  205.98   14.10
  -6  -2   2  194.58   16.50
  -6  -2   2  184.18   12.10
   6  -2  -2  209.78   13.50
   6  -2  -2  185.98   20.20
   6  -2  -2  207.38   14.40
  -6   2   2  201.58   11.70
   6   2  -2  198.08   14.10
   6   2  -2  204.38   14.50
  -6   2   2  202.98   11.70
   6   2  -2  168.88   16.30
   4  -2  -2    0.60    1.30
   4  -2  -2    0.40    1.40
  -4  -2   2    2.60    1.80
  -4  -2   2    0.30    2.00
   4  -2  -2    2.00    1.90
  -4  -2   2    1.30    1.30
  -4   2   2    1.70    1.50
   4   2  -2    1.00    1.70
   4   2  -2    0.30    1.80
  -4   2   2    1.50    1.30
  -2  -2   2  131.99    9.80
  -2  -2   2  120.39   10.10
  -2  -2   2  116.69   10.70
   2  -2  -2  120.79    9.90
   2  -2  -2  131.39   10.10
   2  -2  -2  119.79   12.80
   2  -2  -2  137.29   10.60
   2   2  -2  133.69   10.50
  -2   2   2  128.19   10.10
  -2   2   2  126.69    9.70
   2   2  -2  132.59   10.10
   2   2  -2  117.79   10.80
  -2   2   2  134.69    9.80
  -2   2   2  135.19   13.70
   0  -2  -2   24.30    4.30
   0  -2  -2   21.70    5.50
   0  -2   2   22.80    3.70
   0  -2   2   17.50    3.70
   0  -2   2   20.80    3.90
   0  -2  -2   21.40    3.90
   0  -2  -2   17.30    3.50
   0   2   2   20.50    3.80
   0   2  -2   31.90    5.10
   0   2   2   20.10    4.00
   0   2  -2   28.10    4.70
   0   2   2   18.10    3.40
   0   2   2   22.10    5.60
   0   2  -2   20.70    4.00
  -2  -2  -2   45.50    7.60
  -2  -2  -2   45.10    5.60
  -2  -2  -2   43.80    5.70
   2  -2   2   49.90    6.40
  -2  -2  -2   49.60    6.20
   2  -2   2   39.00    5.60
   2   2   2   49.99    7.50
  -2   2  -2   52.39    6.10
  -2   2  -2   52.19    6.00
   2   2   2   35.90    5.50
  -2   2  -2   44.30    4.40
   2   2   2   34.10    5.10
   2   2   2   48.40    6.80
  -4  -2  -2    3.30    2.60
  -4  -2  -2    3.20    1.90
   4  -2   2    3.50    2.00
  -4  -2  -2    4.10    1.50
   4  -2   2    3.10    2.10
  -4  -2  -2    1.20    1.40
   4   2   2    2.60    2.20
   4   2   2    2.10    2.10
   4   2   2    6.90    2.20
  -4   2  -2    5.20    2.10
  -4   2  -2    5.70    1.80
   4   2   2    5.00    3.20
  -6  -2  -2   13.30    1.90
   6  -2   2   12.80    3.20
   6  -2   2   14.30    3.40
  -6  -2  -2   13.20    2.30
  -6  -2  -2   14.00    4.50
   6   2   2   25.00    4.60
   6   2   2   17.70    3.90
  -6   2  -2   14.70    2.20
   6   2   2   17.90    5.20
   6   2   2   13.30    3.40
   8  -2   2   42.50    5.70
  -8  -2  -2   30.20    6.30
   8  -2   2   37.50    5.30
   8   2   2   35.20    5.50
   8   2   2   43.40    4.40
   8   2   2   39.60    8.40
   8   2   2   41.60    6.00
 -10  -2  -2   20.10    5.40
  10  -2   2   10.20    3.20
  10   2   2   15.70    3.80
  10   2   2   18.50    6.30
  10   2   2    7.10    2.90
  10   2   2   14.30    3.30
  12  -2   2    8.00    7.70
  12  -2   2    6.20    2.70
  12  -2   2    2.10    2.00
 -12  -2  -2    4.80    4.10
  12   2   2    5.20    4.10
  12   2   2    7.20    2.90
  12   2   2    5.00    2.90
  12   2   2   11.10    5.00
  12   2   2    3.70    2.50
  14  -2   2    0.30    2.00
  14  -2   2    1.10    1.90
  14  -2   2   -2.50    3.90
  14   2   2    0.60    2.30
  14   2   2   -1.30    1.80
  14   2   2   -0.60    1.90
  14   2   2   -1.60    1.20
  14   2   2    2.30    3.30
  16  -2   2    5.30    2.70
  16  -2   2    7.50    3.50
  16   2   2   -0.90    2.60
  16   2   2    9.90    4.20
  16   2   2    8.00    5.40
  16   2   2    1.40    2.30
  16   2   2    5.90    2.90
  15  -3  -2   -1.00    2.70
  15  -3  -2    5.70    3.60
  15  -3  -2    0.10    5.20
  15   3  -2    2.10    3.00
  15   3  -2    5.00    5.40
  15   3  -2    2.30    3.20
  13  -3  -2   -1.10    3.30
  13  -3  -2   -1.50    1.70
  13  -3  -2   -0.60    2.20
  13   3  -2    2.30    2.80
  13   3  -2   -3.40    1.80
  13   3  -2   -1.30    2.10
  11  -3  -2   35.60   10.00
  11  -3  -2   70.69    8.80
  11  -3  -2   53.09    5.30
  11  -3  -2   54.39    6.40
  11  -3  -2   37.10    7.20
  11   3  -2   42.90   10.60
  11   3  -2   38.10    7.10
  11   3  -2   49.30    7.90
   9  -3  -2   64.99    9.20
   9  -3  -2   61.69    8.40
   9  -3  -2   56.29    6.90
   9   3  -2   62.59   12.60
   9   3  -2   55.89    8.30
   9   3  -2   74.59    9.90
  -7  -3   2    1.00    1.30
   7  -3  -2   -0.50    2.40
   7  -3  -2   -0.20    1.80
   7  -3  -2    3.30    1.90
   7  -3  -2    1.20    2.20
  -7  -3   2    1.90    1.30
  -7  -3   2    4.10    3.40
   7   3  -2    2.20    2.40
  -7   3   2    1.30    1.10
  -7   3   2    1.60    1.20
   7   3  -2   -1.40    2.10
   7   3  -2   -0.40    1.80
   5  -3  -2   75.39    9.70
  -5  -3   2   58.19    6.10
  -5  -3   2   60.69    7.70
   5  -3  -2   65.99    8.60
   5  -3  -2   76.49   16.20
  -5  -3   2   60.89   10.30
   5  -3  -2   67.89    6.70
   5   3  -2   76.39    9.20
  -5   3   2   67.39    6.40
  -5   3   2   61.19    7.40
   5   3  -2   52.89    9.30
   5   3  -2   63.89    8.70
  -3  -3   2   66.19    8.80
  -3  -3   2   40.40    6.50
  -3  -3   2   45.00    6.60
   3  -3  -2   56.69    8.10
  -3  -3   2   35.60    7.40
   3  -3  -2   44.00    7.40
   3  -3  -2   54.19    7.70
  -3   3   2   76.19    8.90
   3   3  -2   61.59    8.30
   3   3  -2   44.70    9.00
   3   3  -2   49.10    7.80
  -3   3   2   65.99    7.80
  -3   3   2   51.09    6.80
  -1  -3   2    1.50    2.00
   1  -3  -2   -0.50    1.90
  -1  -3   2   -1.00    1.50
   1  -3  -2   -2.30    1.40
  -1  -3   2   -2.70    1.70
   1  -3  -2    0.40    1.70
   1  -3  -2   -0.80    1.90
  -1  -3   2    1.60    2.10
  -1   3   2    1.90    2.10
   1   3  -2   -1.50    1.70
  -1   3   2    1.20    2.10
   1   3  -2   -2.60    1.60
  -1   3   2    1.10    2.30
   1  -3   2   11.20    3.60
   1  -3   2   14.50    3.60
   1  -3   2   17.60    4.80
  -1  -3  -2   12.60    4.00
  -1  -3  -2   15.90    5.30
  -1  -3  -2    8.00    3.20
  -1  -3  -2    8.50    3.20
   1   3   2    9.70    3.40
   1   3   2   10.40    4.30
   1   3   2   16.70    4.50
   1   3   2   15.60    4.40
  -1   3  -2    8.80    3.10
  -1   3  -2   11.30    3.60
  -1   3  -2   17.70    4.60
  -3  -3  -2    0.90    1.70
   3  -3   2    3.10    2.50
   3  -3   2    0.90    1.70
  -3  -3  -2    7.30    3.80
   3  -3   2    2.30    2.60
  -3  -3  -2    1.00    2.10
  -3  -3  -2    5.40    2.80
  -3   3  -2    4.00    2.50
   3   3   2    3.50    2.30
  -3   3  -2    2.20    1.80
  -3   3  -2    2.30    2.20
   3   3   2    3.70    2.80
   3   3   2    1.00    2.10
   3   3   2    2.10    2.90
   5  -3   2   21.50    4.80
  -5  -3  -2   23.40    3.30
   5  -3   2   17.50    4.60
  -5  -3  -2   28.70    7.00
  -5  -3  -2   20.50    4.20
   5   3   2   29.00    6.80
   5   3   2   23.10    4.40
  -5   3  -2   26.60    4.70
   5   3   2   16.40    4.50
   5   3   2   26.20    5.40
  -5   3  -2   21.90    3.90
  -7  -3  -2   11.50    2.60
   7  -3   2    6.20    3.20
  -7  -3  -2    6.70    3.70
   7  -3   2    8.60    3.40
  -7  -3  -2    9.30    2.20
  -7   3  -2   12.60    2.70
   7   3   2   12.20    5.30
   7   3   2   14.90    4.20
  -7   3  -2   10.20    2.10
   7   3   2   10.20    3.60
   9  -3   2   22.20   10.00
   9  -3   2   18.80    4.90
   9  -3   2   11.10    3.80
  -9  -3  -2   25.70    7.00
   9   3   2    8.70    3.80
   9   3   2    8.00    4.90
   9   3   2   15.80    4.40
  11  -3   2   11.70    3.80
 -11  -3  -2   21.10    6.70
  11  -3   2   11.00    4.10
  11  -3   2   10.90   10.40
  11   3   2   12.90    4.40
  11   3   2   15.20    4.50
  11   3   2   10.00    5.50
  13  -3   2  127.19   12.40
  13  -3   2  122.09   11.90
  13  -3   2  132.79   29.10
  13   3   2  118.79   14.20
  13   3   2  138.49   12.10
  13   3   2  116.29   18.20
  15  -3   2   15.10    4.40
  15  -3   2    6.40    8.80
  15  -3   2    9.80    4.20
  15   3   2    3.90    5.00
  15   3   2   17.30    5.90
  15   3   2   12.40    4.50
  14  -4  -2   38.30    8.30
  14  -4  -2   32.10    7.40
  14  -4  -2   11.30    7.60
  14   4  -2   25.40    6.20
  14   4  -2   23.10    7.10
  14   4  -2   25.90    9.00
  12  -4  -2   10.20    6.80
  12  -4  -2   32.40    7.30
  12  -4  -2   26.20    6.10
  12   4  -2   24.10    9.10
  12   4  -2   23.20    6.70
  12   4  -2   24.30    6.20
 -10  -4   2   14.30    7.90
  10  -4  -2   20.60    6.00
  10  -4  -2   28.20    4.60
  10  -4  -2    7.70    4.20
  10   4  -2   17.60    6.10
  10   4  -2   28.20    6.90
  10   4  -2   21.30    5.90
  -8  -4   2   58.99   11.30
   8  -4  -2   66.09    6.70
  -8  -4   2   50.59    5.00
   8  -4  -2   34.00   11.90
   8  -4  -2   58.89    9.00
   8  -4  -2   77.19   11.30
   8   4  -2   42.80   10.80
  -8   4   2   49.10    4.90
  -8   4   2   48.70    5.00
   8   4  -2   58.49    9.60
   8   4  -2   52.49    8.90
  -6  -4   2    1.60    2.60
  -6  -4   2    1.90    2.20
   6  -4  -2    4.20    2.70
   6  -4  -2   -0.40    2.90
   6  -4  -2   -2.20    2.40
  -6  -4   2    0.90    2.40
  -6   4   2    0.10    2.00
   6   4  -2    2.30    3.30
   6   4  -2    4.20    3.80
  -6   4   2    8.40    3.20
   6   4  -2    6.20    3.90
   4  -4  -2    8.80    5.10
   4  -4  -2   18.20    5.30
  -4  -4   2   15.00    4.50
  -4  -4   2    9.10    4.60
   4  -4  -2   18.30    4.40
  -4  -4   2   22.00    4.60
   4  -4  -2   23.10    5.40
  -4  -4   2   18.40    4.30
  -4   4   2   22.90    5.40
  -4   4   2   20.90    4.90
   4   4  -2   16.10    5.00
   4   4  -2   17.80    6.60
  -4   4   2   19.40    4.40
   4   4  -2    7.20    4.40
  -2  -4   2    5.70    3.50
   2  -4  -2    3.00    2.60
  -2  -4   2    4.80    3.30
   2  -4  -2    0.70    2.90
  -2  -4   2    2.00    2.50
   2  -4  -2    4.10    3.40
  -2  -4   2    0.70    2.50
   2  -4  -2    6.50    3.20
  -2   4   2    0.10    2.40
   2   4  -2    1.20    2.20
   2   4  -2    3.20    3.30
  -2   4   2    2.30    2.50
   2   4  -2    3.00    2.90
  -2   4   2    1.70    2.40
   0  -4  -2  134.19   15.90
   0  -4   2  140.99   13.40
   0  -4   2  159.28   14.40
   0  -4  -2  150.88   13.50
   0  -4  -2  157.08   20.60
   0  -4   2  148.19   13.10
   0  -4  -2  139.09   13.90
   0  -4   2  148.39   16.20
   0   4  -2  133.79   13.30
   0   4  -2  146.89   13.70
   0   4   2  157.58   13.60
   0   4  -2  143.29   13.40
   0   4   2  149.59   14.00
   0   4   2  137.09   13.70
   2  -4   2  256.27   24.90
   2  -4   2  217.68   18.60
   2  -4   2  261.47   18.80
  -2  -4  -2  247.28   19.00
  -2  -4  -2  246.48   20.10
  -2  -4  -2  237.68   19.30
  -2  -4  -2  248.08   20.80
   2  -4   2  239.78   19.90
  -2   4  -2  243.08   19.00
   2   4   2  233.08   19.70
   2   4   2  230.28   19.10
  -2   4  -2  238.18   19.00
   2   4   2  231.98   20.50
  -2   4  -2  234.28   18.40
   4  -4   2   -0.40    1.40
   4  -4   2    5.40    3.60
  -4  -4  -2   -0.80    1.30
  -4  -4  -2    1.40    2.80
   4  -4   2    2.50    4.70
  -4  -4  -2    2.50    2.80
  -4  -4  -2    1.30    2.30
  -4   4  -2    3.20    1.80
  -4   4  -2   -0.60    2.00
   4   4   2    1.10    2.60
  -4   4  -2   -0.10    2.00
   4   4   2    1.20    2.60
   4   4   2    0.30    3.00
  -6  -4  -2    2.30    3.30
   6  -4   2    3.70    3.60
   6  -4   2    3.00    2.00
  -6  -4  -2    4.50    3.10
   6  -4   2    4.20    3.40
   6  -4   2    5.20    6.00
  -6  -4  -2    4.70    2.50
  -6   4  -2    3.30    2.40
   6   4   2    5.20    3.60
   6   4   2    1.10    2.90
   6   4   2    2.40    3.40
  -6   4  -2    3.20    2.60
  -8  -4  -2   16.60    3.70
  -8  -4  -2   21.80    6.90
   8  -4   2   15.60    4.90
  -8  -4  -2   24.70    3.80
   8  -4   2   12.10    5.80
   8  -4   2   17.90    5.80
   8   4   2   21.50    6.30
   8   4   2   20.40    7.30
  -8   4  -2   21.40    3.90
   8   4   2   20.80    5.80
  -8   4  -2   18.90    3.20
  10  -4   2   27.60    6.80
  10  -4   2   15.90    4.80
  10  -4   2   -0.40    4.90
  10   4   2   12.20    6.70
  10   4   2   21.70    6.30
  10   4   2    3.70    3.80
  12  -4   2   51.49   16.90
 -12  -4  -2   45.10   10.50
  12  -4   2   46.20    9.00
  12  -4   2   40.60    8.10
  12   4   2   35.80    8.50
  12   4   2   51.09   12.00
  12   4   2   49.10    9.00
  14  -4   2    1.10    3.60
  14  -4   2   -1.10    2.70
  14  -4   2   -1.00    2.70
  14   4   2   -4.60    2.10
  14   4   2   -3.20    2.40
  13  -5  -2    0.50    3.50
  13  -5  -2    1.50    4.10
  13  -5  -2    2.40    7.10
  13   5  -2    0.90    4.20
  13   5  -2   -3.40    2.70
 -11  -5   2    0.50    6.30
  11  -5  -2    7.60    5.40
  11  -5  -2    5.10    4.10
  11  -5  -2    4.80    5.90
  11   5  -2    0.70    3.20
  11   5  -2    8.50    5.60
  11   5  -2   -0.10    3.70
  -9  -5   2    1.90    1.90
   9  -5  -2    0.20    3.00
   9  -5  -2    3.90    6.10
   9  -5  -2    2.90    4.10
  -9  -5   2   -0.70    1.30
   9  -5  -2    0.90    2.20
   9   5  -2   -0.80    3.60
   9   5  -2    1.90    3.60
  -9   5   2    1.20    1.60
  -9   5   2    2.80    1.70
  -7  -5   2    2.60    2.70
   7  -5  -2    9.20    7.40
  -7  -5   2    4.70    3.70
   7  -5  -2    0.80    2.20
  -7  -5   2    4.50    3.50
   7  -5  -2   -0.60    2.80
   7  -5  -2    4.70    4.30
   7   5  -2    2.70    3.90
   7   5  -2    3.10    4.00
  -7   5   2    9.20    3.60
   7   5  -2    6.50    5.00
  -7   5   2    0.50    2.70
   5  -5  -2   11.00    4.30
  -5  -5   2    4.40    3.00
   5  -5  -2    6.60    5.20
   5  -5  -2    4.80    4.00
  -5  -5   2    1.80    3.40
   5  -5  -2    2.20    3.80
  -5  -5   2   -0.90    2.00
   5   5  -2    8.50    4.70
   5   5  -2   14.30    6.00
  -5   5   2    5.20    3.00
   5   5  -2    2.90    4.00
  -5   5   2    2.50    3.20
  -5   5   2    3.50    3.50
   3  -5  -2    8.40    4.90
  -3  -5   2   20.70    6.90
   3  -5  -2   20.60    5.60
   3  -5  -2    7.80    5.90
  -3  -5   2    6.40    3.50
  -3  -5   2   13.90    5.50
   3  -5  -2   13.80    4.80
  -3  -5   2    5.50    3.90
   3   5  -2   24.40    7.10
   3   5  -2    9.60    4.70
  -3   5   2    8.60    3.40
  -3   5   2   15.90    5.20
  -3   5   2   22.00    6.20
   3   5  -2   10.40    5.60
   1  -5  -2   62.79   13.00
   1  -5  -2   53.89   10.70
  -1  -5   2   74.09   10.40
   1  -5  -2   72.69   11.30
  -1  -5   2   64.49   11.40
  -1  -5   2   72.09   14.00
  -1  -5   2   59.39   11.20
   1   5  -2   67.79   11.20
  -1   5   2   61.39   10.50
  -1   5   2   79.29   11.80
   1   5  -2   51.09   10.70
  -1   5   2   85.99   12.20
   1   5  -2   70.09   11.00
   1  -5   2  110.09   13.70
   1  -5   2  121.59   15.50
  -1  -5  -2  127.49   17.10
   1  -5   2  101.69   14.70
  -1  -5  -2  101.79   13.40
  -1  -5  -2  112.59   17.30
  -1  -5  -2   80.49   12.70
  -1   5  -2  113.09   14.50
   1   5   2   89.79   13.10
  -1   5  -2  102.69   14.00
   1   5   2   96.59   13.60
  -1   5  -2   97.49   13.20
   1   5   2   86.69   12.90
  -3  -5  -2    5.20    4.40
   3  -5   2    4.10    5.40
  -3  -5  -2    9.50    5.30
   3  -5   2    5.00    4.80
   3  -5   2    6.70    3.90
   3  -5   2    5.70    3.70
  -3  -5  -2    4.10    3.60
  -3  -5  -2    3.00    3.40
   3   5   2    0.10    3.10
   3   5   2    6.40    4.60
  -3   5  -2    5.00    3.90
  -3   5  -2    5.40    3.50
   3   5   2    3.40    3.90
  -3   5  -2    2.80    3.70
   5  -5   2   -1.70    2.30
  -5  -5  -2   -0.90    2.50
   5  -5   2    2.20    2.40
  -5  -5  -2   -3.00    2.50
  -5  -5  -2   -1.80    1.40
  -5  -5  -2   -1.00    2.20
   5  -5   2    2.60    3.30
   5  -5   2    0.20    3.70
  -5   5  -2    0.20    1.50
  -5   5  -2    2.70    2.90
  -5   5  -2   -0.90    2.70
   5   5   2    4.40    3.50
   5   5   2   -0.70    3.20
   5   5   2    3.40    4.30
   7  -5   2   -1.30    3.10
  -7  -5  -2    7.40    3.10
   7  -5   2    3.90    2.20
   7  -5   2    5.00    4.00
   7  -5   2   14.20    5.70
  -7  -5  -2   -1.00    2.30
   7   5   2    7.30    4.90
   7   5   2    1.00    3.70
  -7   5  -2    8.60    5.20
   7   5   2    5.40    4.70
  -7   5  -2    6.00    3.50
   9  -5   2   77.99   11.60
  -9  -5  -2   74.59    6.80
  -9  -5  -2   57.49   11.10
   9  -5   2   73.19   14.20
  -9  -5  -2   78.69    7.20
   9   5   2   68.59   14.30
   9   5   2   83.49   13.30
   9   5   2   77.99   12.20
  -9   5  -2   65.49    6.10
  -9   5  -2   71.49    7.00
  11  -5   2   19.50    6.80
  11  -5   2   12.00    8.40
  11  -5   2   23.20    6.50
  11   5   2   25.10    7.20
  11   5   2   35.70    9.50
  11   5   2   31.20   11.50
  13  -5   2   -0.10    3.20
  13  -5   2    2.40    6.60
  13  -5   2   -1.50    3.60
  13   5   2    2.60    4.40
  13   5   2   -2.80    2.50
  13   5   2    2.60    4.60
  12  -6  -2    3.40    5.00
  12  -6  -2    2.20    5.50
  12   6  -2   -1.50    3.40
  12   6  -2    1.10    4.00
  10  -6  -2    1.40    2.30
 -10  -6   2    1.70    2.20
  10  -6  -2    1.30    3.50
  10  -6  -2   -2.90    1.80
  10  -6  -2    4.70    5.20
 -10  -6   2    0.20    1.70
  10   6  -2    1.10    4.40
 -10   6   2    6.10    2.30
  10   6  -2   -1.50    3.70
  10   6  -2    3.00    4.30
 -10   6   2    2.20    1.80
   8  -6  -2    4.40    3.60
   8  -6  -2    6.10    7.30
  -8  -6   2   10.20    5.90
   8  -6  -2    6.70    5.30
   8  -6  -2   -3.00    3.10
  -8  -6   2    1.80    2.80
   8   6  -2    2.80    4.10
   8   6  -2   -1.70    2.90
   8   6  -2    5.70    5.80
  -8   6   2    0.80    2.50
  -8   6   2   12.50    4.10
  -6  -6   2   -2.90    2.50
   6  -6  -2   -0.30    3.80
  -6  -6   2    5.00    3.80
   6  -6  -2    0.90    2.90
  -6  -6   2    5.10    4.20
   6  -6  -2    3.40    4.50
  -6   6   2   -0.40    2.70
   6   6  -2    2.60    4.40
   6   6  -2    0.30    3.50
  -6   6   2    2.70    3.40
   6   6  -2    1.00    3.70
   4  -6  -2   17.30    6.40
  -4  -6   2   28.50    7.10
   4  -6  -2   25.30    7.10
  -4  -6   2   25.60   11.10
   4  -6  -2   27.10    6.90
  -4  -6   2   15.10    5.70
  -4  -6   2   15.40    6.10
   4   6  -2   20.80    6.90
   4   6  -2   15.20    5.40
  -4   6   2   12.00    4.30
  -4   6   2   22.30    6.40
  -4   6   2   23.30    5.90
   4   6  -2   17.10    6.70
   2  -6  -2   20.70    6.30
   2  -6  -2   32.90   10.70
  -2  -6   2   12.90    5.80
  -2  -6   2   28.80    8.00
   2  -6  -2   28.50    7.40
  -2  -6   2   12.50    6.00
  -2  -6   2   21.90    6.20
   2   6  -2   30.30    8.10
  -2   6   2   17.90    6.20
   2   6  -2   24.90    7.60
  -2   6   2   17.00    5.40
  -2   6   2   28.70    7.10
   0  -6   2   10.80    5.30
   0  -6   2   16.30    6.50
   0  -6  -2   26.90    7.70
   0  -6   2   32.10   10.30
   0  -6  -2   11.90    6.00
   0  -6  -2   23.00    8.70
   0   6   2   18.10    6.30
   0   6   2    6.10    4.40
   0   6  -2   27.60    7.80
   0   6  -2   22.30    7.10
   2  -6   2   34.20   11.30
   2  -6   2   33.60    9.20
  -2  -6  -2   21.80    7.50
  -2  -6  -2   21.30    6.80
  -2  -6  -2   31.10    9.10
   2  -6   2   37.70    8.10
  -2  -6  -2   35.20    9.30
  -2   6  -2   25.50    6.30
  -2   6  -2   32.90    7.80
  -2   6  -2   26.50    7.40
   2   6   2   33.70    9.00
  -4  -6  -2   26.50    7.00
   4  -6   2   42.50    8.00
   4  -6   2   35.30    8.90
  -4  -6  -2   40.20    7.90
   4  -6   2   32.90    8.90
   4  -6   2   28.70   13.50
  -4  -6  -2   27.60    8.50
   4   6   2   42.90   10.00
   4   6   2   47.70   11.70
  -4   6  -2   38.50    8.30
   4   6   2   41.20    9.10
  -4   6  -2   44.90    8.60
  -4   6  -2   44.80    7.80
   6  -6   2   -2.40    1.50
  -6  -6  -2   -0.80    2.70
   6  -6   2   -2.30    2.90
   6  -6   2   -2.80    2.20
   6  -6   2    0.60    3.50
  -6  -6  -2    1.90    4.00
  -6   6  -2    2.10    1.30
  -6   6  -2   -1.90    2.10
   6   6   2   -1.20    3.20
  -6   6  -2   -3.50    2.00
   6   6   2    4.70    4.60
   6   6   2   -1.10    2.80
  -8  -6  -2   -1.90    2.30
   8  -6   2    4.00    4.80
   8  -6   2    0.50    4.00
   8  -6   2   -0.50    3.70
  -8  -6  -2    1.60    2.90
   8   6   2    4.40    4.60
  -8   6  -2    3.40    3.40
   8   6   2   -1.30    2.70
  -8   6  -2    8.90    3.40
   8   6   2    1.90    4.90
  10  -6   2    2.80    6.00
  10  -6   2   -4.80    2.60
  10  -6   2    0.60    4.20
 -10  -6  -2    2.90    2.10
  10   6   2   -1.40    3.40
 -10   6  -2    0.10    1.70
 -10   6  -2    2.70    2.00
  10   6   2    3.70    5.50
  -9  -7   2    3.80    3.30
   9  -7  -2    4.00    7.80
   9  -7  -2    1.80    2.60
   9  -7  -2    3.20    8.00
   9   7  -2    2.10    5.30
  -9   7   2    4.60    3.20
  -9   7   2    2.90    3.40
   9   7  -2    2.70    4.90
   7  -7  -2   82.89   12.90
  -7  -7   2   71.59   12.60
   7  -7  -2   65.49   13.70
  -7  -7   2   76.39   12.40
   7  -7  -2   89.89   22.80
  -7   7   2   87.09   11.80
   7   7  -2   63.69   12.90
   7   7  -2   75.09   15.90
   5  -7  -2   46.80   10.00
   5  -7  -2   46.30   11.50
   5  -7  -2   51.39   15.10
  -5  -7   2   60.89   11.50
  -5  -7   2   52.89    9.90
  -5   7   2   51.19    9.80
   5   7  -2   63.39   12.60
  -5   7   2   48.20    8.70
   5   7  -2   43.30   10.70
  -5   7   2   48.60   10.40
   3  -7  -2   61.29   12.70
   3  -7  -2   55.09   11.70
  -3  -7   2   71.09   11.50
  -3  -7   2   46.70   11.20
   3  -7  -2   39.80   12.10
  -3  -7   2   61.09   13.30
  -3  -7   2   59.39   12.10
  -3   7   2   51.49   10.30
  -3   7   2   70.69   12.70
   3   7  -2   48.00   12.20
  -3   7   2   55.19   11.00
  -1  -7   2   -1.30    2.90
  -1  -7   2   -1.70    2.50
  -1  -7   2    0.20    3.60
  -1  -7   2   -0.80    3.10
   1  -7  -2   -3.50    2.80
   1  -7  -2   -0.80    2.50
  -1   7   2   -0.10    2.10
  -1   7   2    0.40    3.60
   1   7  -2    5.00    4.70
  -1   7   2   -0.40    2.10
   1   7  -2    4.40    4.90
  -1  -7  -2   25.20    7.50
  -1  -7  -2   27.30    8.50
   1  -7   2   23.30   12.80
   1  -7   2   23.70    7.40
   1  -7   2   23.70    8.10
  -1  -7  -2   31.30   10.00
  -1  -7  -2   12.70    5.90
  -1   7  -2   32.60    8.40
  -1   7  -2   39.10    8.70
   1   7   2   28.30    8.20
   1   7   2    8.40    5.60
   3  -7   2   20.60    6.40
  -3  -7  -2   19.40    7.60
  -3  -7  -2   13.70    6.00
   3  -7   2   32.30   10.20
  -3  -7  -2   23.80    7.70
  -3  -7  -2   25.20    7.90
   3  -7   2   15.00    8.60
  -3   7  -2   33.30    8.30
   3   7   2   14.60    6.70
   3   7   2   36.60   10.00
  -3   7  -2   28.10    7.10
  -3   7  -2   10.60    6.30
   5  -7   2   -0.50    3.90
   5  -7   2    4.00    3.70
  -5  -7  -2   10.80    3.90
  -5  -7  -2   11.10    5.70
   5  -7   2    2.50    4.90
  -5  -7  -2    1.50    4.20
  -5   7  -2    2.30    2.10
  -5   7  -2   -0.20    3.00
  -5   7  -2    8.80    5.20
   5   7   2    0.20    3.60
   5   7   2    3.20    5.00
  -7  -7  -2   34.90    8.40
   7  -7   2   18.10    7.60
  -7  -7  -2    9.30    4.80
   7  -7   2   18.90    9.60
  -7   7  -2   10.70    6.70
  -7   7  -2   20.90    6.00
   7   7   2   10.70    8.80
   7   7   2   10.40    6.60
   2  -8  -2    1.50    5.20
  -2  -8   2    5.30    5.90
   2  -8  -2    3.00    5.00
   2  -8  -2   -3.20    2.40
  -2  -8   2    1.40    3.50
  -2   8   2    0.40    3.20
   2   8  -2   -1.30    3.00
   2   8  -2   -3.20    3.50
   0  -8   2   13.10    9.10
   0  -8   2   18.80    8.50
   0  -8  -2   10.80    7.40
   0  -8   2    3.80    6.80
   0  -8  -2    1.70    4.30
   0   8   2   11.20    6.60
   0   8   2    0.40    4.60
   0   8  -2    3.10    5.50
   0   8  -2    5.90    5.20
   2  -8   2   -2.00    2.90
   2  -8   2   22.10    7.90
   2  -8   2   14.50    7.80
  -2  -8  -2   15.20    7.90
  -2  -8  -2    4.60    5.50
   2   8   2    8.80    5.70
  -2   8  -2    7.60    7.20
  -2   8  -2   19.90    6.90
   2   8   2    8.80    5.60
  18   0  -3    0.10    3.60
  18   0  -3    4.20    4.60
  16   0  -3   -0.20    2.50
  16   0  -3    0.40    3.70
  14   0  -3    0.80    2.50
  14   0  -3   -0.30    2.40
  12   0  -3   -0.60    2.70
  12   0  -3    3.10    3.00
  10   0  -3    2.30    3.00
  10   0  -3    0.00    2.00
   8   0  -3    0.40    1.90
   8   0  -3   -0.20    2.20
   6   0  -3    0.60    1.90
   6   0  -3   -0.10    1.50
   4   0  -3    0.50    1.60
  -4   0   3    0.10    1.70
   2   0  -3   -0.50    0.60
  -2   0   3    0.00    0.70
  -2   0   3    0.30    0.70
  -2   0   3   -0.10    1.40
   2   0  -3   -0.20    0.60
   2   0  -3   -0.10    1.20
   0   0  -3    0.20    0.50
   0   0   3    0.40    0.70
   0   0   3   -0.10    0.40
   0   0  -3   -0.10    0.70
   0   0   3   -0.30    0.40
   0   0  -3   -0.20    0.30
   2   0   3   -1.20    0.80
   2   0   3   -0.80    0.60
  -2   0  -3    1.10    1.00
  -2   0  -3    0.00    0.80
  -2   0  -3    0.50    1.20
   2   0   3    1.00    0.90
  -4   0  -3   -0.50    1.00
   4   0   3    0.20    1.00
   4   0   3    0.00    0.70
   4   0   3   -0.60    0.60
  -6   0  -3   -1.30    1.20
   6   0   3    1.20    0.90
   6   0   3   -0.80    1.20
   8   0   3    0.70    1.50
   8   0   3   -0.60    0.70
  -8   0  -3   -2.00    1.10
   8   0   3   -0.40    0.70
  10   0   3   -0.60    1.50
  10   0   3   -0.40    0.70
  10   0   3   -1.10    0.80
  12   0   3    0.80    2.10
  12   0   3   -0.90    0.80
  12   0   3    0.30    0.90
  14   0   3    0.70    1.10
  14   0   3    2.00    4.60
  14   0   3    0.70    1.00
  14   0   3    0.40    2.20
  16   0   3   -0.20    4.30
  16   0   3    0.20    1.30
  16   0   3   -1.80    0.90
  16   0   3    4.00    3.40
  17  -1  -3   36.20    8.20
  17  -1  -3   33.60   12.50
  17   1  -3   25.40    7.90
  17   1  -3   38.20    4.50
  17   1  -3   37.10    4.90
  17   1  -3   30.70    8.90
  15  -1  -3    0.40    2.40
  15  -1  -3    5.10    6.00
  15   1  -3    5.30    4.40
  15   1  -3    6.20    2.10
  15   1  -3    6.80    2.20
  15   1  -3    5.10    4.60
  13  -1  -3    5.20    5.30
  13  -1  -3    2.20    2.60
  13  -1  -3    2.50    1.20
  13   1  -3    5.30    1.70
  13   1  -3    4.60    1.80
  13   1  -3    3.30    3.80
  13   1  -3    1.40    3.20
  11  -1  -3    6.70    1.40
  11  -1  -3    8.10    3.40
  11  -1  -3    7.80    5.40
  11   1  -3   10.00    1.80
  11   1  -3    5.80    3.80
  11   1  -3    4.90    3.80
   9  -1  -3   52.19   12.50
   9  -1  -3   43.90    3.40
   9  -1  -3   60.39    7.90
   9  -1  -3   47.30    3.60
   9   1  -3   50.79    4.00
   9   1  -3   46.20    8.40
   9   1  -3   37.80    7.40
   9   1  -3   54.09    3.70
   7  -1  -3  119.69    8.10
   7  -1  -3  141.49   18.70
   7  -1  -3  127.89    7.80
   7   1  -3  122.59    8.40
   7   1  -3  131.09   12.00
   7   1  -3  121.59   10.70
   7   1  -3  123.19    7.90
   5  -1  -3   76.89   11.80
   5  -1  -3   60.99    4.20
   5  -1  -3   50.09    4.60
   5   1  -3   63.49    4.30
   5   1  -3   68.69    8.80
   5   1  -3   54.99    4.80
   5   1  -3   57.39    5.40
   3  -1  -3 1182.18   83.59
  -3  -1   3 1394.56  195.98
  -3  -1   3 1346.17   88.49
   3  -1  -3 1295.47   88.49
  -3  -1   3 1364.36   94.39
  -3   1   3 1153.68   84.89
  -3   1   3 1208.88  159.38
  -3   1   3 1246.68   90.19
   3   1  -3 1380.06  188.68
   1  -1  -3   -1.40    1.60
   1  -1  -3   -1.00    1.30
   1  -1  -3    0.40    1.20
  -1  -1   3    1.50    1.30
   1  -1  -3    0.50    1.40
  -1  -1   3    1.00    1.60
   1   1  -3    0.90    1.60
  -1   1   3    0.10    1.30
   1   1  -3    0.20    1.40
  -1   1   3    0.10    2.20
   1   1  -3    0.60    1.30
  -1   1   3   -0.60    1.40
  -1   1   3    1.70    1.40
   1  -1   3   23.60    3.20
   1  -1   3   25.50    3.30
  -1  -1  -3   27.00    3.90
  -1  -1  -3   23.80    3.60
  -1  -1  -3   19.50    3.70
  -1  -1  -3   23.90    3.00
  -1   1  -3   23.10    3.10
   1   1   3   16.10    3.20
   1   1   3   21.90    3.30
   1   1   3   18.70    3.50
  -1   1  -3   23.30    2.50
  -1   1  -3   20.30    3.20
   1   1   3   23.00    3.40
   3  -1   3    2.50    1.30
  -3  -1  -3    0.30    1.40
   3  -1   3    2.80    1.50
  -3  -1  -3    1.30    0.90
  -3  -1  -3    3.20    1.50
  -3   1  -3    2.30    1.40
   3   1   3    0.70    1.40
   3   1   3    3.90    2.30
   3   1   3    2.10    1.20
  -3   1  -3    1.90    0.90
   3   1   3    3.40    1.90
   5  -1   3   24.20    3.40
  -5  -1  -3   21.20    1.70
  -5  -1  -3   23.20    2.10
  -5  -1  -3   17.40    4.30
   5  -1   3   26.10    3.00
   5   1   3   24.00    2.80
  -5   1  -3   21.20    1.70
   5   1   3   19.00    4.20
   5   1   3   16.40    3.00
   7  -1   3   13.20    2.60
  -7  -1  -3   12.40    4.00
   7  -1   3   17.30    2.40
   7  -1   3   14.50    2.70
   7   1   3   17.10    4.90
   7   1   3   13.90    2.70
   7   1   3   13.80    2.20
   9  -1   3    0.20    1.10
  -9  -1  -3    2.20    2.40
   9  -1   3    1.80    1.10
   9  -1   3    0.40    1.50
   9   1   3   -0.80    1.60
   9   1   3    0.40    1.20
   9   1   3    1.40    1.10
  11  -1   3   25.30    4.70
  11  -1   3   25.00    3.40
 -11  -1  -3   17.50    5.10
  11  -1   3   18.50    3.30
  11   1   3   25.60    3.90
  11   1   3   24.50    3.40
  11   1   3   27.30    7.20
  13  -1   3    5.00    1.90
  13  -1   3    1.20    2.00
  13  -1   3    4.10    1.70
  13  -1   3    2.80    5.50
  13   1   3    6.70    2.10
  13   1   3    5.60    3.80
  13   1   3    3.80    5.00
  15  -1   3    7.90    3.10
  15  -1   3    6.10    2.30
  15  -1   3   -0.80    2.80
  15  -1   3    1.70    1.40
  15   1   3    2.40    2.00
  15   1   3    1.40    1.70
  15   1   3    9.40    7.00
  15   1   3   -1.40    2.60
  17  -1   3   -3.90    2.60
  17  -1   3    1.70    1.50
  17  -1   3    1.40    2.00
  17  -1   3   -2.00    1.40
  17   1   3    4.60    3.00
  17   1   3   -1.30    3.40
  17   1   3    0.60    1.60
  16  -2  -3    8.60    3.10
  16  -2  -3    2.60    5.70
  16  -2  -3    4.30    2.90
  16  -2  -3    8.50    3.80
  16   2  -3    6.50    5.20
  16   2  -3    3.90    2.60
  16   2  -3    6.20    3.50
  14  -2  -3    0.40    2.40
  14  -2  -3    7.00    6.40
  14  -2  -3    2.80    2.30
  14   2  -3    2.30    2.10
  14   2  -3    3.70    2.70
  14   2  -3    6.60    5.30
  14   2  -3    2.10    2.30
  12  -2  -3    2.20    4.80
  12  -2  -3   14.90    3.30
  12  -2  -3    9.50    5.60
  12  -2  -3   15.30    3.70
  12   2  -3   15.50    5.70
  12   2  -3    5.10    2.70
  12   2  -3    9.00    3.20
  12   2  -3   15.00    3.90
  10  -2  -3   67.99   16.70
  10  -2  -3   48.60    6.00
  10  -2  -3   46.30    6.20
  10   2  -3   35.20    9.00
  10   2  -3   48.20    6.30
  10   2  -3   50.89    6.70
   8  -2  -3   21.10    3.70
   8  -2  -3   10.30    6.70
   8  -2  -3   17.40    3.70
   8   2  -3   14.30    3.30
   8   2  -3   14.40    3.60
   8   2  -3   19.70    6.20
  -6  -2   3   30.10    2.90
   6  -2  -3   33.60    4.90
   6  -2  -3   43.90    5.80
  -6  -2   3   39.90    2.90
   6  -2  -3   55.09   13.00
  -6  -2   3   36.70    6.80
   6  -2  -3   36.60    5.00
   6   2  -3   35.10    7.60
   6   2  -3   30.60    5.10
  -6   2   3   36.60    2.50
  -6   2   3   31.60    2.50
   6   2  -3   28.70    4.40
   4  -2  -3  108.29    8.80
  -4  -2   3  106.59    7.80
  -4  -2   3  108.99    8.80
  -4  -2   3  120.99   10.70
   4  -2  -3  100.69    9.10
   4  -2  -3  130.69   19.60
   4  -2  -3  102.89    8.50
   4   2  -3  109.69    8.90
  -4   2   3  106.89    7.90
   4   2  -3  121.99   15.00
   4   2  -3   96.69    9.10
  -4   2   3  120.39    8.70
   2  -2  -3    3.50    2.00
   2  -2  -3    3.50    1.90
  -2  -2   3    0.40    1.30
   2  -2  -3    1.90    2.20
  -2  -2   3    0.40    1.70
   2  -2  -3    1.90    2.70
  -2  -2   3    3.00    2.00
  -2   2   3    1.90    1.60
  -2   2   3    3.10    1.80
  -2   2   3   -0.30    1.90
   2   2  -3    0.80    1.80
   2   2  -3    2.40    2.10
  -2   2   3    3.30    2.00
   2   2  -3    7.60    2.40
   0  -2  -3   27.60    5.10
   0  -2  -3   32.90    4.80
   0  -2  -3   32.80    5.80
   0  -2   3   34.10    4.70
   0  -2   3   36.20    5.60
   0  -2   3   27.80    4.30
   0   2   3   19.20    3.70
   0   2   3   27.70    6.30
   0   2  -3   26.00    4.40
   0   2  -3   31.80    5.00
   0   2   3   18.40    4.00
   0   2   3   35.90    5.30
   0   2  -3   25.80    4.40
  -2  -2  -3  683.13   43.20
  -2  -2  -3  732.33   43.60
   2  -2   3  709.53   43.30
  -2  -2  -3  707.33   45.00
  -2  -2  -3  795.62   43.70
   2  -2   3  730.63   43.70
   2  -2   3  665.93   42.80
   2   2   3  675.43   43.30
   2   2   3  708.53   45.00
  -2   2  -3  668.53   42.80
   2   2   3  697.03   44.20
  -2   2  -3  742.13   42.40
   2   2   3  675.33   43.50
  -2   2  -3  670.73   43.20
  -4  -2  -3   49.30    4.70
   4  -2   3   53.59    6.60
   4  -2   3   62.69    7.20
  -4  -2  -3   42.60    4.40
  -4  -2  -3   42.60    5.70
  -4  -2  -3   52.59    8.30
   4   2   3   49.70    5.30
   4   2   3   52.19    6.40
  -4   2  -3   51.29    6.20
  -4   2  -3   47.50    4.50
   4   2   3   49.00    6.30
   4   2   3   47.50    8.10
  -6  -2  -3   36.60    7.00
   6  -2   3   43.50    5.80
  -6  -2  -3   28.70    2.70
  -6  -2  -3   33.30    4.10
   6  -2   3   31.40    4.90
   6   2   3   42.00    5.80
   6   2   3   31.00    5.10
  -6   2  -3   37.60    4.10
   6   2   3   27.60    6.70
  -6   2  -3   33.80    2.80
   6   2   3   34.60    4.90
   8  -2   3   74.19    7.10
   8  -2   3   79.19    7.30
   8   2   3  106.89   14.40
   8   2   3   91.09    7.70
   8   2   3   63.49    6.60
 -10  -2  -3    6.40    4.40
  10  -2   3    1.80    2.10
  10  -2   3    4.70    2.20
  10   2   3    2.40    2.90
  10   2   3   -0.20    1.80
  10   2   3    3.20    2.20
  10   2   3    0.90    2.00
 -12  -2  -3    0.70    2.90
  12  -2   3    1.40    2.00
  12  -2   3   -0.40    1.70
  12  -2   3    3.10    6.20
  12   2   3    1.20    3.50
  12   2   3    0.20    2.10
  12   2   3    0.60    3.20
  12   2   3    1.80    1.90
  12   2   3    4.80    2.80
  14  -2   3    6.30    2.80
  14  -2   3    0.20    2.10
  14  -2   3    1.50    3.70
  14   2   3    2.40    2.30
  14   2   3    7.40    3.40
  14   2   3    3.30    4.00
  14   2   3    8.90    3.80
  14   2   3    0.40    3.30
  16  -2   3   30.40    5.90
  16  -2   3   24.20    4.20
  16  -2   3    8.20    8.50
  16   2   3   27.80    6.80
  16   2   3   23.50    7.90
  16   2   3   28.50    6.10
  16   2   3   37.40    5.70
  16   2   3   28.90    7.90
  15  -3  -3    0.10    3.00
  15  -3  -3    3.20    3.00
  15  -3  -3    0.90    2.90
  15   3  -3    0.30    3.70
  15   3  -3    6.20    5.50
  15   3  -3    4.00    3.40
  13  -3  -3    5.20    2.50
  13  -3  -3    5.90    2.40
  13  -3  -3   -2.50    2.60
  13  -3  -3    2.60    3.10
  13  -3  -3    1.30    2.60
  13   3  -3    5.50    5.60
  13   3  -3    3.50    3.20
  13   3  -3    4.30    3.50
  11  -3  -3   37.30    7.00
  11  -3  -3   44.30    7.10
  11  -3  -3   44.40    6.10
  11  -3  -3   37.50   11.70
  11   3  -3   44.50    7.10
  11   3  -3   40.80    7.40
  11   3  -3   26.80    7.90
   9  -3  -3    6.30    3.20
   9  -3  -3    2.70    2.00
   9  -3  -3    8.90    3.70
  -9  -3   3    1.90    3.10
   9  -3  -3   -1.00    2.20
   9   3  -3    3.20    2.90
   9   3  -3    6.90    3.40
   9   3  -3    2.50    3.50
   7  -3  -3   40.70   11.30
   7  -3  -3   66.09    8.40
   7  -3  -3   57.29    7.10
   7  -3  -3   59.09    8.20
  -7  -3   3   59.19   10.10
  -7  -3   3   47.80    4.20
  -7  -3   3   46.20    5.20
   7   3  -3   55.49   10.40
   7   3  -3   46.30    7.20
  -7   3   3   43.20    4.30
  -7   3   3   50.89    4.20
   7   3  -3   54.99    8.40
   5  -3  -3  163.78   23.70
   5  -3  -3  141.19   12.20
   5  -3  -3  125.59   10.90
  -5  -3   3  141.39   11.30
  -5  -3   3  128.09   10.10
  -5  -3   3  138.09   13.40
   5  -3  -3  134.99   11.60
   5   3  -3  128.09   13.40
   5   3  -3  144.79   12.30
   5   3  -3  142.99   11.80
  -5   3   3  124.69   10.10
  -5   3   3  119.69   10.50
  -3  -3   3  512.05   31.60
   3  -3  -3  538.85   38.50
   3  -3  -3  481.35   32.30
  -3  -3   3  488.75   32.30
   3  -3  -3  496.45   32.40
   3  -3  -3  442.96   32.50
  -3  -3   3  469.55   33.50
  -3  -3   3  492.55   32.60
   3   3  -3  509.75   32.60
  -3   3   3  488.35   31.60
  -3   3   3  453.85   32.00
   3   3  -3  490.15   34.00
  -3   3   3  491.65   31.60
   3   3  -3  510.85   33.10
  -1  -3   3   59.99    8.40
   1  -3  -3   76.59    9.60
  -1  -3   3   54.19    7.70
   1  -3  -3   73.49    9.80
   1  -3  -3   58.59   12.90
   1  -3  -3   58.99    8.30
  -1  -3   3   73.99    9.60
  -1   3   3   78.99   13.50
   1   3  -3   76.59    9.30
   1   3  -3   73.99    9.20
  -1   3   3   48.70    7.40
  -1   3   3   71.99    9.30
   1  -3   3    4.70    2.40
   1  -3   3    4.90    2.90
  -1  -3  -3    0.10    1.80
  -1  -3  -3    1.50    2.40
   1  -3   3    3.80    2.70
  -1  -3  -3    2.00    2.70
  -1  -3  -3    4.20    2.90
  -1   3  -3    8.20    3.50
   1   3   3    0.90    2.30
   1   3   3    0.70    2.20
  -1   3  -3    6.00    2.70
   1   3   3    6.20    3.30
   1   3   3    6.10    3.10
  -3  -3  -3   36.80    6.20
   3  -3   3   30.30    4.60
   3  -3   3   36.90    6.40
   3  -3   3   30.90    5.80
  -3  -3  -3   34.80    5.70
  -3  -3  -3   33.60    5.80
  -3  -3  -3   29.50    6.50
  -3   3  -3   34.50    5.90
  -3   3  -3   39.00    5.60
   3   3   3   22.70    5.30
   3   3   3   32.80    6.70
   3   3   3   25.20    5.40
  -3   3  -3   32.50    4.80
   3   3   3   20.60    5.20
  -5  -3  -3   71.89   11.50
   5  -3   3   57.59    8.80
   5  -3   3   69.39    8.90
  -5  -3  -3   64.99    7.80
  -5  -3  -3   60.69    6.00
  -5  -3  -3   59.39    5.40
   5   3   3   58.49    8.70
  -5   3  -3   55.19    5.70
   5   3   3   64.49    6.60
   5   3   3   41.70    7.40
   5   3   3   46.20    9.70
  -5   3  -3   59.69   10.90
  -7  -3  -3   33.00    4.00
   7  -3   3   36.90    6.70
  -7  -3  -3   33.70    7.50
   7  -3   3   44.50    7.10
  -7  -3  -3   38.50    5.10
   7   3   3   40.70    8.80
  -7   3  -3   33.00    3.40
   7   3   3   43.60    7.00
  -7   3  -3   47.30    5.50
   7   3   3   40.60    7.00
   9  -3   3  389.46   27.40
   9  -3   3  378.36   26.90
  -9  -3  -3  406.16   31.40
   9   3   3  422.56   32.20
   9   3   3  367.76   27.10
   9   3   3  399.36   27.80
 -11  -3  -3  156.88   17.00
  11  -3   3  159.68   14.10
  11  -3   3  184.58   32.10
  11  -3   3  159.78   13.60
  11   3   3  168.58   14.10
  11   3   3  159.38   14.30
  13  -3   3   41.90    7.90
  13  -3   3   53.19    8.10
  13  -3   3   47.10   16.90
  13   3   3   31.10    6.50
  13   3   3   38.50    7.50
  13   3   3   29.20    8.60
  15  -3   3   -0.10    3.60
  15  -3   3   -1.20    2.30
  15  -3   3    2.50    2.70
  15   3   3    0.30    3.30
  15   3   3    5.80    3.40
  15   3   3    6.20    4.30
  14  -4  -3    5.80    4.30
  14  -4  -3    5.60    5.50
  14  -4  -3   18.10    6.00
  14   4  -3   14.20    5.60
  14   4  -3   20.80    6.60
  14   4  -3   13.90    7.90
  12  -4  -3   30.90    6.70
  12  -4  -3   26.10    6.80
  12  -4  -3   15.10   10.40
  12   4  -3    9.40    6.10
  12   4  -3   25.20    6.60
  12   4  -3   27.60    7.40
  10  -4  -3    3.70    2.50
 -10  -4   3    2.90    6.60
  10  -4  -3    0.80    3.50
  10  -4  -3    9.40    4.30
  10  -4  -3    1.70    3.30
  10   4  -3    2.50    4.30
  10   4  -3    4.90    3.90
  10   4  -3    1.70    3.60
  -8  -4   3    3.60    3.40
   8  -4  -3    4.40    3.50
   8  -4  -3   10.30    3.40
  -8  -4   3   10.10    2.50
   8  -4  -3   12.70    4.70
   8  -4  -3    6.30    6.40
  -8   4   3   13.70    2.80
   8   4  -3   19.10    5.70
   8   4  -3   12.30    5.10
   8   4  -3    9.60    5.40
  -8   4   3    7.30    2.20
  -6  -4   3    4.20    3.90
   6  -4  -3    0.30    3.40
   6  -4  -3   10.80    4.70
  -6  -4   3    4.00    2.40
   6  -4  -3    8.80    3.50
  -6  -4   3    6.00    3.30
  -6   4   3    9.90    3.20
  -6   4   3    6.70    2.90
   6   4  -3    8.70    4.30
   6   4  -3    1.00    3.10
   6   4  -3   11.00    5.40
  -4  -4   3  193.68   16.40
   4  -4  -3  157.98   16.20
  -4  -4   3  184.58   15.10
   4  -4  -3  197.68   21.80
  -4  -4   3  205.88   15.30
  -4  -4   3  185.48   18.30
   4  -4  -3  177.38   15.70
   4  -4  -3  198.78   16.60
  -4   4   3  206.38   15.60
   4   4  -3  200.78   16.70
   4   4  -3  173.78   17.90
  -4   4   3  212.68   15.40
  -4   4   3  207.78   16.30
  -2  -4   3   16.90    4.70
   2  -4  -3   24.30    7.50
   2  -4  -3   17.70    4.80
   2  -4  -3   10.90    4.60
  -2  -4   3   18.00    5.40
   2  -4  -3    9.60    4.00
  -2  -4   3   14.70    4.60
  -2  -4   3   17.40    5.90
  -2   4   3   13.00    4.50
   2   4  -3   13.00    5.00
  -2   4   3   16.60    4.60
   2   4  -3   14.60    4.60
  -2   4   3   14.90    4.40
   2   4  -3   18.50    5.00
   0  -4   3   38.90    7.70
   0  -4  -3   35.30    7.10
   0  -4  -3   37.10    8.50
   0  -4  -3   35.10    7.50
   0  -4   3   46.00   11.50
   0  -4   3   37.00    7.00
   0  -4  -3   21.50    5.50
   0  -4   3   27.80    5.90
   0   4  -3   42.70    7.80
   0   4  -3   31.60    6.60
   0   4  -3   40.50    8.00
   0   4   3   41.50    7.70
   0   4   3   30.20    6.90
   0   4   3   27.70    6.00
   2  -4   3   73.59   10.20
   2  -4   3   82.59   16.80
  -2  -4  -3   74.99   10.40
  -2  -4  -3   65.29   10.50
   2  -4   3   58.09    9.90
   2  -4   3   75.79    9.40
  -2  -4  -3   82.39   10.90
  -2  -4  -3   76.89   11.70
   2   4   3   79.19   12.20
  -2   4  -3   72.99    9.60
  -2   4  -3   65.89    9.70
   2   4   3   55.19    9.10
   2   4   3   60.19   11.20
   4  -4   3   53.39    9.50
   4  -4   3   36.40    7.70
  -4  -4  -3   51.19    7.70
  -4  -4  -3   42.40    8.00
   4  -4   3   46.30    6.70
  -4  -4  -3   56.79    7.70
  -4  -4  -3   59.29    8.80
  -4   4  -3   59.69    8.40
  -4   4  -3   54.19    6.80
  -4   4  -3   39.30    7.30
   4   4   3   39.20    8.90
   4   4   3   68.79   10.50
   4   4   3   55.79    9.20
   6  -4   3   27.50    6.60
  -6  -4  -3   24.40    5.50
  -6  -4  -3   15.70    6.10
   6  -4   3   32.00   10.50
   6  -4   3   29.50    6.70
   6  -4   3   38.90    4.50
  -6  -4  -3   28.00    5.10
  -6   4  -3   23.70    4.60
   6   4   3   28.10    6.80
  -6   4  -3   36.40    6.30
   6   4   3   31.00    6.90
   6   4   3   23.20    7.30
   8  -4   3   38.20    8.20
  -8  -4  -3   25.90    6.70
  -8  -4  -3   37.00    4.70
   8  -4   3   19.30    8.30
   8  -4   3   27.70    6.30
  -8  -4  -3   31.40    5.10
   8   4   3   44.80    8.80
   8   4   3   46.10   11.80
   8   4   3   48.90    8.50
  -8   4  -3   36.80    4.40
  10  -4   3   -0.80    3.10
  10  -4   3   -0.90    2.50
  10  -4   3    3.40    3.70
  10   4   3    3.40    4.50
  10   4   3   -3.90    1.80
  10   4   3    2.20    3.50
 -12  -4  -3   -1.50    3.30
  12  -4   3    3.90    3.90
  12  -4   3    0.90    2.70
  12   4   3    6.50    5.80
  12   4   3    6.40    4.20
  12   4   3    2.90    3.80
  14  -4   3    8.20    9.90
  14  -4   3    1.20    3.20
  14   4   3   -1.20    2.90
  14   4   3    7.80    4.50
  14   4   3    0.40    4.10
  13  -5  -3   -1.70    3.90
  13  -5  -3    6.70    5.40
  13  -5  -3   -0.10    3.00
  13   5  -3    1.00    4.20
  13   5  -3   -1.40    3.30
  11  -5  -3    1.00    3.60
  11  -5  -3   -1.50    1.50
  11  -5  -3    3.20    3.90
  11   5  -3    1.50    4.30
  11   5  -3    1.70    4.10
  11   5  -3   -0.40    3.50
   9  -5  -3   16.80    4.80
   9  -5  -3   19.20    6.70
  -9  -5   3   13.20    2.90
   9  -5  -3    4.50    4.70
   9  -5  -3   22.10    6.30
  -9  -5   3   10.90    3.20
  -9   5   3   14.00    3.10
   9   5  -3   19.20    6.50
   9   5  -3   13.30    6.70
  -9   5   3   16.20    3.20
  -7  -5   3   -1.70    1.80
  -7  -5   3   -1.20    2.40
  -7  -5   3    1.40    4.10
   7  -5  -3   -1.10    2.00
   7  -5  -3    1.50    3.30
   7  -5  -3    0.70    3.80
   7  -5  -3   -6.40    1.80
   7   5  -3   -4.50    1.70
  -7   5   3    3.10    2.70
   7   5  -3    2.20    3.80
  -7   5   3    0.30    2.10
   7   5  -3   -0.50    2.80
  -5  -5   3    7.60    4.50
   5  -5  -3   11.10    5.60
   5  -5  -3    3.00    4.30
   5  -5  -3   14.40    5.00
  -5  -5   3   15.20    3.70
   5  -5  -3    2.70    3.40
  -5  -5   3   14.90    5.20
  -5  -5   3    9.60    4.10
  -5   5   3   11.10    4.30
   5   5  -3   17.40    7.20
  -5   5   3   13.50    3.80
   5   5  -3    1.90    3.70
  -5   5   3    7.60    4.40
   5   5  -3    3.90    4.00
  -3  -5   3   48.70    9.70
   3  -5  -3   46.40    8.90
  -3  -5   3   43.90    8.40
   3  -5  -3   43.00    9.20
  -3  -5   3   58.59    9.20
   3  -5  -3   50.79    9.40
   3  -5  -3   51.19   12.80
   3   5  -3   50.59   10.70
  -3   5   3   50.09    9.10
  -3   5   3   51.39    9.20
  -3   5   3   54.29    9.30
   3   5  -3   55.19   10.60
   3   5  -3   48.80    9.30
   1  -5  -3   14.80    6.60
   1  -5  -3   21.20    6.70
  -1  -5   3   16.80    7.10
  -1  -5   3   13.60    5.70
  -1  -5   3   16.20    5.30
  -1  -5   3   22.70    6.70
   1  -5  -3   26.20    7.10
   1  -5  -3   24.00    5.80
   1   5  -3   23.70    6.50
   1   5  -3   32.80    7.50
   1   5  -3   29.00    6.90
  -1   5   3   23.20    6.70
  -1   5   3   20.80    5.70
  -1   5   3   19.50    6.20
  -1  -5  -3   28.20    6.90
  -1  -5  -3   23.40    6.40
   1  -5   3   35.60    7.30
   1  -5   3   36.30    7.40
  -1  -5  -3   27.70    6.80
   1  -5   3   39.40    9.00
  -1  -5  -3   44.40   11.00
   1  -5   3   42.80   12.50
  -1   5  -3   24.80    6.70
  -1   5  -3   38.20    8.20
  -1   5  -3   48.90    9.40
   1   5   3   42.80    9.20
   1   5   3   28.00    6.80
   1   5   3   41.10    8.40
   3  -5   3   20.00    6.60
   3  -5   3    9.90    7.70
   3  -5   3   15.80    4.50
  -3  -5  -3   18.50    6.00
  -3  -5  -3   19.60    6.10
  -3  -5  -3   11.40    4.30
   3  -5   3    9.30    4.60
  -3  -5  -3   10.90    6.00
  -3   5  -3    9.70    4.50
  -3   5  -3   13.70    4.30
   3   5   3   19.20    6.40
  -3   5  -3   18.10    5.70
   3   5   3    9.60    5.20
   3   5   3    9.40    5.60
  -5  -5  -3    0.10    3.80
   5  -5   3   19.10    6.30
   5  -5   3   10.20    5.00
  -5  -5  -3   19.20    4.10
   5  -5   3   16.30    4.20
  -5  -5  -3   15.40    4.80
   5  -5   3   10.90    5.90
  -5  -5  -3   19.00    5.70
  -5   5  -3   20.70    5.20
   5   5   3   12.90    5.90
   5   5   3   11.10    5.30
  -5   5  -3    5.80    4.00
  -5   5  -3   11.60    4.20
   5   5   3    5.30    3.70
  -7  -5  -3   92.39    8.70
  -7  -5  -3   81.59   10.50
   7  -5   3   85.59   12.60
   7  -5   3   88.89   21.90
   7  -5   3   75.29   12.80
   7   5   3   76.29   12.60
   7   5   3   67.69   14.70
  -7   5  -3   86.09   11.00
   7   5   3   89.49   13.30
  -9  -5  -3    9.20    3.00
  -9  -5  -3    7.70    2.50
  -9  -5  -3   23.50    8.40
   9  -5   3    0.00    3.30
   9  -5   3    4.30    4.20
   9  -5   3    3.00    4.30
  -9   5  -3    8.60    2.20
   9   5   3    0.40    4.00
   9   5   3    5.90    4.30
  -9   5  -3    4.30    2.80
   9   5   3    2.20    3.80
  11  -5   3    1.40    3.70
  11  -5   3    4.30    7.90
  11  -5   3    0.30    3.20
  11   5   3   -4.40    2.20
  11   5   3   -3.40    2.60
  11   5   3    1.20    4.90
  13  -5   3   -0.80    3.90
  13  -5   3    2.50    3.70
  13  -5   3   -4.20    2.20
  13   5   3    0.10    3.90
  13   5   3   -1.00    5.90
  13   5   3    1.40    4.00
  12  -6  -3    3.10    4.90
  12  -6  -3   -0.40    3.10
  12   6  -3   -0.60    4.00
  12   6  -3    0.90    5.20
  10  -6  -3    4.90    5.50
  10  -6  -3   12.40   10.70
 -10  -6   3    0.80    1.80
  10  -6  -3    3.40    2.70
  10  -6  -3    6.50    4.70
 -10  -6   3    4.40    2.60
  10   6  -3    2.70    3.90
 -10   6   3    2.40    1.80
 -10   6   3    0.40    1.70
  10   6  -3    4.70    4.60
  10   6  -3    3.40    4.70
   8  -6  -3   10.90    6.60
  -8  -6   3    2.80    3.50
   8  -6  -3    0.30    2.80
  -8  -6   3    5.60    3.20
   8  -6  -3   19.60    7.10
   8  -6  -3    0.10    2.50
  -8  -6   3    8.20    6.10
   8   6  -3    0.70    4.20
  -8   6   3   -1.20    2.10
  -8   6   3    6.90    3.80
   8   6  -3    4.70    4.30
   8   6  -3    4.30    5.00
  -6  -6   3   22.70    5.80
  -6  -6   3   32.30    7.90
   6  -6  -3   33.90    9.00
   6  -6  -3   20.90    6.40
  -6  -6   3   16.60    6.60
   6  -6  -3   10.10    8.10
  -6   6   3   26.20    6.60
   6   6  -3   27.50    8.20
   6   6  -3   17.40    6.40
  -6   6   3   18.80    5.40
   6   6  -3   27.40    8.80
  -4  -6   3    7.10    4.30
  -4  -6   3   14.30    6.60
   4  -6  -3   38.90    8.60
   4  -6  -3   18.20    6.20
   4  -6  -3    2.70    4.40
  -4  -6   3   11.70    5.00
  -4   6   3   26.80    6.40
  -4   6   3   14.60    4.80
   4   6  -3   15.20    6.40
   4   6  -3   11.80    5.80
  -4   6   3   20.90    6.10
   4   6  -3   16.40    6.60
  -2  -6   3   44.70   10.20
  -2  -6   3   29.70    8.20
   2  -6  -3   43.30   10.00
   2  -6  -3   29.60    8.10
  -2  -6   3   36.40    7.80
   2  -6  -3   32.20   10.00
  -2  -6   3   45.90   11.50
  -2   6   3   25.30    7.10
  -2   6   3   49.20    9.70
   2   6  -3   57.39   10.10
   2   6  -3   41.50   10.20
  -2   6   3   33.90    8.20
   0  -6   3   64.89   12.70
   0  -6   3   77.99   15.80
   0  -6  -3   79.39   13.10
   0  -6  -3   60.59   11.70
   0  -6  -3   82.59   15.20
   0  -6   3   89.49   13.60
   0   6   3   58.79   11.40
   0   6   3   76.29   12.20
   0   6  -3   60.69   11.10
   0   6  -3   72.39   12.70
   2  -6   3  106.79   16.60
  -2  -6  -3  140.59   19.50
   2  -6   3  134.49   13.70
  -2  -6  -3  129.19   23.40
  -2  -6  -3  113.89   16.70
  -2  -6  -3  113.39   16.40
   2  -6   3  152.68   26.40
  -2   6  -3  125.09   16.90
  -2   6  -3  125.59   13.50
   2   6   3  126.59   19.60
  -2   6  -3  130.89   16.70
   2   6   3  150.48   18.50
  -4  -6  -3   90.59   16.20
  -4  -6  -3   82.79   11.90
   4  -6   3   81.49   14.70
   4  -6   3   70.49   13.50
   4  -6   3   93.99   12.00
  -4  -6  -3   67.79   13.60
   4  -6   3   76.59   20.70
  -4  -6  -3   74.89   11.90
  -4   6  -3   79.69   11.00
  -4   6  -3   67.09   13.20
  -4   6  -3   91.89   12.70
   4   6   3   83.69   13.80
   4   6   3   82.89   14.90
   6  -6   3    2.70    4.50
  -6  -6  -3   11.70    4.60
   6  -6   3    8.80    3.30
   6  -6   3   15.70    6.00
  -6  -6  -3   20.20    5.90
  -6  -6  -3    3.70    3.90
   6  -6   3    2.20    4.10
  -6   6  -3    5.40    4.20
   6   6   3    4.80    5.00
   6   6   3   15.00    7.60
  -6   6  -3   15.60    3.60
  -6   6  -3   13.90    4.60
   6   6   3    8.10    5.80
  -8  -6  -3   10.00    4.00
   8  -6   3    7.50    4.80
   8  -6   3   14.60   10.70
   8  -6   3   20.50    7.20
  -8  -6  -3    6.60    4.00
   8   6   3    2.80    4.70
   8   6   3    7.40    5.50
  -8   6  -3   12.00    4.10
   8   6   3    1.40    4.00
  -8   6  -3   22.30    5.30
  10  -6   3   -0.70    3.70
 -10  -6  -3    3.70    2.20
  10  -6   3    4.30    5.30
  10   6   3    0.00    4.80
 -10   6  -3    7.20    3.00
 -10   6  -3    4.40    2.10
  10   6   3   -0.90    3.90
   9  -7  -3   -4.60    3.80
  -9  -7   3   -0.50    2.30
   9  -7  -3   -2.30    2.50
   9   7  -3   -2.00    4.00
   9   7  -3   -1.60    4.60
  -9   7   3    2.00    3.30
  -9   7   3   -0.10    2.80
   7  -7  -3   -1.40    3.50
  -7  -7   3   11.60    6.00
   7  -7  -3    5.80    8.10
  -7  -7   3    4.60    4.40
   7  -7  -3    4.30    4.30
   7   7  -3   -3.50    3.00
  -7   7   3    3.80    3.90
   7   7  -3    2.00    4.40
  -5  -7   3   -2.80    2.80
   5  -7  -3    0.90    4.50
   5  -7  -3   -4.50    1.50
   5  -7  -3   -0.20    4.10
  -5  -7   3   -2.90    2.70
  -5   7   3   -0.60    3.10
  -5   7   3    1.00    3.30
  -5   7   3    0.80    2.40
   5   7  -3   -1.30    2.90
   5   7  -3    0.20    4.00
  -3  -7   3   30.00    8.90
   3  -7  -3   29.40   11.30
   3  -7  -3   30.30    9.00
  -3  -7   3   37.00    8.30
  -3  -7   3   23.70    8.10
  -3  -7   3   20.50    7.80
  -3   7   3   23.50    7.30
   3   7  -3   31.80    9.50
  -3   7   3   27.60    7.40
  -3   7   3   24.30    7.30
   3   7  -3   18.00    7.60
  -1  -7   3    4.70    4.20
   1  -7  -3    2.20    4.40
  -1  -7   3    7.90    6.60
  -1  -7   3   11.40    7.20
   1  -7  -3    9.00    5.30
  -1  -7   3   10.00    5.90
   1   7  -3    3.30    3.70
   1   7  -3    2.50    4.40
  -1   7   3    1.10    4.20
  -1   7   3   -0.50    2.90
  -1   7   3   -3.80    2.70
  -1  -7  -3    5.10    5.00
  -1  -7  -3   -0.20    4.00
  -1  -7  -3   -0.80    3.10
   1  -7   3   -2.80    3.40
  -1  -7  -3    6.80    5.80
   1  -7   3    3.60    4.30
   1   7   3    2.40    4.30
  -1   7  -3   -3.40    2.10
  -1   7  -3   -1.30    3.10
  -1   7  -3    4.90    4.80
   1   7   3   -0.50    3.00
   3  -7   3    9.00    7.00
  -3  -7  -3    2.60    3.90
   3  -7   3    6.10    4.60
  -3  -7  -3    4.30    4.50
  -3  -7  -3    0.60    3.30
  -3  -7  -3    2.80    4.90
  -3   7  -3   -2.70    3.20
   3   7   3    3.10    4.60
   3   7   3    0.40    3.50
  -3   7  -3    3.70    3.60
  -3   7  -3    5.80    4.00
  -5  -7  -3    0.50    3.80
   5  -7   3   13.90    5.00
   5  -7   3    1.50    3.80
  -5  -7  -3   12.60    6.20
   5  -7   3   -1.30    3.40
  -5  -7  -3    8.80    3.70
  -5   7  -3    5.70    4.60
   5   7   3    4.40    4.90
   5   7   3    9.60    7.10
  -5   7  -3    8.30    4.20
  -5   7  -3   11.70    5.80
   7  -7   3    0.40    4.30
   7  -7   3   -3.90    1.90
  -7  -7  -3   -1.30    2.80
  -7  -7  -3   -2.10    3.00
  -7   7  -3   -0.20    3.10
   7   7   3   -3.60    2.90
   2  -8  -3   27.60   12.50
   2  -8  -3   25.50    8.50
  -2  -8   3   25.00    9.40
  -2  -8   3   20.20    8.40
   2  -8  -3   10.50    8.10
  -2   8   3   28.50    8.90
   2   8  -3   12.90    7.70
   2   8  -3   37.60   10.70
  -2   8   3   42.70   15.50
   0  -8   3   -0.90    3.20
   0  -8   3    0.60    4.80
   0  -8  -3    0.30    4.30
   0  -8   3    2.40    4.30
   0  -8  -3   -2.50    3.40
   0   8   3   -4.90    2.80
   0   8  -3   -1.30    2.50
   0   8  -3   -0.80    4.50
   0   8   3   -1.30    3.00
  18   0  -4   29.20    8.10
  18   0  -4   21.20    9.20
  16   0  -4   12.30    5.90
  16   0  -4    8.40    6.60
  14   0  -4   -0.20    2.50
  14   0  -4   -1.90    1.70
  12   0  -4   18.90    5.80
  12   0  -4   21.20    8.20
  10   0  -4    7.90    3.60
  10   0  -4   13.70    5.40
   8   0  -4    2.00    2.10
   8   0  -4    0.90    2.50
   6   0  -4    2.00    2.10
   4   0  -4  322.37   19.60
   4   0  -4  353.56   23.30
  -4   0   4  327.37   23.40
   4   0  -4  330.27   19.60
   2   0  -4 2154.58  151.88
   2   0  -4 1684.33  107.09
  -2   0   4 1684.83  106.79
   0   0  -4 1298.57  111.29
   0   0   4 1179.88  108.09
   0   0  -4  943.81   64.39
   0   0   4  971.10   64.49
   0   0  -4  932.41   66.99
  -2   0  -4  973.10   67.09
   2   0   4 1229.68  117.19
   2   0   4 1040.40   67.49
  -2   0  -4  963.00   70.09
  -4   0  -4  638.04   38.70
  -4   0  -4  681.43   40.30
   4   0   4  658.93   38.80
   4   0   4  675.93   40.10
  -4   0  -4  650.43   38.60
   6   0   4 1453.85   83.19
   6   0   4 1370.16   80.99
  -6   0  -4 1362.96   82.89
   8   0   4  886.21   52.19
   8   0   4  888.81   51.89
   8   0   4  935.41   55.19
  -8   0  -4  844.92   54.39
  10   0   4  157.68   14.70
  10   0   4  168.58   10.60
  10   0   4  163.38   11.00
  12   0   4    1.10    1.30
  12   0   4   -0.10    0.90
  12   0   4   -1.70    1.50
  14   0   4  179.98   11.70
  14   0   4  169.78   11.90
  14   0   4  181.58   16.00
  14   0   4  189.78   30.00
  16   0   4    4.50    6.40
  16   0   4    1.20    3.00
  16   0   4    2.80    1.90
  16   0   4    7.60    2.30
  17  -1  -4    1.70    3.00
  17  -1  -4   -0.70    3.30
  17   1  -4    8.40    5.40
  17   1  -4    1.00    1.40
  17   1  -4   -3.10    2.70
  17   1  -4    3.00    2.00
  15  -1  -4    3.20    4.30
  15  -1  -4    5.10    3.50
  15   1  -4    3.10    3.90
  15   1  -4    2.30    1.60
  15   1  -4    4.40    4.20
  15   1  -4    6.70    2.10
  13  -1  -4    9.80    2.00
  13  -1  -4    3.70    3.40
  13  -1  -4   10.60    6.90
  13   1  -4    7.00    4.80
  13   1  -4    8.60    2.10
  13   1  -4    7.10    1.90
  13   1  -4   11.80    4.60
  11  -1  -4    1.40    2.40
  11  -1  -4    2.40    1.20
  11  -1  -4   -1.20    2.10
  11   1  -4    0.40    2.10
  11   1  -4    1.50    1.00
  11   1  -4    1.70    2.80
   9  -1  -4  119.49    8.10
   9  -1  -4   99.49   15.40
   9  -1  -4  126.79    7.60
   9   1  -4  126.89    7.80
   9   1  -4  113.69   11.40
   9   1  -4  112.69    8.40
   9   1  -4  138.89   13.10
   7  -1  -4   20.60    2.60
   7  -1  -4    5.70    3.60
   7  -1  -4   18.00    1.80
   7   1  -4   26.40    6.10
   7   1  -4   19.60    1.90
   7   1  -4   19.10    2.90
   7   1  -4   20.00    4.40
   5  -1  -4   74.59    5.70
  -5  -1   4   80.99    7.40
   5  -1  -4   61.09    9.00
   5  -1  -4   72.19    5.90
   5   1  -4   66.69    6.50
   5   1  -4   76.69    6.60
   5   1  -4   92.19    8.50
  -5   1   4   74.49   11.30
   5   1  -4   85.59    5.40
  -3  -1   4 4979.30  287.67
   3  -1  -4 4726.83  367.46
   3  -1  -4 5033.90  282.37
  -3  -1   4 4526.95  281.67
  -3   1   4 4245.48  282.37
   3   1  -4 4038.70  351.06
   3   1  -4 5061.19  385.86
  -3   1   4 5253.37  366.56
   1  -1  -4  878.01  143.99
  -1  -1   4 1127.59   74.59
   1  -1  -4 1089.49   77.99
   1  -1  -4 1109.49   73.89
  -1   1   4  990.90   77.89
  -1   1   4 1028.30  150.48
   1   1  -4  787.72  128.59
  -1   1   4 1037.30   74.49
  -1  -1  -4   30.00    3.90
  -1  -1  -4   28.00    4.00
  -1  -1  -4   30.90    3.50
  -1  -1  -4   29.30    4.60
   1  -1   4   23.80    3.20
   1  -1   4   32.70    4.00
   1   1   4   32.40    4.90
   1   1   4   30.80    3.90
   1   1   4   24.60    4.40
  -1   1  -4   37.20    4.50
  -1   1  -4   37.70    3.40
  -3  -1  -4   10.10    2.80
   3  -1   4    8.50    2.00
  -3  -1  -4   14.20    1.80
  -3  -1  -4   11.30    2.40
   3  -1   4   11.10    2.20
   3   1   4   13.10    2.90
  -3   1  -4   12.30    1.90
  -3   1  -4   13.20    2.40
   3   1   4   11.90    2.60
   3   1   4   14.20    2.40
   3   1   4    9.00    3.10
   5  -1   4  262.47   16.10
  -5  -1  -4  217.58   15.60
  -5  -1  -4  250.97   18.30
  -5  -1  -4  256.67   14.70
   5  -1   4  247.48   15.50
   5   1   4  244.98   16.20
   5   1   4  237.98   16.90
  -5   1  -4  241.78   15.20
   5   1   4  244.78   15.50
   5   1   4  240.98   18.20
  -5   1  -4  246.18   14.80
   7  -1   4   99.99    7.40
   7  -1   4  107.69    7.90
  -7  -1  -4  101.79   10.30
   7   1   4  104.99    8.20
   7   1   4  100.29   10.30
   7   1   4  108.09    7.50
   9  -1   4   58.19    5.50
  -9  -1  -4   52.49    8.60
   9  -1   4   52.09    4.50
   9  -1   4   54.09    5.00
   9   1   4   68.59   10.40
   9   1   4   56.59    5.30
   9   1   4   44.90    4.50
  11  -1   4  140.59   10.20
 -11  -1  -4  135.49   13.50
  11  -1   4  147.29   11.50
  11  -1   4  148.59   10.50
  11   1   4  148.09   10.90
  11   1   4  157.68   10.50
  11   1   4  134.29   14.20
  13  -1   4   56.89    7.60
  13  -1   4   59.79    5.50
  13  -1   4   64.49    5.40
  13   1   4   64.19    5.70
  13   1   4   61.79   11.00
  13   1   4   57.69    5.80
  15  -1   4    2.70    2.00
  15  -1   4   -0.60    4.20
  15  -1   4    5.00    1.80
  15   1   4    1.10    4.30
  15   1   4    3.50    2.30
  15   1   4    7.30    4.40
  15   1   4    4.60    2.00
  17  -1   4   -3.00    2.00
  17  -1   4   -1.00    1.20
  17  -1   4   -1.20    1.50
  17   1   4    2.00    2.00
  17   1   4   -3.60    1.90
  17   1   4   -2.20    2.50
  17   1   4   -1.00    3.90
  16  -2  -4    8.60    3.20
  16  -2  -4   16.00    4.20
  16  -2  -4    4.20    6.10
  16  -2  -4   13.10    4.80
  16   2  -4    2.10    4.30
  16   2  -4   15.50    4.00
  16   2  -4   10.00    3.90
  14  -2  -4   66.89    7.80
  14  -2  -4   70.09   10.30
  14  -2  -4   77.89   19.20
  14  -2  -4   75.39   11.10
  14   2  -4   52.59   12.80
  14   2  -4   66.09    8.40
  14   2  -4   69.39    7.00
  14   2  -4   72.69    9.40
  12  -2  -4   16.90    4.60
  12  -2  -4   22.80    4.10
  12  -2  -4   13.20    6.50
  12  -2  -4   27.90    4.70
  12   2  -4   16.70    4.10
  12   2  -4   22.30    4.30
  12   2  -4   22.80    8.00
  10  -2  -4    0.30    2.80
  10  -2  -4   -0.40    1.70
  10  -2  -4    2.00    1.80
  10   2  -4    1.00    1.80
  10   2  -4    1.00    2.00
  10   2  -4   -0.90    2.20
   8  -2  -4   56.69   13.50
   8  -2  -4   70.99    7.70
   8  -2  -4   53.19    5.50
   8   2  -4   59.19    7.30
   8   2  -4   38.80    7.60
   8   2  -4   58.89    6.70
   6  -2  -4    4.40    2.00
   6  -2  -4   -1.50    2.30
   6  -2  -4    1.50    1.80
   6  -2  -4    2.30    1.80
   6   2  -4    3.00    2.60
  -6   2   4    2.60    0.80
   6   2  -4    1.70    2.00
   6   2  -4    0.70    1.40
  -4  -2   4  528.15   34.20
   4  -2  -4  567.94   33.20
  -4  -2   4  479.05   32.10
   4  -2  -4  526.85   32.40
  -4  -2   4  524.45   31.00
   4  -2  -4  499.85   32.10
   4  -2  -4  542.85   38.40
  -4   2   4  483.15   38.40
   4   2  -4  515.75   32.80
   4   2  -4  508.85   32.20
  -4   2   4  517.35   31.10
   4   2  -4  526.55   34.80
  -4   2   4  475.35   31.90
  -2  -2   4   29.60    4.10
   2  -2  -4   31.20    4.90
   2  -2  -4   28.90    4.50
  -2  -2   4   40.20    5.70
   2  -2  -4   31.20    5.10
  -2  -2   4   29.10    5.00
   2  -2  -4   30.50    6.90
  -2   2   4   43.50    5.90
   2   2  -4   29.90    4.60
   2   2  -4   45.90    7.00
   2   2  -4   42.40    5.80
  -2   2   4   41.60    8.70
  -2   2   4   26.10    4.00
  -2   2   4   38.30    5.00
   0  -2   4   -0.50    1.30
   0  -2  -4   -0.80    1.50
   0  -2  -4    0.90    1.80
   0  -2   4   -0.30    1.20
   0  -2   4   -0.70    1.20
   0  -2  -4   -1.30    1.20
   0  -2  -4    1.30    1.70
   0   2  -4    1.40    1.60
   0   2   4   -0.60    1.40
   0   2   4    0.40    1.40
   0   2   4   -0.10    1.40
   0   2  -4    1.10    1.70
   0   2   4    0.60    1.90
   0   2  -4    0.40    1.70
   2  -2   4  935.71   56.59
  -2  -2  -4  921.51   56.69
  -2  -2  -4  917.31   58.39
   2  -2   4  977.60   57.09
  -2   2  -4  929.41   56.69
   2   2   4  885.91   57.79
   2   2   4  927.71   56.79
   2   2   4  961.70   58.59
  -2   2  -4  983.40   55.69
  -2   2  -4  923.71   56.19
   4  -2   4  641.44   38.60
  -4  -2  -4  620.24   37.90
  -4  -2  -4  598.54   38.20
   4  -2   4  619.14   38.50
  -4  -2  -4  635.34   41.20
  -4  -2  -4  614.94   37.20
  -4   2  -4  625.14   38.30
   4   2   4  606.34   38.70
  -4   2  -4  608.14   37.10
   4   2   4  596.64   38.70
   4   2   4  615.14   38.70
   4   2   4  645.04   41.20
  -6  -2  -4    0.20    0.80
  -6  -2  -4    4.90    3.50
  -6  -2  -4    1.50    1.40
   6  -2   4    3.30    2.10
   6  -2   4    1.20    1.70
   6   2   4    0.40    1.80
  -6   2  -4    3.50    1.70
  -6   2  -4    2.00    1.00
   6   2   4   -0.10    1.50
   6   2   4    2.00    1.70
  -8  -2  -4    1.80    2.50
   8  -2   4    1.90    1.90
   8  -2   4    1.00    1.50
   8   2   4   -1.80    1.70
   8   2   4   -0.90    1.40
   8   2   4    1.50    2.00
   8   2   4   -0.60    1.10
  10  -2   4    7.60    2.70
  10  -2   4    4.20    2.40
 -10  -2  -4    6.90    4.10
  10   2   4   10.80    3.40
  10   2   4    9.20    4.30
  10   2   4    2.70    2.60
  10   2   4    4.00    2.50
  12  -2   4   10.60    3.00
  12  -2   4    5.10    2.60
 -12  -2  -4    5.30    4.20
  12   2   4    9.80    3.10
  12   2   4   12.40    3.80
  12   2   4    2.80    3.80
  12   2   4    4.90    2.70
  14  -2   4    8.40    3.00
  14  -2   4    6.50    2.70
  14  -2   4   -2.10    2.50
  14   2   4    3.10    4.80
  14   2   4    5.20    3.20
  14   2   4   11.30    3.40
  14   2   4    3.30    4.20
  14   2   4   11.30    3.90
  16  -2   4    4.40    3.00
  16  -2   4    2.20    5.80
  16   2   4   -0.80    2.20
  16   2   4    2.00    3.90
  16   2   4   -1.50    2.30
  16   2   4    3.60    4.10
  16   2   4   -0.50    1.90
  15  -3  -4   -0.10    2.80
  15  -3  -4   -0.40    2.10
  15  -3  -4    3.10    2.40
  15  -3  -4    1.40    4.10
  15   3  -4    5.20    5.40
  15   3  -4    1.30    4.70
  15   3  -4    2.20    3.10
  13  -3  -4   32.60   12.50
  13  -3  -4   12.90    3.30
  13  -3  -4    8.00    4.10
  13  -3  -4   11.00    3.90
  13   3  -4   17.00    5.10
  13   3  -4   22.70    5.20
  13   3  -4    5.90    5.30
  11  -3  -4    2.60    2.70
  11  -3  -4   -0.60    2.00
  11  -3  -4    0.70    1.80
  11  -3  -4    7.90    8.10
  11   3  -4   -2.30    1.90
  11   3  -4    1.20    2.70
  11   3  -4    4.20    3.10
   9  -3  -4    2.20    2.40
   9  -3  -4    0.60    2.50
   9  -3  -4    0.90    1.70
   9  -3  -4    1.50    2.20
   9   3  -4    2.70    2.70
   9   3  -4    3.00    3.50
   9   3  -4   -0.90    1.80
   7  -3  -4   44.10    6.40
   7  -3  -4   37.80   11.90
  -7  -3   4   44.00    5.40
  -7  -3   4   37.20    3.40
  -7  -3   4   36.00    7.70
   7  -3  -4   30.10    5.70
   7  -3  -4   39.60    7.00
   7   3  -4   29.90    5.90
   7   3  -4   34.50    6.60
  -7   3   4   34.30    3.40
  -7   3   4   41.70    3.90
   7   3  -4   55.19   10.50
   5  -3  -4  232.28   18.60
   5  -3  -4  236.68   17.80
  -5  -3   4  239.68   19.80
  -5  -3   4  262.07   19.10
   5  -3  -4  234.98   23.70
  -5  -3   4  262.47   16.70
   5  -3  -4  221.28   17.80
  -5   3   4  238.98   17.40
  -5   3   4  268.47   16.90
   5   3  -4  231.18   20.30
   5   3  -4  254.97   18.40
   5   3  -4  233.38   18.50
   3  -3  -4   62.09    8.30
  -3  -3   4   44.70    7.40
   3  -3  -4   55.29    8.40
   3  -3  -4   57.99    7.90
  -3  -3   4   48.70    6.40
   3  -3  -4   51.19   11.50
  -3  -3   4   47.00    7.80
  -3   3   4   53.29    6.80
  -3   3   4   46.00    6.40
   3   3  -4   42.40    7.10
   3   3  -4   43.10    6.70
  -3   3   4   72.39   14.00
  -3   3   4   56.19    8.00
   3   3  -4   41.80    7.80
   1  -3  -4    7.20    4.60
  -1  -3   4    2.90    2.80
   1  -3  -4    6.10    3.20
  -1  -3   4    2.50    2.30
   1  -3  -4    0.70    2.10
   1  -3  -4    2.10    2.20
  -1  -3   4    1.70    2.40
  -1   3   4    4.10    2.80
   1   3  -4    4.80    2.80
  -1   3   4    2.10    3.40
  -1   3   4    4.70    3.10
   1   3  -4    5.10    2.80
  -1   3   4    4.90    2.80
  -1  -3  -4    9.20    3.40
   1  -3   4    5.00    2.70
  -1  -3  -4   13.20    4.30
   1  -3   4    6.90    3.00
  -1  -3  -4   12.60    3.90
  -1  -3  -4    9.40    3.20
   1  -3   4    4.20    2.40
  -1   3  -4   11.20    3.50
   1   3   4   11.60    4.70
  -1   3  -4   13.70    3.70
   1   3   4   10.10    3.40
   1   3   4    9.00    2.90
  -1   3  -4   14.40    3.80
   1   3   4    7.00    3.20
  -3  -3  -4   27.20    5.10
   3  -3   4   28.30    4.10
  -3  -3  -4   18.80    5.20
  -3  -3  -4   26.40    5.00
   3  -3   4   31.60    6.10
   3  -3   4   20.00    4.70
  -3  -3  -4   25.00    5.00
   3   3   4   24.00    5.70
   3   3   4   34.10    6.80
   3   3   4   20.80    5.00
   3   3   4   38.50    8.80
  -3   3  -4   28.30    5.10
  -3   3  -4   21.30    3.80
  -3   3  -4   19.00    4.60
  -5  -3  -4   65.49   10.90
  -5  -3  -4   59.09    5.90
  -5  -3  -4   57.79    5.70
   5  -3   4   67.69    8.50
  -5  -3  -4   54.29    7.50
   5  -3   4   55.59    8.40
   5   3   4   47.60   10.10
   5   3   4   70.89    8.90
  -5   3  -4   52.19    6.50
   5   3   4   66.49    8.80
  -5   3  -4   62.69    8.00
   5   3   4   82.79   10.40
  -7  -3  -4   70.69   11.40
  -7  -3  -4   57.59    7.00
  -7  -3  -4   66.49    5.30
   7  -3   4   54.49    8.20
   7  -3   4   62.39    9.00
   7   3   4   59.59    8.70
   7   3   4   60.19    8.60
   7   3   4   50.59   10.80
  -7   3  -4   64.99    5.10
  -7   3  -4   62.29    6.10
   7   3   4   61.79    6.50
   9  -3   4   61.59    9.10
   9  -3   4   69.09    8.90
  -9  -3  -4   46.10    9.80
   9   3   4   52.49    8.40
   9   3   4   54.29    7.30
   9   3   4   71.89    9.30
   9   3   4   68.49   12.60
  11  -3   4   76.79   10.10
  11  -3   4   65.39    9.00
 -11  -3  -4   87.39   14.40
  11   3   4   68.79   14.10
  11   3   4   60.79    9.10
  13  -3   4  150.28   14.10
  13  -3   4  191.48   16.00
  13  -3   4  184.58   34.80
  13   3   4  183.18   15.10
  13   3   4  205.58   26.30
  13   3   4  194.88   16.30
  15  -3   4    2.00    7.00
  15  -3   4   10.30    3.90
  15  -3   4    4.00    3.40
  15   3   4   13.10    7.10
  15   3   4   11.30    4.40
  15   3   4   16.40    6.00
  14  -4  -4    1.90    3.60
  14  -4  -4   -0.20    2.90
  14  -4  -4    6.00    3.80
  14   4  -4   -3.70    2.20
  14   4  -4    2.70    5.80
  14   4  -4   -0.50    3.00
  12  -4  -4   82.19   11.70
  12  -4  -4   75.19    7.60
  12  -4  -4   54.79   16.80
  12  -4  -4   72.79   11.50
  12   4  -4   86.19   16.20
  12   4  -4   70.29   10.80
  12   4  -4   79.49   12.10
  10  -4  -4   47.90    8.60
  10  -4  -4   67.19    8.60
  10  -4  -4   49.60    9.20
  10  -4  -4   32.30   10.60
  10   4  -4   61.39    9.90
  10   4  -4   40.90    8.50
  10   4  -4   45.00   10.70
   8  -4  -4    7.10    3.50
   8  -4  -4   14.20    5.20
   8  -4  -4   15.80    5.10
  -8  -4   4   11.90    2.40
  -8  -4   4   18.30    6.00
   8  -4  -4    9.60    7.10
   8   4  -4    9.40    4.80
   8   4  -4    7.90    4.40
  -8   4   4   11.90    2.60
  -8   4   4   14.40    3.00
   8   4  -4    7.20    4.00
   6  -4  -4   46.70    8.80
  -6  -4   4   38.40    7.30
  -6  -4   4   83.09   12.20
   6  -4  -4   26.60    7.50
   6  -4  -4   31.30    8.00
  -6  -4   4   41.30    5.90
   6  -4  -4   53.09    8.40
   6   4  -4   37.20    7.20
   6   4  -4   39.10    7.90
  -6   4   4   39.70    6.60
  -6   4   4   39.30    6.00
   6   4  -4   37.50    9.60
  -4  -4   4   36.60    7.20
   4  -4  -4   39.50    8.00
  -4  -4   4   41.00    8.40
   4  -4  -4   43.50    7.70
   4  -4  -4   53.39   12.90
  -4  -4   4   40.50    6.60
  -4  -4   4   52.49    7.90
  -4   4   4   49.99    8.10
  -4   4   4   50.09    7.90
  -4   4   4   44.90    7.10
   4   4  -4   55.69   10.70
   4   4  -4   47.60    8.40
  -2  -4   4   11.90    5.20
   2  -4  -4   14.00    5.50
   2  -4  -4    7.60    3.90
   2  -4  -4   13.30    4.80
  -2  -4   4   28.20    6.60
  -2  -4   4   14.20    4.20
   2  -4  -4    8.20    3.50
  -2  -4   4   14.50    4.80
   2   4  -4   12.90    4.50
   2   4  -4   12.70    5.10
  -2   4   4   21.20    5.30
   2   4  -4    6.90    4.50
  -2   4   4   13.90    4.60
  -2   4   4   22.70    5.20
   0  -4   4    2.20    2.80
   0  -4  -4    1.10    2.80
   0  -4   4   -1.40    1.40
   0  -4  -4    0.60    1.90
   0  -4   4    2.30    2.40
   0  -4  -4   -1.80    1.90
   0  -4  -4   -1.30    2.30
   0   4   4    2.80    3.00
   0   4  -4   -1.00    1.80
   0   4   4   -2.90    1.20
   0   4   4   -0.30    2.20
   0   4  -4   -0.20    2.40
   0   4  -4   -1.00    1.50
   0   4   4   -0.10    1.80
  -2  -4  -4   15.90    5.60
  -2  -4  -4   20.00    5.00
   2  -4   4   19.00    5.50
   2  -4   4   16.90    4.10
  -2  -4  -4   21.10    5.50
   2   4   4   10.20    4.80
  -2   4  -4   15.80    6.50
  -2   4  -4   15.40    4.20
  -2   4  -4   10.00    4.00
   2   4   4   16.60    5.80
   2   4   4   21.20    5.30
   4  -4   4   26.90    4.60
  -4  -4  -4   34.40    6.00
  -4  -4  -4   30.60    6.50
  -4  -4  -4   33.70    6.60
   4  -4   4   21.70    6.20
  -4  -4  -4   19.50    5.40
   4  -4   4   32.20    6.70
  -4   4  -4   20.50    5.10
   4   4   4   32.30    6.70
  -4   4  -4   31.10    5.80
   4   4   4   32.60    7.30
  -4   4  -4   37.50    5.40
   4   4   4   33.70    7.30
   4   4   4   27.80    7.50
  -6  -4  -4  331.97   21.90
   6  -4   4  341.77   25.10
  -6  -4  -4  316.87   22.70
  -6  -4  -4  372.86   24.40
  -6  -4  -4  328.17   27.90
   6  -4   4  327.87   25.70
   6   4   4  329.77   25.30
   6   4   4  340.27   28.50
  -6   4  -4  366.26   24.30
  -6   4  -4  336.87   22.70
   6   4   4  320.67   25.70
  -8  -4  -4   59.19    7.50
  -8  -4  -4   53.89    5.40
   8  -4   4   82.29   10.50
   8  -4   4   52.89    9.60
  -8  -4  -4   41.30    8.50
   8   4   4   48.10    9.90
   8   4   4   63.69    9.80
  -8   4  -4   53.39    5.10
   8   4   4   70.09   10.70
  -8   4  -4   88.39   10.40
  10  -4   4    4.80    4.00
  10  -4   4    8.10    7.40
  10  -4   4    4.60    3.30
  10   4   4    2.30    3.90
  10   4   4   12.80    5.30
  10   4   4    1.90    3.20
  12  -4   4    6.30    4.10
 -12  -4  -4    4.80    4.40
  12  -4   4    2.40    3.10
  12  -4   4    3.70    6.20
  12   4   4    2.30    3.90
  12   4   4    4.10    3.80
  12   4   4    3.80    4.80
  14  -4   4    1.20    5.60
  14  -4   4   -3.30    2.40
  14  -4   4    1.20    3.00
  14   4   4    1.20    4.90
  14   4   4   -1.70    2.40
  14   4   4   -4.10    2.60
  13  -5  -4    1.60    3.90
  13  -5  -4    2.50    3.90
  13  -5  -4   -3.30    2.10
  13   5  -4   -0.90    3.60
  13   5  -4    0.30    3.60
  11  -5  -4   11.10    7.40
  11  -5  -4   -2.30    2.60
  11  -5  -4   12.90    4.00
  11  -5  -4   10.90    5.70
  11   5  -4   -1.60    3.20
  11   5  -4    3.20    5.20
  11   5  -4    4.90    4.70
  -9  -5   4    2.80    1.90
   9  -5  -4    3.80    2.90
   9  -5  -4    7.30    4.50
  -9  -5   4    3.20    2.40
   9  -5  -4    3.10    3.80
   9   5  -4    6.60    4.80
  -9   5   4    2.00    1.70
   9   5  -4    3.90    5.30
  -9   5   4    1.00    1.80
   7  -5  -4   54.39    9.70
   7  -5  -4   15.00    7.10
  -7  -5   4   45.90   10.50
   7  -5  -4   42.30    9.10
  -7  -5   4   38.40    6.10
   7  -5  -4   47.40    8.40
  -7  -5   4   38.80    7.50
  -7   5   4   38.10    6.80
   7   5  -4   35.30    9.20
   7   5  -4   47.70    9.80
   7   5  -4   36.80    7.80
  -7   5   4   40.20    6.50
   5  -5  -4   39.70    9.20
   5  -5  -4   38.60   12.20
   5  -5  -4   58.39    9.80
   5  -5  -4   46.20    9.20
  -5  -5   4   39.80    9.40
  -5  -5   4   59.19    8.30
  -5  -5   4   54.69    7.30
  -5  -5   4   52.29    9.60
   5   5  -4   53.59    9.80
  -5   5   4   41.30    6.80
   5   5  -4   32.60    8.30
   5   5  -4   43.20    9.70
  -5   5   4   42.60    7.60
  -5   5   4   33.20    7.30
   3  -5  -4   50.59    9.00
  -3  -5   4   55.29    8.70
   3  -5  -4   46.60    9.80
  -3  -5   4   47.40    9.30
   3  -5  -4   38.10   12.10
   3  -5  -4   70.69   10.70
  -3  -5   4   43.60    8.70
   3   5  -4   73.19   12.50
   3   5  -4   74.89   11.80
  -3   5   4   57.09    9.40
   3   5  -4   53.29    9.50
  -3   5   4   60.89   10.60
  -3   5   4   77.39   11.00
  -1  -5   4    0.20    2.70
  -1  -5   4    1.80    3.90
   1  -5  -4    2.80    3.50
   1  -5  -4   -2.00    1.80
   1  -5  -4    1.70    2.60
   1  -5  -4   -1.60    1.60
  -1  -5   4    1.00    3.30
  -1  -5   4   -1.20    2.40
  -1   5   4   -1.20    1.90
  -1   5   4    1.90    3.20
   1   5  -4   -1.10    2.70
   1   5  -4    1.40    2.70
  -1   5   4   -2.30    2.30
   1   5  -4    1.60    3.00
  -1  -5  -4   -0.60    2.30
  -1  -5  -4    2.70    3.10
  -1  -5  -4   -0.50    2.80
   1  -5   4    1.80    3.40
   1  -5   4    0.20    2.20
   1  -5   4    0.80    4.00
  -1  -5  -4    0.40    2.90
   1  -5   4   -0.10    2.60
   1   5   4    0.20    2.30
   1   5   4   -3.90    2.00
   1   5   4    3.80    3.90
  -1   5  -4    1.50    3.50
  -1   5  -4    4.80    3.50
  -1   5  -4   -1.90    2.30
  -3  -5  -4   93.89   12.50
  -3  -5  -4  117.29   14.30
   3  -5   4  141.69   17.10
  -3  -5  -4   90.29   15.30
   3  -5   4   81.99   12.00
  -3  -5  -4   91.49   13.00
   3  -5   4   98.19   10.00
   3  -5   4  107.89   20.60
  -3   5  -4  103.69   12.70
   3   5   4  101.09   14.60
  -3   5  -4   78.79   11.00
   3   5   4   92.89   14.90
   3   5   4   98.49   13.40
  -3   5  -4  105.49   14.10
   5  -5   4   48.30    9.10
  -5  -5  -4   34.50    5.80
  -5  -5  -4   38.40    7.30
  -5  -5  -4   24.50    7.40
   5  -5   4   21.30    7.90
   5  -5   4   25.60    7.10
   5  -5   4   39.80    5.80
  -5   5  -4   25.90    6.10
  -5   5  -4   31.10    6.40
  -5   5  -4   27.80    5.00
   5   5   4   34.80    8.10
   5   5   4   29.60    8.60
   5   5   4   32.60    8.20
   7  -5   4    0.30    3.50
   7  -5   4    2.70    3.30
   7  -5   4   -2.00    2.80
  -7  -5  -4   -2.30    1.70
  -7  -5  -4    6.00    3.50
   7   5   4    2.40    4.20
  -7   5  -4   11.00    4.00
   7   5   4    9.50    5.40
  -7   5  -4    3.50    2.70
   9  -5   4   37.30    7.90
  -9  -5  -4   34.50    5.60
   9  -5   4   36.70    8.90
  -9  -5  -4   26.90    8.20
  -9  -5  -4   28.50    4.30
   9  -5   4   11.10    7.60
  -9   5  -4   40.00    5.70
   9   5   4   24.00    7.00
  -9   5  -4   39.60    4.90
   9   5   4   24.50    8.80
   9   5   4   27.20    7.80
  11  -5   4   22.20    6.40
  11  -5   4    6.60    6.00
  11  -5   4   19.80    6.70
  11   5   4   19.90    8.00
  11   5   4   28.50    7.60
  13  -5   4    7.10    8.20
  13  -5   4   10.90    4.90
  13  -5   4   26.50    8.10
  13   5   4   25.10    8.30
  13   5   4    5.70    5.00
  12  -6  -4    5.00    5.40
  12  -6  -4   -3.00    2.30
  12   6  -4   -1.80    4.90
  12   6  -4   -4.40    2.90
 -10  -6   4   11.40    2.70
  10  -6  -4    3.80    5.10
 -10  -6   4    4.30    2.80
  10  -6  -4    8.80    4.20
  10  -6  -4   14.60   11.60
  10  -6  -4    5.90    4.90
  10   6  -4    4.80    4.90
  10   6  -4   13.50    8.50
 -10   6   4    6.80    2.40
 -10   6   4    9.90    2.80
  10   6  -4    5.90    5.40
   8  -6  -4   11.30    9.00
  -8  -6   4   27.90    6.50
  -8  -6   4   20.70    9.30
   8  -6  -4    9.90    4.40
   8  -6  -4   26.10    8.30
   8  -6  -4   23.90    8.30
  -8  -6   4   22.30    4.80
   8   6  -4   13.30    8.10
   8   6  -4   11.10    5.70
  -8   6   4   26.60    5.20
  -8   6   4   23.70    5.30
   8   6  -4   17.00    7.30
   6  -6  -4    1.10    4.30
  -6  -6   4    3.60    4.00
   6  -6  -4    2.50    4.10
   6  -6  -4    6.80    4.40
   6  -6  -4    3.80    4.30
  -6  -6   4    5.00    3.20
  -6  -6   4    1.30    3.60
   6   6  -4    9.90    6.00
  -6   6   4    2.70    3.60
  -6   6   4    5.70    3.50
   6   6  -4    3.70    4.40
   6   6  -4    4.60    4.60
  -4  -6   4   68.39   10.80
   4  -6  -4   51.29   15.40
  -4  -6   4   78.29   12.20
   4  -6  -4  102.69   14.90
   4  -6  -4   84.79   14.30
   4  -6  -4   44.50   10.00
  -4  -6   4   60.99   12.50
   4   6  -4   66.79   12.90
  -4   6   4   71.99   10.50
   4   6  -4   86.39   14.10
   4   6  -4   87.79   13.30
  -4   6   4   89.69   12.40
  -4   6   4   63.89   11.60
   2  -6  -4   25.50    7.40
   2  -6  -4   27.80   10.00
  -2  -6   4   26.10    7.60
  -2  -6   4   39.00    8.20
  -2  -6   4   25.00    8.30
  -2  -6   4   17.40    6.70
   2  -6  -4   15.70    6.90
  -2   6   4    9.90    5.40
  -2   6   4   36.90    8.50
  -2   6   4   28.60    7.90
   2   6  -4   24.80    7.50
   2   6  -4   30.30    8.70
   0  -6   4   79.09   12.20
   0  -6   4  109.79   16.10
   0  -6  -4   74.99   13.00
   0  -6  -4   80.99   15.60
   0  -6   4  112.59   20.80
   0  -6  -4   95.39   15.90
   0   6  -4   54.79   10.70
   0   6  -4   81.69   12.90
   0   6   4   86.39   13.20
   0   6   4  111.49   15.70
   2  -6   4    5.20    5.90
   2  -6   4    7.80    4.20
  -2  -6  -4   11.30    5.50
  -2  -6  -4   10.50    6.00
  -2  -6  -4   14.30    5.90
   2  -6   4   15.40    6.30
   2   6   4    3.70    4.80
  -2   6  -4    9.90    4.70
  -2   6  -4   10.00    5.90
  -2   6  -4   12.20    5.80
   2   6   4    3.20    3.70
  -4  -6  -4   54.49    9.40
   4  -6   4   54.59   12.30
  -4  -6  -4   42.20    9.30
   4  -6   4   69.39   18.50
  -4  -6  -4   60.69   11.00
  -4  -6  -4   51.99   12.30
   4  -6   4   58.19    9.00
   4   6   4   43.00   10.00
   4   6   4   82.29   20.60
   4   6   4   55.99   12.30
  -4   6  -4   45.70    9.00
  -4   6  -4   65.69    9.50
   6  -6   4    0.10    2.90
   6  -6   4    0.10    2.80
  -6  -6  -4    0.20    2.70
  -6  -6  -4   -2.20    2.30
  -6  -6  -4    1.00    2.00
  -6  -6  -4    0.90    3.00
   6  -6   4    4.80    6.30
  -6   6  -4   -1.50    2.10
   6   6   4    1.30    4.00
  -6   6  -4    3.70    2.10
   6   6   4   -2.10    2.80
  -6   6  -4   -2.80    2.10
   6   6   4   -3.70    1.70
   8  -6   4   37.60   15.00
   8  -6   4   50.89   11.10
   8  -6   4   53.59   10.70
  -8  -6  -4   57.29    7.90
  -8  -6  -4   47.40    8.30
  -8   6  -4   46.20    7.20
  -8   6  -4   70.69    9.60
   8   6   4   40.30   10.40
   8   6   4   53.89   10.60
   8   6   4   41.50   10.40
 -10  -6  -4    5.70    4.90
  10  -6   4    0.50    3.60
 -10  -6  -4    5.60    2.30
  10  -6   4    4.20    5.30
 -10   6  -4   11.70    2.70
  10   6   4    0.60    3.90
 -10   6  -4    6.30    2.80
  10   6   4    0.40    4.40
   9  -7  -4   11.50    5.70
   9  -7  -4    5.60    8.10
  -9  -7   4   17.10    5.10
   9  -7  -4    3.00    6.20
  -9   7   4   15.30    4.30
   9   7  -4    6.30    6.10
   9   7  -4    7.60    6.40
  -9   7   4   10.80    4.50
   7  -7  -4   11.40    9.80
   7  -7  -4   20.90    7.00
   7  -7  -4   10.60    7.30
  -7  -7   4    8.10    5.50
  -7  -7   4   11.00    4.90
   7   7  -4   14.90    8.30
  -7   7   4   13.50    5.40
   7   7  -4   12.70    7.30
   5  -7  -4    6.90    6.50
  -5  -7   4   -2.10    2.50
   5  -7  -4    1.10    3.20
   5  -7  -4    8.70    6.70
  -5  -7   4    3.40    4.60
  -5   7   4    6.50    2.60
  -5   7   4    0.50    3.10
   5   7  -4    8.10    6.10
   5   7  -4   -4.10    2.00
  -5   7   4   -0.50    3.40
   3  -7  -4    2.20    4.80
  -3  -7   4    4.10    4.60
  -3  -7   4   -0.40    3.10
   3  -7  -4    1.30    4.30
   3  -7  -4    4.70    4.40
  -3  -7   4    2.50    4.20
  -3  -7   4    7.60    4.10
   3   7  -4   -3.00    2.20
  -3   7   4   -1.00    3.20
  -3   7   4   -1.90    2.30
   3   7  -4    2.50    4.10
  -3   7   4    0.20    3.50
  -1  -7   4    2.30    3.80
   1  -7  -4    0.40    4.40
   1  -7  -4   -3.40    2.00
  -1  -7   4    3.60    5.60
   1  -7  -4    1.70    4.20
  -1  -7   4    4.70    4.00
  -1  -7   4   -0.40    3.80
  -1   7   4    5.10    4.30
   1   7  -4   -2.40    3.60
  -1   7   4    5.00    4.60
  -1   7   4    1.80    4.00
   1   7  -4    0.10    2.90
  -1  -7  -4    7.90    5.80
   1  -7   4   23.90    6.70
  -1  -7  -4    9.50    7.00
  -1  -7  -4    8.90    8.10
  -1  -7  -4   19.60    8.30
   1  -7   4   16.50    7.90
   1   7   4    2.30    4.50
   1   7   4    7.10    5.00
  -1   7  -4   21.70    7.10
  -1   7  -4    7.40    5.50
  -1   7  -4   12.80    6.40
   3  -7   4    2.00    4.70
   3  -7   4   -3.10    2.30
   3  -7   4    3.60    4.50
  -3  -7  -4    0.30    4.20
  -3  -7  -4   -2.80    1.80
  -3  -7  -4   -0.80    2.50
  -3  -7  -4    0.20    3.80
  -3   7  -4    3.30    4.40
  -3   7  -4   -1.80    1.90
   3   7   4    1.30    4.00
   3   7   4   -3.50    3.30
  -3   7  -4    8.70    5.30
   5  -7   4    0.00    4.50
   5  -7   4    4.50    5.90
  -5  -7  -4    0.60    2.20
  -5  -7  -4   11.00    6.00
   5   7   4    5.00    5.10
   5   7   4   -0.70    2.90
  -5   7  -4    6.30    4.60
  -5   7  -4    0.60    2.10
  -5   7  -4    3.40    4.70
  -7  -7  -4   27.20    7.50
   7  -7   4   38.20   16.30
  -7  -7  -4   32.10    7.00
   7  -7   4   38.80   15.90
   7   7   4   43.50   13.40
  -7   7  -4   22.90    6.90
   0  -8  -4   -3.20    4.20
   0  -8  -4    4.50    6.30
   0  -8   4    6.40    6.10
   0  -8   4    2.60    4.50
   0  -8   4   -1.50    3.60
   0   8  -4   -0.70    4.30
   0   8  -4   -1.90    2.60
   0   8   4   -1.40    2.60
   0   8   4   -0.80    4.50
  18   0  -5   -0.40    3.40
  18   0  -5   -0.80    3.60
  16   0  -5    2.10    3.40
  16   0  -5   -0.90    2.40
  14   0  -5   -1.10    1.90
  14   0  -5    1.00    2.50
  12   0  -5   -0.90    2.50
  12   0  -5   -1.50    1.50
  10   0  -5   -1.40    1.50
  10   0  -5   -1.10    1.50
   8   0  -5    0.20    1.60
   6   0  -5    0.10    0.70
  -6   0   5    0.60    2.20
   6   0  -5    0.50    0.70
   6   0  -5   -1.50    1.10
   4   0  -5    1.50    0.90
   4   0  -5    0.40    0.70
  -4   0   5   -0.90    1.70
   4   0  -5    0.80    1.70
   2   0  -5    0.10    0.90
   2   0  -5    2.80    2.20
  -2   0   5    1.00    1.50
  -2   0   5    0.70    1.90
   2   0  -5   -0.80    0.90
  -2   0   5    0.80    1.10
   0   0  -5    1.10    0.90
   0   0   5    0.90    2.80
   0   0   5    0.20    0.90
   0   0   5    0.50    1.00
   0   0  -5    1.00    1.00
   0   0  -5    1.30    1.40
  -2   0  -5    0.60    1.00
  -2   0  -5    0.60    1.20
   2   0   5   -0.80    0.80
   2   0   5    1.20    0.90
  -2   0  -5    0.20    0.80
   2   0   5    0.10    1.00
  -4   0  -5    0.50    1.30
   4   0   5    0.00    0.90
   4   0   5    0.30    0.80
   4   0   5    0.60    0.80
  -4   0  -5    1.30    0.90
  -4   0  -5    1.20    1.00
  -6   0  -5    1.40    1.60
   6   0   5    1.30    0.90
   6   0   5    0.10    1.00
   6   0   5   -2.10    0.90
   8   0   5   -0.90    1.20
  -8   0  -5    1.00    1.60
   8   0   5    0.00    0.70
   8   0   5   -0.20    0.80
  10   0   5    2.30    2.70
  10   0   5   -0.20    1.10
 -10   0  -5    2.60    2.20
  10   0   5    0.20    0.90
  12   0   5   -0.60    0.90
  12   0   5   -1.10    1.70
  14   0   5   -0.20    1.10
  14   0   5   -0.80    1.60
  14   0   5    1.40    1.40
  16   0   5   -0.30    2.10
  16   0   5    1.00    1.60
  16   0   5    0.30    1.60
  16   0   5   -2.90    3.60
  17  -1  -5   -1.20    3.10
  17  -1  -5    2.40    3.30
  17   1  -5    0.10    1.60
  17   1  -5    1.80    1.60
  17   1  -5   -2.40    2.20
  17   1  -5   -1.10    2.40
  15  -1  -5   14.40    5.00
  15  -1  -5   -0.20    2.60
  15   1  -5    8.40    2.30
  15   1  -5    5.00    4.50
  15   1  -5    9.10    2.50
  15   1  -5   10.30    5.50
  13  -1  -5   25.30    9.90
  13  -1  -5   38.80    3.70
  13  -1  -5   52.39    9.20
  13   1  -5   33.00    8.60
  13   1  -5   33.30    8.00
  13   1  -5   39.80    3.60
  13   1  -5   38.00    4.50
  11  -1  -5  109.39    7.80
  11  -1  -5  109.39   10.90
  11  -1  -5  109.79    7.20
  11  -1  -5  132.99   21.60
  11   1  -5  132.39   13.60
  11   1  -5  116.59   12.40
  11   1  -5  105.09    8.10
  11   1  -5  111.69    7.40
   9  -1  -5    5.50    5.00
   9  -1  -5   15.10    2.40
   9  -1  -5   18.20    2.00
   9   1  -5   25.30    6.30
   9   1  -5   15.40    3.40
   9   1  -5   14.60    1.80
   9   1  -5   18.60    5.10
   7  -1  -5   45.80    9.60
   7  -1  -5   78.39    6.00
   7   1  -5   72.09    6.10
   7   1  -5   78.59   10.70
   7   1  -5   78.19    5.20
   7   1  -5   84.09    7.90
  -5  -1   5   12.90    3.50
   5  -1  -5   11.40    1.80
   5  -1  -5    8.90    2.30
   5  -1  -5    6.60    4.00
   5   1  -5   12.20    2.50
   5   1  -5   11.80    2.80
   5   1  -5   12.80    1.80
   5   1  -5   15.50    4.20
  -5   1   5    9.20    4.60
  -3  -1   5 9999.00  559.44
   3  -1  -5 9903.41  539.45
   3  -1  -5 8900.51  633.14
  -3  -1   5 8862.61  539.45
   3   1  -5 8497.05  613.24
  -3   1   5 8358.86  539.85
   3   1  -5 9766.92  663.53
  -1  -1   5  496.15   29.30
   1  -1  -5  482.25   29.70
  -1  -1   5  471.75   30.10
  -1  -1   5  494.95   30.40
   1  -1  -5  477.45   30.40
   1  -1  -5  473.45   32.20
   1   1  -5  459.65   29.50
   1   1  -5  504.95   30.10
  -1   1   5  499.45   32.80
  -1   1   5  525.85   30.40
  -1   1   5  519.35   29.60
  -1   1   5  486.25   30.30
  -1  -1  -5 3004.30  280.67
   1  -1   5 3189.08  278.87
   1  -1   5 3147.49  194.08
   1   1   5 3946.01  295.77
  -1   1  -5 3236.28  273.87
   1   1   5 3144.59  194.48
  -1   1  -5 2797.22  192.78
   3  -1   5  242.28   16.00
  -3  -1  -5  260.97   16.40
  -3  -1  -5  255.57   15.30
  -3  -1  -5  250.57   17.80
   3  -1   5  249.18   15.90
  -3   1  -5  245.08   15.40
  -3   1  -5  238.88   16.10
   3   1   5  259.47   17.10
   3   1   5  240.78   15.80
   3   1   5  256.97   17.80
  -3   1  -5  251.77   15.10
   3   1   5  232.98   16.20
  -5  -1  -5  165.28   13.80
   5  -1   5  185.98   11.30
   5  -1   5  162.98   11.40
  -5  -1  -5  160.38   11.30
  -5  -1  -5  172.18   10.40
   5   1   5  177.28   13.90
   5   1   5  173.08   12.80
   5   1   5  170.58   11.20
   5   1   5  165.28   11.80
  -5   1  -5  156.58   10.50
  -5   1  -5  148.19   11.00
  -7  -1  -5  359.06   25.70
   7  -1   5  381.16   22.80
   7  -1   5  357.66   22.30
   7   1   5  348.57   22.20
   7   1   5  358.26   23.10
   7   1   5  354.36   25.80
   9  -1   5  264.47   17.00
   9  -1   5  265.97   16.80
  -9  -1  -5  242.78   20.00
   9  -1   5  252.07   16.40
   9   1   5  239.88   20.20
   9   1   5  243.08   17.10
   9   1   5  263.17   16.50
  11  -1   5    4.90    2.40
  11  -1   5    4.10    2.00
  11  -1   5    6.40    2.10
 -11  -1  -5    3.40    3.50
  11   1   5    4.80    3.40
  11   1   5    5.50    2.00
  11   1   5    5.40    2.40
  13  -1   5  210.98   14.40
  13  -1   5  233.88   15.90
  13  -1   5  223.78   14.90
  13   1   5  204.08   14.80
  13   1   5  204.98   14.70
  13   1   5  213.78   19.40
  15  -1   5    1.60    5.00
  15  -1   5    3.20    1.70
  15  -1   5    4.40    2.30
  15   1   5   -2.00    1.70
  15   1   5    2.90    1.90
  15   1   5    7.00    3.00
  15   1   5    7.80    6.40
  17  -1   5   14.00    3.90
  17  -1   5   19.30    3.20
  17  -1   5   10.20    8.30
  17   1   5   23.20   10.30
  17   1   5   23.30    3.90
  17   1   5   17.20   10.50
  17   1   5   23.40    7.60
  16  -2  -5    0.80    2.30
  16  -2  -5    4.50    2.90
  16  -2  -5   -1.40    3.40
  16  -2  -5    3.90    2.40
  16   2  -5    0.40    2.10
  16   2  -5   -0.40    2.20
  16   2  -5    7.10    6.80
  14  -2  -5   53.79   16.10
  14  -2  -5   71.09    6.80
  14  -2  -5   64.39   10.10
  14   2  -5   71.49    8.90
  14   2  -5   57.49   12.70
  14   2  -5   78.29    7.20
  12  -2  -5   99.19    9.80
  12  -2  -5   99.39    8.80
  12  -2  -5  108.09   20.70
  12  -2  -5   96.09    8.30
  12   2  -5   97.99    8.90
  12   2  -5   74.39   13.60
  12   2  -5  101.39   13.80
  10  -2  -5   -2.30    1.10
  10  -2  -5    2.50    4.10
  10  -2  -5    3.50    2.20
  10   2  -5    0.70    1.80
  10   2  -5   -1.20    1.30
  10   2  -5   -2.10    1.70
   8  -2  -5   58.79   12.00
   8  -2  -5   88.19    7.30
   8  -2  -5   92.39    8.00
   8   2  -5   96.19   14.10
   8   2  -5   84.89    7.90
   8   2  -5   78.09    7.20
   6  -2  -5  290.07   18.90
   6  -2  -5  299.67   19.40
   6  -2  -5  258.57   24.90
  -6  -2   5  280.07   17.90
   6  -2  -5  286.67   19.70
  -6  -2   5  292.57   17.00
   6   2  -5  286.87   19.70
   6   2  -5  269.77   18.80
  -6   2   5  281.57   17.50
  -6   2   5  284.97   16.90
   6   2  -5  273.87   22.10
  -4  -2   5  246.88   15.70
   4  -2  -5  253.87   17.10
  -4  -2   5  226.78   16.80
  -4  -2   5  255.57   15.50
   4  -2  -5  237.78   21.60
   4  -2  -5  217.28   16.40
   4  -2  -5  253.37   17.50
  -4   2   5  237.58   16.70
   4   2  -5  242.98   19.00
  -4   2   5  249.48   15.70
   4   2  -5  236.68   16.60
  -4   2   5  265.87   23.10
   4   2  -5  249.48   17.40
   2  -2  -5  553.24   34.80
  -2  -2   5  584.94   33.60
   2  -2  -5  542.95   38.20
   2  -2  -5  541.75   34.80
   2  -2  -5  527.25   34.10
  -2  -2   5  533.25   34.70
  -2   2   5  556.34   34.40
   2   2  -5  543.15   35.40
  -2   2   5  569.24   33.70
   2   2  -5  530.25   34.10
   2   2  -5  535.35   34.60
  -2   2   5  529.75   38.50
  -2   2   5  534.05   34.60
   0  -2  -5  136.79   10.50
   0  -2  -5  120.19   11.60
   0  -2   5  117.29   10.20
   0  -2  -5  129.59   10.20
   0  -2  -5  122.59   10.90
   0  -2   5  132.29    9.80
   0   2  -5  120.29   10.00
   0   2   5  126.19   10.50
   0   2   5  117.79    9.70
   0   2   5  128.79   10.70
   0   2   5  128.49   12.30
   0   2  -5  123.79   10.00
   0   2  -5  127.19   10.10
   2  -2   5  310.47   20.10
  -2  -2  -5  287.97   21.70
   2  -2   5  302.97   20.50
  -2  -2  -5  284.37   19.50
  -2  -2  -5  310.17   20.90
  -2  -2  -5  280.77   20.20
   2   2   5  285.27   20.50
   2   2   5  307.77   21.70
  -2   2  -5  302.87   19.20
  -2   2  -5  282.97   20.10
   2   2   5  318.87   20.40
  -2   2  -5  317.97   19.80
  -4  -2  -5   84.99    8.00
  -4  -2  -5   82.19   11.50
   4  -2   5   72.69    7.70
   4  -2   5   89.39    8.30
  -4  -2  -5   97.29    8.10
  -4  -2  -5   92.89    7.20
   4   2   5   92.49    8.50
  -4   2  -5   99.89    7.20
   4   2   5  109.49   10.60
  -4   2  -5   97.79    8.30
   4   2   5   99.69    8.90
  -6  -2  -5   40.60    3.60
   6  -2   5   39.90    5.70
  -6  -2  -5   35.70    6.70
   6  -2   5   58.09    6.80
  -6  -2  -5   43.40    5.40
   6   2   5   39.30    6.00
  -6   2  -5   47.50    4.70
   6   2   5   54.59    9.20
  -6   2  -5   42.00    3.70
   6   2   5   48.80    6.70
   6   2   5   43.50    6.30
  -8  -2  -5   28.20    6.60
   8  -2   5   17.70    3.80
   8  -2   5   23.50    4.20
   8   2   5   26.90    5.00
   8   2   5   15.40    5.00
   8   2   5   19.10    4.10
  10  -2   5   73.69    7.30
  10  -2   5   76.19    7.50
 -10  -2  -5   71.49   10.80
  10   2   5   75.19    9.00
  10   2   5   63.39   10.80
  10   2   5   78.29    8.20
  12  -2   5  117.09    9.40
 -12  -2  -5  118.79   15.80
  12  -2   5   92.49    8.30
  12   2   5   77.39    8.40
  12   2   5   74.29    8.80
  12   2   5   97.49    9.30
  12   2   5  107.79   16.10
  14  -2   5   25.80   10.70
  14  -2   5   34.60    5.20
  14  -2   5   38.70    6.50
  14   2   5   37.40    6.90
  14   2   5   40.30    7.60
  14   2   5   38.60   10.00
  14   2   5   33.20    5.80
  16  -2   5    3.80    7.60
  16  -2   5   32.60    6.00
  16  -2   5   22.70    4.10
  16   2   5    9.40    5.60
  16   2   5   30.90    6.50
  16   2   5   30.30    9.10
  16   2   5   26.40    7.30
  16   2   5   28.00    5.10
  15  -3  -5    6.40    3.50
  15  -3  -5    5.70    3.80
  15  -3  -5    6.40    3.20
  15  -3  -5    8.60    3.50
  15  -3  -5    3.20    5.40
  15   3  -5    2.00    3.00
  15   3  -5    8.90    6.80
  15   3  -5   -1.70    3.10
  13  -3  -5   49.40    7.10
  13  -3  -5   48.60    7.70
  13  -3  -5   58.99    8.30
  13  -3  -5   50.09   16.50
  13  -3  -5   38.80    7.40
  13   3  -5   44.50    7.50
  13   3  -5   65.89   13.90
  13   3  -5   56.79    8.90
  11  -3  -5   61.39    9.00
  11  -3  -5   35.40   11.00
  11  -3  -5   47.70    7.50
  11  -3  -5   61.09    8.20
  11   3  -5   49.50   11.60
  11   3  -5   52.99    8.00
  11   3  -5   55.59    8.80
   9  -3  -5    8.90    2.90
   9  -3  -5    7.90    3.50
   9  -3  -5    9.20    4.10
   9   3  -5    7.60    3.30
   9   3  -5   12.20    5.30
   9   3  -5    1.10    2.70
   7  -3  -5   35.90    6.00
  -7  -3   5   29.70    3.30
   7  -3  -5   36.60    6.30
   7  -3  -5   25.60    5.50
   7  -3  -5   33.30   10.90
  -7  -3   5   37.40    5.00
   7   3  -5   20.60    4.90
  -7   3   5   29.60    3.00
   7   3  -5   36.60    6.90
  -7   3   5   36.80    4.40
   7   3  -5   26.10    7.30
   5  -3  -5    3.20    3.70
   5  -3  -5    1.30    2.20
   5  -3  -5   -0.30    1.30
   5  -3  -5    2.60    2.40
  -5  -3   5   -0.10    2.30
  -5  -3   5   -0.40    1.20
   5   3  -5    2.00    2.60
   5   3  -5    0.30    2.20
   5   3  -5   -1.00    1.90
  -5   3   5    0.90    1.90
  -5   3   5    3.30    1.90
   3  -3  -5   99.69   15.70
  -3  -3   5  103.09   12.00
  -3  -3   5   99.99    8.40
   3  -3  -5   92.99    9.00
  -3  -3   5  100.39    9.60
   3  -3  -5  113.29    9.90
   3  -3  -5   95.09   11.40
  -3   3   5   89.09   10.50
   3   3  -5   74.79   10.00
  -3   3   5   89.89    8.70
   3   3  -5   61.29    9.40
  -3   3   5   66.49   12.90
   3   3  -5   87.09    8.90
  -3   3   5   95.89    8.50
  -1  -3   5   12.00    3.40
  -1  -3   5    6.80    3.30
   1  -3  -5   13.10    4.30
   1  -3  -5    8.60    3.20
   1  -3  -5    2.10    3.10
  -1  -3   5    8.20    3.20
   1  -3  -5   10.80    3.60
  -1   3   5    8.90    3.30
  -1   3   5    6.70    3.20
  -1   3   5   12.00    4.00
   1   3  -5    9.70    3.70
  -1   3   5    1.70    3.00
   1   3  -5    9.50    3.30
   1  -3   5   85.19   10.10
  -1  -3  -5   95.69   10.20
  -1  -3  -5   99.89   13.00
  -1  -3  -5   95.89    9.30
   1  -3   5   90.79    8.20
   1  -3   5   79.39   10.50
  -1  -3  -5   79.99    9.80
   1   3   5  115.09   15.20
  -1   3  -5   80.99    8.40
   1   3   5   78.09   10.70
   1   3   5   83.89    9.90
  -1   3  -5   87.29    8.80
  -1   3  -5   86.29    8.70
   1   3   5   81.39   10.80
  -3  -3  -5   82.89    7.90
   3  -3   5   83.09   10.40
  -3  -3  -5   76.19   11.40
  -3  -3  -5   89.99    8.60
   3  -3   5   94.99    8.90
  -3  -3  -5   78.19    9.90
  -3   3  -5   88.89    8.20
  -3   3  -5   80.99    7.30
   3   3   5   89.89    9.00
   3   3   5   70.29   11.30
   3   3   5   97.99   12.40
   3   3   5   85.09   10.90
  -3   3  -5   95.59    9.10
   5  -3   5  191.98   15.10
  -5  -3  -5  192.58   17.20
   5  -3   5  167.48   14.20
  -5  -3  -5  186.18   13.30
  -5  -3  -5  177.68   14.10
  -5  -3  -5  200.48   13.20
   5   3   5  160.68   14.60
   5   3   5  174.78   16.90
  -5   3  -5  163.48   13.80
   5   3   5  177.08   14.70
   5   3   5  174.78   14.60
  -5   3  -5  178.98   12.90
  -7  -3  -5   87.29   12.90
   7  -3   5  108.89   10.80
  -7  -3  -5  118.29    8.10
   7  -3   5  116.49   10.50
  -7  -3  -5   95.09    8.90
  -7   3  -5  123.29    9.40
   7   3   5   88.59   11.30
  -7   3  -5  108.39    7.90
   7   3   5   96.69   13.50
   7   3   5  121.29   10.20
   7   3   5  110.89   10.70
   9  -3   5   13.50    4.00
   9  -3   5   18.70    5.00
  -9  -3  -5    6.00    3.80
   9   3   5    5.80    3.30
   9   3   5   18.00    6.10
   9   3   5    9.50    4.00
   9   3   5   17.40    4.30
  11  -3   5   82.19   10.70
 -11  -3  -5   75.39   13.60
  11  -3   5   67.49   10.30
  11   3   5   76.29   10.70
  11   3   5   75.99   13.80
  11   3   5   83.99    8.20
  11   3   5   97.29   11.20
  13  -3   5    1.70    4.70
  13  -3   5   17.50    4.50
  13  -3   5   16.50    5.10
  13   3   5    9.70    5.60
  13   3   5   16.50    5.20
  13   3   5   20.10    5.00
  15  -3   5   -1.30    2.60
  15  -3   5    0.90    2.40
  15  -3   5    3.60    3.40
  15   3   5    4.10    5.70
  15   3   5    7.60    3.90
  15   3   5    6.70    4.40
  14  -4  -5    8.50    4.00
  14  -4  -5    5.40    3.80
  14  -4  -5    8.40    5.20
  14  -4  -5   11.10    3.30
  14   4  -5   11.00    5.40
  14   4  -5    3.40    5.50
  14   4  -5    6.10    4.20
  12  -4  -5    3.40    3.30
  12  -4  -5    0.90    5.30
  12  -4  -5   16.50    4.20
  12  -4  -5   13.00    5.50
  12   4  -5    7.50    4.60
  12   4  -5    8.10    4.40
  12   4  -5   -3.00    2.60
  10  -4  -5    8.20    4.40
  10  -4  -5   -1.10    2.90
  10  -4  -5   -0.80    2.80
  10  -4  -5    5.70    3.40
  10   4  -5    1.80    3.10
  10   4  -5   -1.30    2.90
  10   4  -5    2.70    3.50
   8  -4  -5  131.69   24.60
   8  -4  -5  120.39   11.60
  -8  -4   5  123.79    9.10
   8  -4  -5  133.99   13.10
   8  -4  -5  123.39   12.30
  -8  -4   5  138.59   16.20
   8   4  -5  133.09   13.30
   8   4  -5  138.89   19.60
  -8   4   5  133.89   10.00
  -8   4   5  126.59    9.30
   8   4  -5  116.69   14.40
   6  -4  -5    4.30    3.50
   6  -4  -5   13.70    5.20
  -6  -4   5    3.70    2.40
  -6  -4   5    4.70    4.10
   6  -4  -5   14.30    7.10
   6  -4  -5   11.30    3.80
  -6  -4   5   16.50    4.80
   6   4  -5    3.90    4.00
  -6   4   5    6.90    3.00
   6   4  -5   10.20    4.30
  -6   4   5    9.50    3.60
   6   4  -5    7.10    4.40
   4  -4  -5   84.79   17.70
  -4  -4   5   88.39    9.40
   4  -4  -5   94.09   12.70
  -4  -4   5   96.79   13.00
   4  -4  -5   80.99   10.70
  -4  -4   5  104.89   12.60
  -4  -4   5   71.79    9.30
  -4   4   5  101.69   12.10
   4   4  -5   58.99   10.40
  -4   4   5   98.79    9.20
  -4   4   5   88.59    8.90
   4   4  -5   81.29   11.00
   4   4  -5   87.49   12.00
   2  -4  -5  555.74   38.30
  -2  -4   5  522.15   37.70
  -2  -4   5  575.94   36.70
  -2  -4   5  571.34   38.40
   2  -4  -5  572.84   38.40
   2  -4  -5  536.35   42.30
   2   4  -5  539.15   38.80
  -2   4   5  593.44   37.10
  -2   4   5  594.74   44.80
  -2   4   5  566.84   37.50
  -2   4   5  474.65   37.20
   2   4  -5  557.94   37.70
   0  -4  -5  141.59   16.20
   0  -4   5  137.79   14.60
   0  -4  -5  178.18   19.90
   0  -4   5  163.08   15.70
   0  -4  -5  156.18   14.70
   0  -4   5  166.98   14.30
   0  -4  -5  175.78   15.80
   0   4  -5  169.58   16.40
   0   4   5  167.68   15.40
   0   4   5  171.88   14.60
   0   4  -5  159.78   14.70
   0   4   5  155.48   19.20
   0   4  -5  177.68   15.00
  -2  -4  -5   91.19   16.30
  -2  -4  -5  102.99   13.00
   2  -4   5  118.09   11.30
  -2  -4  -5  121.89   11.70
  -2  -4  -5  107.09   11.70
   2  -4   5  120.19   14.80
   2  -4   5  104.59    9.90
   2   4   5  104.99   16.40
   2   4   5  104.49   12.60
  -2   4  -5  113.79   13.80
   2   4   5  128.09   13.20
  -2   4  -5  106.69   10.80
  -2   4  -5  117.99   11.10
   2   4   5   90.39   12.60
  -4  -4  -5   14.90    4.30
  -4  -4  -5   14.50    5.10
  -4  -4  -5   14.80    4.50
   4  -4   5   11.60    4.70
  -4  -4  -5   15.10    3.80
   4  -4   5   12.90    4.30
   4   4   5   12.40    4.70
  -4   4  -5   11.20    4.70
   4   4   5   15.70    5.60
   4   4   5   11.20    4.50
  -4   4  -5   17.30    4.60
  -4   4  -5   15.60    3.50
   4   4   5   15.70    5.90
  -6  -4  -5  256.97   19.10
  -6  -4  -5  278.97   18.90
   6  -4   5  297.77   22.80
  -6  -4  -5  243.08   23.70
   6  -4   5  286.97   21.40
  -6  -4  -5  279.07   20.70
   6   4   5  296.77   22.10
   6   4   5  262.57   22.10
  -6   4  -5  281.77   19.20
  -6   4  -5  270.57   20.60
   6   4   5  271.07   24.70
   6   4   5  285.17   21.20
   8  -4   5  314.77   24.70
  -8  -4  -5  317.87   20.30
   8  -4   5  299.07   23.40
  -8  -4  -5  305.27   21.60
  -8  -4  -5  306.17   27.30
   8   4   5  296.27   24.00
   8   4   5  323.37   24.90
  -8   4  -5  319.87   21.60
  -8   4  -5  317.97   20.10
   8   4   5  328.67   28.50
 -10  -4  -5   25.40    2.10
  10  -4   5   35.30    7.20
  10  -4   5   21.60    6.40
  10  -4   5   10.90    8.40
 -10  -4  -5   22.60    3.10
  10   4   5   23.80    8.00
  10   4   5   22.30    6.50
  10   4   5   17.70    5.50
 -12  -4  -5   39.90   10.30
  12  -4   5   26.40   12.40
  12  -4   5   24.50    6.60
  12  -4   5   25.90    6.10
  12   4   5   17.10    5.70
  12   4   5   24.90    7.10
  12   4   5   40.30   11.60
  14  -4   5    5.70    7.70
  14  -4   5    1.60    3.60
  14  -4   5   -0.70    3.00
  14   4   5    4.20    5.10
  14   4   5    2.30    4.20
  14   4   5    1.70    3.20
  13  -5  -5    5.60    3.90
  13  -5  -5    7.60    5.60
  13  -5  -5   13.30    4.00
  13  -5  -5    3.40    5.50
  13   5  -5   13.30    7.80
  13   5  -5    7.10    5.30
  11  -5  -5    7.90    5.30
  11  -5  -5    4.40    3.20
  11  -5  -5    7.00    7.90
  11  -5  -5   -2.10    2.60
  11   5  -5    2.30    5.20
  11   5  -5    6.70    4.80
  11   5  -5    9.90    5.20
   9  -5  -5   63.99   10.00
   9  -5  -5   76.99   13.70
  -9  -5   5   61.19    5.60
   9  -5  -5   36.60   13.90
   9  -5  -5   72.99   11.50
  -9   5   5   61.59    5.80
  -9   5   5   70.59    6.50
   9   5  -5   75.89   12.20
   9   5  -5   93.49   17.20
   7  -5  -5   33.00   10.40
   7  -5  -5   65.89   11.30
  -7  -5   5   79.79   13.70
  -7  -5   5   83.59   11.10
  -7  -5   5   62.09    7.70
   7  -5  -5   67.49   10.90
   7  -5  -5   64.19   10.30
  -7   5   5   64.69    8.50
   7   5  -5   63.09   12.60
  -7   5   5   77.59   10.00
   7   5  -5   77.59   12.20
   7   5  -5   68.39   12.30
  -5  -5   5   73.49    8.00
   5  -5  -5   71.09   17.40
   5  -5  -5   77.79   11.30
   5  -5  -5   74.29   11.60
   5  -5  -5   84.59   12.90
  -5  -5   5   87.99   12.30
  -5  -5   5   82.49   13.20
  -5  -5   5   62.99    9.20
  -5   5   5   72.29   10.80
   5   5  -5   83.59   15.40
  -5   5   5   69.59    9.60
  -5   5   5   82.69    8.70
   5   5  -5   63.49   11.70
   5   5  -5   69.49   11.30
  -3  -5   5   54.39    8.50
   3  -5  -5   47.90    9.20
  -3  -5   5   33.50    8.20
  -3  -5   5   61.49   11.40
   3  -5  -5   36.10    8.00
  -3  -5   5   45.00    9.30
   3  -5  -5   39.10    8.60
   3  -5  -5   24.30    7.70
   3   5  -5   77.19   12.10
  -3   5   5   56.99    9.70
  -3   5   5   42.60    8.40
   3   5  -5   49.60   10.30
  -3   5   5   59.59    9.40
   3   5  -5   51.49    9.40
  -1  -5   5  100.99   14.20
  -1  -5   5  118.59   14.50
   1  -5  -5   96.19   13.80
  -1  -5   5   83.99   11.70
  -1  -5   5   84.19   16.60
   1  -5  -5   84.29   13.80
   1  -5  -5   87.89   15.40
   1  -5  -5   92.29   13.40
   1   5  -5  100.59   14.10
   1   5  -5   93.39   13.70
  -1   5   5  109.39   13.60
  -1   5   5  114.79   15.50
   1   5  -5   89.19   13.00
  -1   5   5  128.39   16.00
  -1  -5  -5   83.89   12.10
   1  -5   5   80.79   11.70
  -1  -5  -5   75.79   12.00
  -1  -5  -5   63.19   11.50
   1  -5   5   76.09   15.20
  -1  -5  -5   99.39   15.90
   1  -5   5   73.39   12.40
   1  -5   5  103.89   12.70
  -1   5  -5   87.49   12.20
   1   5   5   85.99   13.10
   1   5   5   82.19   12.70
  -1   5  -5   92.19   12.80
  -1   5  -5  116.69   14.60
   1   5   5   85.99   12.40
  -3  -5  -5  148.99   14.20
   3  -5   5  142.59   14.20
   3  -5   5  138.09   24.10
   3  -5   5  127.19   12.20
  -3  -5  -5  148.79   14.40
  -3  -5  -5  159.08   16.70
   3  -5   5  127.39   17.70
  -3  -5  -5  158.48   14.90
  -3   5  -5  143.49   14.40
   3   5   5  159.78   18.90
  -3   5  -5  151.18   13.80
   3   5   5  134.79   16.40
  -3   5  -5  145.39   13.00
   3   5   5  108.19   15.60
   5  -5   5   -1.60    2.90
   5  -5   5   -3.00    1.90
  -5  -5  -5   -0.50    2.70
   5  -5   5    3.40    4.10
  -5  -5  -5   -0.90    2.30
  -5  -5  -5    8.30    6.10
  -5  -5  -5    2.50    2.30
  -5   5  -5   -3.70    2.20
  -5   5  -5    1.30    2.60
  -5   5  -5    2.70    2.00
   5   5   5    5.50    4.20
   5   5   5   -0.50    3.10
  -7  -5  -5  119.19   10.60
   7  -5   5  118.79   14.70
  -7  -5  -5  110.09   11.40
  -7   5  -5  124.09   11.80
   7   5   5  124.99   15.60
   7   5   5  100.49   15.40
  -7   5  -5  122.49   10.30
   7   5   5  115.29   18.50
   9  -5   5    8.00    5.10
   9  -5   5   17.10    9.70
  -9  -5  -5   12.80    6.50
   9  -5   5    5.10    4.10
  -9  -5  -5   10.90    2.80
  -9  -5  -5   12.10    3.70
   9   5   5   22.40    7.70
  -9   5  -5   11.80    2.80
   9   5   5   19.90    6.30
   9   5   5   16.40    6.60
  -9   5  -5   11.90    3.50
  11  -5   5   10.50   10.40
  11  -5   5   11.30    6.20
  11   5   5    4.30    4.40
  11   5   5    1.80    4.50
  11   5   5    7.70    5.70
  13  -5   5   12.30   10.30
  13  -5   5   35.60    8.60
  13  -5   5   44.70    8.80
  13   5   5   33.10    8.10
  13   5   5   30.20    8.90
  13   5   5   29.10   10.70
  12  -6  -5    3.80    5.20
  12  -6  -5    5.90    5.60
  12  -6  -5    6.80    3.50
  12   6  -5    8.50    6.10
  12   6  -5    2.00    5.10
  10  -6  -5    4.50    5.30
 -10  -6   5    0.00    2.00
 -10  -6   5    1.50    1.60
  10  -6  -5    7.00    8.20
  10  -6  -5    2.40    4.20
  10  -6  -5    3.90    3.50
 -10   6   5    1.90    1.80
  10   6  -5   -2.40    2.70
  10   6  -5    6.60    5.70
 -10   6   5    3.90    2.20
   8  -6  -5   36.20    9.80
   8  -6  -5   34.90   14.10
   8  -6  -5   31.00    8.20
   8  -6  -5   26.00    7.00
  -8  -6   5   31.80    5.60
  -8  -6   5   39.00   13.00
  -8  -6   5   34.80    7.40
   8   6  -5   47.70   10.60
   8   6  -5   36.00    9.30
   8   6  -5   35.50    9.80
  -8   6   5   37.40    6.20
  -8   6   5   30.60    6.30
   6  -6  -5   -3.40    1.20
  -6  -6   5   -3.00    2.40
  -6  -6   5   -1.50    2.10
   6  -6  -5    1.10    3.40
   6  -6  -5   -3.10    2.40
  -6  -6   5   -1.00    3.00
   6  -6  -5    0.20    3.90
  -6   6   5   -3.60    2.10
   6   6  -5   -0.70    3.40
  -6   6   5    2.60    3.40
   6   6  -5    3.50    3.80
   6   6  -5   -1.80    3.00
  -4  -6   5    6.50    4.50
  -4  -6   5   15.20    6.30
  -4  -6   5   13.40    6.30
   4  -6  -5    3.00    3.40
  -4  -6   5    4.20    3.80
   4  -6  -5    7.80    5.80
   4  -6  -5    7.30    5.40
  -4   6   5    8.00    4.90
  -4   6   5    6.40    3.80
   4   6  -5    7.00    4.90
   4   6  -5    7.70    5.70
  -2  -6   5   38.40   10.00
  -2  -6   5   28.00    7.40
   2  -6  -5   14.50    8.40
   2  -6  -5   12.50    6.00
  -2  -6   5   27.90    8.60
   2  -6  -5   20.40    6.80
  -2   6   5   23.30    6.80
   2   6  -5   20.80    7.30
  -2   6   5   26.20    8.80
  -2   6   5   17.50    5.40
   2   6  -5   14.10    6.30
   0  -6  -5   33.10    7.90
   0  -6  -5   41.70   11.30
   0  -6   5   43.30    9.60
   0  -6  -5   49.60    9.70
   0  -6   5   46.30    9.00
   0  -6   5   33.10   10.80
   0   6  -5   27.10    8.00
   0   6  -5   41.60    9.40
   0   6   5   43.40    9.30
   0   6   5   49.60    9.60
   2  -6   5   85.59   12.10
  -2  -6  -5   86.49   15.40
   2  -6   5   97.19   15.50
  -2  -6  -5   85.19   13.60
   2  -6   5   77.79   17.20
  -2  -6  -5   88.79   14.60
   2   6   5   63.49   12.40
  -2   6  -5  101.89   14.10
   2   6   5   70.99   12.20
  -2   6  -5   99.89   14.60
   4  -6   5   -2.00    2.60
  -4  -6  -5   -2.80    1.20
  -4  -6  -5    0.90    4.80
   4  -6   5   -1.50    2.70
  -4  -6  -5   -2.80    2.50
   4  -6   5    0.50    3.50
   4   6   5    0.70    3.10
  -4   6  -5    2.60    3.40
  -4   6  -5    7.50    4.80
   4   6   5    0.00    3.10
   4   6   5   -2.10    2.90
  -4   6  -5   -0.20    2.00
   6  -6   5   31.60    8.10
  -6  -6  -5   30.00    5.20
  -6  -6  -5   22.20    7.80
   6  -6   5   45.30   16.50
  -6  -6  -5   27.80    7.00
   6  -6   5   26.00    8.30
  -6   6  -5   35.40    7.10
   6   6   5   27.40    8.20
  -6   6  -5   29.20    7.30
   6   6   5   18.10    7.90
   6   6   5   40.90   11.10
   8  -6   5    6.20    4.80
  -8  -6  -5    8.20    4.20
  -8  -6  -5   -1.50    2.30
   8  -6   5   11.40    6.30
   8  -6   5    2.10    4.20
   8   6   5    3.70    4.40
   8   6   5    3.90    4.40
  -8   6  -5    5.40    3.40
   8   6   5   -1.50    4.00
  -8   6  -5    5.40    3.70
 -10  -6  -5   -1.50    2.20
  10  -6   5   -2.60    3.10
 -10  -6  -5    1.80    1.80
  10   6   5   -1.80    3.00
 -10   6  -5    1.70    2.30
 -10   6  -5    0.90    1.60
  -7  -7   5   32.80    7.20
   7  -7  -5   13.00    6.30
   7  -7  -5   17.90    9.90
  -7  -7   5   32.60    8.20
   7  -7  -5   44.80   10.90
   7   7  -5   19.30    8.70
   7   7  -5   19.50    9.30
  -7   7   5   16.40    5.50
  -5  -7   5   -1.20    2.70
  -5  -7   5    2.20    4.60
   5  -7  -5    0.80    3.80
   5  -7  -5    4.60    5.00
   5  -7  -5    3.00    5.10
   5   7  -5    6.20    6.00
  -5   7   5    1.90    4.30
   5   7  -5    1.30    3.80
  -5   7   5    3.90    3.90
  -3  -7   5   12.20    6.50
  -3  -7   5    5.80    5.40
   3  -7  -5    8.70    8.70
  -3  -7   5    1.20    3.80
   3  -7  -5    2.10    4.10
  -3  -7   5   12.30    5.20
   3  -7  -5    2.40    4.70
   3   7  -5    4.70    5.90
  -3   7   5   10.90    5.40
  -3   7   5    6.20    5.30
  -3   7   5    9.40    5.30
   3   7  -5    3.60    5.00
  -1  -7   5    0.50    3.80
  -1  -7   5   14.90    7.90
   1  -7  -5    1.90    4.30
   1  -7  -5    9.70    7.80
   1  -7  -5    5.60    5.10
  -1  -7   5    3.90    5.20
  -1   7   5    0.30    4.90
  -1   7   5    5.40    4.70
   1   7  -5    9.70    6.80
   1   7  -5    2.90    3.30
  -1   7   5    1.10    3.80
   1  -7   5   49.10   14.10
  -1  -7  -5   43.10   10.60
  -1  -7  -5   60.09   12.50
  -1  -7  -5   54.39   13.20
   1  -7   5   65.99   14.10
   1  -7   5   45.70    9.60
   1   7   5   57.29   12.70
  -1   7  -5   33.30    8.80
  -1   7  -5   39.90   10.10
   1   7   5   31.80    8.30
  -3  -7  -5    2.60    4.60
   3  -7   5    3.90    4.70
   3  -7   5    4.30    5.90
  -3  -7  -5    7.30    5.50
  -3  -7  -5    3.50    4.40
  -3   7  -5    8.70    4.90
   3   7   5    0.40    3.80
   3   7   5   10.50    6.50
  -3   7  -5    4.30    4.40
  -3   7  -5    4.40    4.90
  -5  -7  -5   -0.60    3.60
   5  -7   5   -1.60    4.10
   5  -7   5    8.50    6.00
  -5  -7  -5   -0.80    1.70
  -5  -7  -5   -2.30    2.30
  -5   7  -5   -2.90    2.60
  -5   7  -5    0.70    2.20
   5   7   5    1.80    4.10
   5   7   5   -2.80    3.10
  -5   7  -5    2.50    4.10
  -7  -7  -5   41.30    8.60
   7  -7   5   33.80   15.00
  -7  -7  -5   12.70    5.60
  -7   7  -5   23.20    6.50
  -7   7  -5   28.40    6.80
   7   7   5   26.30    8.90
   7   7   5   36.30   10.60
  18   0  -6    2.80    4.00
  18   0  -6    1.50    4.30
  16   0  -6   11.60    5.70
  16   0  -6    1.60    4.00
  14   0  -6   66.29   11.30
  14   0  -6   55.19   13.10
  12   0  -6    2.10    2.90
  12   0  -6    1.90    3.70
  10   0  -6   97.99   12.80
  10   0  -6  116.69   16.60
   8   0  -6   64.29   12.50
   8   0  -6   75.29    5.10
   8   0  -6   70.09    5.00
  -6   0   6   12.00    4.80
   6   0  -6    6.50    3.60
   6   0  -6    7.20    1.50
   6   0  -6    7.10    1.40
  -4   0   6  690.13   39.90
   4   0  -6  669.63   40.10
  -4   0   6  676.43   39.90
  -4   0   6  695.23   44.30
   4   0  -6  679.33   43.50
  -2   0   6    4.90    1.40
   2   0  -6    7.30    2.50
  -2   0   6    3.80    1.40
   2   0  -6    5.30    1.40
   2   0  -6    4.50    1.30
  -2   0   6    3.10    2.10
   0   0   6   27.50    4.70
   0   0  -6   34.90    3.40
   0   0  -6   34.10    5.20
   0   0   6   33.80    3.40
   0   0  -6   27.30    3.20
  -2   0  -6   87.99    6.90
  -2   0  -6   92.79    6.30
   2   0   6   86.29    5.90
   2   0   6   79.69    6.50
   2   0   6   80.69    6.10
   2   0   6   82.39    7.70
  -2   0  -6   86.49    6.00
   4   0   6   21.90    3.50
   4   0   6   19.10    2.70
  -4   0  -6   23.70    2.90
   4   0   6   18.60    2.40
  -4   0  -6   19.80    2.80
  -4   0  -6   15.80    3.40
   6   0   6   52.79    4.40
  -6   0  -6   54.19    7.20
   6   0   6   54.09    4.10
  -6   0  -6   48.70    3.80
  -6   0  -6   47.70    3.80
   6   0   6   54.39    6.80
   8   0   6   53.39    4.40
  -8   0  -6   70.99    8.20
   8   0   6   53.89    7.40
   8   0   6   51.19    4.70
  10   0   6    2.60    2.20
 -10   0  -6    0.30    2.00
  10   0   6    3.90    2.70
  10   0   6    1.30    1.30
  12   0   6    0.20    2.10
  12   0   6    0.30    1.20
  12   0   6    0.10    1.20
  14   0   6    8.80    3.80
  14   0   6    3.00    1.70
  14   0   6    9.00    2.40
  16   0   6    9.30    7.30
  16   0   6   21.30    3.80
  16   0   6   16.70    5.10
  16   0   6   20.30    3.50
  17  -1  -6   10.60    5.40
  17  -1  -6   15.80    9.90
  17   1  -6   18.40    7.30
  17   1  -6   10.90    2.80
  17   1  -6   13.70    2.80
  17   1  -6   12.20    6.10
  15  -1  -6   16.30    8.60
  15  -1  -6   34.90    4.30
  15  -1  -6   50.09    9.50
  15  -1  -6   37.10    3.50
  15   1  -6   35.70    4.30
  15   1  -6   39.40    4.80
  15   1  -6   37.10    9.10
  13  -1  -6    4.60    5.10
  13  -1  -6    0.20    0.90
  13  -1  -6   -1.00    2.10
  13  -1  -6    0.10    1.20
  13   1  -6   -1.00    1.00
  13   1  -6    0.30    2.80
  13   1  -6    3.00    4.30
  13   1  -6   -0.50    1.40
  11  -1  -6   67.89    5.50
  11  -1  -6   71.89   15.40
  11  -1  -6   63.19    4.80
  11  -1  -6   73.39    9.90
  11   1  -6   94.59   14.70
  11   1  -6   60.89    4.70
  11   1  -6   66.89    5.80
  11   1  -6   63.29   13.10
   9  -1  -6    7.30    3.90
   9  -1  -6   12.10    1.80
   9  -1  -6   10.30    2.30
   9   1  -6    9.60    4.00
   9   1  -6   12.00    2.60
   9   1  -6   10.80    1.60
   9   1  -6    9.30    3.70
   7  -1  -6   73.29    6.20
   7  -1  -6   70.29    5.30
  -7  -1   6   75.29   11.00
   7   1  -6   84.49    8.00
   7   1  -6   75.09   10.30
   7   1  -6   73.89    5.20
   7   1  -6   84.49    6.50
  -7   1   6   97.99   16.90
   5  -1  -6   77.99    6.70
  -5  -1   6   81.09    5.70
  -5  -1   6   87.59    5.30
   5  -1  -6  111.19   14.90
   5  -1  -6   77.89    5.80
  -5  -1   6   81.49    8.10
   5   1  -6   68.59    6.50
   5   1  -6   84.89    7.30
  -5   1   6   81.89    5.30
   5   1  -6   83.89    5.70
  -5   1   6   81.39    5.20
  -5   1   6   95.79   14.10
  -3  -1   6  854.21   51.19
   3  -1  -6  864.41   55.19
   3  -1  -6  873.41   50.49
  -3   1   6  841.62   51.19
  -3   1   6  862.21   50.09
   3   1  -6  866.81   51.19
  -3   1   6  827.12   55.39
  -1  -1   6  193.98   13.60
   1  -1  -6  210.58   15.60
  -1  -1   6  202.98   12.30
   1  -1  -6  169.68   13.40
   1  -1  -6  197.68   12.90
  -1  -1   6  169.28   13.10
   1  -1  -6  192.78   12.90
  -1   1   6  200.88   13.60
  -1   1   6  212.08   12.70
  -1   1   6  206.98   15.80
   1   1  -6  193.48   12.70
   1   1  -6  190.08   13.00
  -1  -1  -6  127.99   10.00
   1  -1   6  103.59    8.50
   1  -1   6  120.49    8.30
  -1  -1  -6  134.69   10.10
  -1  -1  -6  111.69    8.70
  -1  -1  -6  117.29    8.30
   1   1   6  129.49    8.70
   1   1   6  110.39    8.50
  -1   1  -6  115.99    8.30
   1   1   6  120.79    9.50
   1   1   6  107.59   10.00
  -1   1  -6  126.19    8.70
  -3  -1  -6   83.59    7.80
  -3  -1  -6   77.89    8.10
   3  -1   6   91.19    6.80
  -3  -1  -6   87.49    7.20
   3  -1   6   94.99    6.90
  -3  -1  -6   92.49    6.20
   3   1   6   90.79    8.00
  -3   1  -6   85.89    6.10
  -3   1  -6   81.29    6.20
  -3   1  -6   80.99    6.90
   3   1   6   80.49    6.90
   3   1   6   88.39    8.20
   3   1   6   90.09    6.70
   5  -1   6    9.90    2.30
   5  -1   6    8.90    2.10
  -5  -1  -6   10.20    2.50
  -5  -1  -6    8.90    1.60
  -5  -1  -6    6.90    3.10
  -5   1  -6    7.70    1.70
  -5   1  -6   11.50    1.90
   5   1   6   11.20    2.90
  -5   1  -6   15.20    2.90
   5   1   6    9.10    3.50
   5   1   6   11.30    2.30
   5   1   6    7.40    2.30
   7  -1   6    3.40    1.30
  -7  -1  -6    2.50    2.50
   7  -1   6    0.70    1.10
   7  -1   6    2.70    1.30
   7   1   6    0.70    1.70
  -7   1  -6    1.60    1.20
   7   1   6    2.20    2.40
   7   1   6    2.40    1.80
   7   1   6    4.40    1.60
   9  -1   6   38.40    4.80
  -9  -1  -6   47.10    7.90
   9  -1   6   39.40    4.10
   9   1   6   43.80    7.90
   9   1   6   41.50    5.40
   9   1   6   45.00    5.10
 -11  -1  -6   80.39   11.20
  11  -1   6   58.89    5.60
  11  -1   6   60.59    5.50
  11  -1   6   64.79    5.90
  11   1   6   57.29    5.60
  11   1   6   57.99    9.70
  11   1   6   55.09    6.70
  13  -1   6   22.70    3.80
  13  -1   6   16.20    3.00
  13   1   6   22.30    3.70
  13   1   6   19.50    3.70
  13   1   6   21.70    6.10
  15  -1   6   11.20    3.30
  15  -1   6   17.70    2.90
  15   1   6   17.60    3.30
  15   1   6   13.90    5.90
  15   1   6   11.90    5.90
  15   1   6   19.70    4.20
  16  -2  -6   20.70    5.40
  16  -2  -6   18.00   10.30
  16  -2  -6   13.40    3.80
  16  -2  -6   13.30    3.60
  16   2  -6   16.70    4.60
  16   2  -6   20.40    4.40
  16   2  -6    7.10    5.10
  14  -2  -6  247.28   17.00
  14  -2  -6  220.18   34.10
  14  -2  -6  252.67   19.90
  14   2  -6  245.78   23.80
  14   2  -6  226.38   17.50
  14   2  -6  240.98   17.20
  12  -2  -6  207.88   15.70
  12  -2  -6  237.88   16.80
  12  -2  -6  279.87   28.00
  12   2  -6  236.28   22.10
  12   2  -6  224.98   16.20
  12   2  -6  223.58   16.70
  12   2  -6  245.78   20.00
  10  -2  -6    4.40    2.50
  10  -2  -6    0.70    1.60
  10  -2  -6    0.70    3.10
  10   2  -6   -3.50    1.30
  10   2  -6    2.50    2.30
  10   2  -6    0.00    1.50
   8  -2  -6   42.80    5.40
   8  -2  -6   51.39   12.80
   8  -2  -6   35.00    5.60
   8   2  -6   44.10    9.20
   8   2  -6   42.70    6.30
   8   2  -6   30.40    4.70
  -6  -2   6  203.68   12.30
  -6  -2   6  199.18   13.50
   6  -2  -6  182.28   14.70
   6  -2  -6  195.38   14.00
   6  -2  -6  199.38   20.30
   6  -2  -6  211.18   14.70
   6   2  -6  198.98   14.90
  -6   2   6  201.68   13.20
   6   2  -6  186.38   13.90
  -6   2   6  213.48   12.40
   6   2  -6  200.58   17.30
  -4  -2   6 1067.49   66.09
   4  -2  -6 1097.79   71.99
   4  -2  -6 1082.39   65.69
   4  -2  -6 1150.18   66.79
  -4  -2   6 1085.79   64.29
   4  -2  -6 1148.59   66.59
   4   2  -6 1107.99   66.59
  -4   2   6 1083.59   72.89
  -4   2   6 1146.19   64.69
   4   2  -6 1118.69   65.79
   4   2  -6 1039.10   67.99
  -4   2   6 1049.30   65.89
   2  -2  -6   46.90    6.40
  -2  -2   6   38.30    5.90
   2  -2  -6   61.59    7.00
   2  -2  -6   29.10    6.70
  -2  -2   6   44.30    4.50
   2  -2  -6   37.60    5.80
  -2   2   6   49.00    6.90
  -2   2   6   60.59   10.10
   2   2  -6   44.00    5.60
   2   2  -6   47.00    6.30
  -2   2   6   55.59    5.70
  -2   2   6   50.69    4.90
   2   2  -6   45.10    6.50
   0  -2  -6   76.09   10.20
   0  -2  -6   79.69    7.60
   0  -2   6   92.09    7.90
   0  -2   6   69.39    6.40
   0  -2  -6   69.59    7.00
   0  -2  -6   83.49    9.90
   0   2   6   73.49    7.30
   0   2   6   99.99   13.00
   0   2   6   60.79    6.50
   0   2   6   72.69    7.50
   0   2  -6   67.19    8.00
   0   2  -6   69.59    6.80
  -2  -2  -6  366.46   24.10
   2  -2   6  348.07   23.50
  -2  -2  -6  361.56   25.60
  -2  -2  -6  373.66   23.30
  -2  -2  -6  396.96   25.10
  -2   2  -6  336.17   23.10
  -2   2  -6  350.96   23.90
   2   2   6  375.26   24.50
  -2   2  -6  346.47   22.80
   2   2   6  381.86   25.90
   2   2   6  355.86   25.60
   4  -2   6   10.40    3.10
   4  -2   6   13.40    3.20
  -4  -2  -6   14.30    2.70
  -4  -2  -6   18.70    3.90
  -4  -2  -6   17.10    3.80
  -4  -2  -6    8.90    3.50
  -4   2  -6   18.60    4.10
   4   2   6   11.30    3.10
  -4   2  -6   17.60    2.80
   4   2   6   17.60    4.50
   4   2   6   19.80    4.80
   4   2   6   12.20    3.50
  -6  -2  -6   18.20    5.00
   6  -2   6   18.60    3.90
  -6  -2  -6   21.80    2.70
  -6  -2  -6   21.30    3.90
   6  -2   6   13.90    3.50
  -6   2  -6   22.00    2.90
   6   2   6   21.60    4.50
   6   2   6   25.60    6.60
   6   2   6   28.00    5.40
  -6   2  -6   21.60    3.80
  -8  -2  -6   -3.20    1.20
   8  -2   6    2.20    1.90
   8  -2   6   -0.20    1.40
   8   2   6    1.20    2.40
   8   2   6    1.50    2.10
   8   2   6    1.40    2.00
   8   2   6    0.00    1.50
  10  -2   6    6.90    2.80
 -10  -2  -6    7.60    4.60
  10  -2   6    6.80    2.70
  10   2   6    2.60    2.30
  10   2   6   10.40    4.50
  10   2   6   11.50    3.80
  12  -2   6   -1.30    1.70
  12  -2   6   -0.30    1.80
 -12  -2  -6   -1.10    2.50
  12   2   6   -0.40    2.00
  12   2   6    0.80    2.70
  12   2   6   -0.50    2.00
 -14  -2  -6    2.00    3.60
  14  -2   6    1.60    2.40
  14   2   6    5.00    2.80
  14   2   6    4.00    3.50
  14   2   6   -0.20    2.30
  16  -2   6    2.40    2.10
  16  -2   6   -3.40    3.10
  16  -2   6    5.00    3.50
  16   2   6   -0.50    2.90
  16   2   6    4.00    4.80
  16   2   6   -1.90    1.70
  16   2   6   -0.60    2.40
  16   2   6    0.10    3.40
  15  -3  -6   12.60    4.70
  15  -3  -6   20.90    4.80
  15  -3  -6   18.30    4.70
  15  -3  -6   15.30    4.50
  15  -3  -6    8.60    7.50
  15   3  -6   21.40    5.90
  15   3  -6   20.50    5.30
  15   3  -6    7.30    6.20
  13  -3  -6    1.90    4.20
  13  -3  -6    3.90    3.10
  13  -3  -6    4.20    2.80
  13  -3  -6    9.50    4.40
  13   3  -6    0.40    3.50
  13   3  -6    2.30    2.90
  13   3  -6    0.50    2.70
  11  -3  -6    8.40    6.60
  11  -3  -6   17.60    4.70
  11  -3  -6   15.20    4.50
  11  -3  -6   16.70    4.40
  11   3  -6   16.60    4.90
  11   3  -6    7.20    3.70
  11   3  -6    9.60    5.90
   9  -3  -6    3.30    4.30
   9  -3  -6   19.00    4.50
   9  -3  -6   21.70    5.50
   9  -3  -6   10.60    3.70
   9   3  -6   20.80    5.30
   9   3  -6    5.90    4.90
   9   3  -6    9.60    3.90
  -7  -3   6   17.50    3.50
  -7  -3   6   18.30    2.40
   7  -3  -6    4.70    3.30
   7  -3  -6   17.50    4.30
   7  -3  -6   27.10    9.80
   7  -3  -6   21.30    4.70
  -7   3   6   14.20    2.20
   7   3  -6   14.80    5.50
   7   3  -6   15.10    4.60
  -7   3   6   14.50    3.00
   7   3  -6    8.90    3.50
   5  -3  -6   86.09   10.00
  -5  -3   6   78.49    9.80
   5  -3  -6   77.19   10.60
  -5  -3   6   89.79    7.10
   5  -3  -6   84.19    8.60
  -5   3   6   83.99    8.30
   5   3  -6   78.29    9.60
   5   3  -6   73.09   11.10
   5   3  -6  102.69   11.60
   3  -3  -6   39.40    7.00
   3  -3  -6   58.19   12.30
  -3  -3   6   38.40    5.40
  -3  -3   6   43.90    7.20
   3  -3  -6   46.40    7.10
   3  -3  -6   38.30    6.70
   3   3  -6   41.90    7.10
   3   3  -6   29.30    6.10
   3   3  -6   38.70    6.40
  -3   3   6   51.79    6.60
  -3   3   6   45.50    6.90
  -3   3   6   36.60    6.70
  -3   3   6   50.79   12.50
  -1  -3   6   22.30    4.30
   1  -3  -6   14.20    4.00
  -1  -3   6   25.50    5.70
   1  -3  -6   24.40    7.20
   1  -3  -6   16.70    4.60
   1  -3  -6   15.80    4.20
  -1   3   6   24.20    5.70
   1   3  -6   20.40    5.10
  -1   3   6   23.80    4.90
  -1   3   6   23.20    7.20
   1   3  -6   26.10    5.20
   1   3  -6   24.00    4.90
  -1   3   6   27.30    6.00
   1  -3   6   17.70    4.30
  -1  -3  -6   20.40    5.40
  -1  -3  -6   22.00    4.80
  -1  -3  -6   10.80    4.00
   1  -3   6   17.40    4.90
  -1  -3  -6   16.80    4.40
   1   3   6   23.00    6.60
   1   3   6   23.60    4.80
   1   3   6    8.00    3.40
   1   3   6   17.60    4.40
  -1   3  -6   17.00    4.20
  -1   3  -6   23.70    5.00
  -1   3  -6   20.90    4.70
  -3  -3  -6  234.18   19.70
  -3  -3  -6  219.28   17.30
   3  -3   6  231.78   17.20
   3  -3   6  215.08   17.70
  -3  -3  -6  225.58   16.30
   3   3   6  209.08   17.10
   3   3   6  226.48   18.90
  -3   3  -6  236.58   16.60
   3   3   6  226.58   19.20
  -3   3  -6  220.48   17.30
  -3   3  -6  251.97   16.00
   3   3   6  234.48   18.10
  -5  -3  -6    9.00    3.10
  -5  -3  -6    2.10    1.70
   5  -3   6   10.20    3.60
   5  -3   6    1.60    2.20
  -5  -3  -6    1.40    2.60
  -5  -3  -6    5.40    2.40
   5   3   6   10.20    3.80
   5   3   6    3.00    2.60
   5   3   6    5.00    3.40
   5   3   6    1.40    2.40
  -5   3  -6    6.40    2.30
  -5   3  -6    2.40    2.50
  -7  -3  -6   -0.30    1.70
   7  -3   6    4.80    2.80
  -7  -3  -6    1.70    2.90
   7  -3   6    4.90    3.00
   7   3   6    2.00    2.70
  -7   3  -6    1.70    2.10
  -7   3  -6    2.50    1.40
   7   3   6    4.10    2.60
   7   3   6    1.10    2.50
   7   3   6    4.00    3.80
  -9  -3  -6   27.10    3.20
  -9  -3  -6   31.40    2.60
   9  -3   6   23.20    5.80
  -9  -3  -6   28.20    7.00
   9  -3   6   35.50    6.20
   9   3   6   38.90    7.10
   9   3   6   31.50    6.20
   9   3   6   26.70    8.00
 -11  -3  -6    5.20    4.30
  11  -3   6   12.70    4.30
  11  -3   6    9.80    3.70
  11   3   6    9.30    3.80
  11   3   6   12.10    4.00
  11   3   6   16.50    4.80
  11   3   6    4.40    4.00
 -13  -3  -6    2.00    4.20
  13  -3   6    2.60    2.80
  13  -3   6    2.20    3.30
  13   3   6    5.00    5.10
  13   3   6    3.10    2.80
  13   3   6    5.20    3.80
  13   3   6   11.70    4.10
 -15  -3  -6    5.50    5.20
  15  -3   6    1.60    3.30
  15  -3   6    3.40    2.80
  15  -3   6    0.30    5.60
  15   3   6   -1.80    2.30
  15   3   6    0.60    3.80
  15   3   6    5.10    4.30
  14  -4  -6   51.79    7.60
  14  -4  -6   47.50    7.50
  14  -4  -6   48.60    9.50
  14  -4  -6   26.90   13.20
  14  -4  -6   52.29    9.60
  14   4  -6   39.50    9.10
  14   4  -6   45.20    9.20
  14   4  -6   34.10   10.60
  12  -4  -6   13.70    4.90
  12  -4  -6    9.30    5.00
  12  -4  -6    3.40    4.70
  12  -4  -6   13.80    4.00
  12   4  -6    8.40    6.10
  12   4  -6   10.30    4.80
  12   4  -6    7.10    4.50
  10  -4  -6   97.09   10.30
  10  -4  -6  111.89   14.60
  10  -4  -6  118.29   13.90
  10   4  -6  136.39   19.80
  10   4  -6  102.39   13.50
  10   4  -6  107.39   13.60
  -8  -4   6   -0.10    1.20
  -8  -4   6   -1.50    1.70
   8  -4  -6    2.90    2.70
   8  -4  -6    1.60    3.40
   8  -4  -6    2.90    3.20
   8  -4  -6    1.70    2.70
   8   4  -6    1.70    3.00
   8   4  -6   -3.20    2.10
  -8   4   6    1.90    1.80
  -8   4   6    0.70    1.40
   8   4  -6    0.10    2.50
  -6  -4   6    7.80    4.00
   6  -4  -6   16.10    4.80
   6  -4  -6   15.90    4.80
  -6  -4   6    4.10    2.50
   6  -4  -6   10.00    4.80
   6  -4  -6   17.80    8.20
   6   4  -6    8.70    5.20
  -6   4   6   14.70    4.20
   6   4  -6    8.80    4.20
   6   4  -6    7.30    4.20
  -6   4   6   12.80    3.50
  -4  -4   6  125.29   10.90
   4  -4  -6  125.49   12.40
   4  -4  -6  148.59   16.40
   4  -4  -6  115.59   20.90
  -4  -4   6  122.09   12.50
  -4  -4   6  138.59   12.80
  -4  -4   6  121.59   15.30
   4  -4  -6  119.69   12.40
   4   4  -6  119.29   12.30
   4   4  -6  119.89   16.20
  -4   4   6  134.29   11.40
  -4   4   6  123.99   11.40
   4   4  -6  113.99   14.20
  -4   4   6  135.19   12.60
   2  -4  -6   35.50    6.90
   2  -4  -6   48.00    8.70
  -2  -4   6   35.10    6.30
  -2  -4   6   39.90    7.60
   2  -4  -6   34.70    9.70
   2  -4  -6   36.10    7.80
  -2  -4   6   38.00    7.70
  -2   4   6   46.10    8.10
   2   4  -6   33.80    6.80
   2   4  -6   48.50    8.60
  -2   4   6   50.69    7.70
  -2   4   6   35.80   10.70
  -2   4   6   45.50    8.40
   2   4  -6   33.60    7.00
   0  -4   6   -1.80    1.50
   0  -4  -6    1.50    3.10
   0  -4  -6   -0.90    1.90
   0  -4  -6    2.10    2.80
   0  -4  -6    1.70    2.40
   0  -4   6   -2.20    1.40
   0  -4   6    3.10    2.70
   0   4  -6    2.00    2.80
   0   4   6   -1.30    1.60
   0   4   6    0.00    2.10
   0   4  -6   -2.60    1.60
   0   4   6   -1.40    2.10
   0   4  -6   -0.20    2.50
   0   4   6    0.30    2.60
  -2  -4  -6  307.27   21.50
   2  -4   6  257.87   20.10
  -2  -4  -6  251.57   22.40
   2  -4   6  256.47   21.30
  -2  -4  -6  280.67   21.90
   2   4   6  258.67   22.30
  -2   4  -6  268.27   19.90
   2   4   6  266.87   23.40
   2   4   6  274.97   20.80
  -2   4  -6  238.08   20.20
   2   4   6  233.18   20.90
  -4  -4  -6   16.90    4.70
  -4  -4  -6    5.10    4.10
  -4  -4  -6   29.20    6.10
   4  -4   6   24.00    6.50
   4  -4   6   18.40    5.20
  -4  -4  -6   19.40    4.60
   4   4   6   19.50    5.20
   4   4   6   12.30    5.50
  -4   4  -6   16.10    5.00
   4   4   6   11.70    4.70
  -4   4  -6   21.70    4.70
   4   4   6   16.20    5.50
  -4   4  -6   28.10    4.70
  -6  -4  -6  109.59   10.90
   6  -4   6  100.79   13.70
  -6  -4  -6   79.79   12.90
  -6  -4  -6  105.59    9.60
  -6  -4  -6  109.69    9.80
   6  -4   6  114.29   11.40
   6   4   6  120.59   11.90
  -6   4  -6  130.59    9.80
  -6   4  -6  120.79   11.20
   6   4   6  104.09   17.00
   6   4   6  134.19   15.80
   6   4   6  127.99   14.60
   8  -4   6   82.19   10.80
  -8  -4  -6   87.59    8.20
  -8  -4  -6   71.79    6.50
   8  -4   6   77.09   11.80
  -8  -4  -6   89.49   14.80
   8   4   6   76.39   11.60
  -8   4  -6   76.39    6.50
   8   4   6   66.09   10.50
   8   4   6   81.59   10.60
   8   4   6   83.09   15.70
  -8   4  -6   69.79    8.70
 -10  -4  -6  171.38   11.20
 -10  -4  -6  171.18   10.60
  10  -4   6  170.58   15.00
  10  -4   6  152.68   15.80
  10   4   6  178.48   15.80
  10   4   6  177.18   16.80
  10   4   6  170.78   22.70
 -12  -4  -6    5.20    4.90
  12  -4   6    6.00    3.90
  12  -4   6    2.90    6.20
  12   4   6    1.50    3.70
  12   4   6   -0.90    3.30
  12   4   6    7.50    4.80
  14  -4   6   28.60    6.50
  14  -4   6   13.40   16.60
  14  -4   6   21.40    6.70
  14   4   6   27.60    9.50
  14   4   6    8.10    5.90
  14   4   6   17.30    5.80
  13  -5  -6   51.79    8.10
  13  -5  -6   18.80    9.80
  13  -5  -6   55.49   10.50
  13  -5  -6   50.89   10.60
  13   5  -6   53.49   10.90
  13   5  -6   57.49   15.80
  13   5  -6   47.30   13.10
  11  -5  -6    1.80    3.50
  11  -5  -6    2.60    4.80
  11  -5  -6    1.70    2.80
  11  -5  -6   -0.70    3.40
  11   5  -6    6.10    4.50
  11   5  -6    5.30    4.60
  11   5  -6    7.70    6.20
   9  -5  -6    0.80    2.80
   9  -5  -6    1.60    3.30
  -9  -5   6    1.70    1.50
   9  -5  -6   -0.50    2.60
  -9   5   6    0.10    1.70
   9   5  -6   -0.80    3.00
   9   5  -6    2.10    3.70
  -9   5   6    0.40    1.40
   9   5  -6   -0.70    3.70
  -7  -5   6  140.89   11.40
   7  -5  -6  138.39   13.80
   7  -5  -6  161.68   19.20
  -7  -5   6  118.89   12.80
   7  -5  -6  132.79   17.00
   7  -5  -6  146.89   25.80
   7   5  -6  150.08   19.70
   7   5  -6  157.08   15.10
  -7   5   6  139.09   11.80
  -7   5   6  141.39   21.00
   7   5  -6  141.39   17.90
  -5  -5   6   43.40    8.50
  -5  -5   6   33.70    5.90
  -5  -5   6   29.10    7.70
  -5  -5   6   28.30    5.90
   5  -5  -6   27.70    7.50
   5  -5  -6   13.40    6.70
   5  -5  -6   37.70    7.80
  -5   5   6   30.20    6.90
   5   5  -6   28.20    7.60
   5   5  -6   17.00    5.80
  -5   5   6   30.20    6.70
   5   5  -6   19.90    7.50
  -5   5   6   37.30    6.70
   3  -5  -6   10.20    6.70
  -3  -5   6   34.50    8.20
   3  -5  -6   11.80    4.90
  -3  -5   6   14.00    4.80
   3  -5  -6    1.60    3.40
   3  -5  -6   23.40    6.40
  -3  -5   6   17.90    6.30
  -3  -5   6   19.30    5.80
   3   5  -6   13.40    5.60
   3   5  -6   19.80    6.30
  -3   5   6   34.00    6.90
  -3   5   6   16.80    5.60
  -3   5   6   11.80    4.50
   3   5  -6    8.60    4.80
  -1  -5   6   72.39   15.00
   1  -5  -6   52.59    9.40
  -1  -5   6   91.49   11.90
  -1  -5   6   55.29    8.90
   1  -5  -6   76.09   11.60
   1  -5  -6   67.69   13.70
   1  -5  -6   49.90   10.00
  -1  -5   6   79.99   12.40
  -1   5   6   73.19   10.90
  -1   5   6   71.29   11.90
   1   5  -6   73.99   11.70
   1   5  -6   59.79   10.00
   1   5  -6   60.49   10.50
  -1   5   6   41.30    8.70
   1  -5   6   57.69    9.70
  -1  -5  -6   77.19   14.10
   1  -5   6   77.19   12.30
  -1  -5  -6   54.59   10.60
  -1  -5  -6   47.40    9.60
  -1  -5  -6   46.30    8.70
  -1   5  -6   73.59   10.90
   1   5   6   56.39   13.80
   1   5   6   77.59   12.40
   1   5   6   83.39   13.90
  -1   5  -6   45.60    9.30
   1   5   6   73.29   11.20
  -3  -5  -6   82.19   11.90
  -3  -5  -6  104.29   15.50
   3  -5   6   89.19   13.70
  -3  -5  -6  102.19   13.80
   3  -5   6   60.19   10.90
  -3  -5  -6  136.49   15.90
   3   5   6   80.59   12.70
   3   5   6   86.69   13.50
   3   5   6   85.79   15.70
  -3   5  -6  109.19   12.90
  -3   5  -6   95.49    9.80
   3   5   6  106.59   14.00
  -3   5  -6   73.89   11.70
   5  -5   6    8.50    4.60
  -5  -5  -6    0.30    2.00
  -5  -5  -6    1.80    2.80
   5  -5   6   -3.90    2.10
  -5  -5  -6    0.10    3.20
   5   5   6   -1.50    2.90
   5   5   6   -0.10    2.10
  -5   5  -6    0.90    3.00
  -5   5  -6   -0.60    1.20
  -5   5  -6   -1.90    1.90
   5   5   6   -0.20    3.70
   5   5   6    4.70    3.70
   7  -5   6    5.80    4.90
   7  -5   6   -1.30    2.70
   7  -5   6   -2.10    1.60
  -7  -5  -6    0.20    2.80
  -7  -5  -6   -1.30    2.10
   7   5   6   -2.20    2.40
   7   5   6   -2.70    2.10
  -7   5  -6    0.00    2.40
  -7   5  -6    2.00    2.40
   7   5   6   -1.10    2.50
   9  -5   6    3.50    4.20
  -9  -5  -6    1.10    3.90
   9  -5   6    0.60    2.90
  -9  -5  -6   -2.00    1.80
   9  -5   6    7.50    8.00
  -9  -5  -6    0.10    1.60
   9   5   6    1.00    4.30
  -9   5  -6    0.10    1.50
  -9   5  -6    0.10    2.00
   9   5   6    1.90    3.80
   9   5   6   -0.70    2.80
  11  -5   6    5.60    4.40
  11  -5   6    2.40    7.30
  11   5   6    4.50    4.80
  11   5   6   10.50    8.20
  11   5   6   12.30    5.60
  13  -5   6    5.40    4.20
  13  -5   6    2.70    5.70
  13  -5   6    2.00    3.80
  13   5   6    0.90    4.00
  13   5   6   -1.60    3.10
  12  -6  -6   -0.40    2.50
  12  -6  -6    2.10    4.10
  12  -6  -6    1.40    5.00
  12   6  -6    6.80    5.70
  12   6  -6    0.00    4.40
 -10  -6   6    0.20    1.60
  10  -6  -6    0.80    3.40
  10  -6  -6   -1.80    2.10
 -10  -6   6    2.60    2.40
  10  -6  -6    0.20    5.30
  10  -6  -6   -2.20    3.40
  10   6  -6   -1.20    3.60
 -10   6   6   -0.50    1.70
 -10   6   6    2.30    1.60
  10   6  -6    0.60    5.20
   8  -6  -6   12.60    6.40
   8  -6  -6    7.10    6.00
   8  -6  -6   27.90    7.70
  -8  -6   6   15.70    5.20
  -8  -6   6    8.90    3.60
   8  -6  -6    6.00    5.70
   8   6  -6   26.20    7.50
  -8   6   6   21.80    5.00
   8   6  -6   10.70    7.80
   8   6  -6   14.30    6.90
  -8   6   6    6.60    4.00
   6  -6  -6    0.80    3.40
   6  -6  -6    4.70    5.00
  -6  -6   6   -1.20    3.10
  -6  -6   6    1.30    3.50
   6  -6  -6    1.70    5.50
  -6  -6   6    3.10    3.00
   6  -6  -6   -0.50    2.40
   6   6  -6    8.40    6.00
   6   6  -6   -3.90    2.50
   6   6  -6   -1.30    3.30
  -6   6   6   -2.30    2.70
  -6   6   6    5.80    3.80
   4  -6  -6    1.60    4.00
   4  -6  -6   -1.50    2.40
  -4  -6   6   -1.60    3.10
  -4  -6   6    0.90    2.80
  -4  -6   6    6.80    4.00
   4  -6  -6   -1.40    1.90
  -4  -6   6    3.00    4.50
  -4   6   6    6.10    4.60
   4   6  -6   -0.10    2.80
   4   6  -6    4.00    4.40
   2  -6  -6   44.20    9.80
   2  -6  -6   34.00    8.90
  -2  -6   6   35.80    8.90
  -2  -6   6   66.19   11.40
   2  -6  -6   33.50   10.80
  -2  -6   6   28.10    9.40
  -2   6   6   52.19   10.40
   2   6  -6   38.10    9.20
   2   6  -6   37.10    9.50
  -2   6   6   37.50    8.50
   0  -6   6    5.20    4.00
   0  -6   6   13.80    8.00
   0  -6  -6    5.30    4.60
   0  -6   6   -1.50    4.00
   0  -6  -6    7.40    4.80
   0  -6  -6    6.00    4.90
   0   6  -6    8.30    5.40
   0   6   6    8.50    5.00
   0   6  -6    0.60    3.30
  -2  -6  -6   66.49   12.70
  -2  -6  -6   78.39   14.70
  -2  -6  -6   73.79   12.30
   2  -6   6  100.19   16.30
   2  -6   6   76.09   18.30
   2   6   6   77.39   12.10
  -2   6  -6   78.19   12.60
  -2   6  -6   70.79   12.20
   2   6   6   66.99   12.20
   4  -6   6    0.70    3.40
   4  -6   6    4.30    6.50
  -4  -6  -6    3.40    4.10
  -4  -6  -6    0.80    2.70
   4  -6   6    0.00    3.80
  -4   6  -6   -0.90    3.10
   4   6   6    2.40    3.60
   4   6   6    5.70    5.00
  -4   6  -6    2.50    3.50
  -4   6  -6    3.10    2.70
   4   6   6   10.20    6.80
   6  -6   6   39.40   10.40
  -6  -6  -6   55.09    7.80
   6  -6   6   58.39   16.80
  -6  -6  -6   55.09   12.70
   6  -6   6   59.79   11.10
  -6  -6  -6   52.99    9.90
  -6  -6  -6   54.49   10.10
   6   6   6   59.19   13.60
  -6   6  -6   59.59    5.70
   6   6   6   70.39   12.00
   6   6   6   69.89   13.70
  -6   6  -6   53.09    9.60
  -6   6  -6   48.50    8.50
   8  -6   6   60.49   12.20
  -8  -6  -6   61.09    8.00
   8  -6   6   70.09   22.20
   8  -6   6   51.59   11.90
  -8  -6  -6   45.80    8.60
  -8   6  -6   57.39    7.70
   8   6   6   46.40   10.20
   8   6   6   41.00   11.60
  -8   6  -6   59.89    9.40
 -10  -6  -6   11.00    2.70
  10  -6   6   13.00    7.30
 -10  -6  -6   11.70    4.20
  10   6   6    3.90    4.80
 -10   6  -6   13.30    2.90
 -10   6  -6   12.40    3.60
  10   6   6    4.60    5.60
  -7  -7   6   33.80    8.20
   7  -7  -6   26.40   10.70
   7  -7  -6   38.30    9.70
   7  -7  -6   34.50   10.50
  -7  -7   6   34.10    6.70
  -7   7   6   55.69    9.20
   7   7  -6   26.70    8.50
  -7   7   6   45.30   12.30
   7   7  -6   29.40    9.70
   5  -7  -6   -0.50    3.10
   5  -7  -6    0.90    4.70
  -5  -7   6    2.30    4.50
   5  -7  -6    2.50    4.90
  -5  -7   6    1.10    3.00
  -5  -7   6   -1.70    2.10
  -5   7   6   -0.60    3.20
   5   7  -6    1.30    4.60
   5   7  -6   -0.70    3.10
  -5   7   6    6.50    4.10
  -5   7   6   13.00    6.40
  -3  -7   6    0.70    3.80
   3  -7  -6   -0.30    3.20
  -3  -7   6    1.80    4.00
  -3  -7   6   -0.90    3.80
  -3  -7   6    5.40    4.30
   3  -7  -6    3.30    5.80
   3  -7  -6    4.20    4.70
  -3   7   6   -1.00    3.30
   3   7  -6    5.90    5.40
  -3   7   6    1.40    3.80
  -3   7   6    2.80    3.50
   3   7  -6   -0.40    4.10
   1  -7  -6   53.99   11.80
  -1  -7   6   22.60    8.90
   1  -7  -6   42.20   12.90
  -1  -7   6   35.20   11.10
   1  -7  -6   50.39   12.00
  -1   7   6   40.30    9.70
  -1   7   6   47.40    9.70
   1   7  -6   31.50    9.00
   1   7  -6   40.90   10.60
   1  -7   6  140.69   20.20
  -1  -7  -6  152.78   20.00
  -1  -7  -6  140.69   20.60
  -1  -7  -6  138.49   20.70
   1  -7   6  138.89   24.70
  -1   7  -6  128.79   18.40
   1   7   6  163.68   20.10
  -1   7  -6  140.09   18.20
   1   7   6  128.99   17.60
   3  -7   6   10.90    9.30
  -3  -7  -6   11.90    6.00
  -3  -7  -6   10.20    6.20
   3  -7   6    2.80    5.00
   3   7   6    6.40    5.30
   3   7   6    5.30    5.10
  -3   7  -6   18.40    6.40
  -3   7  -6   11.80    5.30
  -3   7  -6    9.60    6.00
   5  -7   6   28.80    9.60
  -5  -7  -6   18.00    4.90
  -5  -7  -6   23.30    6.30
  -5  -7  -6   10.60    5.80
   5  -7   6    8.30    8.10
  -5   7  -6   17.90    6.20
   5   7   6   18.10    8.00
  -5   7  -6   29.80    5.90
  -5   7  -6   14.10    6.50
   5   7   6    6.20    5.40
   7  -7   6    7.60    6.50
  -7  -7  -6   17.10    6.00
   7  -7   6    1.70    5.10
  -7  -7  -6    1.60    3.30
   7   7   6   -1.40    3.10
  -7   7  -6    5.10    4.00
   7   7   6    4.40    5.80
  -7   7  -6    5.20    4.70
  18   0  -7    0.20    3.30
  18   0  -7   -2.00    3.10
  16   0  -7   -0.30    3.20
  16   0  -7   -2.20    2.10
  14   0  -7    0.90    3.00
  14   0  -7   -2.40    1.50
  12   0  -7    0.90    0.80
  12   0  -7    0.10    2.40
  12   0  -7   -2.20    2.00
  10   0  -7    0.50    0.70
  10   0  -7   -2.40    1.30
  10   0  -7   -1.30    0.70
  10   0  -7    0.70    2.40
   8   0  -7    0.30    0.80
  -8   0   7   -1.50    2.30
   8   0  -7   -0.70    1.90
   6   0  -7    0.00    0.80
  -6   0   7   -1.40    2.10
   6   0  -7    2.50    2.60
   6   0  -7   -0.40    0.80
   4   0  -7   -1.20    1.20
   4   0  -7   -0.60    0.70
   4   0  -7   -0.80    0.70
  -4   0   7    0.70    2.00
  -4   0   7    0.20    1.00
   2   0  -7    0.70    0.90
   2   0  -7   -0.60    1.30
  -2   0   7   -0.70    1.60
  -2   0   7    0.90    1.00
   2   0  -7    0.70    0.90
  -2   0   7    1.40    1.10
   0   0   7    0.40    1.00
   0   0   7    0.10    1.00
   0   0  -7    1.00    1.00
   0   0   7    1.50    1.80
   0   0  -7    0.70    1.50
   0   0  -7   -0.30    0.90
  -2   0  -7   -0.60    0.80
   2   0   7   -0.40    0.90
  -2   0  -7    0.60    1.20
   2   0   7    0.00    0.80
   2   0   7   -0.40    1.10
  -2   0  -7   -0.10    0.70
   4   0   7   -1.30    0.70
   4   0   7   -0.20    1.00
   4   0   7    0.30    1.30
  -4   0  -7    0.10    1.00
  -4   0  -7    0.40    1.10
  -4   0  -7    1.10    1.50
  -6   0  -7   -0.90    0.70
  -6   0  -7    1.00    1.60
   6   0   7    1.00    0.90
  -6   0  -7    1.10    1.10
   6   0   7   -1.10    0.90
   6   0   7    1.20    1.60
   8   0   7   -0.30    1.30
   8   0   7    0.50    1.30
   8   0   7   -1.10    0.80
  -8   0  -7   -0.80    1.40
  10   0   7   -1.60    1.40
  10   0   7    0.60    1.20
 -10   0  -7   -0.70    1.60
  10   0   7    0.50    1.20
  12   0   7   -0.30    1.10
  12   0   7   -0.80    1.20
  12   0   7   -0.80    1.80
  14   0   7   -0.30    1.30
  14   0   7   -0.80    1.30
  14   0   7    0.40    2.10
  16   0   7    0.30    2.50
  16   0   7    1.20    1.70
  16   0   7    7.40    7.40
  16   0   7   -1.50    2.20
  17  -1  -7   21.20   11.10
  17  -1  -7   32.00    7.90
  17   1  -7   24.00    3.80
  17   1  -7   31.60    9.70
  17   1  -7   30.90    4.10
  17   1  -7   29.20    8.50
  15  -1  -7    8.20    2.30
  15  -1  -7    6.20    4.40
  15  -1  -7    7.70    2.00
  15  -1  -7    8.70    6.90
  15   1  -7   11.60    2.70
  15   1  -7   12.20    6.20
  15   1  -7    7.70    2.20
  15   1  -7   11.60    5.60
  13  -1  -7   82.29   11.70
  13  -1  -7   73.79    5.40
  13  -1  -7   47.20   12.30
  13  -1  -7   73.09    6.10
  13   1  -7   72.99    6.30
  13   1  -7   54.79   11.10
  13   1  -7   85.89   13.30
  13   1  -7   75.19    5.60
  11  -1  -7   80.59   15.30
  11  -1  -7   79.89    6.70
  11  -1  -7   73.09    5.70
  11   1  -7   75.59   14.50
  11   1  -7   91.69    7.10
  11   1  -7   92.09    6.00
  11   1  -7   75.99   11.90
   9  -1  -7  170.28   10.80
   9  -1  -7  161.88   18.10
   9  -1  -7  173.48   11.90
   9   1  -7  155.58   15.50
   9   1  -7  166.88   11.90
   9   1  -7  178.68   14.70
   9   1  -7  169.68   10.70
   7  -1  -7    8.20    5.00
  -7  -1   7   15.80    4.50
   7  -1  -7    7.50    1.60
   7  -1  -7    9.90    2.50
   7   1  -7    6.30    2.10
  -7   1   7    4.20    3.60
   7   1  -7    7.70    3.50
   7   1  -7    8.90    1.60
   7   1  -7   11.10    3.50
   5  -1  -7  382.96   24.20
  -5  -1   7  392.96   23.40
   5  -1  -7  378.36   23.10
  -5  -1   7  382.56   26.20
   5   1  -7  367.76   24.00
   5   1  -7  369.86   24.90
   5   1  -7  380.36   22.90
  -5   1   7  379.86   22.60
  -5   1   7  378.16   23.10
  -5   1   7  397.76   30.10
  -3  -1   7  652.93   41.30
   3  -1  -7  677.43   40.60
   3  -1  -7  705.73   45.30
  -3  -1   7  666.43   42.30
  -3   1   7  696.53   41.50
   3   1  -7  680.33   41.70
  -3   1   7  689.13   40.20
  -3   1   7  656.13   45.60
   3   1  -7  702.13   40.40
   3   1  -7  681.43   41.30
  -1  -1   7  282.17   17.20
  -1  -1   7  282.37   18.90
   1  -1  -7  264.57   20.30
   1  -1  -7  276.77   17.80
   1  -1  -7  260.27   18.60
  -1  -1   7  265.57   18.20
   1  -1  -7  270.57   17.80
   1   1  -7  287.67   17.70
   1   1  -7  282.57   18.00
  -1   1   7  307.57   18.80
  -1   1   7  274.37   20.90
  -1   1   7  285.17   17.50
  -1  -1  -7   14.30    3.60
  -1  -1  -7   13.20    3.20
   1  -1   7   18.30    3.30
  -1  -1  -7   10.80    2.10
  -1  -1  -7   12.10    2.50
   1  -1   7   11.80    2.10
   1   1   7   11.90    3.10
   1   1   7   15.20    2.80
  -1   1  -7   12.20    2.40
   1   1   7   14.10    3.40
   1   1   7   10.10    2.20
  -1   1  -7   12.30    2.40
   3  -1   7   23.90    3.60
  -3  -1  -7   27.80    5.10
  -3  -1  -7   17.40    3.50
  -3  -1  -7   23.20    2.90
  -3  -1  -7   20.40    4.20
   3  -1   7   24.90    3.40
  -3   1  -7   24.30    3.10
  -3   1  -7   32.30    4.30
  -3   1  -7   23.00    3.60
   3   1   7   25.40    5.20
   3   1   7   23.40    3.50
   3   1   7   23.00    5.00
   3   1   7   27.00    3.80
  -5  -1  -7    3.40    1.90
  -5  -1  -7    3.80    1.20
   5  -1   7    2.00    1.50
  -5  -1  -7    1.30    2.00
   5  -1   7    6.30    1.90
   5   1   7    1.40    2.00
  -5   1  -7    3.30    1.40
   5   1   7    1.20    1.50
   5   1   7    2.70    1.50
  -5   1  -7    4.70    2.00
   5   1   7    1.90    2.00
  -5   1  -7    3.50    1.50
  -7  -1  -7   78.59    5.70
   7  -1   7   86.79    6.80
   7  -1   7   78.89    6.00
  -7  -1  -7   91.39   11.60
   7   1   7   86.99    8.90
   7   1   7   76.79    9.90
  -7   1  -7   90.29    5.90
  -7   1  -7   81.99    5.60
   7   1   7   75.29    6.60
   7   1   7   86.39    7.80
   9  -1   7   14.60    2.80
  -9  -1  -7   12.30    4.10
   9  -1   7   12.70    2.50
   9  -1   7   18.20    3.10
   9   1   7   12.70    2.90
   9   1   7   15.30    3.40
   9   1   7    6.40    3.60
   9   1   7   15.80    5.10
 -11  -1  -7  104.29   13.30
  11  -1   7   84.99    7.20
  11  -1   7   75.29    7.30
  11   1   7  100.39    8.10
  11   1   7   96.79    7.80
  11   1   7  103.99   14.00
  13  -1   7   11.30    3.00
  13  -1   7   11.40    2.50
 -13  -1  -7    4.70    3.80
  13   1   7    4.90    4.00
  13   1   7    9.60    2.80
  13   1   7   11.90    5.00
  13   1   7    5.00    2.60
  15  -1   7    7.90    3.70
  15  -1   7   13.80    3.60
  15   1   7   19.90    3.70
  15   1   7    8.00    4.40
  15   1   7   15.80    6.20
  15   1   7    7.00    5.00
  16  -2  -7   24.60    6.30
  16  -2  -7   35.70    5.60
  16  -2  -7   26.50    4.70
  16  -2  -7   12.50    8.50
  16   2  -7   13.80    7.30
  16   2  -7   12.90    4.20
  16   2  -7   31.00    5.70
  14  -2  -7   14.40    5.00
  14  -2  -7   12.00    3.30
  14  -2  -7    8.50    3.20
  14  -2  -7   10.20    6.10
  14   2  -7   10.20    3.30
  14   2  -7   13.40    3.60
  14   2  -7    5.40    3.00
  14   2  -7    5.10    4.90
  12  -2  -7    5.30    6.20
  12  -2  -7   15.40    3.40
  12   2  -7   11.60    3.00
  12   2  -7   12.10    3.00
  12   2  -7   18.40    7.00
  12   2  -7    6.10    3.10
  10  -2  -7   10.10    3.40
  10  -2  -7    5.60    4.50
  10  -2  -7    9.70    2.60
  10   2  -7   13.40    3.80
  10   2  -7    6.10    2.20
  10   2  -7    1.60    3.30
   8  -2  -7    8.20    2.90
   8  -2  -7    2.40    3.10
   8  -2  -7    6.70    2.40
   8   2  -7    2.30    3.10
   8   2  -7    3.80    2.40
   8   2  -7    7.20    1.90
   8   2  -7    5.90    2.20
   6  -2  -7  252.47   18.20
   6  -2  -7  272.07   24.40
   6  -2  -7  270.77   18.50
   6  -2  -7  257.77   17.50
  -6  -2   7  253.87   15.70
  -6  -2   7  261.77   17.10
  -6  -2   7  268.87   18.90
  -6   2   7  258.57   16.70
   6   2  -7  264.77   20.90
   6   2  -7  248.08   18.20
  -6   2   7  260.37   15.80
  -6   2   7  266.07   25.50
   6   2  -7  241.38   17.30
   4  -2  -7   24.20    7.60
  -4  -2   7   26.00    4.30
   4  -2  -7   28.50    4.60
  -4  -2   7   27.00    4.60
   4  -2  -7   24.70    4.80
   4  -2  -7   18.90    4.20
  -4  -2   7   25.10    3.10
   4   2  -7   17.00    3.60
  -4   2   7   20.10    4.20
   4   2  -7   22.40    5.60
  -4   2   7   22.40    7.40
  -4   2   7   22.70    3.30
   4   2  -7   17.40    4.10
   2  -2  -7   66.79    7.30
   2  -2  -7   75.39    9.80
  -2  -2   7   78.29    7.00
  -2  -2   7   72.79    8.60
   2  -2  -7   64.89    7.50
  -2  -2   7   68.99    5.90
  -2   2   7   62.39    7.90
   2   2  -7   73.09    8.90
  -2   2   7   50.69    9.50
  -2   2   7   73.19    7.10
  -2   2   7   61.89    6.10
   2   2  -7   85.29    7.50
   2   2  -7   92.19   12.60
   0  -2  -7   29.70    5.30
   0  -2   7   30.30    4.40
   0  -2  -7   34.80    5.20
   0  -2  -7   49.00    8.30
   0   2  -7   31.50    4.80
   0   2   7   26.80    5.80
   0   2  -7   40.50    5.50
   0   2   7   47.30    6.80
  -2  -2  -7   10.70    3.30
  -2  -2  -7   11.10    4.10
   2  -2   7   10.90    2.90
  -2  -2  -7   13.50    3.60
   2  -2   7   10.70    3.30
   2   2   7   10.00    3.00
   2   2   7    9.70    3.80
   2   2   7   11.40    3.50
  -2   2  -7   12.90    2.80
  -2   2  -7    9.20    2.60
   2   2   7    4.20    2.50
  -4  -2  -7   42.70    4.20
   4  -2   7   31.50    5.20
  -4  -2  -7   62.19    8.10
   4  -2   7   52.29    6.40
  -4  -2  -7   43.60    6.20
  -4  -2  -7   27.60    5.70
   4   2   7   39.20    6.00
  -4   2  -7   50.79    6.60
   4   2   7   34.50    6.50
  -4   2  -7   40.20    4.10
   4   2   7   40.20    7.10
   4   2   7   40.00    6.20
   6  -2   7   94.49    8.20
  -6  -2  -7   89.39    6.60
  -6  -2  -7  100.49    8.30
   6  -2   7  107.39    8.70
  -6  -2  -7  107.09   13.90
  -6   2  -7   89.59    6.80
   6   2   7   83.59    8.30
   6   2   7   90.49    9.30
  -6   2  -7   93.99    8.10
   6   2   7   85.99    8.00
   6   2   7  104.49   10.90
  -8  -2  -7  128.79   16.20
  -8  -2  -7   80.99    6.10
   8  -2   7   80.69    7.70
   8  -2   7   76.89    7.70
  -8  -2  -7   78.89    5.50
  -8   2  -7   82.59    5.90
   8   2   7   86.89    7.80
   8   2   7   79.39   12.20
   8   2   7   79.89    8.50
   8   2   7   69.29    8.70
  -8   2  -7   78.59    5.60
 -10  -2  -7  140.09   14.80
  10  -2   7  141.09   11.60
  10  -2   7  131.69   11.00
  10   2   7  135.19   11.10
  10   2   7  163.98   12.20
  10   2   7  113.99   16.20
  10   2   7  134.69   12.50
  12  -2   7    0.50    2.10
  12  -2   7   -1.10    1.50
 -12  -2  -7    9.30    4.30
  12   2   7   -3.70    1.60
  12   2   7   -1.40    1.70
  12   2   7   -2.60    1.50
  14  -2   7   28.80    4.80
  14  -2   7   31.00    6.00
 -14  -2  -7   35.40    8.70
  14   2   7   39.90    7.30
  14   2   7   34.60    9.90
  14   2   7   34.20    7.90
  14   2   7   33.00    5.90
  16  -2   7   -0.10    1.70
  16  -2   7   -2.10    1.90
  16  -2   7   -1.20    4.10
  16   2   7   -0.70    3.00
  16   2   7   -1.70    1.60
  16   2   7    7.00    5.80
  16   2   7   -0.40    2.40
  16   2   7    1.50    3.00
  15  -3  -7   -1.80    1.80
  15  -3  -7    0.00    2.30
  15  -3  -7   -1.10    1.90
  15  -3  -7    0.20    2.60
  15  -3  -7   -1.10    4.30
  15   3  -7   -1.20    2.50
  15   3  -7   -0.10    2.60
  15   3  -7    2.50    4.60
  13  -3  -7    6.80    6.90
  13  -3  -7   30.80    5.80
  13  -3  -7   18.40    5.00
  13  -3  -7   28.40    6.30
  13   3  -7   15.90    4.50
  13   3  -7    8.80    5.80
  13   3  -7   23.60    5.50
  11  -3  -7    2.60    2.50
  11  -3  -7   -2.60    2.20
  11  -3  -7    1.10    2.30
  11  -3  -7    2.30    4.70
  11   3  -7    6.20    3.20
  11   3  -7    0.00    2.60
  11   3  -7   -1.80    3.80
   9  -3  -7    5.00    3.00
   9  -3  -7   -2.10    1.40
   9  -3  -7    1.00    2.30
   9  -3  -7   -0.50    2.00
   9   3  -7    5.30    3.40
   9   3  -7    0.70    3.50
   9   3  -7    2.90    2.50
   7  -3  -7  110.69   18.40
   7  -3  -7  137.89   12.20
  -7  -3   7  140.29    9.40
  -7  -3   7  132.09   11.00
   7  -3  -7  154.28   13.10
   7   3  -7  159.58   15.70
   7   3  -7  134.89   12.60
  -7   3   7  132.19   10.50
  -7   3   7  150.88    9.70
   7   3  -7  168.68   12.90
   5  -3  -7   82.59   10.40
  -5  -3   7   59.99    5.70
  -5  -3   7   78.69    9.50
   5  -3  -7   60.29   13.70
   5  -3  -7   64.69    8.70
   5  -3  -7   78.99    9.60
   5   3  -7   61.89    8.50
  -5   3   7   74.99    8.90
  -5   3   7   69.89   16.30
  -5   3   7   70.89    6.30
   5   3  -7   42.30    8.20
   5   3  -7   91.99   10.70
  -3  -3   7   81.09    7.80
   3  -3  -7   90.99    9.00
   3  -3  -7   89.79    9.50
   3  -3  -7  100.29   11.80
   3  -3  -7   92.19   16.30
  -3  -3   7   94.69   11.30
   3   3  -7   78.79   10.10
  -3   3   7  106.49   12.00
  -3   3   7   85.89    8.10
   3   3  -7  107.99   10.90
  -3   3   7   94.39    9.00
   3   3  -7   91.19   11.10
  -3   3   7  127.09   19.30
   1  -3  -7  590.04   41.10
   1  -3  -7  606.84   38.00
  -1  -3   7  603.64   38.30
   1  -3  -7  537.45   37.10
  -1  -3   7  587.24   36.40
   1  -3  -7  577.44   38.70
  -1   3   7  538.35   41.60
  -1   3   7  582.84   38.10
  -1   3   7  574.54   37.90
   1   3  -7  561.74   37.80
   1   3  -7  586.84   37.40
  -1   3   7  567.44   36.60
   1   3  -7  516.55   36.90
  -1  -3  -7   47.60    7.30
  -1  -3  -7   38.10    6.70
  -1  -3  -7   42.60    8.40
  -1  -3  -7   42.50    8.10
   1  -3   7   39.40    6.20
   1  -3   7   54.49    8.70
   1   3   7   46.20   10.00
  -1   3  -7   57.29    7.60
  -1   3  -7   38.80    6.50
   1   3   7   42.00    6.80
   1   3   7   44.80    7.40
   1   3   7   37.10    6.90
  -1   3  -7   45.60    6.70
   3  -3   7  140.39   11.80
  -3  -3  -7  117.19   13.20
  -3  -3  -7  145.49   12.10
  -3  -3  -7  120.09   10.70
  -3  -3  -7  155.18   12.60
   3  -3   7  134.59   12.30
   3   3   7  120.79   13.10
   3   3   7  134.79   11.90
  -3   3  -7  126.79   11.80
  -3   3  -7  140.89   10.50
   3   3   7  147.09   13.80
  -3   3  -7  136.89   11.00
   3   3   7  132.09   12.30
  -5  -3  -7   77.19    7.50
  -5  -3  -7   83.19   10.10
   5  -3   7   83.19   10.20
   5  -3   7  106.49    9.90
  -5  -3  -7   83.49    8.40
   5   3   7  105.29   14.30
   5   3   7  104.89   11.70
   5   3   7   83.99   11.20
  -5   3  -7   91.59    7.60
  -5   3  -7   87.89   10.40
   5   3   7  101.49   12.70
   7  -3   7   29.60    6.00
  -7  -3  -7   23.80    6.10
   7  -3   7   43.40    7.50
  -7  -3  -7   35.30    5.60
  -7  -3  -7   30.50    3.90
   7   3   7   25.10    7.60
   7   3   7   31.10    6.50
   7   3   7   36.10    6.50
   7   3   7   30.80    6.50
  -7   3  -7   35.50    4.30
   9  -3   7   10.00    3.90
  -9  -3  -7    8.60    2.20
  -9  -3  -7    5.10    4.00
  -9  -3  -7    9.80    1.70
   9  -3   7   10.20    3.80
   9   3   7   19.30    4.70
   9   3   7    7.40    3.70
   9   3   7    6.90    5.20
   9   3   7   11.40    4.20
  -9   3  -7   15.90    2.10
  11  -3   7   87.39   11.90
  11  -3   7   94.99    9.40
 -11  -3  -7  121.29   18.20
  11   3   7   99.99   11.80
  11   3   7   89.89    9.90
  11   3   7   91.19   12.40
  13  -3   7   31.60    6.80
  13  -3   7   36.50    6.20
 -13  -3  -7   35.60   12.60
  13   3   7   12.10    6.20
  13   3   7   35.20    7.10
  13   3   7   35.70    8.00
  13   3   7   37.10    6.60
 -15  -3  -7   44.20   11.60
  15  -3   7   53.19    7.70
  15  -3   7   31.30   14.50
  15   3   7   57.29   10.40
  15   3   7   54.39    8.50
  15   3   7   50.29    8.60
  15   3   7   39.50    9.40
  15   3   7   54.39   12.10
  14  -4  -7    5.10    4.20
  14  -4  -7    4.60    3.90
  14  -4  -7   -3.20    1.80
  14  -4  -7    3.30    2.90
  14   4  -7    0.80    3.30
  14   4  -7    0.20    4.60
  14   4  -7    1.10    3.30
  12  -4  -7   21.20    6.30
  12  -4  -7   15.30   10.20
  12  -4  -7   19.50    6.10
  12  -4  -7   23.40    5.40
  12   4  -7   26.20    5.90
  12   4  -7    7.00    4.80
  12   4  -7   13.30    6.70
  10  -4  -7    0.90    2.90
  10  -4  -7   -0.30    2.40
  10  -4  -7   -1.50    1.50
  10  -4  -7   -1.80    1.70
  10   4  -7   -0.20    2.60
  10   4  -7    2.90    4.30
  10   4  -7   -0.20    2.70
  -8  -4   7  101.09    9.30
   8  -4  -7  108.99   13.70
   8  -4  -7  100.69   10.60
  -8  -4   7   89.79    7.30
   8  -4  -7  111.99   13.20
   8  -4  -7   87.99   20.20
  -8   4   7  100.69    7.80
   8   4  -7  117.49   18.40
  -8   4   7   98.69    8.50
   8   4  -7  111.39   13.90
   8   4  -7  101.39   13.10
  -6  -4   7   19.50    3.70
   6  -4  -7   18.70    5.70
   6  -4  -7   24.00    5.90
   6  -4  -7   17.20    5.00
  -6  -4   7   26.70    5.80
   6  -4  -7   22.40    9.00
   6   4  -7    8.60    4.60
  -6   4   7   17.90    3.90
   6   4  -7   16.20    5.20
   6   4  -7   15.20    5.20
  -6   4   7   24.30    5.40
   4  -4  -7   80.59   11.30
   4  -4  -7   89.69   12.40
   4  -4  -7   69.29   13.70
  -4  -4   7  102.49    9.40
  -4  -4   7  109.99   13.40
   4  -4  -7  103.79   13.50
  -4   4   7   96.69    9.40
  -4   4   7  164.38   25.50
  -4   4   7  100.99   10.00
   4   4  -7   96.99   13.00
  -4   4   7  124.69   11.50
   4   4  -7   96.19   12.30
   4   4  -7  117.69   16.40
  -2  -4   7   32.30    7.20
   2  -4  -7   26.20    7.40
   2  -4  -7   45.50    8.20
   2  -4  -7   47.90    9.30
   2  -4  -7   38.30    7.60
   2   4  -7   38.90    7.60
   2   4  -7   34.80    7.50
  -2   4   7   48.00   10.10
  -2   4   7   34.40    6.40
   2   4  -7   52.19    8.70
  -2   4   7   34.80    9.40
  -2   4   7   47.70    7.90
   0  -4  -7    0.00    2.40
   0  -4  -7   -1.60    2.00
   0  -4  -7   -0.40    2.20
   0  -4   7    2.50    3.10
   0  -4   7    1.00    2.50
   0  -4  -7    1.10    2.70
   0   4  -7   -3.20    1.30
   0   4   7   -1.10    2.10
   0   4   7    1.90    2.60
   0   4   7   -1.10    2.20
   0   4  -7    1.60    2.50
   0   4   7    0.00    2.60
   0   4  -7    1.30    2.20
  -2  -4  -7    0.40    2.40
   2  -4   7    0.60    2.50
  -2  -4  -7    7.50    3.30
  -2  -4  -7    1.50    2.50
   2  -4   7    0.00    2.40
  -2  -4  -7    0.50    2.60
  -2   4  -7    1.70    2.60
   2   4   7    0.60    2.50
   2   4   7    7.70    4.30
  -2   4  -7    3.80    3.00
  -2   4  -7    2.70    2.60
   2   4   7    2.30    3.70
   2   4   7    1.50    3.00
  -4  -4  -7   64.39    9.30
  -4  -4  -7   71.29   13.40
  -4  -4  -7   68.79    8.60
  -4  -4  -7   48.90    9.80
   4  -4   7   60.39    9.40
   4  -4   7   64.79   10.20
  -4   4  -7   54.49    9.10
   4   4   7   59.39   10.10
  -4   4  -7   59.69    6.20
   4   4   7   58.39   10.70
   4   4   7   64.69    9.90
   4   4   7   50.09   10.50
  -4   4  -7   54.99    8.90
  -6  -4  -7   70.29    7.00
   6  -4   7   61.49    9.20
  -6  -4  -7   57.39   11.50
  -6  -4  -7   68.99    7.30
  -6  -4  -7   46.10    8.40
   6  -4   7   70.79   10.90
  -6   4  -7   73.59   10.00
   6   4   7   83.09   12.00
  -6   4  -7   74.39    7.00
   6   4   7   73.79   10.70
   6   4   7   45.70   10.30
   6   4   7   76.29   11.20
  -8  -4  -7   32.90    6.00
  -8  -4  -7   38.50    4.80
   8  -4   7   38.50    7.30
   8  -4   7   46.90    9.10
  -8  -4  -7   36.80    9.00
   8   4   7   29.30    7.00
   8   4   7   52.29    9.00
  -8   4  -7   48.30    5.40
   8   4   7   40.30    8.60
  -8   4  -7   43.00    6.70
 -10  -4  -7    0.20    3.30
  10  -4   7    1.00    3.30
 -10  -4  -7    3.00    1.00
 -10  -4  -7    2.40    1.60
  10  -4   7   -3.30    1.30
  10   4   7    0.30    2.80
  10   4   7   -1.00    2.90
  10   4   7    0.40    3.00
 -12  -4  -7    2.00    4.00
  12  -4   7   -0.80    3.00
  12  -4   7    1.60    2.90
  12   4   7    0.40    3.00
  12   4   7    0.30    3.30
  12   4   7   11.00    5.50
  14  -4   7   -2.70    2.30
  14  -4   7   -1.90    3.50
  14  -4   7    0.10    3.30
  14   4   7    6.10    4.80
  14   4   7   -2.70    2.50
  14   4   7   -3.90    2.90
  13  -5  -7    2.20    5.30
  13  -5  -7    5.90    4.80
  13  -5  -7    0.60    2.70
  13   5  -7   -3.70    2.80
  13   5  -7   -0.70    3.60
  13   5  -7    5.00    5.10
  11  -5  -7   -2.20    1.50
  11  -5  -7    1.10    2.90
  11  -5  -7   -2.10    2.60
  11  -5  -7    1.40    3.80
  11   5  -7    4.30    4.70
  11   5  -7   -4.30    1.50
  11   5  -7    1.60    3.80
  -9  -5   7    3.10    2.80
   9  -5  -7    1.30    3.80
   9  -5  -7    0.20    2.30
   9  -5  -7    3.10    4.10
  -9  -5   7    4.10    1.80
   9  -5  -7   -1.90    5.60
  -9   5   7    6.10    2.70
   9   5  -7    3.10    4.10
   9   5  -7    5.40    5.10
   9   5  -7   -0.30    3.20
  -9   5   7    4.00    2.00
   7  -5  -7   42.20    8.80
   7  -5  -7   23.90    7.10
  -7  -5   7   35.50    7.20
  -7  -5   7   33.30    5.20
   7  -5  -7   36.20   13.30
   7  -5  -7   27.30    8.20
  -7   5   7   26.10    4.90
   7   5  -7   26.30    7.30
   7   5  -7   26.80    8.30
   7   5  -7   25.50    7.10
   5  -5  -7   24.40    6.40
  -5  -5   7   26.10    5.40
   5  -5  -7   28.30    7.70
   5  -5  -7   28.80    6.70
  -5  -5   7   26.60    6.40
  -5  -5   7   16.50    5.60
   5  -5  -7   21.50    8.70
  -5  -5   7   23.70    4.50
  -5   5   7   25.70    6.10
  -5   5   7   22.10    6.20
   5   5  -7   36.80    8.20
   5   5  -7   25.50    7.00
   5   5  -7   25.20    6.60
   3  -5  -7   10.00    4.80
  -3  -5   7    9.50    4.00
  -3  -5   7   13.80    6.40
   3  -5  -7    9.90    5.30
  -3  -5   7   21.80    6.50
   3  -5  -7    7.40    6.30
   3  -5  -7   15.40    5.40
  -3   5   7    9.70    5.10
   3   5  -7   12.80    5.40
   3   5  -7   14.80    5.30
   3   5  -7   15.60    6.00
  -3   5   7   14.50    4.40
  -3   5   7    7.10    3.90
   1  -5  -7   20.70    6.20
   1  -5  -7   26.00    8.90
  -1  -5   7   37.90    8.80
  -1  -5   7   15.30    4.50
   1  -5  -7   25.70    6.80
   1  -5  -7   34.90    8.70
  -1   5   7   29.00   10.60
   1   5  -7   10.50    4.70
   1   5  -7   16.50    5.70
  -1   5   7   24.10    6.90
   1   5  -7   20.40    5.90
  -1   5   7   11.60    5.20
  -1   5   7   10.80    4.70
  -1  -5  -7   44.60   10.10
  -1  -5  -7   61.09   10.70
  -1  -5  -7   60.39   12.40
   1  -5   7   53.69   10.40
   1  -5   7   48.40    9.00
  -1  -5  -7   61.39    9.90
  -1   5  -7   39.20    8.70
   1   5   7   44.10    9.30
  -1   5  -7   57.79   10.10
   1   5   7   52.09    9.50
   1   5   7   48.20    9.80
  -1   5  -7   55.49    9.00
   1   5   7   57.59   14.00
  -3  -5  -7   -1.20    1.90
   3  -5   7    3.80    4.10
   3  -5   7    2.90    3.30
  -3  -5  -7   -0.50    2.60
  -3  -5  -7    1.70    3.00
  -3   5  -7    4.20    3.60
   3   5   7   -3.00    2.00
  -3   5  -7    2.50    2.70
   3   5   7    2.60    3.80
  -3   5  -7    1.80    2.80
   3   5   7    2.40    3.80
   3   5   7    0.00    2.90
  -5  -5  -7   11.00    4.90
  -5  -5  -7   22.60    4.90
  -5  -5  -7   16.40    4.50
   5  -5   7   10.60    4.60
   5   5   7   12.60    6.30
  -5   5  -7   20.40    4.80
  -5   5  -7   21.90    5.80
   5   5   7   11.40    4.70
  -5   5  -7   18.30    3.80
   5   5   7    8.50    5.40
   7  -5   7    6.20    3.90
  -7  -5  -7    2.70    2.60
   7  -5   7    3.80    5.00
  -7  -5  -7    6.70    4.10
   7   5   7    8.00    4.50
   7   5   7    3.60    3.70
  -7   5  -7    8.30    3.00
   7   5   7    0.60    3.30
  -7   5  -7    2.90    3.30
   7   5   7    5.70    4.50
   9  -5   7   12.00    5.30
   9  -5   7    4.80    7.70
  -9  -5  -7    3.20    4.40
   9  -5   7   21.20    6.50
  -9  -5  -7    5.40    2.60
   9   5   7    3.80    4.30
  -9   5  -7   11.10    2.70
   9   5   7    5.30    4.70
  -9   5  -7    3.60    2.60
  11  -5   7    1.20    3.50
  11  -5   7    9.00    4.90
 -11  -5  -7    1.30    0.90
  11  -5   7   -0.90    3.50
  11   5   7   -2.00    2.50
  11   5   7    1.60    4.40
  11   5   7    0.40    3.70
  10  -6  -7    1.00    4.50
  10  -6  -7    0.40    3.60
 -10  -6   7    6.10    3.00
  10  -6  -7    0.30    3.30
  10  -6  -7    2.40    4.70
  10   6  -7    0.70    3.50
 -10   6   7    7.90    2.30
  10   6  -7    5.90    6.50
 -10   6   7   12.40    3.30
  -8  -6   7    3.50    4.10
  -8  -6   7    2.40    2.50
   8  -6  -7    6.70    4.80
   8  -6  -7    3.20    3.90
   8  -6  -7    9.00    6.10
   8  -6  -7   -1.90    2.90
   8   6  -7   -0.90    3.00
   8   6  -7   -2.30    3.60
  -8   6   7   -0.40    2.10
  -8   6   7    7.60    4.20
   8   6  -7    4.80    5.60
  -6  -6   7    9.20    5.80
   6  -6  -7    3.40    4.50
  -6  -6   7    7.90    3.80
   6  -6  -7    4.10    4.40
   6  -6  -7    4.90    4.60
   6  -6  -7   -2.60    2.70
   6   6  -7    2.20    4.00
   6   6  -7    1.30    4.00
   6   6  -7    9.90    6.20
  -6   6   7    6.50    3.80
  -6   6   7    9.00    5.20
   4  -6  -7    3.70    4.60
   4  -6  -7    9.60    5.80
   4  -6  -7    1.00    3.50
  -4  -6   7   19.80    6.40
   4  -6  -7    8.50    5.20
  -4  -6   7    2.30    3.80
  -4  -6   7    5.00    5.10
   4   6  -7    5.70    4.50
   4   6  -7    8.80    5.40
   4   6  -7   11.40    4.50
  -4   6   7   13.80    6.00
  -4   6   7   11.70    6.10
  -4   6   7    5.20    3.70
  -2  -6   7   12.20    7.50
   2  -6  -7   15.10    6.30
   2  -6  -7   38.20    9.20
  -2  -6   7    5.30    5.10
   2  -6  -7   26.50    8.70
  -2   6   7   15.20    5.40
  -2   6   7    8.80    5.30
   2   6  -7   12.40    6.60
   2   6  -7   26.50    7.50
   0  -6  -7    3.70    4.30
   0  -6  -7    4.00    6.60
   0  -6   7   -1.50    2.60
   0  -6   7    9.20    5.70
   0  -6  -7    5.50    4.10
   0  -6  -7    1.50    4.10
   0   6  -7   18.30    6.50
   0   6   7    9.70    4.30
   0   6  -7    2.60    4.10
   0   6   7    7.20    4.70
  -2  -6  -7   22.10    7.00
   2  -6   7    1.00    4.10
   2  -6   7   13.90    7.10
  -2  -6  -7   17.80    6.40
  -2  -6  -7    4.10    4.40
   2   6   7    6.30    4.80
  -2   6  -7    6.70    5.00
   2   6   7    7.30    4.80
  -2   6  -7   10.50    4.80
  -4  -6  -7   11.90    6.00
   4  -6   7   11.50    6.10
  -4  -6  -7   17.60    7.40
  -4  -6  -7    5.40    4.30
   4  -6   7   29.90   12.70
   4  -6   7    7.40    4.50
   4   6   7    7.80    4.90
  -4   6  -7   13.80    6.20
  -4   6  -7    4.20    3.10
   4   6   7    3.60    4.60
   4   6   7   16.30    6.70
  -6  -6  -7    1.70    5.00
  -6  -6  -7    2.30    5.00
   6  -6   7    1.00    3.30
  -6  -6  -7    1.50    3.00
  -6  -6  -7    5.90    2.80
   6  -6   7   -0.40    3.10
   6  -6   7    6.00    5.20
   6   6   7    7.90    5.30
  -6   6  -7    0.00    2.60
   6   6   7    7.20    5.60
   6   6   7   -1.30    2.90
   8  -6   7    1.30    4.40
   8  -6   7    0.10    2.80
  -8  -6  -7    7.80    4.70
  -8  -6  -7   16.90    3.90
  -8   6  -7    5.80    3.20
   8   6   7   13.30    6.50
  -8   6  -7    3.80    4.20
   8   6   7   13.20    7.30
 -10  -6  -7    2.10    2.90
  10  -6   7    2.40    7.10
 -10  -6  -7    1.90    1.90
  10  -6   7   -0.40    4.60
  10   6   7    0.60    3.50
  10   6   7    9.60    7.70
 -10   6  -7    0.50    2.00
 -10   6  -7    1.30    2.50
   7  -7  -7    1.50    4.10
  -7  -7   7    8.20    4.20
   7  -7  -7    5.20    6.00
  -7  -7   7   -2.90    2.90
   7  -7  -7    2.50    5.00
  -7   7   7    1.20    3.00
   7   7  -7    1.40    5.30
   7   7  -7    4.90    5.00
  -5  -7   7   -2.00    1.50
   5  -7  -7    0.00    3.20
  -5  -7   7    1.20    2.70
   5  -7  -7   -3.90    2.90
  -5  -7   7    3.30    4.40
  -5  -7   7    0.60    2.90
   5  -7  -7   -2.70    2.40
  -5   7   7    0.90    4.30
   5   7  -7   -0.40    3.10
  -5   7   7    0.40    2.90
  -5   7   7    2.40    3.50
   5   7  -7    0.90    4.60
  -3  -7   7    9.30    5.90
   3  -7  -7    9.90    7.40
  -3  -7   7    8.80    6.10
  -3  -7   7   27.00    8.90
   3  -7  -7   12.80    6.80
  -3   7   7   16.50    5.90
   3   7  -7    9.00    5.90
  -3   7   7   24.60    7.60
   3   7  -7    5.40    5.40
  -3   7   7   20.10    7.00
  -1  -7   7   12.20    6.80
   1  -7  -7   14.60    7.40
   1  -7  -7    7.10    5.60
   1  -7  -7    8.10    6.70
  -1  -7   7    4.60    4.70
  -1   7   7    6.10    4.40
   1   7  -7    8.90    6.20
  -1   7   7    4.40    4.60
   1   7  -7   16.00    6.30
   1  -7   7   16.40    7.30
  -1  -7  -7    0.80    3.70
  -1  -7  -7    9.60    6.60
  -1  -7  -7   16.90    8.00
   1  -7   7    9.00    7.20
  -1   7  -7    6.70    5.00
   1   7   7   18.90    7.20
  -1   7  -7   23.40    7.70
   1   7   7    9.70    5.80
   3  -7   7    5.40    5.90
   3  -7   7    2.90    5.50
  -3  -7  -7    3.10    4.20
  -3   7  -7    4.50    4.40
   3   7   7   -2.90    2.70
  -3   7  -7    5.30    4.20
   3   7   7   -5.20    2.50
   5  -7   7    1.80    4.90
  -5  -7  -7   -2.00    3.00
  -5  -7  -7    3.60    3.10
  -5  -7  -7    1.10    4.20
   5  -7   7   -5.00    2.70
   5   7   7    0.30    4.20
  -5   7  -7   -1.40    3.80
   5   7   7    7.20    6.20
  -5   7  -7   10.20    3.60
  -5   7  -7    0.80    3.70
   7  -7   7   -0.90    4.50
   7  -7   7   -0.10    9.70
  -7  -7  -7    3.70    3.80
  -7  -7  -7    0.90    3.60
  -7   7  -7    0.90    2.80
   7   7   7    4.10    4.90
   7   7   7   -0.30    3.70
  -7   7  -7    1.40    3.50
  18   0  -8   14.60    7.00
  18   0  -8   17.30    8.70
  16   0  -8   23.40    8.80
  16   0  -8   25.70    8.90
  14   0  -8    5.00    1.30
  14   0  -8    0.40    3.00
  14   0  -8    6.40    1.30
  14   0  -8    7.20    4.40
  12   0  -8  180.98   11.20
  12   0  -8  176.38   18.90
  12   0  -8  169.88   11.30
  12   0  -8  189.18   17.30
  10   0  -8   46.50    3.90
  10   0  -8   51.59    4.10
  10   0  -8   48.20   10.80
  -8   0   8   62.39   11.80
   8   0  -8   71.49    5.40
   8   0  -8   70.79    5.20
   8   0  -8   70.09   11.90
   6   0  -8 1235.58   72.59
   6   0  -8 1279.47   77.79
  -6   0   8 1217.28   78.69
   4   0  -8   87.29    6.60
  -4   0   8   96.39    6.90
   4   0  -8  107.39    9.90
   4   0  -8   97.39    6.60
  -4   0   8   68.99   10.10
  -2   0   8 2626.44  228.48
  -2   0   8 2103.29  141.09
   2   0  -8 1991.60  135.49
   2   0  -8 2086.59  141.69
   2   0  -8 2570.24  221.08
  -2   0   8 2014.00  135.19
   0   0   8    3.40    1.20
   0   0  -8    1.00    1.10
   0   0   8    0.90    1.20
   0   0  -8    1.80    1.10
   0   0  -8    1.30    1.60
   0   0   8    1.20    1.30
   2   0   8   36.20    3.40
   2   0   8   36.10    6.20
   2   0   8   37.10    3.60
  -2   0  -8   31.60    4.60
  -2   0  -8   42.40    3.50
  -2   0  -8   35.10    4.10
   4   0   8  205.28   13.00
  -4   0  -8  210.78   15.00
   4   0   8  200.08   16.00
  -4   0  -8  194.18   13.30
   4   0   8  211.28   14.30
   4   0   8  214.38   13.50
  -4   0  -8  187.08   13.50
   6   0   8    9.70    2.80
   6   0   8    7.40    1.70
  -6   0  -8    8.70    2.20
  -6   0  -8   12.30    3.50
   6   0   8    6.90    2.80
  -6   0  -8    8.90    2.10
   8   0   8  197.08   12.90
   8   0   8  186.88   12.40
  -8   0  -8  190.48   14.90
   8   0   8  175.88   14.30
  10   0   8  362.46   24.50
 -10   0  -8  319.27   24.10
  10   0   8  335.47   22.00
  10   0   8  360.46   21.70
  12   0   8    7.40    3.30
  12   0   8    5.20    2.00
  12   0   8    5.90    2.30
  14   0   8   53.09    5.30
  14   0   8   54.19    8.30
  14   0   8   54.79    5.50
  16   0   8   -2.00    1.30
  16   0   8    4.00    2.40
  16   0   8    1.50    2.80
  17  -1  -8    6.60    4.60
  17  -1  -8    2.10    1.60
  17  -1  -8   -0.60    3.10
  17  -1  -8    0.90    1.30
  17   1  -8    1.40    3.90
  17   1  -8    0.50    4.20
  17   1  -8    0.80    1.80
  17   1  -8    0.90    1.50
  15  -1  -8   21.40    8.30
  15  -1  -8   15.70    5.60
  15  -1  -8   19.00    3.30
  15  -1  -8   22.10    3.10
  15   1  -8   17.50    6.50
  15   1  -8   12.20    5.50
  15   1  -8   19.20    3.00
  15   1  -8   20.20    3.60
  13  -1  -8   29.10    2.90
  13  -1  -8   28.00    6.60
  13  -1  -8   20.70    8.70
  13  -1  -8   26.50    4.00
  13   1  -8   42.80    8.80
  13   1  -8   30.90    4.40
  13   1  -8   26.30    3.30
  13   1  -8   28.00    8.40
  11  -1  -8    2.90    1.80
  11  -1  -8    1.10    3.10
  11  -1  -8    1.90    1.20
  11   1  -8    2.50    3.40
  11   1  -8   -1.60    1.20
  11   1  -8    2.00    1.70
  11   1  -8    2.20    1.20
   9  -1  -8    0.80    2.50
   9  -1  -8    4.20    2.00
  -9  -1   8    3.40    3.30
   9  -1  -8    3.60    1.30
  -9   1   8   -0.70    2.90
   9   1  -8    3.60    1.90
   9   1  -8    1.50    1.00
   9   1  -8    4.10    2.50
   9   1  -8    3.00    2.70
   7  -1  -8   63.39   12.60
   7  -1  -8   56.39    4.50
   7  -1  -8   53.39    6.30
  -7  -1   8   53.99    9.20
   7   1  -8   53.99    8.40
  -7   1   8   57.39   12.40
   7   1  -8   53.79    6.20
   7   1  -8   58.79    4.40
  -5  -1   8    2.30    2.30
  -5  -1   8    5.20    1.30
  -5  -1   8    3.60    1.80
   5  -1  -8    2.80    3.00
   5  -1  -8    2.20    1.80
   5  -1  -8    4.70    1.50
  -5   1   8    2.50    3.60
   5   1  -8    6.80    1.50
  -5   1   8    3.30    1.70
   5   1  -8    3.40    1.90
   5   1  -8    4.50    2.20
  -5   1   8    1.30    1.00
   3  -1  -8  209.08   17.60
   3  -1  -8  201.28   13.60
  -3  -1   8  207.98   15.50
  -3  -1   8  210.08   13.00
  -3  -1   8  200.78   14.40
   3  -1  -8  198.98   13.90
  -3   1   8  201.28   14.40
   3   1  -8  222.38   13.40
   3   1  -8  210.38   14.20
  -3   1   8  197.28   13.20
  -3   1   8  213.78   18.40
   3   1  -8  214.78   14.90
  -1  -1   8  523.15   32.10
   1  -1  -8  536.15   34.60
  -1  -1   8  520.55   33.00
   1  -1  -8  525.95   32.80
  -1  -1   8  523.85   30.90
   1  -1  -8  494.45   31.40
   1  -1  -8  497.95   31.60
   1   1  -8  515.25   31.30
  -1   1   8  518.85   31.20
  -1   1   8  502.15   35.10
   1   1  -8  522.05   31.70
   1  -1   8  341.87   22.30
  -1  -1  -8  323.37   22.20
  -1  -1  -8  347.17   21.60
  -1  -1  -8  365.96   24.10
  -1  -1  -8  362.96   23.70
   1  -1   8  361.16   21.60
   1   1   8  359.46   23.30
   1   1   8  355.76   24.70
  -1   1  -8  355.76   21.80
  -1   1  -8  331.27   22.00
   1   1   8  341.07   21.90
   1   1   8  342.17   22.10
  -3  -1  -8   96.19    8.80
  -3  -1  -8   78.59    7.00
   3  -1   8   83.19    6.30
   3  -1   8   78.59    6.60
  -3  -1  -8   74.99    5.70
  -3  -1  -8   82.29    8.10
  -3   1  -8   85.09    6.90
   3   1   8   78.99    8.10
  -3   1  -8   75.29    6.10
  -3   1  -8   63.99    5.80
   3   1   8   65.69    6.30
   3   1   8   73.59    6.40
   3   1   8   79.99    7.80
   5  -1   8  814.82   47.30
  -5  -1  -8  758.62   47.90
  -5  -1  -8  792.22   50.49
  -5  -1  -8  772.22   46.50
   5  -1   8  809.12   48.30
  -5   1  -8  778.42   47.80
   5   1   8  796.22   49.90
  -5   1  -8  824.62   47.50
   5   1   8  756.02   49.99
   5   1   8  761.02   47.40
  -5   1  -8  807.72   47.00
   5   1   8  805.42   48.00
   7  -1   8    4.00    1.60
  -7  -1  -8    3.70    1.80
  -7  -1  -8    5.40    3.30
  -7  -1  -8    6.40    1.50
   7  -1   8    6.70    2.00
   7   1   8    3.90    2.00
   7   1   8    3.60    2.90
   7   1   8    9.30    2.50
  -7   1  -8    8.30    1.90
  -7   1  -8    6.70    2.00
   7   1   8    3.60    2.50
  -7   1  -8    5.80    1.80
   9  -1   8   39.00    5.10
  -9  -1  -8   34.90    7.50
   9  -1   8   37.10    4.70
   9  -1   8   39.00    3.80
   9   1   8   31.00    7.00
   9   1   8   35.30    7.10
   9   1   8   31.70    4.90
   9   1   8   31.40    4.70
  11  -1   8   40.60    4.30
  11  -1   8   45.90    5.80
  11  -1   8   46.40    4.50
 -11  -1  -8   37.30    7.80
  11   1   8   56.49    6.40
  11   1   8   39.20    5.40
  11   1   8   38.70    8.10
  11   1   8   33.60    7.90
  13  -1   8    6.10    2.70
  13  -1   8   13.50    2.60
 -13  -1  -8    7.30    4.30
  13   1   8   17.50    5.90
  13   1   8   12.50    3.10
  13   1   8    5.80    3.80
  13   1   8   17.20    3.70
  15  -1   8   30.60    5.20
  15  -1   8   22.10    3.70
  15   1   8   16.60    6.10
  15   1   8   21.90    6.30
  15   1   8   30.80    5.40
  15   1   8   30.90    4.70
  16  -2  -8    0.30    2.10
  16  -2  -8   -0.20    1.70
  16  -2  -8    2.20    3.40
  16  -2  -8    7.10    7.70
  16   2  -8   -0.30    1.90
  16   2  -8   -0.70    4.30
  16   2  -8   -1.60    1.90
  14  -2  -8   43.20   12.70
  14  -2  -8   41.00    5.80
  14  -2  -8   33.20    5.70
  14  -2  -8   35.00    7.30
  14   2  -8   45.20   10.00
  14   2  -8   36.20    5.60
  14   2  -8   28.90    5.40
  14   2  -8   38.90    6.20
  12  -2  -8   21.40    8.80
  12  -2  -8   21.00    4.50
  12  -2  -8   38.40    5.30
  12   2  -8   14.60    6.30
  12   2  -8   27.40    4.60
  12   2  -8   30.80    5.50
  10  -2  -8   65.39    6.90
  10  -2  -8   64.39   16.10
  10   2  -8   52.09    6.50
  10   2  -8   44.10    5.10
  10   2  -8   54.59   10.40
  10   2  -8   59.69    7.70
  -8  -2   8  172.68   14.20
   8  -2  -8  149.49   23.00
   8  -2  -8  187.08   12.90
   8   2  -8  178.18   12.30
   8   2  -8  167.58   13.60
  -8   2   8  138.59   24.60
   8   2  -8  182.58   16.90
   8   2  -8  175.28   12.70
   6  -2  -8   34.30    5.50
  -6  -2   8   42.50    5.30
   6  -2  -8   35.50    9.60
  -6  -2   8   37.30    3.20
   6  -2  -8   38.20    5.40
  -6  -2   8   40.90    6.40
  -6   2   8   32.60    4.60
   6   2  -8   37.40    7.20
   6   2  -8   37.00    5.90
  -6   2   8   34.80    8.40
  -6   2   8   40.20    3.40
   6   2  -8   43.10    5.50
   4  -2  -8    4.90    2.20
  -4  -2   8    8.60    1.80
  -4  -2   8    5.50    2.60
  -4  -2   8    4.00    2.10
   4  -2  -8    3.00    2.60
   4  -2  -8    7.50    3.10
   4  -2  -8    2.10    1.80
   4   2  -8    3.30    2.40
  -4   2   8    6.10    4.20
   4   2  -8    2.90    1.90
  -4   2   8    4.60    1.70
  -4   2   8    3.80    2.40
   4   2  -8    4.90    2.60
  -2  -2   8    0.70    1.40
   2  -2  -8   -1.40    2.00
   2  -2  -8    2.00    1.90
   2  -2  -8    0.40    1.90
   2  -2  -8    0.80    1.90
  -2  -2   8    0.50    1.50
  -2   2   8    1.00    1.80
   2   2  -8    0.90    1.60
   2   2  -8    2.10    2.10
  -2   2   8    1.10    2.10
   2   2  -8    0.30    1.80
  -2   2   8    2.60    2.00
  -2   2   8    2.60    3.60
   0  -2  -8   -0.40    1.50
   0  -2  -8    3.10    1.90
   0  -2   8    1.00    1.90
   0  -2   8    1.60    1.60
   0  -2  -8   -0.20    1.90
   0  -2  -8   -0.10    1.70
   0   2   8    1.10    1.60
   0   2   8   -0.20    1.80
   0   2  -8    1.00    1.80
   0   2  -8   -0.80    1.50
   0   2   8    2.70    3.00
   0   2   8    0.10    1.50
  -2  -2  -8   12.20    4.10
   2  -2   8   20.60    3.80
  -2  -2  -8   15.10    3.00
  -2  -2  -8   21.10    4.80
  -2  -2  -8   19.10    4.30
   2  -2   8   18.30    4.30
   2   2   8   13.20    4.30
  -2   2  -8   19.10    4.20
   2   2   8   12.90    4.00
   2   2   8   11.60    3.80
   2   2   8   13.10    3.50
  -2   2  -8   19.50    3.30
   4  -2   8    2.50    2.20
  -4  -2  -8    2.20    2.40
   4  -2   8    6.60    2.50
  -4  -2  -8    6.50    2.80
  -4  -2  -8    1.50    1.90
  -4  -2  -8    4.70    1.90
   4   2   8    7.50    2.80
   4   2   8    4.60    2.80
  -4   2  -8    7.70    2.00
   4   2   8    2.30    2.10
  -4   2  -8    7.60    3.50
   6  -2   8  100.59    8.50
  -6  -2  -8   93.69    6.90
  -6  -2  -8  111.59   14.20
   6  -2   8  105.99    8.90
  -6  -2  -8   90.49    8.50
  -6   2  -8   86.79    8.20
   6   2   8   79.89   11.80
  -6   2  -8  112.39    7.40
   6   2   8   83.69    8.20
   6   2   8   85.19    8.60
   6   2   8   97.89   10.00
  -8  -2  -8  344.47   22.70
  -8  -2  -8  434.76   38.80
   8  -2   8  355.46   24.50
   8  -2   8  388.56   24.40
  -8  -2  -8  349.07   21.90
   8   2   8  391.66   26.40
   8   2   8  352.36   24.60
  -8   2  -8  375.46   22.60
  -8   2  -8  367.16   22.00
   8   2   8  355.16   27.90
   8   2   8  334.07   24.00
 -10  -2  -8  149.49   15.50
  10  -2   8  152.18   11.90
  10  -2   8  141.59   12.30
  10   2   8  169.28   16.30
  10   2   8  138.69   12.20
  10   2   8  156.08   13.80
  10   2   8  151.78   12.10
  12  -2   8   26.80    5.20
  12  -2   8   27.20    5.30
 -12  -2  -8   27.10    6.70
  12   2   8   21.10    6.30
  12   2   8   20.40    4.60
  12   2   8   24.20    4.90
  12   2   8   30.90    6.70
  14  -2   8    0.00    1.70
 -14  -2  -8    1.70    3.20
  14  -2   8    1.20    2.70
  14   2   8    1.30    3.00
  14   2   8    0.80    2.10
  14   2   8    0.60    3.30
  16  -2   8   -0.40    2.70
  16  -2   8   12.50    3.20
  16  -2   8    6.10    8.10
  16   2   8    5.10    5.80
  16   2   8    9.00    5.60
  16   2   8    8.60    4.70
  16   2   8    5.60    3.00
  16   2   8    4.40    4.50
  15  -3  -8   22.80    5.70
  15  -3  -8   10.80    8.30
  15  -3  -8   12.80    4.90
  15  -3  -8   29.10    6.60
  15   3  -8   12.50    7.70
  15   3  -8   28.50    6.30
  15   3  -8   20.70    5.50
  13  -3  -8    0.10    2.30
  13  -3  -8    2.70    5.10
  13  -3  -8   -1.10    1.90
  13  -3  -8   -2.60    2.30
  13   3  -8    0.40    2.60
  13   3  -8    1.50    2.60
  13   3  -8    4.10    4.30
  11  -3  -8   -2.10    2.00
  11  -3  -8    2.80    2.70
  11  -3  -8   -1.30    2.40
  11   3  -8    3.90    3.00
  11   3  -8   -2.50    1.90
  11   3  -8    0.70    3.50
   9  -3  -8   17.70    4.40
   9  -3  -8   13.20    7.20
   9  -3  -8    7.00    3.70
   9  -3  -8   15.00    4.30
   9   3  -8   17.90    5.70
   9   3  -8    8.50    3.50
   9   3  -8    7.40    3.70
   7  -3  -8   68.19   10.00
   7  -3  -8   84.19    9.80
  -7  -3   8   70.49    5.30
   7  -3  -8   58.99   12.70
  -7  -3   8   72.69    7.20
   7  -3  -8   82.59   10.30
   7   3  -8   77.69   12.30
   7   3  -8   88.89   10.70
   7   3  -8   66.19    8.70
  -7   3   8   61.09    6.50
  -7   3   8   67.39    5.50
  -7   3   8   65.89   15.10
   5  -3  -8    1.20    3.20
   5  -3  -8    5.20    2.60
  -5  -3   8    1.40    1.40
  -5  -3   8    0.40    2.00
   5  -3  -8    0.90    2.00
  -5  -3   8    3.40    1.90
   5  -3  -8    0.60    2.10
   5   3  -8    1.60    2.10
  -5   3   8    3.90    2.60
  -5   3   8    1.10    1.50
   5   3  -8    3.20    3.30
   5   3  -8    1.40    2.30
  -5   3   8   -0.30    3.10
   3  -3  -8   67.49   13.90
   3  -3  -8   62.49    9.00
  -3  -3   8   53.89    6.50
  -3  -3   8   46.60    7.80
   3  -3  -8   51.49    7.60
   3  -3  -8   75.29   10.40
  -3  -3   8   62.69    6.40
  -3   3   8   58.19   11.80
   3   3  -8   54.99    8.30
  -3   3   8   42.90    7.40
   3   3  -8   58.89    8.80
   3   3  -8   46.40    7.20
  -3   3   8   49.80    6.50
  -3   3   8   43.70    6.80
   1  -3  -8   43.40    8.50
   1  -3  -8   66.69   12.00
  -1  -3   8   57.19    8.90
   1  -3  -8   61.69    8.60
  -1  -3   8   57.79    7.10
   1  -3  -8   66.19    9.20
  -1   3   8   57.69    9.10
   1   3  -8   57.99    8.80
  -1   3   8   46.10    7.90
   1   3  -8   62.89    8.70
  -1   3   8   61.99    8.00
  -1   3   8   71.49   13.30
   1   3  -8   69.19    8.80
  -1  -3  -8  108.39    9.90
  -1  -3  -8   89.69   12.30
   1  -3   8  111.49   11.00
   1  -3   8  119.99   10.30
  -1  -3  -8  131.09   12.70
  -1  -3  -8  122.99   11.10
  -1   3  -8  125.09   10.60
   1   3   8  126.19   13.60
   1   3   8  115.09   11.70
  -1   3  -8  102.39   10.40
   1   3   8  133.69   11.00
  -1   3  -8  115.79   10.30
  -3  -3  -8  123.19   11.90
  -3  -3  -8  118.09   12.90
  -3  -3  -8  128.29   11.50
  -3  -3  -8  116.99   10.10
   3  -3   8  122.69   10.80
   3  -3   8  114.79   11.40
  -3   3  -8  129.09    9.80
  -3   3  -8  122.29   11.30
   3   3   8  108.99   11.40
   3   3   8  120.09   11.10
   3   3   8  133.59   13.30
  -3   3  -8  123.29   10.30
  -5  -3  -8   94.49   10.80
   5  -3   8  104.59    9.10
  -5  -3  -8   63.19   11.40
   5  -3   8   69.19    9.80
  -5  -3  -8   83.99    7.40
   5   3   8   92.59   11.30
  -5   3  -8   74.39    9.90
   5   3   8   62.89   10.80
  -5   3  -8   77.29    7.10
   5   3   8  101.79   10.50
   5   3   8   95.09    9.30
  -7  -3  -8   15.40    5.20
  -7  -3  -8   26.00    3.50
  -7  -3  -8   22.90    4.70
   7  -3   8   23.40    5.80
   7   3   8   23.00    6.00
  -7   3  -8   24.90    5.00
   7   3   8   22.50    5.80
   7   3   8    8.10    4.50
   7   3   8   25.80    5.70
  -7   3  -8   25.20    3.60
  -9  -3  -8   11.80    6.00
   9  -3   8   22.80    5.70
   9  -3   8   17.20    4.70
  -9  -3  -8   24.30    3.70
  -9  -3  -8   21.50    2.60
   9   3   8   16.00    4.70
  -9   3  -8   23.50    2.80
   9   3   8   18.20    5.20
   9   3   8   26.70    7.60
  -9   3  -8   22.90    3.20
   9   3   8   19.50    5.30
  11  -3   8   15.70    4.20
 -11  -3  -8    5.40    4.20
  11   3   8   10.00    4.30
  11   3   8   17.30    6.70
  11   3   8    6.50    4.30
  11   3   8   14.50    4.50
  13  -3   8   11.80    4.70
  13  -3   8   11.80    3.70
 -13  -3  -8    5.00    5.40
  13   3   8    3.20    3.40
  13   3   8    8.40    5.90
  13   3   8    9.70    5.00
  13   3   8   13.50    5.10
  15  -3   8    3.00    2.80
  15  -3   8    8.10    4.60
  15   3   8    3.10    3.20
  15   3   8    3.60    4.00
  15   3   8   -1.10    2.50
  15   3   8    1.40    3.60
  15   3   8    3.00    4.10
  14  -4  -8    2.30    2.80
  14  -4  -8    0.00    4.30
  14  -4  -8    0.30    3.00
  14  -4  -8    1.80    3.30
  14   4  -8   -2.70    2.70
  14   4  -8   -3.60    2.10
  14   4  -8   -0.70    3.10
  12  -4  -8    1.80    3.70
  12  -4  -8    9.50    4.90
  12  -4  -8    4.10    3.20
  12  -4  -8    6.90    4.10
  12   4  -8    6.20    4.20
  12   4  -8   16.20    5.70
  12   4  -8   13.60    8.10
  10  -4  -8    3.80    3.60
  10  -4  -8   -0.70    2.00
  10  -4  -8   -1.10    1.70
  10  -4  -8    6.10    4.10
  10   4  -8    2.60    3.20
  10   4  -8    9.00    4.50
  10   4  -8    3.10    4.20
   8  -4  -8    3.40    3.90
  -8  -4   8    8.50    2.00
  -8  -4   8    8.10    3.50
   8  -4  -8   15.70    5.00
   8  -4  -8    9.60    4.60
   8  -4  -8   21.10    5.90
  -8   4   8   18.30    3.80
   8   4  -8    5.30    4.00
   8   4  -8    7.70    5.70
   8   4  -8    7.70    4.20
  -6  -4   8    1.10    1.70
  -6  -4   8   -0.50    2.40
   6  -4  -8    2.50    3.30
   6  -4  -8    7.50    6.40
   6  -4  -8    2.70    3.30
   6  -4  -8    1.00    2.60
  -6   4   8   -0.90    1.50
   6   4  -8    0.30    2.60
   6   4  -8   -1.00    2.50
  -6   4   8    0.20    2.70
   6   4  -8    0.10    2.70
   4  -4  -8   92.49   12.00
   4  -4  -8   73.99   15.10
  -4  -4   8   87.49   12.20
  -4  -4   8   78.09    7.70
  -4  -4   8   77.59    7.80
   4  -4  -8   87.69   11.80
   4  -4  -8  121.29   14.20
  -4   4   8  102.29    9.00
   4   4  -8   88.19   12.00
   4   4  -8   52.19    9.30
  -4   4   8   63.99   15.00
  -4   4   8   62.39    9.90
  -4   4   8   86.79   11.30
   4   4  -8   84.19   13.70
   2  -4  -8   11.50    4.60
  -2  -4   8    4.60    2.90
   2  -4  -8    5.70    3.60
   2  -4  -8    9.50    5.50
  -2  -4   8   15.40    5.20
   2  -4  -8    3.70    3.20
  -2   4   8    3.10    3.60
   2   4  -8   14.10    5.50
  -2   4   8    7.70    5.70
   2   4  -8    4.00    3.20
  -2   4   8   11.40    4.10
   2   4  -8   13.50    4.60
  -2   4   8   11.70    4.60
   0  -4  -8   10.40    5.10
   0  -4   8   13.90    4.40
   0  -4  -8   20.80    5.70
   0  -4  -8   16.50    5.00
   0  -4  -8   11.20    5.20
   0  -4   8   16.00    5.10
   0   4   8   28.50    6.70
   0   4  -8   14.00    4.70
   0   4   8   26.10    6.10
   0   4   8   25.10    8.20
   0   4  -8   14.20    4.80
   0   4  -8   20.80    5.20
   0   4   8    7.10    3.50
  -2  -4  -8    4.20    3.10
   2  -4   8    6.00    4.00
  -2  -4  -8    1.90    2.50
   2  -4   8   -0.10    2.30
  -2  -4  -8   10.80    4.40
  -2  -4  -8    9.50    4.10
   2   4   8    4.30    3.60
   2   4   8   -0.50    2.10
   2   4   8    4.40    3.70
   2   4   8    1.00    3.10
  -2   4  -8    2.00    2.50
  -2   4  -8    7.40    3.90
  -4  -4  -8    7.90    3.90
   4  -4   8    7.70    3.90
  -4  -4  -8   10.70    4.40
  -4  -4  -8    9.70    3.60
   4  -4   8   11.50    4.80
  -4  -4  -8    8.60    3.70
   4   4   8   14.80    4.90
  -4   4  -8    8.70    3.50
   4   4   8   16.10    5.90
   4   4   8   14.80    5.10
  -4   4  -8    9.00    2.80
  -4   4  -8    4.20    3.70
   4   4   8    7.10    4.30
  -6  -4  -8   54.99   11.80
   6  -4   8   63.09   11.00
  -6  -4  -8   71.79    8.10
  -6  -4  -8   70.39    9.40
   6  -4   8   50.99    8.40
  -6   4  -8   58.89    7.30
   6   4   8   66.59   11.20
   6   4   8   72.69   11.20
   6   4   8   63.19   12.10
  -6   4  -8   63.99    9.40
   6   4   8   74.99   10.80
  -8  -4  -8   64.99   13.30
  -8  -4  -8   50.19    5.10
  -8  -4  -8   52.79    7.70
   8  -4   8   59.99    9.90
   8  -4   8   53.79    8.50
   8   4   8   47.00   10.30
   8   4   8   54.39    9.80
  -8   4  -8   53.39    5.20
  -8   4  -8   50.09    7.50
   8   4   8   54.49   10.00
   8   4   8   66.79    9.80
 -10  -4  -8   28.00    2.70
  10  -4   8   24.70    6.60
  10  -4   8   36.80    7.40
 -10  -4  -8   22.20    3.60
  10   4   8   22.10    6.90
 -10   4  -8   29.40    2.70
  10   4   8   22.90    6.70
  10   4   8   25.70    6.40
  12  -4   8   26.90    7.60
 -12  -4  -8   17.00    6.40
  12  -4   8   28.20    6.30
  12   4   8   20.50    6.40
  12   4   8   25.70    9.20
  12   4   8   13.50    6.30
  14  -4   8    4.70    4.60
  14  -4   8   18.50    5.20
  14  -4   8    0.90    4.50
  14   4   8   17.70    5.90
  14   4   8   17.70    7.60
  14   4   8   10.90    6.00
  13  -5  -8   -1.90    2.90
  13   5  -8    0.60    3.50
  13   5  -8   -3.70    2.30
  11  -5  -8    3.30    6.00
  11  -5  -8    2.30    3.20
  11  -5  -8    1.20    3.40
  11  -5  -8    1.60    3.50
  11   5  -8    7.70    5.30
  11   5  -8    4.40    4.70
  11   5  -8   -5.00    2.10
   9  -5  -8    7.70    4.50
   9  -5  -8   17.80    5.60
  -9  -5   8    7.80    3.90
   9  -5  -8    8.30    4.90
   9  -5  -8    7.10    7.30
  -9  -5   8   11.70    2.40
  -9   5   8    7.80    3.10
   9   5  -8    8.50    5.20
   9   5  -8    7.40    4.70
  -9   5   8   12.30    2.60
   9   5  -8   15.50    8.30
   7  -5  -8   16.10    5.60
   7  -5  -8    8.80    7.80
   7  -5  -8   21.00    5.40
  -7  -5   8   11.00    3.10
  -7  -5   8   -0.50    2.90
   7  -5  -8    8.10    5.40
  -7   5   8   19.70    4.20
  -7   5   8   12.00    4.70
   7   5  -8    9.10    5.10
   7   5  -8    7.90    6.00
   5  -5  -8   -2.60    1.40
  -5  -5   8    2.40    2.90
  -5  -5   8    1.10    1.70
   5  -5  -8    2.10    3.70
  -5  -5   8   -0.90    1.90
   5  -5  -8    2.40    3.40
  -5  -5   8    2.20    4.00
   5  -5  -8    0.20    2.50
   5   5  -8   -1.20    2.80
  -5   5   8    1.00    3.40
   5   5  -8    1.50    3.20
   5   5  -8    2.20    3.40
  -5   5   8    1.70    2.70
   3  -5  -8   86.49   12.70
   3  -5  -8   96.59   14.50
   3  -5  -8  129.49   22.30
  -3  -5   8   82.29   10.90
   3  -5  -8  134.49   15.60
  -3  -5   8   55.59   11.40
  -3   5   8  100.09   14.00
   3   5  -8  104.39   14.80
  -3   5   8  106.49   14.30
  -3   5   8  115.49   22.60
  -3   5   8  103.29   12.40
   3   5  -8   91.09   13.20
   3   5  -8  100.39   14.70
  -1  -5   8   86.89   11.40
   1  -5  -8   83.89   12.70
   1  -5  -8  117.69   19.30
  -1  -5   8   68.09   12.00
   1  -5  -8  113.29   16.60
   1  -5  -8   60.59   11.20
  -1   5   8   65.59   14.60
  -1   5   8   86.89   11.60
  -1   5   8   67.29   12.00
  -1   5   8   74.49   11.80
   1   5  -8   69.29   11.20
   1   5  -8   82.59   12.40
   1   5  -8   84.99   12.80
   1  -5   8   95.89   14.90
  -1  -5  -8  106.19   16.30
  -1  -5  -8  129.99   15.70
   1  -5   8  110.09   13.50
  -1  -5  -8  107.99   14.30
  -1  -5  -8   80.79   13.30
  -1   5  -8  113.59   12.00
   1   5   8  165.68   24.80
  -1   5  -8  120.59   14.40
  -1   5  -8   98.09   13.90
   1   5   8  107.39   13.70
   1   5   8   93.39   15.30
   1   5   8  104.59   15.40
  -3  -5  -8   41.10    8.50
   3  -5   8   36.60    7.60
   3  -5   8   54.99   10.30
  -3  -5  -8   25.10    6.90
  -3  -5  -8   32.00    7.60
  -3  -5  -8   27.10    6.40
   3   5   8   32.30    7.50
  -3   5  -8   36.30    7.30
  -3   5  -8   47.90    7.90
   3   5   8   35.90    8.70
  -3   5  -8   41.40    8.70
   3   5   8   29.20    8.60
   3   5   8   58.59   12.30
   5  -5   8   17.10    5.60
  -5  -5  -8   36.80    7.70
  -5  -5  -8   29.50    6.20
   5  -5   8   38.60    9.00
  -5  -5  -8   38.90    7.00
   5   5   8   27.00    7.70
   5   5   8   33.30    8.90
  -5   5  -8   27.20    7.00
   5   5   8   26.70    8.10
  -5   5  -8   43.50    5.50
  -5   5  -8   34.30    6.40
   5   5   8   17.40    5.90
   7  -5   8    2.10    4.00
   7  -5   8   -0.10    2.50
  -7  -5  -8    3.10    3.70
  -7  -5  -8    4.10    3.30
  -7  -5  -8    2.00    2.50
   7   5   8    4.00    4.60
  -7   5  -8   -0.20    1.90
   7   5   8    4.70    3.90
   7   5   8   -0.50    3.50
   7   5   8    4.60    4.50
  -7   5  -8    3.80    3.20
  -9  -5  -8   10.90    4.90
   9  -5   8   -1.40    2.80
  -9  -5  -8    4.00    4.80
  -9  -5  -8    0.90    1.90
  -9   5  -8    1.10    2.50
   9   5   8    4.60    4.80
   9   5   8   -2.40    2.70
   9   5   8    4.70    4.10
  -9   5  -8    3.60    2.10
 -11  -5  -8    7.00    1.40
  11  -5   8   19.90    6.10
  11  -5   8   -0.40    3.10
 -11  -5  -8    6.50    1.80
  11  -5   8    6.00    5.20
  11   5   8   12.00    6.10
  11   5   8    4.70    4.40
  11   5   8    7.60    5.90
  10  -6  -8   13.70    7.10
  10  -6  -8    3.00    3.50
  10  -6  -8    1.60    5.00
 -10   6   8    0.50    2.00
  10   6  -8    0.30    4.20
  10   6  -8    3.80    4.70
 -10   6   8    1.80    1.80
   8  -6  -8   54.79   10.90
  -8  -6   8   72.29   11.20
   8  -6  -8   78.59   13.80
  -8  -6   8   59.89    7.60
   8  -6  -8   59.39   11.10
   8  -6  -8   44.80   12.60
   8   6  -8   62.39   12.70
   8   6  -8   52.79   10.80
  -8   6   8   65.79   10.20
  -8   6   8   68.59    8.40
   8   6  -8   66.39   14.10
   6  -6  -8    4.10    4.10
  -6  -6   8    6.50    3.60
   6  -6  -8    4.50    4.50
  -6  -6   8    1.80    4.60
   6  -6  -8    6.10    6.30
   6  -6  -8    9.00    5.60
  -6   6   8    9.20    3.90
  -6   6   8    6.40    4.90
   6   6  -8   -2.60    3.10
   6   6  -8   -2.90    2.50
   6   6  -8   12.70    6.40
   4  -6  -8   12.00    7.10
   4  -6  -8   10.20    5.80
   4  -6  -8   28.60    7.70
  -4  -6   8   24.40    7.70
   4  -6  -8   19.20    6.60
  -4  -6   8   33.00    9.10
  -4   6   8   25.70    6.30
   4   6  -8   19.00    6.30
  -4   6   8   23.30    6.90
   4   6  -8   16.30    7.70
   4   6  -8   13.00    6.20
  -4   6   8    9.30    4.80
   2  -6  -8   32.10    9.60
   2  -6  -8   67.39   12.80
   2  -6  -8   38.20   11.70
  -2  -6   8   49.90   10.40
  -2  -6   8   51.59   12.60
   2   6  -8   54.89   10.70
   2   6  -8   57.79   12.10
  -2   6   8   71.09   11.00
   0  -6  -8    5.70    4.80
   0  -6   8   -0.90    3.70
   0  -6   8   -3.50    2.00
   0  -6  -8    2.10    4.70
   0  -6   8    2.40    3.90
   0  -6  -8   -0.40    3.90
   0   6  -8    0.10    3.10
   0   6   8    2.30    3.70
   0   6   8   -0.50    2.90
   0   6  -8    2.50    2.80
   0   6   8    3.50    4.30
   0   6  -8    0.40    3.50
  -2  -6  -8    3.10    4.50
  -2  -6  -8    7.90    5.30
   2  -6   8    2.40    3.90
  -2  -6  -8    3.40    3.80
   2  -6   8    3.40    4.60
  -2  -6  -8    3.60    4.40
  -2   6  -8   -2.20    2.70
   2   6   8   -0.20    3.00
   2   6   8    0.60    2.80
  -2   6  -8    5.70    4.20
   4  -6   8   73.29   20.80
  -4  -6  -8   78.69   12.00
   4  -6   8   75.59   12.00
   4  -6   8   46.20   11.30
  -4  -6  -8   49.50    9.20
  -4  -6  -8   56.09   11.90
   4   6   8   65.19   13.20
   4   6   8   70.59   14.50
   4   6   8   67.29   11.60
  -4   6  -8   75.69   10.20
  -4   6  -8   71.49   11.90
   6  -6   8   36.30   10.20
  -6  -6  -8   50.49    8.20
   6  -6   8   41.10   16.00
   6  -6   8   61.79   10.50
  -6  -6  -8   59.79    8.40
   6   6   8   37.60    9.50
   6   6   8   63.79   13.70
   6   6   8   48.30    9.70
  -6   6  -8   66.49   11.00
  -6   6  -8   61.59    9.40
   8  -6   8   14.30    7.20
  -8  -6  -8   36.60    7.50
   8  -6   8    6.90    7.20
  -8  -6  -8   29.20    5.60
  -8   6  -8   34.50    6.20
  -8   6  -8   28.40    6.70
   8   6   8   18.20    7.10
   8   6   8   27.20    9.10
  10  -6   8   -0.40    5.50
 -10  -6  -8   10.00    4.20
 -10  -6  -8    8.60    2.60
  10  -6   8    3.60    5.80
  10   6   8   15.20    8.00
  10   6   8   16.20    6.70
 -10   6  -8    6.20    3.40
  -7  -7   8    7.90    4.00
   7  -7  -8    5.00    8.90
   7  -7  -8   -4.30    3.90
  -7  -7   8    1.00    4.10
   7  -7  -8   -2.10    3.00
  -7   7   8    1.60    6.90
  -7   7   8    3.20    3.50
   7   7  -8   -1.30    3.60
   5  -7  -8   36.30   10.50
   5  -7  -8   38.70   14.10
  -5  -7   8   46.40    8.30
  -5  -7   8   31.10    7.70
  -5  -7   8   49.10    7.50
  -5  -7   8   36.80   10.20
   5  -7  -8   44.50   12.70
  -5   7   8   38.70   10.00
   5   7  -8   37.50   10.20
   5   7  -8   39.60   10.20
  -5   7   8   45.00    9.00
  -3  -7   8   12.20    7.20
   3  -7  -8    7.40    6.20
   3  -7  -8   14.50    7.50
  -3  -7   8    9.80    6.30
   3  -7  -8   13.30    9.00
   3   7  -8   16.40    7.00
  -3   7   8    9.70    5.20
  -3   7   8   13.70    5.70
   3   7  -8   12.20    6.90
  -3   7   8   13.70    7.30
   1  -7  -8   10.90    6.00
   1  -7  -8    2.50    4.90
   1  -7  -8    5.60    6.40
  -1  -7   8   12.80    6.70
  -1  -7   8   11.00    8.40
   1   7  -8    8.30    5.20
   1   7  -8   10.90    6.60
  -1   7   8   20.70    6.60
  -1   7   8    6.10    4.40
   1  -7   8    0.70    4.00
  -1  -7  -8    0.40    3.80
  -1  -7  -8   -0.40    3.90
   1  -7   8    5.70    6.00
  -1   7  -8    0.10    4.50
   1   7   8   -2.20    2.30
  -1   7  -8   -1.20    2.70
   1   7   8   -3.30    2.60
  -3  -7  -8    0.80    3.30
  -3  -7  -8    2.20    4.00
   3  -7   8   -2.50    2.10
   3  -7   8    2.70    5.20
   3   7   8   -0.40    3.10
  -3   7  -8   -0.30    2.40
  -3   7  -8    1.20    4.20
   3   7   8   -2.10    2.30
  -5  -7  -8    4.00    3.70
   5  -7   8   -1.50    3.60
  -5  -7  -8    2.60    3.10
  -5   7  -8    6.00    2.50
  -5   7  -8    9.00    5.80
   5   7   8   -0.10    4.30
  -5   7  -8   -0.70    3.10
  -7  -7  -8    0.30    3.50
  -7  -7  -8   -0.20    2.80
   7  -7   8   -3.30    3.00
   7   7   8    7.60    7.10
  -7   7  -8   -0.60    3.40
   7   7   8    1.00    4.10
  -7   7  -8   -1.20    2.60
  16   0  -9    0.30    3.20
  16   0  -9    0.60    0.90
  16   0  -9   -2.60    2.10
  16   0  -9    0.70    0.80
  14   0  -9   -0.60    2.50
  14   0  -9   -0.90    0.70
  14   0  -9    0.30    0.80
  14   0  -9   -3.30    1.20
  12   0  -9    0.20    3.40
  12   0  -9    0.10    0.90
  12   0  -9    5.90    3.80
  12   0  -9    0.70    1.10
  10   0  -9   -0.90    0.80
  10   0  -9   -2.20    1.50
  10   0  -9   -0.90    0.80
 -10   0   9   -0.40    2.90
  -8   0   9   -1.20    2.70
   8   0  -9   -0.90    0.70
   8   0  -9    1.40    2.50
   8   0  -9    0.90    1.00
   6   0  -9   -0.50    1.50
   6   0  -9   -0.10    0.90
  -6   0   9    0.10    2.40
   6   0  -9   -0.50    0.90
  -4   0   9    1.00    2.80
   4   0  -9    1.00    1.10
   4   0  -9    0.00    1.00
   4   0  -9    0.70    1.90
  -4   0   9    0.60    1.20
  -4   0   9    1.50    1.20
   2   0  -9   -0.10    0.90
   2   0  -9   -1.20    0.70
  -2   0   9    0.40    1.10
  -2   0   9   -0.60    1.00
  -2   0   9   -0.80    1.30
   2   0  -9   -0.90    1.20
   0   0   9   -0.70    1.30
   0   0   9   -0.60    0.80
   0   0  -9    0.40    1.90
   0   0  -9   -0.90    0.90
   0   0  -9   -1.20    0.60
   0   0   9    0.50    1.10
  -2   0  -9   -0.20    0.80
   2   0   9   -0.30    1.00
  -2   0  -9    1.10    1.50
  -2   0  -9    2.30    1.40
   2   0   9   -0.10    1.00
   2   0   9    1.30    1.90
  -4   0  -9   -0.60    1.40
   4   0   9    1.10    1.40
  -4   0  -9   -1.40    1.00
   4   0   9    0.60    1.20
   4   0   9   -0.40    1.50
  -4   0  -9   -0.50    1.00
  -6   0  -9   -0.30    1.10
  -6   0  -9    0.60    1.60
   6   0   9   -0.40    0.90
  -6   0  -9    0.60    1.20
   6   0   9   -1.30    1.10
   6   0   9   -1.30    0.80
   8   0   9    1.60    1.30
   8   0   9   -1.00    1.30
   8   0   9   -0.50    1.00
  -8   0  -9    1.10    1.90
  10   0   9    0.30    1.60
  10   0   9    1.10    1.40
 -10   0  -9   -0.70    1.80
  10   0   9    0.90    1.60
  12   0   9   -0.30    1.60
  12   0   9    0.60    1.90
  12   0   9   -2.00    1.00
 -12   0  -9   -0.40    1.80
  14   0   9   -0.70    2.00
  14   0   9    2.20    1.90
  14   0   9    0.60    1.40
  16   0   9   -0.70    2.30
  16   0   9   -2.50    1.60
  16   0   9    0.10    1.80
  17  -1  -9    6.20    5.30
  17  -1  -9   -0.20    1.20
  17  -1  -9   11.40    8.10
  17  -1  -9    1.30    1.70
  17   1  -9    0.30    1.60
  17   1  -9    6.10    5.30
  17   1  -9    3.60    4.00
  17   1  -9    1.60    1.60
  15  -1  -9   51.59    4.60
  15  -1  -9   57.49   16.40
  15  -1  -9   51.69   10.40
  15   1  -9   50.19    4.70
  15   1  -9   51.49    6.00
  15   1  -9   52.39   10.60
  15   1  -9   37.90   10.20
  13  -1  -9    1.50    1.30
  13  -1  -9   -1.10    2.20
  13  -1  -9    2.40    1.80
  13  -1  -9    0.70    4.20
  13   1  -9    1.00    1.60
  13   1  -9    1.30    3.20
  13   1  -9    2.40    4.30
  13   1  -9    1.40    1.20
  11  -1  -9   25.30    3.20
  11  -1  -9   26.40    4.00
  11  -1  -9   19.80    7.80
  11   1  -9   22.40    2.90
  11   1  -9   23.60    5.90
  11   1  -9   30.80    4.40
  11   1  -9   14.40    5.50
   9  -1  -9    3.30    2.00
   9  -1  -9    3.90    1.40
   9  -1  -9    1.80    3.40
  -9  -1   9    7.00    4.60
   9   1  -9    4.40    1.30
   9   1  -9    5.10    3.00
   9   1  -9    4.50    2.90
  -9   1   9    0.00    3.70
   9   1  -9    6.20    2.20
   7  -1  -9   63.29    6.30
   7  -1  -9   66.59    5.30
  -7  -1   9   77.29   11.60
   7  -1  -9   62.69   11.10
   7   1  -9   58.79    6.00
  -7   1   9   76.19   13.80
   7   1  -9   72.79    5.20
   7   1  -9   76.19    9.50
  -5  -1   9  282.37   21.30
   5  -1  -9  275.47   18.30
   5  -1  -9  299.77   23.70
  -5  -1   9  290.07   17.50
  -5  -1   9  269.67   18.50
   5  -1  -9  283.07   17.90
  -5   1   9  275.57   17.50
  -5   1   9  279.37   18.50
   5   1  -9  283.77   19.90
   5   1  -9  276.87   18.70
   5   1  -9  293.27   17.70
  -5   1   9  296.77   24.70
   3  -1  -9   18.70    3.00
  -3  -1   9   21.30    3.80
  -3  -1   9   18.30    2.60
   3  -1  -9   14.00    6.20
  -3  -1   9   14.70    3.80
   3  -1  -9   32.40    4.30
   3   1  -9   15.60    3.10
   3   1  -9   24.30    3.20
  -3   1   9   18.40    5.90
  -3   1   9   23.70    3.00
   3   1  -9   32.10    5.30
  -3   1   9   19.30    3.70
  -1  -1   9    4.80    2.20
  -1  -1   9    4.40    2.30
   1  -1  -9    2.90    2.00
  -1  -1   9    4.30    1.40
   1  -1  -9    5.70    1.90
   1  -1  -9    3.40    1.80
   1  -1  -9    4.90    3.00
   1   1  -9    6.40    2.10
  -1   1   9    9.40    2.50
   1   1  -9    2.80    1.50
  -1   1   9    3.70    3.30
  -1   1   9    1.50    1.40
   1  -1   9  172.78   11.20
  -1  -1  -9  166.28   13.20
   1  -1   9  163.08   13.60
  -1  -1  -9  184.98   12.30
   1  -1   9  178.08   12.30
  -1  -1  -9  170.58   13.80
  -1  -1  -9  162.98   11.30
   1   1   9  166.78   11.70
   1   1   9  152.28   11.70
   1   1   9  169.78   14.40
  -1   1  -9  165.18   11.50
   1   1   9  151.98   12.60
  -1   1  -9  170.48   11.80
  -3  -1  -9  202.98   13.30
  -3  -1  -9  220.08   16.70
  -3  -1  -9  213.38   16.30
   3  -1   9  207.88   14.20
  -3  -1  -9  190.08   14.40
   3  -1   9  217.38   13.70
   3   1   9  221.18   16.70
  -3   1  -9  203.38   14.30
   3   1   9  187.38   13.90
  -3   1  -9  218.68   14.00
   3   1   9  195.68   14.00
   3   1   9  189.98   16.70
  -3   1  -9  204.98   13.60
  -5  -1  -9  708.63   42.80
  -5  -1  -9  684.33   44.10
  -5  -1  -9  708.23   46.60
   5  -1   9  729.73   43.40
   5  -1   9  772.42   44.00
   5   1   9  720.93   46.50
   5   1   9  732.43   43.80
  -5   1  -9  727.43   43.80
  -5   1  -9  681.63   43.90
   5   1   9  745.43   46.20
  -5   1  -9  736.13   43.20
   5   1   9  707.03   43.90
  -7  -1  -9   91.09    8.00
  -7  -1  -9  104.59    7.50
  -7  -1  -9  104.59   10.90
   7  -1   9  107.69    8.10
   7  -1   9  100.09    8.30
   7   1   9   98.29   10.30
  -7   1  -9  106.99    8.10
   7   1   9  101.79    8.50
  -7   1  -9   98.79    7.50
   7   1   9  109.19    8.40
  -7   1  -9  106.39    8.30
   7   1   9   99.99   10.40
   9  -1   9    4.20    2.00
   9  -1   9    0.80    1.40
  -9  -1  -9   -1.40    1.70
   9   1   9   -1.00    1.60
   9   1   9   -0.70    1.50
   9   1   9    0.30    1.60
  -9   1  -9    0.10    1.40
   9   1   9    0.30    2.10
 -11  -1  -9  332.17   25.90
  11  -1   9  328.97   21.10
  11  -1   9  322.37   21.80
  11   1   9  316.07   25.10
  11   1   9  301.47   25.30
  11   1   9  339.77   22.00
  11   1   9  334.17   21.90
  13  -1   9   11.00    2.60
  13  -1   9   11.20    3.10
 -13  -1  -9    0.10    2.80
  13   1   9    3.00    3.20
  13   1   9    4.40    2.70
  13   1   9    7.80    2.60
  13   1   9    2.50    3.40
  15  -1   9   13.30    3.00
  15  -1   9   13.80    3.80
  15   1   9   10.00    2.90
  15   1   9    9.10    3.70
  15   1   9   11.30    5.20
  15   1   9    7.40    4.70
  16  -2  -9   21.00    6.40
  16  -2  -9   17.40    4.10
  16  -2  -9   16.20    4.20
  16  -2  -9   17.80   11.40
  16   2  -9   13.10    4.30
  16   2  -9   19.20    4.70
  16   2  -9   17.10    8.50
  14  -2  -9    5.00    2.80
  14  -2  -9    8.90    4.60
  14  -2  -9    0.20    4.40
  14  -2  -9   11.50    3.30
  14   2  -9   11.90    3.30
  14   2  -9    6.40    2.90
  14   2  -9   11.80    3.70
  14   2  -9   20.40    7.20
  12  -2  -9    5.90    2.50
  12  -2  -9    3.80    4.70
  12  -2  -9    2.50    2.50
  12   2  -9    3.60    2.20
  12   2  -9    0.60    1.90
  12   2  -9    7.70    3.00
  12   2  -9    0.10    2.90
  10  -2  -9    1.50    1.90
  10  -2  -9   -0.70    1.70
  10  -2  -9    6.00    4.70
  10   2  -9    2.20    2.40
  10   2  -9    6.90    5.00
  10   2  -9   -1.60    1.20
  10   2  -9   -0.20    1.40
   8  -2  -9   16.60    3.70
  -8  -2   9   23.10    5.30
   8  -2  -9   12.00    3.40
   8  -2  -9   18.60    7.50
   8   2  -9   20.20    5.60
  -8   2   9   13.70    8.10
   8   2  -9   20.70    3.70
   8   2  -9   20.80    4.50
   8   2  -9   17.30    3.50
   6  -2  -9  120.09   10.00
   6  -2  -9  110.29    9.90
  -6  -2   9  101.09    9.80
  -6  -2   9  107.29    8.90
  -6  -2   9  113.89    7.30
   6  -2  -9   83.69    8.40
   6  -2  -9  162.08   22.80
   6   2  -9  105.59    8.80
  -6   2   9  105.09    7.40
   6   2  -9  116.59    9.80
   6   2  -9   83.99   11.60
   6   2  -9  103.09    8.70
  -6   2   9  140.79   20.20
  -6   2   9  104.69    8.70
   4  -2  -9   25.20    4.90
   4  -2  -9   26.20    4.60
   4  -2  -9   30.90    8.60
   4  -2  -9   39.30    6.30
  -4  -2   9   26.50    5.20
  -4  -2   9   33.30    5.50
  -4  -2   9   33.70    3.60
  -4   2   9   23.00    3.40
  -4   2   9   33.00    8.90
   4   2  -9   24.00    4.10
   4   2  -9   27.50    5.10
   4   2  -9   24.70    5.60
  -4   2   9   21.40    4.50
  -2  -2   9  140.29   11.30
   2  -2  -9  134.39   13.90
  -2  -2   9  141.99    9.70
  -2  -2   9  132.29   11.40
   2  -2  -9  120.69   10.30
   2  -2  -9  113.29   11.20
   2  -2  -9  127.99   10.70
  -2   2   9  148.49   11.80
   2   2  -9  127.69   10.80
  -2   2   9  109.09   15.60
   2   2  -9  140.89   10.70
  -2   2   9  147.29   10.20
   0  -2   9   24.70    4.70
   0  -2   9   16.30    3.20
   0  -2  -9   21.70    3.90
   0  -2  -9   26.20    4.80
   0  -2  -9   19.20    4.70
   0  -2  -9   46.50    8.50
   0   2  -9   25.40    4.40
   0   2  -9   22.70    4.10
   0   2   9   14.80    3.80
   0   2   9   23.70    4.10
   0   2   9   27.00    5.30
   0   2   9   26.20    6.50
   2  -2   9  660.13   41.10
  -2  -2  -9  655.63   39.70
  -2  -2  -9  615.14   42.70
   2  -2   9  676.83   40.10
  -2  -2  -9  631.44   40.90
  -2   2  -9  645.24   40.80
   2   2   9  662.93   42.40
   2   2   9  627.94   43.50
  -2   2  -9  663.63   39.80
   2   2   9  626.04   40.40
   2   2   9  651.13   41.50
  -4  -2  -9  144.79   12.60
  -4  -2  -9  130.09   11.30
   4  -2   9  142.09   11.50
  -4  -2  -9  137.39    9.80
   4  -2   9  143.69   10.80
  -4  -2  -9  129.89   13.20
   4   2   9  135.79   11.10
  -4   2  -9  134.29    9.90
   4   2   9  121.49   10.70
   4   2   9  143.99   13.10
  -4   2  -9  135.39   11.30
   4   2   9  147.69   13.20
  -6  -2  -9   51.89    7.00
   6  -2   9   42.10    6.50
  -6  -2  -9   31.50    6.90
   6  -2   9   50.29    6.50
  -6  -2  -9   44.70    6.50
   6   2   9   62.99   10.80
   6   2   9   50.39    8.60
  -6   2  -9   53.39    7.70
   6   2   9   60.49    7.70
  -6   2  -9   49.40    4.50
   6   2   9   53.29    7.10
  -8  -2  -9    0.40    1.00
  -8  -2  -9    0.40    2.70
  -8  -2  -9   -0.10    1.40
   8  -2   9   -0.70    1.50
   8  -2   9   -0.90    1.40
   8   2   9    0.20    2.10
   8   2   9    1.90    2.00
   8   2   9    4.00    2.60
  -8   2  -9    0.30    1.40
  -8   2  -9    1.40    1.20
   8   2   9   -2.20    1.70
 -10  -2  -9    5.40    4.10
  10  -2   9   11.40    3.70
  10  -2   9    5.60    2.90
  10   2   9   15.80    4.90
  10   2   9    8.30    3.50
  10   2   9    1.40    2.90
  12  -2   9   22.90    4.00
  12  -2   9   10.40    3.60
 -12  -2  -9   22.50    6.90
  12   2   9    8.80    4.30
  12   2   9   12.10    3.90
  12   2   9   22.20    6.60
  12   2   9   10.10    4.00
 -14  -2  -9    2.30    4.30
  14  -2   9    2.20    2.10
  14  -2   9    0.60    2.40
  14   2   9    4.90    2.80
  14   2   9   -0.20    2.90
  14   2   9    0.10    2.80
  15  -3  -9   10.80    4.50
  15  -3  -9    9.20    3.80
  15  -3  -9    4.10    3.50
  15  -3  -9   12.70    9.50
  15  -3  -9    9.00    3.90
  15   3  -9    8.20    4.40
  15   3  -9    2.70    4.50
  15   3  -9    6.40    3.80
  13  -3  -9    1.50    2.80
  13  -3  -9    6.10    5.90
  13  -3  -9   -1.60    2.00
  13  -3  -9    1.10    2.20
  13   3  -9    1.60    2.80
  13   3  -9    0.50    3.70
  13   3  -9    1.10    3.30
  11  -3  -9   10.60    4.00
  11  -3  -9    0.60    2.50
  11  -3  -9   -3.30    2.10
  11  -3  -9    4.80    3.10
  11   3  -9    0.20    2.40
  11   3  -9    3.60    3.10
  11   3  -9    3.30    3.90
   9  -3  -9   23.00    5.80
   9  -3  -9   27.80    6.20
   9  -3  -9   26.00    5.50
   9  -3  -9   25.00    9.00
   9   3  -9   34.50    6.80
   9   3  -9   34.80    6.10
   9   3  -9   15.10    5.80
   7  -3  -9   30.00    6.10
   7  -3  -9   23.70    5.30
   7  -3  -9   29.20   10.70
  -7  -3   9   21.50    2.90
  -7  -3   9   20.30    4.40
   7  -3  -9   32.80    6.50
  -7   3   9   26.30    3.30
  -7   3   9   24.80    4.40
   7   3  -9   25.90    5.20
  -7   3   9   27.70    9.10
   7   3  -9   22.40    7.10
   7   3  -9   26.10    5.60
   5  -3  -9  129.69   12.00
   5  -3  -9  103.19   11.10
  -5  -3   9  133.49    9.20
  -5  -3   9  122.89   10.20
  -5  -3   9  110.79   11.20
   5  -3  -9  111.99   10.90
   5   3  -9  128.99   11.70
  -5   3   9  128.39    9.60
   5   3  -9  122.99   13.30
   5   3  -9  127.79   11.30
  -5   3   9  127.99   11.40
   3  -3  -9    1.40    2.70
  -3  -3   9    0.70    1.80
   3  -3  -9    1.90    2.30
   3  -3  -9    2.10    2.30
  -3  -3   9    3.80    3.00
   3  -3  -9   -0.10    2.00
  -3  -3   9    0.70    1.60
   3   3  -9    3.20    2.60
  -3   3   9    2.80    2.80
  -3   3   9    2.40    2.00
  -3   3   9   -0.90    3.20
   3   3  -9    8.10    3.70
  -3   3   9    1.00    2.10
   3   3  -9    2.30    2.30
  -1  -3   9    9.50    3.10
   1  -3  -9   16.60    4.60
  -1  -3   9    9.00    3.80
   1  -3  -9    8.00    3.50
   1  -3  -9   11.40    4.10
   1  -3  -9   17.40    5.60
  -1   3   9   19.90    7.10
   1   3  -9   14.40    4.00
  -1   3   9   15.70    3.80
  -1   3   9   14.50    4.30
  -1   3   9    9.30    4.00
   1   3  -9   13.40    4.40
   1   3  -9    8.30    3.50
   1  -3   9   88.39   11.60
  -1  -3  -9  121.09   12.30
  -1  -3  -9  127.19   12.60
   1  -3   9  104.19    9.60
  -1  -3  -9  102.89    9.60
  -1  -3  -9  100.29   10.30
  -1   3  -9  102.19   10.30
  -1   3  -9  118.19   10.10
   1   3   9  121.19   10.40
   1   3   9   92.69   11.90
   1   3   9  114.89   16.60
  -1   3  -9  106.59    9.90
   1   3   9  117.69   11.60
  -3  -3  -9   17.20    3.80
  -3  -3  -9   10.30    3.70
  -3  -3  -9    2.10    2.90
   3  -3   9    7.70    3.70
  -3  -3  -9    2.90    2.70
   3  -3   9    6.70    2.90
  -3   3  -9    7.90    2.60
  -3   3  -9   13.10    3.30
   3   3   9    9.20    3.70
   3   3   9    6.30    4.10
   3   3   9    7.40    3.60
  -3   3  -9    6.70    3.30
   3   3   9   11.00    3.70
   5  -3   9    1.70    2.60
  -5  -3  -9    2.30    3.20
  -5  -3  -9    5.00    2.50
  -5  -3  -9   -0.60    2.10
  -5  -3  -9    2.70    1.90
  -5   3  -9    2.70    2.60
  -5   3  -9    0.80    1.50
   5   3   9    2.30    2.60
   5   3   9    0.50    2.50
   5   3   9    3.20    2.90
   7  -3   9   43.80    6.90
   7  -3   9   47.80    8.40
  -7  -3  -9   52.39    4.80
  -7  -3  -9   54.49   10.90
  -7  -3  -9   39.20    6.60
  -7   3  -9   49.10    4.80
   7   3   9   46.20    9.10
  -7   3  -9   55.79    7.70
   7   3   9   49.00    8.80
   7   3   9   44.60    8.70
   7   3   9   51.99    8.10
   9  -3   9   24.40    5.10
  -9  -3  -9   10.00    4.40
  -9  -3  -9    9.70    2.90
  -9  -3  -9   10.70    1.90
   9  -3   9   15.00    4.60
   9   3   9    7.80    4.50
  -9   3  -9   13.50    2.90
   9   3   9   12.00    4.70
   9   3   9   11.40    4.20
  -9   3  -9   10.60    2.00
   9   3   9   10.20    6.40
 -11  -3  -9    4.20    4.20
  11  -3   9    1.30    2.40
  11  -3   9    1.00    2.70
  11   3   9    4.60    3.80
  11   3   9    4.60    4.20
  11   3   9    4.70    3.70
  11   3   9    4.20    3.30
  13  -3   9   -1.40    2.50
  13  -3   9    3.00    2.60
 -13  -3  -9    2.10    3.80
  13   3   9    5.50    4.80
  13   3   9    3.90    4.00
  13   3   9    0.20    3.20
  15  -3   9   -0.30    2.10
  15   3   9   -3.00    2.80
  15   3   9   -0.50    2.40
  14  -4  -9    7.10    4.80
  14  -4  -9   15.10    4.90
  14  -4  -9    0.70    4.00
  14  -4  -9   24.60    6.60
  14   4  -9   17.90    6.20
  14   4  -9    9.00    6.80
  14   4  -9   17.10    7.30
  12  -4  -9   13.30    4.70
  12  -4  -9    2.20    4.60
  12  -4  -9    8.30    4.50
  12  -4  -9   13.70    5.00
  12   4  -9    9.30    5.00
  12   4  -9    5.40    4.10
  12   4  -9    6.00    5.50
  10  -4  -9    6.90    4.40
  10  -4  -9    7.60    4.30
  10  -4  -9    8.10    7.00
  10   4  -9    2.90    3.40
  10   4  -9    2.50    3.70
   8  -4  -9   12.90    4.90
  -8  -4   9   14.50    4.30
   8  -4  -9   16.00    5.70
   8  -4  -9   16.50    5.10
   8  -4  -9   14.20    9.50
  -8  -4   9   17.40    2.70
  -8   4   9   17.40    3.40
   8   4  -9   20.60    7.60
  -8   4   9   19.10    4.10
   8   4  -9   23.90    6.10
   8   4  -9   12.50    4.60
  -6  -4   9    6.80    2.30
   6  -4  -9   -0.60    2.60
   6  -4  -9    5.20    3.30
  -6  -4   9    2.20    1.90
   6  -4  -9    2.70    4.70
  -6  -4   9    7.80    4.50
   6  -4  -9    6.40    4.10
  -6   4   9    4.40    2.40
  -6   4   9    2.80    3.10
   6   4  -9    5.30    4.30
  -6   4   9    0.40    4.60
   6   4  -9    4.60    3.30
   6   4  -9    2.90    3.50
  -4  -4   9    1.70    1.80
   4  -4  -9    1.10    3.00
   4  -4  -9   -1.10    1.40
   4  -4  -9    3.00    4.10
  -4  -4   9    0.20    2.70
   4  -4  -9   -0.10    2.30
   4   4  -9   -1.50    2.10
   4   4  -9   -1.20    2.00
  -4   4   9    2.20    5.60
   4   4  -9   -0.20    2.40
  -4   4   9    1.50    2.30
  -4   4   9    0.10    2.50
   2  -4  -9    3.40    3.90
   2  -4  -9   -2.10    1.90
   2  -4  -9   -3.00    1.60
   2  -4  -9    1.60    2.40
  -2  -4   9    1.00    3.00
  -2  -4   9    0.60    1.90
   2   4  -9    1.70    2.50
  -2   4   9    1.00    3.10
  -2   4   9    0.60    2.50
  -2   4   9   -1.30    1.40
   2   4  -9    3.30    3.30
   2   4  -9   -1.10    2.20
   0  -4   9   -0.10    2.10
   0  -4  -9    7.10    4.60
   0  -4  -9   -1.80    2.40
   0  -4   9   -2.40    2.20
   0  -4  -9    3.20    3.40
   0  -4  -9    3.90    2.70
   0   4   9    6.60    4.10
   0   4   9    3.50    3.00
   0   4   9   -1.30    3.00
   0   4  -9    3.40    3.00
   0   4   9    0.90    2.40
   0   4  -9    0.70    2.40
   0   4  -9    3.50    2.90
   2  -4   9    1.40    2.80
  -2  -4  -9   -0.50    2.50
   2  -4   9    0.90    2.20
  -2  -4  -9   -1.40    1.80
  -2  -4  -9    2.40    2.50
  -2  -4  -9    4.50    3.50
   2   4   9    1.20    2.80
   2   4   9   -1.40    2.50
  -2   4  -9    1.40    2.90
  -2   4  -9    2.00    3.40
   2   4   9    0.40    3.50
   2   4   9   -3.20    1.80
  -2   4  -9    1.20    2.40
  -4  -4  -9   12.20    3.80
  -4  -4  -9   15.30    5.30
  -4  -4  -9   13.70    5.30
   4  -4   9   21.70    5.10
  -4  -4  -9   21.40    5.70
   4  -4   9   13.70    5.20
  -4   4  -9   18.80    4.60
  -4   4  -9   24.80    5.70
   4   4   9   16.50    6.10
   4   4   9   19.90    5.60
  -4   4  -9   24.50    4.30
   4   4   9   24.40    6.30
   4   4   9   21.30    7.00
  -6  -4  -9  168.08   17.30
   6  -4   9  149.49   14.90
   6  -4   9  144.99   13.20
  -6  -4  -9  134.69   13.10
  -6  -4  -9  127.89   12.40
  -6  -4  -9  146.19   11.60
   6   4   9  174.98   22.00
   6   4   9  163.08   18.80
  -6   4  -9  141.79   13.30
   6   4   9  151.98   14.10
   6   4   9  139.59   14.80
  -8  -4  -9   19.30    4.90
  -8  -4  -9   15.50    3.00
   8  -4   9   11.00    5.10
   8  -4   9   16.80    5.00
  -8  -4  -9   27.20   10.00
   8   4   9   11.60    5.00
   8   4   9   18.40    5.80
  -8   4  -9    8.50    3.60
   8   4   9    4.10    3.80
   8   4   9   12.70    5.40
  -8   4  -9   12.20    2.80
 -10  -4  -9  115.19   18.70
  10  -4   9  120.39   11.60
 -10  -4  -9  115.09    8.80
  10  -4   9  101.49   15.90
 -10  -4  -9  101.79    7.50
  10   4   9  126.49   16.50
 -10   4  -9  104.49    7.90
  10   4   9   86.99   15.30
  10   4   9  113.39   13.90
 -10   4  -9  119.09    7.60
  10   4   9  111.49   11.90
 -12  -4  -9   -0.30    4.50
  12  -4   9    0.60    3.30
  12  -4   9    8.90    4.20
  12   4   9    1.60    3.60
  12   4   9    5.90    4.10
  12   4   9    1.40    2.90
  12   4   9    1.60    4.50
  13  -5  -9   -0.50    3.60
  13  -5  -9    1.40    3.40
  13  -5  -9    3.90    4.60
  13  -5  -9    4.70    9.20
  13   5  -9   -0.30    3.80
  13   5  -9    3.40    7.30
  13   5  -9    1.20    4.40
  11  -5  -9    4.60    5.00
  11  -5  -9   -0.20    2.60
  11  -5  -9   14.30    5.60
  11  -5  -9    1.30    3.60
  11   5  -9    7.70    4.90
  11   5  -9    0.70    3.30
  11   5  -9    2.50    4.80
   9  -5  -9   13.00    5.90
   9  -5  -9   20.50    9.20
  -9  -5   9   21.50    5.20
   9  -5  -9   12.70    5.90
   9  -5  -9   29.60    7.50
  -9  -5   9   12.60    2.50
   9   5  -9    7.60    5.00
  -9   5   9   15.60    3.10
   9   5  -9   13.70    5.90
   9   5  -9   15.90    6.30
  -9   5   9   14.40    3.80
   7  -5  -9  160.58   15.10
   7  -5  -9  128.89   24.00
   7  -5  -9  138.89   16.80
  -7  -5   9  127.69   13.00
  -7  -5   9  118.49   10.40
   7   5  -9  133.49   16.70
  -7   5   9  135.39   12.90
   7   5  -9  141.29   20.80
  -7   5   9  129.49   10.90
   7   5  -9  122.09   16.60
  -5  -5   9   75.79   11.60
  -5  -5   9   55.29    6.20
  -5  -5   9   54.59    7.80
   5  -5  -9   77.29   12.50
   5  -5  -9   71.89   12.10
   5  -5  -9   44.90   11.90
  -5  -5   9   67.69   11.40
   5  -5  -9   51.39    9.50
   5   5  -9   41.40    8.80
  -5   5   9   74.89    9.50
   5   5  -9   38.90    9.80
   5   5  -9   65.29   11.60
  -5   5   9   52.09    9.60
   3  -5  -9  107.19   18.90
   3  -5  -9  126.09   16.20
  -3  -5   9  131.19   17.00
   3  -5  -9   95.99   13.70
   3  -5  -9  118.19   16.10
  -3  -5   9  115.19   11.30
  -3   5   9  123.19   11.90
   3   5  -9  144.09   13.80
  -3   5   9  171.98   28.30
   3   5  -9  122.49   15.60
  -3   5   9   97.19   14.20
  -3   5   9  114.49   12.50
   3   5  -9   91.09   14.40
   1  -5  -9   53.19   12.70
   1  -5  -9   44.70   10.00
   1  -5  -9   43.30    9.10
  -1  -5   9   36.30    9.30
   1  -5  -9   34.30    8.10
  -1  -5   9   44.80    7.80
  -1   5   9   61.99    9.70
   1   5  -9   34.20    8.10
  -1   5   9   63.99   15.50
  -1   5   9   32.40    8.00
   1   5  -9   37.80    7.70
  -1   5   9   51.89   10.70
   1   5  -9   38.30    8.90
  -1  -5  -9  117.49   17.20
   1  -5   9  110.79   16.30
  -1  -5  -9  152.38   20.00
  -1  -5  -9  107.09   14.90
  -1  -5  -9  147.69   17.00
   1   5   9   70.39   12.00
  -1   5  -9  121.69   14.30
   1   5   9   93.19   12.80
   1   5   9  111.39   16.40
  -1   5  -9  123.19   12.50
   1   5   9  131.49   21.70
  -1   5  -9  107.19   14.70
  -3  -5  -9  133.79   12.60
  -3  -5  -9  143.19   13.90
   3  -5   9  135.89   13.20
  -3  -5  -9  129.09   13.60
  -3  -5  -9  138.49   20.90
  -3   5  -9  128.89   16.00
  -3   5  -9  136.99   12.90
  -3   5  -9  118.49   11.80
   3   5   9  160.48   22.50
   3   5   9  103.39   15.40
   5  -5   9  241.28   22.50
  -5  -5  -9  253.27   19.90
  -5  -5  -9  255.07   19.40
   5  -5   9  272.97   21.10
  -5  -5  -9  244.28   20.80
   5   5   9  237.18   22.40
  -5   5  -9  256.77   17.40
  -5   5  -9  233.28   20.80
   5   5   9  314.37   25.10
  -5   5  -9  243.38   19.10
   5   5   9  242.58   21.10
   5   5   9  266.87   24.70
   7  -5   9    3.00    3.00
  -7  -5  -9    0.70    3.00
  -7  -5  -9    1.90    2.30
   7  -5   9   -0.40    3.70
  -7  -5  -9    4.40    4.10
  -7   5  -9   -0.90    2.40
  -7   5  -9    2.80    2.50
   7   5   9    8.10    5.10
   7   5   9   -2.50    2.80
   7   5   9    1.30    3.10
   7   5   9    3.00    4.10
   9  -5   9   -0.20    2.70
  -9  -5  -9   11.80    9.30
   9  -5   9    0.40    3.20
  -9  -5  -9    0.70    1.70
  -9  -5  -9    1.40    2.70
   9   5   9   -3.20    2.70
  -9   5  -9    2.30    2.00
  -9   5  -9    5.40    3.10
   9   5   9   -1.70    2.40
   9   5   9   -1.40    2.40
   9   5   9   -3.20    1.70
 -11  -5  -9   10.90    1.80
 -11  -5  -9   16.00    2.60
  11  -5   9   13.60    5.20
  11  -5   9   21.10    7.30
  11   5   9    6.40    6.60
  11   5   9   18.70    8.70
  11   5   9    9.90    5.30
  10  -6  -9    5.30    4.30
  10  -6  -9   -2.40    2.70
  10  -6  -9    5.60    5.40
  10   6  -9    3.20    5.60
  10   6  -9    1.90    4.30
 -10   6   9   -0.10    2.10
 -10   6   9   -0.20    1.40
   8  -6  -9   -2.30    2.70
   8  -6  -9   -3.00    2.80
  -8  -6   9    2.70    3.90
  -8  -6   9    0.80    2.10
   8  -6  -9    2.50    3.50
   8  -6  -9    0.50    3.70
   8   6  -9   -1.80    3.20
   8   6  -9   -4.20    2.40
  -8   6   9    0.90    2.30
  -8   6   9    0.60    3.00
   8   6  -9    0.10    3.20
   6  -6  -9    4.00    5.00
  -6  -6   9    2.30    2.30
   6  -6  -9    2.30    3.30
   6  -6  -9    8.90    6.50
   6  -6  -9    0.70    4.00
   6   6  -9   -4.20    2.60
  -6   6   9   -1.40    2.50
  -6   6   9    5.80    4.60
   6   6  -9    0.10    3.60
   6   6  -9   -3.00    2.90
   4  -6  -9   -2.60    2.10
  -4  -6   9   -2.30    2.80
   4  -6  -9   -2.20    3.40
   4  -6  -9   -0.40    3.90
   4  -6  -9   -0.70    3.00
  -4  -6   9    1.90    3.50
   4   6  -9    1.20    3.50
   4   6  -9    1.40    3.80
  -4   6   9    0.90    2.90
   4   6  -9   -1.20    3.10
  -4   6   9   -2.20    2.20
  -2  -6   9    8.50    7.20
   2  -6  -9    8.00    4.90
   2  -6  -9    8.40    5.60
   2  -6  -9    8.00    6.90
  -2  -6   9   11.70    7.20
  -2  -6   9   22.70    7.20
  -2   6   9   10.70    5.00
   2   6  -9   14.40    5.90
  -2   6   9   25.90    6.70
   2   6  -9   15.30    6.40
   0  -6   9    6.50    4.20
   0  -6   9    5.40    5.10
   0  -6  -9    3.00    3.60
   0  -6  -9    3.80    4.50
   0  -6  -9    0.80    3.70
   0  -6   9   -1.20    2.50
   0  -6  -9    2.10    3.90
   0   6  -9    8.40    6.30
   0   6  -9    1.60    3.60
   0   6  -9   -0.20    2.20
   0   6   9   -3.10    4.60
   0   6   9    3.60    3.80
   0   6   9    7.90    4.20
  -2  -6  -9   -1.80    2.10
   2  -6   9    1.10    3.60
  -2  -6  -9   -1.40    2.80
  -2   6  -9    3.90    3.70
   2   6   9   -0.60    2.70
   2   6   9   -0.10    3.30
  -2   6  -9   -0.90    2.80
  -2   6  -9   -0.20    3.60
   2   6   9   -1.70    3.10
  -4  -6  -9    2.00    3.20
   4  -6   9    0.40    2.60
  -4  -6  -9    2.30    3.30
  -4  -6  -9    0.30    3.00
  -4  -6  -9    0.80    3.60
   4  -6   9    4.90    4.50
   4   6   9    8.60    5.60
  -4   6  -9    0.80    3.40
   4   6   9   -2.20    2.80
  -4   6  -9    9.20    3.70
   4   6   9    8.20    6.30
   4   6   9    0.20    3.20
   6  -6   9    5.80    6.20
   6  -6   9    2.00    4.80
   6  -6   9    5.80    6.60
  -6  -6  -9    8.00    3.40
  -6  -6  -9   18.30    4.90
  -6   6  -9    1.40    3.90
   6   6   9    4.30    4.20
   6   6   9    8.80    6.80
   8  -6   9   -1.20    3.30
  -8  -6  -9    1.10    3.30
   8  -6   9   -2.10    1.90
   8   6   9   -0.90    3.80
  -8   6  -9    3.10    3.80
  -8   6  -9    0.60    2.30
   8   6   9    1.70    3.60
  10  -6   9   -5.10    2.90
 -10  -6  -9   -0.10    2.50
 -10  -6  -9    1.30    2.00
  10  -6   9    0.30    3.50
 -10   6  -9    4.00    3.30
  10   6   9    0.90    5.00
   7  -7  -9   -4.30    2.60
  -7  -7   9    4.70    3.50
  -7  -7   9   -0.40    3.70
   7  -7  -9   -0.70    3.80
   7   7  -9    3.00    5.10
  -7   7   9   -1.80    2.40
  -7   7   9    4.60    4.90
   7   7  -9    9.80    7.40
  -5  -7   9    6.30    3.90
  -5  -7   9   12.80    5.90
  -5  -7   9    8.90    4.00
   5  -7  -9    1.10    3.70
   5  -7  -9   15.40    6.80
  -5  -7   9   17.30    7.70
   5  -7  -9   -0.10    4.90
   5   7  -9   16.40    8.10
   5   7  -9   12.90    7.70
  -5   7   9    5.30    5.60
  -5   7   9    6.00    4.30
  -3  -7   9    1.00    4.00
  -3  -7   9   -2.80    3.80
   3  -7  -9   -1.10    2.90
   3  -7  -9   -2.00    3.80
   3  -7  -9    0.40    4.30
  -3   7   9   -0.70    3.50
  -3   7   9   -0.40    2.70
   3   7  -9   -1.10    3.20
   3   7  -9   -5.20    2.30
  -1  -7   9   -0.90    4.30
   1  -7  -9    2.50    4.20
   1  -7  -9    4.40    4.80
   1  -7  -9    1.40    4.70
  -1  -7   9    1.40    4.60
  -1   7   9    4.20    4.50
   1   7  -9   -1.50    3.20
  -1   7   9    8.90    5.80
   1   7  -9    3.40    4.40
   1  -7   9    0.50    6.20
  -1  -7  -9   11.70    6.70
   1  -7   9    5.90    6.10
   1   7   9    3.20    4.00
  -1   7  -9    2.30    4.50
   1   7   9    0.10    3.40
  -1   7  -9   -0.30    2.80
  -3  -7  -9    1.80    4.00
  -3  -7  -9    4.60    4.30
   3  -7   9   -1.50    4.70
   3  -7   9   -0.10    4.90
   3   7   9    3.80    4.90
   3   7   9   -0.20    3.80
  -3   7  -9   -2.60    3.20
  -3   7  -9    3.30    3.30
   5  -7   9   15.20    8.10
  -5  -7  -9   28.40    7.00
  -5  -7  -9   15.10    5.40
   5  -7   9   10.70    9.50
   5   7   9   17.70    9.10
  -5   7  -9   25.10    7.40
  -5   7  -9   29.70    5.50
   5   7   9   38.30    9.20
  16   0 -10   11.70    1.80
  16   0 -10    4.50    4.30
  16   0 -10   19.10    7.90
  16   0 -10   11.90    2.00
  14   0 -10    2.80    1.20
  14   0 -10    4.80    5.30
  14   0 -10   -0.50    2.30
  14   0 -10    0.20    1.00
  12   0 -10   14.80    2.40
  12   0 -10   12.60    2.20
  12   0 -10    6.60    4.20
  12   0 -10   21.70    7.40
 -10   0  10    4.00    4.90
  10   0 -10    2.20    1.40
  10   0 -10    1.50    1.20
  10   0 -10    5.90    4.60
   8   0 -10   45.80    4.20
   8   0 -10   45.00    4.00
  -8   0  10   36.80    9.00
   8   0 -10   59.59   11.20
   6   0 -10  125.19    8.30
   6   0 -10  106.89    8.30
  -6   0  10  130.99   16.90
  -6   0  10  112.89    8.10
   6   0 -10  131.59   12.50
  -4   0  10  247.68   16.40
  -4   0  10  251.17   16.60
   4   0 -10  260.27   16.10
  -4   0  10  250.17   20.70
   4   0 -10  264.87   19.80
   4   0 -10  252.27   16.30
   2   0 -10 1874.41  130.19
  -2   0  10 1975.00  130.39
  -2   0  10 2709.83  245.28
   2   0 -10 1687.83  134.19
  -2   0  10 1992.80  137.29
   2   0 -10 2397.56  236.58
   0   0  10   26.30    3.60
   0   0 -10   18.80    4.40
   0   0  10   22.10    3.10
   0   0 -10   22.10    3.20
   0   0  10   30.20    6.20
   0   0 -10   25.50    3.10
  -2   0 -10   67.69    6.00
   2   0  10   78.89   10.20
   2   0  10   66.09    5.90
  -2   0 -10   74.19    5.80
  -2   0 -10   63.59    6.70
   2   0  10   80.79    5.90
   4   0  10   29.60    6.70
  -4   0 -10   31.40    4.40
  -4   0 -10   31.50    5.50
   4   0  10   30.60    5.00
   4   0  10   37.80    4.20
   4   0  10   31.20    4.20
  -4   0 -10   33.20    4.20
   6   0  10  743.13   47.10
   6   0  10  703.73   43.90
  -6   0 -10  734.43   45.00
  -6   0 -10  683.03   42.60
  -6   0 -10  679.83   42.90
   6   0  10  720.33   42.90
   6   0  10  697.23   42.30
   8   0  10    7.60    2.20
  -8   0 -10   10.50    2.00
  -8   0 -10    7.00    2.30
  -8   0 -10    4.70    2.80
   8   0  10    9.70    2.60
  10   0  10  246.38   18.30
  10   0  10  234.38   16.60
  10   0  10  246.88   16.30
 -10   0 -10  251.97   19.10
  12   0  10    1.80    1.80
  12   0  10    4.00    2.80
 -12   0 -10    3.60    3.00
  14   0  10   20.20    4.00
  14   0  10   20.60    3.90
  14   0  10   25.30    5.70
  16   0  10   24.60    4.70
  16   0  10   29.50    9.00
  16   0  10   27.80    5.00
  16   0  10   21.40    5.40
  17  -1 -10   28.60    8.90
  17  -1 -10   42.50   12.70
  17  -1 -10   28.50    4.10
  17  -1 -10   23.20    3.30
  17   1 -10    8.60    5.50
  17   1 -10   20.80    4.30
  17   1 -10   30.20    9.90
  17   1 -10   26.70    4.00
  15  -1 -10   47.60    4.40
  15  -1 -10   39.00    4.80
  15  -1 -10   40.50    9.90
  15   1 -10   45.30    5.50
  15   1 -10   48.40   11.40
  15   1 -10   37.10    8.70
  13  -1 -10   -0.30    1.10
  13  -1 -10    0.90    1.50
  13  -1 -10   -3.30    1.80
  13   1 -10    0.20    1.20
  13   1 -10    2.70    4.00
  13   1 -10    0.10    2.30
  13   1 -10    0.10    1.50
  11  -1 -10    8.40    6.00
  11  -1 -10    5.80    1.80
  11   1 -10   13.80    5.00
  11   1 -10    5.00    1.50
  11   1 -10    6.60    2.50
  11   1 -10    6.90    4.50
   9  -1 -10   35.90    3.60
  -9  -1  10   28.10    7.60
   9  -1 -10   35.50    9.30
   9   1 -10   35.30    4.80
   9   1 -10   30.20    7.50
   9   1 -10   34.90    3.30
  -9   1  10   25.10    8.30
  -7  -1  10   20.50    6.20
   7  -1 -10   25.80    3.40
   7  -1 -10   26.60    7.70
   7  -1 -10   23.30    3.70
  -7   1  10   27.70    8.10
   7   1 -10   28.80    3.40
   7   1 -10   25.90    4.20
   7   1 -10   28.50    5.60
   5  -1 -10  599.34   42.70
  -5  -1  10  594.64   37.40
  -5  -1  10  641.94   36.30
   5  -1 -10  609.14   36.70
  -5  -1  10  598.14   40.50
   5  -1 -10  599.84   37.10
  -5   1  10  601.94   37.50
  -5   1  10  596.34   44.00
  -5   1  10  591.44   36.30
   5   1 -10  588.94   37.30
   5   1 -10  619.74   36.30
   5   1 -10  624.44   39.00
  -3  -1  10  413.96   24.10
   3  -1 -10  415.36   25.20
  -3  -1  10  388.56   27.30
  -3  -1  10  393.26   25.60
   3  -1 -10  386.16   24.70
   3  -1 -10  346.47   28.50
  -3   1  10  362.66   29.80
   3   1 -10  407.66   24.90
   3   1 -10  395.66   25.10
  -3   1  10  389.16   25.80
   3   1 -10  420.86   26.70
  -3   1  10  387.06   24.30
   1  -1 -10  934.11   62.99
  -1  -1  10  934.71   58.89
  -1  -1  10  848.72   58.19
   1  -1 -10  971.10   56.89
   1  -1 -10  954.10   58.19
  -1   1  10  958.90   57.19
   1   1 -10 1007.90   56.79
  -1   1  10  972.20   61.39
  -1  -1 -10  430.86   25.10
  -1  -1 -10  408.76   27.30
   1  -1  10  411.36   28.00
   1  -1  10  400.16   24.80
   1  -1  10  399.66   25.90
  -1  -1 -10  395.76   25.80
  -1  -1 -10  395.66   29.90
  -1   1 -10  415.06   25.60
  -1   1 -10  407.16   25.20
   1   1  10  410.46   29.30
   1   1  10  363.06   25.40
   1   1  10  403.76   25.30
   1   1  10  389.06   28.60
   3  -1  10   80.09    6.00
   3  -1  10   66.79    6.50
  -3  -1 -10   74.09    7.00
  -3  -1 -10   78.19    8.50
  -3  -1 -10   83.29    5.90
  -3  -1 -10   56.09    7.90
  -3   1 -10   60.39    6.00
   3   1  10   82.99    6.70
   3   1  10   48.00    7.50
   3   1  10   68.09    9.20
  -3   1 -10   77.09    6.10
   3   1  10   71.79    6.40
  -3   1 -10   67.29    6.50
   5  -1  10    3.40    1.80
  -5  -1 -10    0.70    1.70
  -5  -1 -10    3.40    2.70
  -5  -1 -10    3.90    1.50
   5  -1  10    2.60    1.50
   5   1  10   -1.00    1.40
  -5   1 -10    0.80    1.40
   5   1  10    5.10    2.00
   5   1  10    1.30    1.60
   5   1  10    2.80    2.70
  -5   1 -10    4.40    2.00
  -5   1 -10    5.40    1.70
  -7  -1 -10  120.99   10.00
  -7  -1 -10  116.49   12.30
   7  -1  10  127.89   10.10
   7  -1  10  134.69    9.70
  -7  -1 -10  130.09    9.20
   7   1  10  139.89   10.30
  -7   1 -10  127.79    9.90
  -7   1 -10  117.59    9.90
   7   1  10  139.39   12.80
   7   1  10  135.79   10.30
  -7   1 -10  135.69    9.50
   7   1  10  127.19   12.10
   9  -1  10   23.80    3.90
   9  -1  10   29.50    4.90
  -9  -1 -10   31.90    7.00
  -9   1 -10   33.40    4.70
   9   1  10   29.90    6.70
   9   1  10   33.70    4.80
   9   1  10   25.60    6.50
  11  -1  10    2.30    1.70
  11  -1  10    0.20    1.60
  11   1  10   -2.20    1.50
  11   1  10    0.80    2.50
  11   1  10    3.30    2.20
  13  -1  10   14.80    3.00
 -13  -1 -10   19.40    5.70
  13  -1  10   11.70    3.50
  13   1  10   14.70    3.40
  13   1  10   12.60    5.70
  13   1  10    9.20    3.60
  13   1  10    7.00    4.10
  15  -1  10   12.90    3.90
  15  -1  10   10.00    2.80
  15   1  10    4.10    4.50
  15   1  10   17.10    5.60
  15   1  10   12.70    3.50
  15   1  10    5.80    3.20
  16  -2 -10   27.80    5.30
  16  -2 -10   20.80   11.60
  16  -2 -10   27.50    7.70
  16  -2 -10   33.30    5.70
  16   2 -10   37.70    6.30
  16   2 -10   36.90   10.60
  16   2 -10   41.80    6.50
  14  -2 -10   40.80    6.70
  14  -2 -10   53.39   14.70
  14  -2 -10   51.69    7.00
  14   2 -10   50.99   10.80
  14   2 -10   67.99    8.40
  14   2 -10   58.09    7.30
  14   2 -10   53.19    7.50
  12  -2 -10   23.80    8.90
  12  -2 -10   26.30    4.40
  12  -2 -10   26.80    5.20
  12   2 -10   18.10    4.40
  12   2 -10   19.00    4.30
  12   2 -10   19.60    4.10
  10  -2 -10   19.90    4.50
  10  -2 -10   18.10    3.80
  10  -2 -10   22.70    8.70
 -10   2  10   25.10    9.80
  10   2 -10   19.70    4.30
  10   2 -10   19.90    3.70
  10   2 -10   22.30    7.50
  10   2 -10   11.70    3.30
  -8  -2  10  238.98   18.90
   8  -2 -10  236.58   17.60
   8  -2 -10  235.08   16.60
   8  -2 -10  271.37   25.40
   8   2 -10  243.98   16.60
   8   2 -10  229.28   17.40
   8   2 -10  231.68   16.70
   8   2 -10  242.58   21.00
  -8   2  10  239.58   25.90
   6  -2 -10 1648.94   97.19
  -6  -2  10 1599.44   95.79
   6  -2 -10 1530.05  103.59
   6  -2 -10 1633.84   95.69
  -6  -2  10 1588.34   97.49
   6  -2 -10 1719.73   97.09
   6   2 -10 1548.45   99.09
  -6   2  10 1627.94   95.69
   6   2 -10 1670.53   96.69
  -6   2  10 1549.45  105.09
   6   2 -10 1584.44   95.39
  -6   2  10 1635.14   93.99
  -4  -2  10   52.19    4.30
  -4  -2  10   44.60    7.60
   4  -2 -10   30.80    7.50
  -4  -2  10   45.30    6.90
   4  -2 -10   51.29    6.60
   4  -2 -10   41.30    6.20
   4   2 -10   42.40    6.20
  -4   2  10   53.49    7.20
  -4   2  10   40.40    9.80
   4   2 -10   47.60    6.10
   2  -2 -10  126.69   10.20
   2  -2 -10  121.59   10.30
  -2  -2  10  125.19   11.00
   2  -2 -10  124.39   13.50
  -2  -2  10  129.69    9.10
  -2  -2  10  135.59   11.30
   2  -2 -10  109.59   11.00
  -2   2  10  139.89    9.80
  -2   2  10  118.29   16.70
  -2   2  10  116.69   10.90
   2   2 -10  114.39   10.00
   2   2 -10  126.39   10.50
   0  -2 -10  194.68   15.50
   0  -2 -10  245.48   18.60
   0  -2  10  203.48   14.40
   0  -2  10  201.18   15.90
   0  -2 -10  203.08   17.00
   0  -2 -10  210.88   15.10
   0   2  10  208.18   16.40
   0   2  10  227.98   19.50
   0   2  10  233.08   16.70
   0   2 -10  207.28   15.20
   0   2  10  213.78   15.00
   0   2 -10  217.48   15.60
   2  -2  10    2.90    1.80
  -2  -2 -10    7.70    3.50
  -2  -2 -10    5.10    2.60
  -2  -2 -10    4.30    2.80
   2  -2  10    1.30    1.90
  -2  -2 -10    1.10    1.60
  -2   2 -10    1.10    1.90
  -2   2 -10    0.80    1.40
   2   2  10    3.10    2.40
   2   2  10    4.80    2.80
   2   2  10    1.40    1.80
   2   2  10    4.20    3.70
  -4  -2 -10   23.90    5.80
   4  -2  10   15.10    4.00
  -4  -2 -10   23.10    3.50
  -4  -2 -10   23.40    5.10
  -4  -2 -10   39.50    6.10
   4  -2  10   25.80    4.30
  -4   2 -10   25.50    3.40
   4   2  10   30.80    5.10
   4   2  10   39.50    8.00
  -4   2 -10   27.00    5.00
   4   2  10   23.90    4.60
  -4   2 -10   23.70    3.70
   4   2  10   25.80    6.20
   6  -2  10   18.40    4.50
  -6  -2 -10   17.10    2.70
  -6  -2 -10    9.10    4.00
  -6  -2 -10   19.20    4.10
   6  -2  10   11.90    3.10
  -6   2 -10   17.10    4.10
   6   2  10   14.50    3.80
   6   2  10   13.70    4.50
   6   2  10   10.70    4.70
   6   2  10   14.10    3.80
  -6   2 -10   19.40    3.20
   8  -2  10   41.40    6.00
   8  -2  10   41.40    6.70
  -8  -2 -10   48.90    6.30
  -8  -2 -10   51.29    4.50
  -8  -2 -10   85.89   12.90
   8   2  10   51.49    7.50
   8   2  10   62.09   10.70
   8   2  10   43.00    8.10
  -8   2 -10   52.19    4.70
   8   2  10   51.89    7.30
  -8   2 -10   52.59    6.40
  10  -2  10  206.88   15.80
 -10  -2 -10  193.78   18.70
  10  -2  10  202.78   14.50
  10   2  10  171.88   17.70
  10   2  10  213.68   15.60
  10   2  10  180.78   17.00
  10   2  10  191.78   15.20
  12  -2  10    5.40    3.10
  12  -2  10   10.20    2.90
 -12  -2 -10    8.20    4.90
  12   2  10    6.80    3.80
  12   2  10   12.80    5.60
  12   2  10   12.90    4.70
  12   2  10   10.00    3.70
  14  -2  10    0.40    2.40
  14  -2  10    2.10    2.20
  14   2  10    4.00    4.20
  14   2  10    0.10    2.80
  14   2  10    4.10    2.70
  15  -3 -10   20.40    5.40
  15  -3 -10    4.00    3.40
  15  -3 -10    6.80    3.90
  15  -3 -10    3.80    5.60
  15   3 -10    6.20    5.70
  15   3 -10   12.40    4.70
  15   3 -10    5.30    3.60
  13  -3 -10   33.60    6.80
  13  -3 -10   12.90    7.20
  13  -3 -10   20.10    5.60
  13   3 -10   25.70    6.00
  13   3 -10   31.80    6.70
  13   3 -10   46.60   12.20
  11  -3 -10    6.70    3.70
  11  -3 -10    7.20    3.50
  11  -3 -10    1.70    4.00
  11  -3 -10   12.60    4.00
  11   3 -10   11.90    7.00
  11   3 -10    9.50    4.00
   9  -3 -10    4.20    2.90
   9  -3 -10    4.00    3.20
   9  -3 -10    2.70    2.70
   9  -3 -10    1.00    3.40
   9   3 -10    0.40    2.50
  -9   3  10    3.30    5.50
   9   3 -10    0.40    2.90
   9   3 -10    0.50    2.30
  -7  -3  10    3.40    2.40
   7  -3 -10    3.80    4.20
   7  -3 -10    4.90    2.90
   7  -3 -10    2.40    3.00
  -7  -3  10    5.40    1.50
   7  -3 -10    7.10    3.20
  -7   3  10    6.20    4.80
  -7   3  10    5.20    1.70
   7   3 -10   16.20    6.20
  -7   3  10    0.00    1.80
   7   3 -10    2.00    2.50
   7   3 -10    4.60    3.30
   5  -3 -10  318.67   21.60
   5  -3 -10  288.27   22.00
  -5  -3  10  289.27   18.80
   5  -3 -10  314.47   22.50
  -5  -3  10  285.47   21.60
  -5  -3  10  275.77   20.40
   5  -3 -10  310.77   28.10
   5   3 -10  257.27   20.80
   5   3 -10  275.47   21.50
   5   3 -10  303.67   24.00
  -5   3  10  268.07   21.20
  -5   3  10  303.77   29.30
  -5   3  10  319.97   19.50
   3  -3 -10  160.98   13.70
   3  -3 -10  142.49   12.70
   3  -3 -10  133.39   13.40
   3  -3 -10  120.59   17.40
  -3  -3  10  140.39   13.30
  -3  -3  10  153.08   12.50
  -3  -3  10  158.28   11.30
   3   3 -10  126.09   12.40
   3   3 -10  154.58   12.90
  -3   3  10  160.78   21.80
  -3   3  10  160.28   11.80
   3   3 -10  153.98   14.30
  -3   3  10  159.48   13.70
  -1  -3  10  250.97   17.40
   1  -3 -10  259.97   22.30
   1  -3 -10  259.97   20.40
  -1  -3  10  235.78   19.20
   1  -3 -10  210.08   17.50
   1  -3 -10  242.88   18.70
  -1   3  10  227.88   19.00
  -1   3  10  283.27   18.30
   1   3 -10  215.38   18.20
  -1   3  10  239.98   23.10
  -1   3  10  269.97   19.90
   1   3 -10  247.78   18.50
   1   3 -10  267.07   19.50
  -1  -3 -10    1.60    2.60
   1  -3  10    0.50    1.50
  -1  -3 -10    1.40    2.40
  -1  -3 -10    0.60    2.00
   1  -3  10    1.10    2.30
  -1  -3 -10    3.90    2.90
   1   3  10   -0.30    2.50
   1   3  10    3.60    2.70
   1   3  10    5.20    3.30
  -1   3 -10    0.40    1.70
  -1   3 -10    1.50    2.30
   1   3  10    0.70    2.30
  -1   3 -10    1.30    1.80
   3  -3  10    0.70    2.20
  -3  -3 -10   -1.70    1.40
  -3  -3 -10    0.80    2.20
  -3  -3 -10    1.60    2.70
   3  -3  10   -0.20    2.00
  -3  -3 -10    1.10    2.10
   3   3  10   -1.50    1.30
   3   3  10    1.10    2.10
  -3   3 -10    0.20    1.50
  -3   3 -10    0.00    1.40
  -3   3 -10   -0.90    1.80
   3   3  10   -0.80    1.80
  -5  -3 -10   27.30    6.00
   5  -3  10   31.30    5.60
  -5  -3 -10   26.20    4.20
  -5  -3 -10   25.20    5.60
  -5  -3 -10   27.30    7.30
   5  -3  10   16.70    4.90
  -5   3 -10   28.40    6.00
   5   3  10   24.90    6.10
   5   3  10   26.50    7.50
   5   3  10   27.90    5.60
   5   3  10   21.90    6.60
  -5   3 -10   20.90    3.80
  -7  -3 -10  174.58   11.70
   7  -3  10  155.88   13.50
   7  -3  10  164.18   14.80
  -7  -3 -10  151.68   13.50
  -7  -3 -10  157.88   17.00
   7   3  10  156.88   14.90
   7   3  10  179.18   16.30
   7   3  10  169.68   14.60
  -7   3 -10  165.98   11.80
  -7   3 -10  189.28   14.10
   7   3  10  153.68   16.60
   9  -3  10   88.39   10.30
  -9  -3 -10   84.99    6.40
   9  -3  10   69.09   10.60
  -9  -3 -10  106.59   16.70
  -9  -3 -10   90.89    7.90
   9   3  10  103.29   14.20
  -9   3 -10   80.09    6.50
   9   3  10   83.09   11.80
  -9   3 -10   89.49    7.40
   9   3  10   73.19   12.80
   9   3  10   93.79   11.50
  11  -3  10   -2.00    2.00
  11  -3  10    2.20    2.60
  11   3  10    2.90    3.30
  11   3  10   18.50    5.80
  11   3  10   -1.80    2.00
  11   3  10   -1.40    2.30
  13  -3  10    8.00    3.50
  13  -3  10   11.40    4.70
 -13  -3 -10    8.50    5.40
  13   3  10    5.90    4.30
  13   3  10   23.90    8.00
  13   3  10   11.20    5.30
  13   3  10   11.00    4.50
  14  -4 -10    1.30    3.50
  14  -4 -10    0.90    2.80
  14  -4 -10   -1.20    2.30
  14  -4 -10    4.70    8.10
  14   4 -10    3.50    5.90
  14   4 -10   -1.10    3.30
  12  -4 -10   11.10    5.00
  12  -4 -10   12.70    4.70
  12  -4 -10   13.20   10.50
  12  -4 -10   11.50    5.00
  12   4 -10   17.20    8.60
  12   4 -10   11.70    5.50
  12   4 -10    4.60    4.00
  10  -4 -10   96.49   21.20
  10  -4 -10  118.79   14.90
  10  -4 -10   99.79   13.20
  10  -4 -10  121.79   12.20
  10   4 -10  107.79   14.40
  10   4 -10  118.69   14.20
  10   4 -10  111.89   19.10
   8  -4 -10   45.20    8.90
   8  -4 -10   49.60    9.30
   8  -4 -10   51.09    8.80
  -8  -4  10   68.59    8.70
  -8  -4  10   54.19    4.80
   8   4 -10   70.79   18.10
  -8   4  10   51.69    5.00
   8   4 -10   53.29    9.00
  -8   4  10   43.00    6.50
   8   4 -10   50.09    8.90
   6  -4 -10    9.40    4.00
   6  -4 -10   12.00    6.10
  -6  -4  10   12.00    2.90
   6  -4 -10   11.10    4.90
  -6  -4  10    7.40    3.80
   6  -4 -10    0.50    2.70
  -6  -4  10    9.40    3.00
   6   4 -10    3.40    3.30
   6   4 -10    7.80    4.40
  -6   4  10    8.00    3.80
  -6   4  10    2.40    4.50
  -6   4  10    7.40    2.90
   6   4 -10    5.60    3.90
   4  -4 -10    7.60    4.20
  -4  -4  10    0.60    1.90
   4  -4 -10   -2.30    2.00
   4  -4 -10    0.60    2.70
   4  -4 -10    0.80    2.60
  -4  -4  10    5.40    2.50
  -4  -4  10    3.90    3.60
   4   4 -10    4.00    3.20
  -4   4  10   -1.50    3.20
  -4   4  10    4.40    2.70
   4   4 -10    8.60    4.80
  -4   4  10    1.40    3.50
   4   4 -10    2.60    3.10
   2  -4 -10  191.68   17.00
  -2  -4  10  209.08   15.60
   2  -4 -10  202.28   21.00
   2  -4 -10  178.68   18.00
  -2  -4  10  208.08   18.00
   2  -4 -10  199.28   17.50
  -2   4  10  194.68   17.70
   2   4 -10  196.68   17.20
  -2   4  10  186.78   17.00
  -2   4  10  235.68   30.00
   2   4 -10  186.18   16.60
  -2   4  10  216.98   16.30
   2   4 -10  213.58   18.20
   0  -4  10  202.58   15.80
   0  -4 -10  171.38   16.50
   0  -4 -10  179.38   18.10
   0  -4  10  211.18   18.10
   0  -4 -10  206.98   19.90
   0   4 -10  178.58   16.60
   0   4  10  208.88   16.40
   0   4 -10  199.68   16.90
   0   4  10  195.98   17.70
   0   4  10  225.18   22.00
   0   4  10  207.38   18.10
   0   4 -10  171.18   15.80
  -2  -4 -10    8.40    4.30
  -2  -4 -10    4.80    3.60
   2  -4  10   13.90    5.40
  -2  -4 -10   12.10    3.80
  -2  -4 -10   11.90    4.60
   2  -4  10    5.70    3.40
  -2   4 -10   14.10    4.40
  -2   4 -10   12.20    4.10
  -2   4 -10   28.50    6.60
   2   4  10   12.80    5.40
   2   4  10    0.70    3.10
   2   4  10   12.10    5.70
   2   4  10   10.10    4.20
   4  -4  10   97.49   13.10
   4  -4  10  101.89   10.10
  -4  -4 -10   88.09   12.60
  -4  -4 -10   89.19    8.90
  -4  -4 -10  103.39   10.70
   4   4  10   97.79   13.80
  -4   4 -10   91.39    9.10
  -4   4 -10   78.29   11.70
  -4   4 -10   92.89    8.40
   4   4  10  102.79   16.10
   4   4  10  111.09   13.00
   6  -4  10   42.80    7.30
  -6  -4 -10   41.00    9.40
  -6  -4 -10   37.00    7.00
   6  -4  10   38.80    8.40
  -6  -4 -10   41.40    6.00
  -6  -4 -10   22.90    6.00
  -6   4 -10   40.50    7.60
  -6   4 -10   48.70    6.30
   6   4  10   45.50   10.20
   6   4  10   38.40    8.40
   6   4  10   44.10   10.50
   6   4  10   19.10    6.00
  -8  -4 -10   -0.10    1.30
   8  -4  10    0.90    2.70
   8  -4  10    0.00    2.40
  -8  -4 -10   -0.10    2.10
  -8   4 -10    1.50    2.40
   8   4  10   -3.10    1.80
   8   4  10    2.10    3.20
   8   4  10   -0.40    2.50
  -8   4 -10    1.20    1.50
   8   4  10   -2.00    2.80
 -10  -4 -10    3.20    2.20
  10  -4  10    3.90    3.10
  10  -4  10   -0.30    3.10
 -10  -4 -10   -3.20    2.60
 -10   4 -10   -1.10    1.40
  10   4  10    0.20    2.70
  10   4  10    1.00    3.00
  10   4  10    1.10    2.90
 -10   4 -10    3.30    1.20
  10   4  10   -3.60    2.10
  12  -4  10    1.80    3.90
  12   4  10   -1.70    2.60
  12   4  10    7.50    5.20
  12   4  10    2.20    3.50
  12   4  10    0.80    4.60
  13  -5 -10   22.20    6.90
  13  -5 -10    6.20    5.30
  13  -5 -10   10.50    5.80
  13  -5 -10   10.70    9.30
  13   5 -10    9.90    6.10
  13   5 -10    6.50    5.50
  13   5 -10    7.80    7.60
  11  -5 -10   28.60   12.30
  11  -5 -10   20.00    6.60
  11  -5 -10   19.10    6.70
  11  -5 -10   26.70    6.80
  11   5 -10   29.60    7.80
  11   5 -10   45.30   12.50
   9  -5 -10   -0.80    2.80
   9  -5 -10   -1.80    2.40
   9  -5 -10    0.00    3.40
  -9  -5  10   -0.80    1.20
   9  -5 -10    0.60    2.70
  -9  -5  10    0.80    2.50
   9   5 -10    4.00    4.00
   9   5 -10    1.80    3.50
  -9   5  10   -1.00    1.90
  -9   5  10    1.50    1.70
   9   5 -10   -2.10    2.50
  -7  -5  10    2.30    2.10
   7  -5 -10    0.80    3.70
   7  -5 -10    2.70    3.60
  -7  -5  10    1.10    3.10
   7  -5 -10    3.10    3.50
   7  -5 -10    3.10    3.80
  -7   5  10    9.20    3.00
  -7   5  10    3.60    3.40
   7   5 -10   -0.30    3.40
   7   5 -10    6.30    4.50
   7   5 -10    5.70    4.20
   5  -5 -10   28.10    7.10
   5  -5 -10   15.70   12.70
  -5  -5  10   48.50    9.70
  -5  -5  10   41.30    6.50
  -5  -5  10   40.80    6.00
   5  -5 -10   29.60    7.20
   5   5 -10   32.90    7.40
  -5   5  10   15.20   10.60
   5   5 -10   25.40    8.40
  -5   5  10   32.10    6.20
   5   5 -10   33.70   12.20
  -5   5  10   37.00    7.70
   3  -5 -10    0.80    3.50
   3  -5 -10    8.60    6.50
   3  -5 -10    2.20    3.60
  -3  -5  10    8.00    3.70
   3  -5 -10    1.90    3.40
  -3  -5  10    2.00    3.90
   3   5 -10    5.40    4.30
   3   5 -10    6.30    4.60
  -3   5  10    5.00    5.20
  -3   5  10    2.70    3.00
  -3   5  10    1.50    2.70
  -3   5  10    4.70    4.60
   3   5 -10    3.20    3.50
   1  -5 -10  156.88   18.50
  -1  -5  10  131.19   13.20
   1  -5 -10  187.58   25.10
  -1  -5  10  144.99   18.80
   1  -5 -10  159.68   21.40
  -1   5  10  129.39   17.30
  -1   5  10  146.59   24.40
  -1   5  10  150.68   14.20
  -1   5  10  157.68   15.80
   1   5 -10  141.89   18.20
   1   5 -10  169.18   25.50
   1   5 -10  162.88   19.10
   1  -5  10   81.59   14.70
  -1  -5 -10   96.89   16.20
  -1  -5 -10   64.99    9.90
  -1  -5 -10   92.29   13.00
  -1  -5 -10   65.39   12.80
   1   5  10   92.09   18.80
  -1   5 -10   76.19   12.00
  -1   5 -10  100.39   12.90
  -1   5 -10   86.79   12.40
   1   5  10   85.89   12.50
   1   5  10   68.99   13.10
   3  -5  10   72.99   10.70
  -3  -5 -10   52.59    8.70
   3  -5  10   88.39   14.00
  -3  -5 -10   74.19   14.70
  -3  -5 -10   78.99   12.30
  -3  -5 -10   86.79   13.20
  -3   5 -10   85.59    9.10
  -3   5 -10  113.89   12.60
  -3   5 -10   86.29   13.00
   3   5  10   92.79   15.20
   3   5  10   86.29   16.10
   3   5  10   89.09   12.60
   5  -5  10  216.08   20.10
  -5  -5 -10  209.38   18.50
   5  -5  10  213.78   17.90
  -5  -5 -10  183.98   16.00
  -5  -5 -10  197.78   17.00
   5   5  10  176.88   17.70
   5   5  10  226.98   21.40
  -5   5 -10  208.68   18.40
  -5   5 -10  203.18   16.20
   5   5  10  216.58   20.20
   5   5  10  215.48   21.50
  -7  -5 -10   -2.90    2.30
   7  -5  10   -0.50    3.00
  -7  -5 -10    0.40    3.30
  -7  -5 -10    1.90    2.40
  -7   5 -10    1.10    3.30
   7   5  10   -1.10    3.00
   7   5  10    0.30    3.10
   7   5  10   -0.20    3.20
   7   5  10   -1.70    4.10
  -7   5 -10    3.30    2.40
   9  -5  10   46.40    8.30
   9  -5  10   36.20    9.40
  -9  -5 -10   38.20    5.10
  -9  -5 -10   40.20    7.20
   9   5  10   54.09   10.40
  -9   5 -10   39.50    6.90
   9   5  10   43.00    8.50
   9   5  10   53.69   13.10
   9   5  10   37.90    9.90
 -11  -5 -10    0.40    1.40
 -11  -5 -10    1.10    1.60
  11  -5  10    5.00    5.00
  11   5  10   -2.80    3.10
  11   5  10   -1.90    2.90
 -10  -6  10    3.10    3.10
  10  -6 -10   -5.00    1.80
 -10  -6  10   -0.90    1.80
  10  -6 -10   -0.10    4.10
  10  -6 -10    0.10    3.10
 -10   6  10   -2.00    1.90
 -10   6  10    1.00    1.70
  10   6 -10    1.80    6.20
  10   6 -10    5.70    5.30
  -8  -6  10   -0.30    3.50
   8  -6 -10    3.00    3.60
   8  -6 -10   13.50    8.10
  -8  -6  10   -1.40    1.70
   8  -6 -10   -4.50    2.90
   8  -6 -10    4.60    4.40
   8   6 -10    6.30    6.00
   8   6 -10   -1.60    3.30
   8   6 -10   -1.00    3.40
  -8   6  10    1.20    2.20
  -8   6  10    0.80    3.10
   6  -6 -10    2.00    3.30
  -6  -6  10    2.20    2.70
  -6  -6  10   -0.50    3.20
   6  -6 -10    3.80    4.00
  -6  -6  10    1.30    2.90
   6  -6 -10    2.70    4.70
   6  -6 -10   -0.60    3.30
   6   6 -10   -2.80    2.80
  -6   6  10   -0.60    3.10
   6   6 -10   -3.00    2.60
  -6   6  10    2.70    2.00
   6   6 -10    0.90    3.90
  -4  -6  10   22.30    7.00
  -4  -6  10    4.50    4.60
   4  -6 -10    1.00    4.60
   4  -6 -10   10.00    5.50
  -4  -6  10    1.70    2.70
   4  -6 -10    6.60    5.30
   4  -6 -10    7.10    5.10
   4   6 -10   15.70    7.00
   4   6 -10    2.50    4.40
  -4   6  10    6.90    4.40
   4   6 -10    1.50    3.70
  -4   6  10    0.20    3.00
   2  -6 -10   30.40    8.40
  -2  -6  10   22.50    7.70
  -2  -6  10   23.30    9.80
   2  -6 -10   33.00   12.60
  -2   6  10   11.20    5.30
  -2   6  10   20.20    6.90
   2   6 -10   25.60    7.80
   2   6 -10    9.90    5.90
  -2   6  10   38.20    7.80
   0  -6 -10   -0.50    3.40
   0  -6 -10    1.20    4.40
   0  -6  10    3.40    4.50
   0  -6 -10   -3.50    1.70
   0  -6 -10   -5.10    2.30
   0  -6  10   -0.80    2.20
   0   6  10   -3.00    1.70
   0   6  10    2.30    5.10
   0   6  10   -3.00    2.70
   0   6  10   -0.30    3.20
   0   6 -10    2.20    3.40
   0   6 -10    0.00    3.10
   0   6 -10    4.00    3.50
  -2  -6 -10   21.90    5.90
  -2  -6 -10   22.50    7.60
  -2  -6 -10    9.70    5.00
   2  -6  10   27.00    8.50
  -2  -6 -10   29.20    7.70
   2  -6  10    8.00    5.10
  -2   6 -10   11.80    5.60
  -2   6 -10   32.80    8.60
   2   6  10   29.50   10.70
   2   6  10   30.10    9.50
   2   6  10   26.40    8.30
   2   6  10   20.50    6.30
  -2   6 -10   26.60    6.80
   4  -6  10   26.00    8.20
  -4  -6 -10   20.50    5.70
  -4  -6 -10   23.50    8.60
   4  -6  10   14.00    5.10
  -4  -6 -10    6.00    5.70
  -4   6 -10   29.30    5.80
   4   6  10   39.20   10.60
  -4   6 -10    8.00    4.70
   4   6  10   12.90    6.30
   4   6  10   22.90    7.50
   4   6  10   32.60   10.40
  -4   6 -10   28.50    7.70
  -6  -6 -10   -2.10    3.40
  -6  -6 -10    0.90    2.70
   6  -6  10    2.20    4.60
  -6  -6 -10   -4.40    1.40
   6   6  10    3.50    5.20
   6   6  10   -3.00    2.40
  -6   6 -10   -3.30    2.30
   6   6  10   -2.90    2.70
   8  -6  10   -2.40    3.50
   8  -6  10    0.40    3.50
  -8  -6 -10    0.60    2.40
  -8   6 -10    6.40    3.30
   8   6  10    4.20    5.50
  -8   6 -10    7.20    4.70
   8   6  10   -4.00    2.80
   7  -7 -10   11.60    7.30
   7  -7 -10    2.50    4.20
  -7  -7  10    2.70    2.80
  -7  -7  10    2.90    5.10
  -7   7  10    1.50    4.20
   7   7 -10   -3.80    2.20
   7   7 -10   16.00    6.20
  -7   7  10   12.90    5.00
  -5  -7  10   10.00    5.50
   5  -7 -10   30.50   12.30
  -5  -7  10   29.70    9.00
   5  -7 -10    9.00    6.70
  -5  -7  10    8.20    3.80
  -5  -7  10   11.10    7.40
   5  -7 -10   20.80    7.80
  -5   7  10    7.40    5.50
   5   7 -10   20.80    7.60
  -5   7  10    7.20    4.60
   5   7 -10   18.20    8.60
  -3  -7  10   -3.30    3.40
   3  -7 -10    0.10    4.70
   3  -7 -10   -2.00    2.10
  -3  -7  10    2.20    4.80
   3  -7 -10    5.40    6.30
  -3   7  10    1.90    3.60
   3   7 -10    2.10    4.00
   3   7 -10    7.60    5.80
  -3   7  10    3.50    4.20
   1  -7 -10   39.40    9.90
   1  -7 -10   22.10    9.10
  -1  -7  10   35.40   13.40
  -1  -7  10   32.10    9.60
  -1   7  10   26.80    7.60
   1   7 -10   31.40    9.10
   1   7 -10   40.00   10.70
  -1   7  10   46.30   11.20
  -1  -7 -10   11.70    7.10
   1  -7  10    0.10    4.50
   1  -7  10    7.80    8.40
  -1   7 -10    7.80    5.10
   1   7  10   13.30    6.30
  -1   7 -10   12.80    6.70
   1   7  10    5.40    5.00
   3  -7  10   29.10   10.60
  -3  -7 -10   35.70    8.30
  -3  -7 -10   20.80    7.50
   3  -7  10   10.10    7.80
   3   7  10   13.30    7.30
  -3   7 -10   29.40    6.80
  -3   7 -10   31.90    8.00
   3   7  10   35.10    9.30
  -5  -7 -10    9.80    4.00
   5  -7  10   11.00    7.00
   5  -7  10    8.10    8.50
  -5  -7 -10    5.20    4.40
   5   7  10   15.50    6.80
  -5   7 -10    5.20    5.00
   5   7  10    7.70    6.10
  -5   7 -10    9.60    2.90
  16   0 -11   -1.20    2.50
  16   0 -11   -0.40    2.70
  16   0 -11   -0.50    0.90
  16   0 -11    1.30    1.20
  14   0 -11    1.70    3.30
  14   0 -11   -2.50    1.60
  14   0 -11   -0.80    0.90
  14   0 -11   -0.20    1.00
  12   0 -11   -0.80    1.00
  12   0 -11   -0.30    2.40
  12   0 -11   -0.10    1.00
  12   0 -11   -1.20    2.10
 -10   0  11    0.30    2.80
  10   0 -11    1.50    1.20
  10   0 -11   -1.20    0.90
   8   0 -11   -1.60    1.30
  -8   0  11   -0.80    2.60
   8   0 -11    0.40    1.00
   8   0 -11   -1.30    0.70
  -6   0  11    1.30    2.20
  -6   0  11    0.30    1.10
   6   0 -11    1.00    1.10
  -6   0  11    0.70    1.20
   6   0 -11    2.00    1.20
  -4   0  11    1.00    2.50
   4   0 -11    0.10    2.00
   4   0 -11   -0.40    1.00
  -4   0  11    0.00    1.30
  -4   0  11   -1.20    1.20
   4   0 -11    0.50    1.20
   2   0 -11    0.30    1.20
  -2   0  11    3.00    1.40
   2   0 -11   -0.80    1.00
  -2   0  11    0.30    1.30
   2   0 -11    0.40    1.60
  -2   0  11    1.10    1.70
   0   0 -11    0.60    1.30
   0   0 -11    1.90    1.20
   0   0  11    1.20    1.60
   0   0  11    2.40    1.60
   0   0  11   -0.10    1.20
   0   0 -11    3.30    2.20
   2   0  11    1.10    1.30
   2   0  11   -0.20    1.20
  -2   0 -11    0.20    1.10
  -2   0 -11    0.20    1.30
   2   0  11    0.60    1.90
  -2   0 -11    2.10    1.60
   4   0  11    0.40    1.60
  -4   0 -11    0.50    1.40
  -4   0 -11    0.10    1.60
  -4   0 -11   -0.20    1.10
   4   0  11   -0.60    0.90
   4   0  11   -0.10    1.10
   6   0  11   -0.10    1.10
   6   0  11   -2.40    0.80
   6   0  11    0.20    1.30
   6   0  11    0.30    1.50
  -6   0 -11   -1.90    0.90
  -6   0 -11    1.60    1.80
  -6   0 -11   -0.60    1.30
   8   0  11    1.90    2.10
  -8   0 -11   -0.80    1.10
   8   0  11    0.10    1.30
  -8   0 -11    0.60    2.00
  -8   0 -11    1.30    1.50
   8   0  11   -2.70    1.10
   8   0  11   -1.20    1.20
  10   0  11   -0.60    1.40
 -10   0 -11   -0.60    1.60
  10   0  11   -0.50    1.50
  10   0  11   -2.10    1.10
  12   0  11    3.40    2.50
  12   0  11    0.40    1.70
  12   0  11   -0.90    1.50
 -12   0 -11   -0.80    1.90
  14   0  11   -2.60    1.00
  14   0  11   -0.10    2.10
  14   0  11    0.90    2.60
  14   0  11    1.30    4.10
  17  -1 -11   69.69    6.30
  17  -1 -11   66.79   16.40
  17  -1 -11   67.89    5.60
  17  -1 -11   67.99   12.70
  17   1 -11   54.99   13.60
  17   1 -11   71.69   13.00
  17   1 -11   64.69    5.90
  17   1 -11   69.19    6.40
  15  -1 -11  153.48   10.90
  15  -1 -11  150.48   16.00
  15  -1 -11  159.58   24.90
  15  -1 -11  159.68   11.00
  15   1 -11  154.28   11.30
  15   1 -11  156.48   10.90
  15   1 -11  126.69   20.40
  15   1 -11  134.79   15.30
  13  -1 -11    4.40    4.70
  13  -1 -11    4.10    1.80
  13   1 -11    1.40    3.80
  13   1 -11    2.00    1.90
  13   1 -11   -0.70    2.10
  13   1 -11    3.10    1.70
  11  -1 -11    2.90    1.50
  11  -1 -11    1.30    3.70
 -11  -1  11    4.30    4.10
  11   1 -11    0.40    1.30
  11   1 -11    0.40    2.50
  11   1 -11    1.40    2.90
  11   1 -11   -0.80    1.20
 -11   1  11   -3.50    2.10
  -9  -1  11    0.50    2.50
   9  -1 -11    0.80    1.20
   9  -1 -11    0.20    2.90
   9  -1 -11    4.20    2.50
  -9   1  11    2.60    4.60
   9   1 -11    1.10    1.50
   9   1 -11    0.20    2.10
  -7  -1  11  422.36   30.20
   7  -1 -11  400.16   24.40
   7  -1 -11  407.46   31.60
  -7  -1  11  382.96   23.70
  -7   1  11  365.96   23.30
   7   1 -11  382.36   25.10
   7   1 -11  440.06   25.00
  -7   1  11  390.96   32.90
  -7   1  11  383.16   23.20
   7   1 -11  358.76   28.80
  -5  -1  11  149.09   11.60
   5  -1 -11  155.18   15.60
  -5  -1  11  142.19   14.00
   5  -1 -11  149.79   11.20
   5  -1 -11  155.48   10.80
  -5  -1  11  153.88   10.40
  -5   1  11  143.59   10.50
   5   1 -11  159.68   10.50
   5   1 -11  157.28   12.80
  -5   1  11  169.18   17.40
   5   1 -11  152.28   11.40
  -5   1  11  144.29   11.60
  -3  -1  11   54.79    6.70
  -3  -1  11   56.89    4.60
   3  -1 -11   51.29    5.10
   3  -1 -11   36.60    7.60
  -3  -1  11   57.09    8.90
   3  -1 -11   48.70    5.60
  -3   1  11   37.60    7.80
   3   1 -11   60.59    8.70
   3   1 -11   56.49    5.40
   3   1 -11   47.80    4.90
  -3   1  11   49.00    6.80
  -3   1  11   57.29    5.00
  -1  -1  11   20.50    3.10
   1  -1 -11   22.30    3.70
  -1  -1  11   27.00    4.70
   1  -1 -11   22.90    4.60
   1  -1 -11   20.50    3.30
   1  -1 -11   19.60    5.20
  -1  -1  11   15.70    3.80
  -1   1  11   16.90    3.00
   1   1 -11   31.00    4.00
  -1   1  11   16.30    3.40
   1   1 -11   21.70    3.60
  -1   1  11   17.70    5.00
  -1  -1 -11  445.16   26.10
   1  -1  11  431.86   27.20
  -1  -1 -11  425.86   29.40
   1  -1  11  398.36   29.10
  -1  -1 -11  413.86   27.00
  -1  -1 -11  418.06   28.50
   1  -1  11  434.46   26.00
   1   1  11  402.36   30.10
   1   1  11  415.46   26.40
  -1   1 -11  415.06   26.30
  -1   1 -11  412.16   26.60
   3  -1  11    2.20    1.50
   3  -1  11    6.80    2.50
   3  -1  11    7.00    3.70
  -3  -1 -11    2.00    2.40
  -3  -1 -11    2.70    2.60
  -3  -1 -11    5.80    1.80
  -3  -1 -11    1.70    1.90
  -3   1 -11    5.30    2.00
  -3   1 -11    5.80    2.30
   3   1  11    3.90    2.00
   3   1  11    1.30    2.00
   3   1  11    1.60    1.70
  -3   1 -11    4.10    1.70
   3   1  11    7.10    3.00
  -5  -1 -11    5.20    2.50
  -5  -1 -11    4.40    2.40
  -5  -1 -11    6.80    1.80
   5  -1  11    1.50    1.40
   5  -1  11    6.00    2.30
  -5   1 -11    5.40    2.10
   5   1  11    6.50    2.30
   5   1  11    2.00    2.50
  -5   1 -11    6.50    2.00
   5   1  11    5.10    2.20
  -5   1 -11    7.10    2.50
   5   1  11    3.80    2.40
  -7  -1 -11   46.80    4.60
   7  -1  11   45.50    6.20
  -7  -1 -11   48.10    8.40
   7  -1  11   51.19    5.80
  -7  -1 -11   54.49    6.70
   7   1  11   51.09    6.30
  -7   1 -11   61.59    7.30
   7   1  11   42.40    5.80
   7   1  11   41.90    7.90
  -7   1 -11   44.40    5.90
  -7   1 -11   48.90    4.80
   7   1  11   38.70    6.90
   9  -1  11   32.00    4.90
   9  -1  11   51.09    6.50
  -9  -1 -11   49.90    9.60
   9   1  11   60.79    9.00
   9   1  11   59.89    6.90
  -9   1 -11   56.59    6.60
   9   1  11   34.90    5.60
   9   1  11   41.40    8.30
  11  -1  11   39.90    5.00
 -11  -1 -11   53.09    9.10
  11  -1  11   35.20    5.80
  11   1  11   51.99    9.20
  11   1  11   45.70    6.30
  11   1  11   33.70    5.40
  11   1  11   37.60    7.90
  13  -1  11    1.10    2.10
 -13  -1 -11   11.00    4.90
  13  -1  11    2.30    2.00
  13   1  11    7.10    2.70
  13   1  11    4.00    3.90
  13   1  11    7.20    3.90
  13   1  11    9.10    3.30
  15  -1  11   -0.20    2.30
  15  -1  11    1.20    2.00
  15   1  11    1.70    2.20
  15   1  11    3.20    3.70
  15   1  11    2.50    2.90
  15   1  11    0.00    3.10
  16  -2 -11   -2.30    2.90
  16  -2 -11   -0.60    2.20
  16  -2 -11   -1.30    2.00
  16   2 -11    1.50    2.30
  16   2 -11    0.20    3.60
  16   2 -11    1.40    2.40
  14  -2 -11   38.70   11.70
  14  -2 -11   42.60    6.30
  14  -2 -11   55.49    7.40
  14   2 -11   38.90    7.90
  14   2 -11   26.90    8.80
  14   2 -11   41.60    6.40
  14   2 -11   35.90    5.70
  12  -2 -11    2.90    4.90
  12  -2 -11   -0.50    2.00
  12  -2 -11    3.10    2.30
  12   2 -11    0.40    3.10
  12   2 -11    5.50    2.30
  12   2 -11    2.50    2.40
  12   2 -11    4.90    2.60
  10  -2 -11   63.89    7.40
 -10  -2  11   66.29   11.10
  10  -2 -11   43.60   12.80
  10  -2 -11   54.89    7.60
  10   2 -11   48.50   10.80
  10   2 -11   60.19    8.00
  10   2 -11   52.79    6.80
 -10   2  11   41.60   13.60
  10   2 -11   56.89    7.60
   8  -2 -11   15.70    6.00
  -8  -2  11   25.20    6.10
   8  -2 -11   24.30    5.00
  -8  -2  11   24.30    3.50
  -8  -2  11   30.10    2.90
   8  -2 -11   20.90    4.20
   8   2 -11   20.20    4.00
  -8   2  11   37.10   11.40
   8   2 -11   27.80    6.90
   8   2 -11   20.30    4.30
   8   2 -11   22.70    4.90
   6  -2 -11  550.14   33.00
  -6  -2  11  499.65   29.60
   6  -2 -11  512.45   33.00
  -6  -2  11  443.76   31.40
  -6  -2  11  493.75   33.60
   6  -2 -11  491.75   31.30
   6  -2 -11  465.25   38.10
  -6   2  11  441.36   39.00
   6   2 -11  464.95   34.50
  -6   2  11  516.05   29.90
  -6   2  11  470.85   31.40
   6   2 -11  465.05   31.00
   6   2 -11  484.35   31.90
   6   2 -11  516.85   32.30
   4  -2 -11   81.99    8.70
  -4  -2  11   80.79    9.60
  -4  -2  11   77.99    8.60
  -4  -2  11   89.09    6.40
   4  -2 -11   71.89    7.30
   4  -2 -11   69.29    7.30
   4  -2 -11   75.19   13.20
   4   2 -11   86.79    7.50
   4   2 -11   79.29    7.80
  -4   2  11   76.69    9.60
  -4   2  11   76.59    6.50
  -4   2  11   91.89   15.90
   2  -2 -11   14.40    3.70
  -2  -2  11   20.40    4.60
  -2  -2  11   24.90    5.30
   2  -2 -11   16.40    4.30
   2  -2 -11   28.30    7.80
   2  -2 -11   32.00    5.20
  -2  -2  11   23.80    3.40
  -2   2  11   22.70    3.80
   2   2 -11   34.30    5.40
   2   2 -11   24.10    4.50
  -2   2  11   13.60    5.80
  -2   2  11   22.30    5.00
   0  -2 -11   -0.50    1.50
   0  -2  11    0.30    2.00
   0  -2 -11    0.10    1.60
   0  -2  11    2.00    1.60
   0  -2 -11    4.20    2.40
   0  -2 -11    2.30    3.10
   0  -2  11    1.00    1.90
   0   2 -11    1.60    1.90
   0   2 -11    0.40    1.60
   0   2  11    4.00    3.70
   0   2  11    5.80    3.20
   0   2  11    1.40    1.70
   0   2  11    1.60    2.20
  -2  -2 -11  228.48   17.70
   2  -2  11  249.78   18.10
  -2  -2 -11  230.58   19.50
  -2  -2 -11  249.88   16.60
  -2  -2 -11  240.68   19.30
   2  -2  11  223.18   16.40
   2   2  11  252.67   21.00
  -2   2 -11  259.37   16.80
   2   2  11  244.78   17.20
  -2   2 -11  238.18   17.60
   2   2  11  252.37   19.20
  -4  -2 -11    3.30    2.80
  -4  -2 -11    0.00    1.80
  -4  -2 -11    3.50    1.70
   4  -2  11    0.50    1.70
  -4  -2 -11    3.70    3.00
   4  -2  11   -0.70    1.40
   4   2  11   -0.90    1.40
  -4   2 -11    3.70    2.60
   4   2  11   -1.00    1.50
  -4   2 -11    3.40    1.40
   4   2  11    3.60    3.10
  -4   2 -11   -0.20    1.20
   4   2  11   -0.30    1.70
   6  -2  11    2.80    2.20
  -6  -2 -11    2.00    1.50
  -6  -2 -11   -1.30    1.50
   6  -2  11    4.20    2.00
  -6   2 -11    6.50    2.00
  -6   2 -11    9.60    3.10
   6   2  11    5.20    3.60
   6   2  11    1.20    2.10
   6   2  11    1.00    2.20
   6   2  11    4.60    2.60
   8  -2  11    1.90    1.90
  -8  -2 -11   -1.60    1.50
   8  -2  11   -1.20    1.70
  -8  -2 -11    1.20    2.00
  -8  -2 -11    3.30    1.50
   8   2  11    0.60    2.10
  -8   2 -11   -1.00    1.20
   8   2  11   -2.00    1.60
   8   2  11    2.20    2.30
  -8   2 -11    3.00    2.20
   8   2  11   -0.40    1.90
 -10  -2 -11   27.00    6.80
  10  -2  11   21.00    5.00
  10  -2  11   17.60    4.00
  10   2  11   30.70    5.40
  10   2  11   37.30    8.00
  10   2  11   27.20    5.50
 -12  -2 -11   -1.30    2.40
  12  -2  11    1.50    2.00
  12  -2  11    1.00    2.10
  12   2  11    0.60    2.20
  12   2  11   -1.60    2.00
  12   2  11   -1.00    2.20
  12   2  11    3.90    3.30
  14  -2  11    0.10    1.80
  14   2  11   -1.50    1.90
  14   2  11    0.40    3.30
  14   2  11   -0.70    2.70
  15  -3 -11    5.50    3.70
  15  -3 -11    0.10    2.70
  15  -3 -11    5.20    7.10
  15  -3 -11    0.70    3.00
  15   3 -11    0.50    2.80
  15   3 -11   -4.80    1.40
  15   3 -11   -1.00    3.70
  13  -3 -11   19.80    5.10
  13  -3 -11   32.60    6.70
  13  -3 -11   35.70    6.80
  13  -3 -11   22.60    8.80
  13   3 -11   24.10    5.50
  13   3 -11   33.90    6.60
  13   3 -11    9.80    6.00
  11  -3 -11   27.70   11.10
  11  -3 -11   46.70    8.20
  11  -3 -11   35.30    6.80
  11   3 -11   28.60    8.80
  11   3 -11   22.30    5.40
  11   3 -11   29.80    6.30
   9  -3 -11    4.40    5.20
  -9  -3  11    6.50    1.80
   9  -3 -11    6.50    3.30
   9  -3 -11    1.00    2.40
  -9  -3  11    3.20    1.80
   9  -3 -11    2.30    2.90
   9   3 -11    7.40    3.50
   9   3 -11   -1.80    2.70
  -9   3  11   -3.20    1.90
  -7  -3  11  143.79    9.70
   7  -3 -11  150.18   13.60
   7  -3 -11  146.99   13.30
  -7  -3  11  115.89   11.50
  -7  -3  11  139.89   12.00
   7  -3 -11   94.19   16.40
   7  -3 -11  142.99   12.40
   7   3 -11  169.88   13.00
  -7   3  11  148.79   11.80
  -7   3  11  176.78   27.10
   7   3 -11  133.59   12.80
   7   3 -11  146.39   18.70
  -5  -3  11   94.29    9.40
   5  -3 -11  100.59   12.00
  -5  -3  11  100.49    7.60
  -5  -3  11  110.89   12.50
   5  -3 -11   86.99   17.70
   5  -3 -11   85.49   10.50
  -5   3  11   98.09   17.10
  -5   3  11   97.29    8.10
  -5   3  11  101.49   12.00
   5   3 -11   80.09   10.20
   5   3 -11   98.69   11.60
   5   3 -11  119.99   15.80
  -3  -3  11  255.37   16.60
  -3  -3  11  236.68   19.00
   3  -3 -11  239.58   23.00
  -3  -3  11  235.78   18.20
   3  -3 -11  251.07   19.20
   3  -3 -11  235.98   19.50
   3  -3 -11  230.38   18.30
   3   3 -11  234.08   18.30
  -3   3  11  248.88   17.10
  -3   3  11  221.48   18.80
   3   3 -11  230.68   18.20
   3   3 -11  234.08   19.70
  -3   3  11  246.78   24.30
   1  -3 -11  131.99   11.00
  -1  -3  11  122.49   10.10
   1  -3 -11  142.29   13.50
   1  -3 -11  106.29   15.10
   1  -3 -11  113.09   11.30
  -1  -3  11  125.79   12.20
  -1   3  11  115.99   11.90
  -1   3  11  154.98   20.30
   1   3 -11  123.09   11.50
  -1   3  11  138.09   11.00
   1   3 -11  123.69   11.90
   1   3 -11  131.29   11.50
  -1   3  11  107.99   11.60
  -1  -3 -11   -0.20    1.80
   1  -3  11    1.40    2.40
  -1  -3 -11    0.00    2.10
  -1  -3 -11    0.00    2.00
   1  -3  11   -0.50    1.30
  -1  -3 -11   -0.50    2.40
  -1   3 -11   -0.40    2.00
   1   3  11    0.20    1.70
   1   3  11   -0.30    1.80
   1   3  11    0.60    2.60
  -1   3 -11    0.70    2.00
  -3  -3 -11  148.49   14.10
   3  -3  11  167.28   14.30
  -3  -3 -11  127.59   14.70
   3  -3  11  144.29   12.40
  -3  -3 -11  139.99   13.30
  -3  -3 -11  151.58   12.10
  -3   3 -11  164.58   13.80
   3   3  11  140.99   12.90
   3   3  11  160.68   15.20
   3   3  11  154.38   16.10
  -3   3 -11  168.98   12.30
  -3   3 -11  176.38   12.50
  -5  -3 -11   20.80    5.20
  -5  -3 -11   25.00    7.40
   5  -3  11   24.40    6.20
  -5  -3 -11   26.10    6.20
  -5  -3 -11   26.20    4.30
   5  -3  11   30.10    5.50
   5   3  11   13.70    5.30
   5   3  11   22.70    5.40
   5   3  11   18.70    5.70
   5   3  11   26.20    6.80
  -5   3 -11   25.50    4.20
  -5   3 -11   22.80    5.10
   7  -3  11   64.19    8.50
  -7  -3 -11   58.29    8.60
   7  -3  11   68.09   10.30
  -7  -3 -11   61.39    5.70
  -7  -3 -11   58.59   12.00
   7   3  11   60.79    8.90
   7   3  11   77.49   12.90
   7   3  11   71.59   12.20
   7   3  11   83.09   11.30
  -7   3 -11   73.39    9.40
  -7   3 -11   61.79    5.90
   9  -3  11    5.40    3.10
  -9  -3 -11    2.50    2.20
  -9  -3 -11   -2.20    2.00
   9  -3  11    2.40    2.50
  -9   3 -11    0.80    1.70
   9   3  11   -1.50    2.10
   9   3  11    2.20    3.50
  -9   3 -11    1.50    1.50
   9   3  11   -0.50    2.40
   9   3  11   -2.60    2.00
  11  -3  11   47.80    8.70
  11  -3  11   65.59    8.50
  11   3  11   45.70   10.00
  11   3  11   57.29   10.90
  11   3  11   65.19   10.60
  11   3  11   36.40    9.60
  13  -3  11    5.80    3.10
  13  -3  11    0.90    2.90
 -13  -3 -11    2.20    3.80
  13   3  11    2.40    3.90
  13   3  11    6.00    5.10
  13   3  11    2.70    4.20
  13   3  11   -2.20    2.00
  14  -4 -11   -0.90    4.50
  14  -4 -11   -3.10    1.70
  14  -4 -11   -4.50    2.10
  14   4 -11   -2.10    2.80
  14   4 -11    1.00    3.40
  14   4 -11   -0.90    2.80
  12  -4 -11   12.40    5.20
  12  -4 -11   -2.40    2.50
  12  -4 -11   15.90    5.10
  12  -4 -11    7.50    4.50
  12   4 -11    5.80    5.60
  12   4 -11    3.20    3.60
  12   4 -11    6.50    4.20
 -10  -4  11  106.09    7.50
  10  -4 -11  138.89   16.10
  10  -4 -11  114.79   12.20
  10  -4 -11   97.09   21.20
  10  -4 -11  130.09   15.10
  10   4 -11  110.79   14.30
  10   4 -11  117.09   14.50
  10   4 -11  123.99   18.40
   8  -4 -11   15.80    5.50
   8  -4 -11    9.20    4.80
  -8  -4  11   16.60    2.80
  -8  -4  11   23.80    5.40
   8  -4 -11    7.30    4.50
   8  -4 -11    5.90    6.70
  -8   4  11   18.60    4.10
   8   4 -11   29.50    7.10
   8   4 -11   10.50    6.00
  -8   4  11   13.10    2.90
   8   4 -11   19.70    5.50
   6  -4 -11   10.80    7.70
   6  -4 -11   16.70    5.50
   6  -4 -11   12.40    4.60
   6  -4 -11    5.80    4.20
  -6  -4  11   10.80    2.80
  -6  -4  11   17.00    4.40
  -6  -4  11   23.20    6.00
   6   4 -11    5.30    4.30
   6   4 -11    7.70    4.10
  -6   4  11   15.30    5.00
  -6   4  11   10.30    3.00
  -6   4  11   14.50    8.00
   6   4 -11   13.20    5.60
   4  -4 -11    3.80    3.20
   4  -4 -11    0.10    2.60
  -4  -4  11   -3.50    1.70
   4  -4 -11    0.10    3.60
   4  -4 -11    0.30    2.90
  -4  -4  11    4.90    2.80
  -4  -4  11    1.90    2.00
  -4   4  11    5.20    6.10
  -4   4  11    0.70    2.20
  -4   4  11    2.30    3.20
   4   4 -11    6.40    3.80
   4   4 -11    0.90    2.70
   4   4 -11    2.40    3.20
   2  -4 -11   43.20    8.40
  -2  -4  11   51.79    9.30
   2  -4 -11   62.19   12.90
   2  -4 -11   50.59   10.30
   2  -4 -11   47.40    8.70
  -2  -4  11   47.40    6.90
   2   4 -11   60.89    9.50
  -2   4  11   45.90    8.40
   2   4 -11   39.70    8.10
   2   4 -11   57.19   10.30
  -2   4  11   47.10    8.60
  -2   4  11   56.39    8.10
  -2   4  11   49.60   11.90
   0  -4  11  279.87   18.70
   0  -4  11  235.28   20.40
   0  -4 -11  228.88   18.30
   0  -4 -11  240.08   21.40
   0  -4 -11  261.67   22.90
   0  -4 -11  233.78   19.50
   0   4 -11  240.08   18.90
   0   4 -11  236.18   19.30
   0   4  11  212.98   18.20
   0   4  11  229.88   20.20
   0   4  11  227.08   20.30
   0   4 -11  212.48   19.20
   2  -4  11   -0.10    2.70
  -2  -4 -11    0.60    2.80
  -2  -4 -11    1.70    3.00
  -2  -4 -11   -0.90    2.30
   2  -4  11   -0.90    1.80
  -2  -4 -11   -1.70    1.70
  -2   4 -11    1.00    2.90
   2   4  11   -1.90    2.00
  -2   4 -11    1.90    2.40
   2   4  11    4.50    4.60
   2   4  11   -1.30    2.20
   2   4  11   -0.40    2.50
  -2   4 -11    0.70    2.10
   4  -4  11    1.00    2.50
  -4  -4 -11    0.80    2.30
  -4  -4 -11    0.20    2.40
  -4  -4 -11    3.80    3.50
   4  -4  11    3.40    3.90
  -4  -4 -11    3.30    2.70
   4   4  11    6.00    3.70
   4   4  11    5.50    4.40
  -4   4 -11   -0.90    1.90
  -4   4 -11   -0.20    1.80
  -4   4 -11   -1.50    2.40
   4   4  11    1.90    3.50
   4   4  11    0.00    2.70
   6  -4  11    5.80    4.50
   6  -4  11    9.30    4.00
  -6  -4 -11    5.00    3.70
  -6  -4 -11    3.00    4.00
  -6  -4 -11    9.50    3.00
  -6  -4 -11   -0.60    2.00
   6   4  11   10.10    4.60
  -6   4 -11   -0.70    2.50
   6   4  11    8.00    4.70
   6   4  11    2.20    3.60
  -6   4 -11    3.50    2.50
   8  -4  11   27.30    5.80
  -8  -4 -11   27.50    4.10
   8  -4  11   26.40    7.40
  -8   4 -11   42.50    5.20
   8   4  11   18.40    5.90
   8   4  11   18.00    6.60
  -8   4 -11   28.80    5.60
   8   4  11   28.20    7.00
   8   4  11   18.60    7.00
  10  -4  11    4.90    3.50
 -10  -4 -11    3.50    4.70
  10  -4  11    4.70    4.70
 -10  -4 -11    3.10    2.30
 -10  -4 -11    0.30    1.30
  10   4  11   -1.80    3.10
 -10   4 -11    2.90    1.70
  10   4  11   -1.10    2.50
  10   4  11    5.60    4.00
  10   4  11   -1.80    2.70
 -10   4 -11    1.20    1.80
  12  -4  11   36.00    8.60
  12  -4  11   32.70    6.70
  12   4  11   26.70    8.40
  12   4  11   39.40   10.00
  12   4  11   34.60    8.70
  12   4  11   29.60    7.20
  13  -5 -11    9.30    5.40
  13  -5 -11    4.00    4.30
  13  -5 -11    3.10    4.60
  13  -5 -11    4.80    8.50
  13   5 -11    8.40    5.80
  13   5 -11    9.10    6.50
  13   5 -11    3.90    4.80
  11  -5 -11   26.30   12.70
  11  -5 -11   20.40    7.00
  11  -5 -11   13.60    9.40
  11  -5 -11   10.50    5.40
  11   5 -11   11.90    7.50
  11   5 -11   22.60    7.70
  11   5 -11   15.70    6.50
  -9  -5  11   -0.50    2.40
   9  -5 -11    6.70    4.80
   9  -5 -11    2.20    3.80
   9  -5 -11   -0.70    3.30
   9  -5 -11    0.60    4.50
  -9  -5  11    1.00    1.50
  -9   5  11    0.70    1.60
  -9   5  11    2.30    2.50
   9   5 -11    2.20    3.90
   9   5 -11   -1.50    3.30
   9   5 -11    4.30    5.10
   7  -5 -11   -2.20    2.10
   7  -5 -11    3.30    4.00
  -7  -5  11   -3.10    2.20
   7  -5 -11   -2.00    2.40
  -7  -5  11   -1.40    1.40
   7  -5 -11   -3.00    1.90
   7   5 -11   -4.00    2.00
  -7   5  11   -0.30    1.80
  -7   5  11   -0.60    2.70
   7   5 -11    3.90    3.80
   7   5 -11    3.30    3.90
   5  -5 -11   30.90   11.40
  -5  -5  11   31.40    5.80
   5  -5 -11   29.90    7.40
  -5  -5  11   27.20    4.90
   5  -5 -11   36.10    8.10
   5  -5 -11   31.70    8.10
  -5  -5  11   35.00    8.40
   5   5 -11   30.40    7.70
   5   5 -11   21.10    7.50
  -5   5  11   41.70    8.70
  -5   5  11   35.90    6.40
   5   5 -11   40.30    8.40
  -5   5  11   17.60    9.90
  -3  -5  11   17.80    6.20
   3  -5 -11    7.00    5.50
   3  -5 -11   15.40    5.80
  -3  -5  11    9.00    3.60
   3  -5 -11   11.50    5.40
   3  -5 -11    8.90    5.30
   3   5 -11   32.80    7.70
  -3   5  11   26.40   11.00
  -3   5  11   17.90    5.70
  -3   5  11   18.20    5.00
   3   5 -11    8.60    5.90
   3   5 -11    9.60    5.00
  -3   5  11   21.50    6.50
   1  -5 -11  167.08   22.80
   1  -5 -11  169.78   21.40
  -1  -5  11  112.09   16.20
  -1  -5  11  137.59   12.80
  -1   5  11  125.09   16.60
  -1   5  11  156.48   14.10
   1   5 -11  146.49   15.00
  -1   5  11  116.59   22.20
  -1   5  11  145.29   15.40
  -1  -5 -11   34.30    8.80
  -1  -5 -11   46.60   10.90
   1  -5  11   40.50   10.30
  -1  -5 -11   31.80    7.50
  -1  -5 -11   40.90   10.00
   1   5  11   53.99   14.00
   1   5  11   36.70   11.60
  -1   5 -11   41.30    7.70
   1   5  11   45.00   10.00
  -1   5 -11   45.50    8.90
  -1   5 -11   48.70    8.80
   3  -5  11   49.90   10.50
  -3  -5 -11   54.69   10.00
  -3  -5 -11   46.00    7.90
  -3  -5 -11   49.80    9.30
   3  -5  11   52.99    9.00
   3   5  11   63.79   13.60
  -3   5 -11   46.90    9.10
   3   5  11   54.99   11.70
  -3   5 -11   50.29    8.30
   3   5  11   45.70    9.00
  -3   5 -11   64.39    9.30
   5  -5  11    7.20    4.00
  -5  -5 -11    1.40    3.20
  -5  -5 -11    7.10    3.70
  -5  -5 -11    8.20    4.20
   5  -5  11    3.20    4.10
   5   5  11    7.50    5.90
  -5   5 -11   13.10    4.00
   5   5  11   10.30    5.50
   5   5  11   18.00    6.60
   5   5  11    4.30    4.20
  -5   5 -11   10.30    5.20
  -7  -5 -11    4.30    4.40
  -7  -5 -11    4.60    4.10
   7  -5  11    6.50    4.80
   7  -5  11   14.50    4.50
  -7  -5 -11   15.00    3.80
   7   5  11    8.80    5.10
   7   5  11   29.00    7.00
   7   5  11    9.90    5.40
   7   5  11   12.00    6.20
  -7   5 -11   11.00    4.40
  -7   5 -11   15.80    4.00
   9  -5  11   -1.80    2.90
  -9  -5 -11    2.80    3.00
  -9  -5 -11   -2.00    1.40
   9  -5  11    1.30    3.10
   9   5  11    1.60    3.50
  -9   5 -11    9.10    2.40
   9   5  11    7.50    5.60
   9   5  11   -1.90    3.70
   9   5  11   -1.00    2.90
  -9   5 -11    0.50    2.90
  11  -5  11    3.00    4.70
 -11  -5 -11    9.00    2.70
  11   5  11    3.60    6.00
  11   5  11   11.10    5.90
  11   5  11    4.60    4.10
 -10  -6  11    2.10    3.20
  10  -6 -11    1.70    8.60
 -10  -6  11    0.40    1.60
  10  -6 -11    2.10    4.50
  10  -6 -11    0.40    3.70
  10   6 -11    0.20    3.80
 -10   6  11   -0.20    1.60
 -10   6  11   -0.90    2.20
  -8  -6  11   -1.70    1.60
   8  -6 -11    0.50    5.20
   8  -6 -11   -1.30    2.20
   8  -6 -11    3.00    4.40
  -8  -6  11   -3.00    2.50
   8   6 -11    7.30    5.50
  -8   6  11    3.30    3.90
   8   6 -11    3.40    4.70
  -8   6  11    1.40    2.30
   6  -6 -11   -4.60    2.00
  -6  -6  11   13.90    5.60
  -6  -6  11   -0.10    2.60
   6  -6 -11    6.80    7.00
  -6  -6  11   -1.00    1.80
   6  -6 -11    7.70    5.20
   6  -6 -11    1.00    3.30
   6   6 -11    0.70    3.10
   6   6 -11   -1.20    3.30
   6   6 -11   -2.40    2.80
  -6   6  11    8.20    3.10
   4  -6 -11   -1.70    2.90
   4  -6 -11    4.10    5.90
  -4  -6  11    1.50    3.60
   4  -6 -11   -1.30    3.40
  -4  -6  11   -0.70    2.20
  -4  -6  11   -2.40    2.20
  -4  -6  11   -3.50    3.10
   4  -6 -11   -1.70    2.20
   4   6 -11    0.00    3.60
  -4   6  11    5.00    3.90
  -4   6  11   -0.60    2.50
   4   6 -11    8.60    5.20
   4   6 -11   -0.40    3.00
  -2  -6  11   63.39    9.90
   2  -6 -11   45.10    9.80
   2  -6 -11   53.79   14.60
  -2  -6  11   51.39   10.90
   2  -6 -11   47.20   10.30
  -2   6  11   66.29   18.70
  -2   6  11   77.19   13.30
  -2   6  11   52.19    9.10
   2   6 -11   62.39   12.40
   2   6 -11   71.49   12.80
  -2   6  11   26.10   13.50
   2   6 -11   31.10   10.50
   0  -6  11    7.70    4.30
   0  -6 -11    1.40    3.60
   0  -6  11    0.90    4.20
   0  -6 -11   14.30    6.60
   0  -6 -11   -1.80    2.30
   0   6 -11   -0.70    2.90
   0   6  11   -1.80    2.50
   0   6 -11    4.50    4.40
   0   6 -11    9.70    5.10
   0   6  11    3.80    4.50
   0   6  11    7.60    5.70
   0   6  11    0.30    5.00
  -2  -6 -11   26.00    6.60
  -2  -6 -11   41.40    9.50
  -2  -6 -11   26.10    8.40
   2  -6  11   54.49   11.60
   2  -6  11   34.50    7.80
  -2  -6 -11   27.50    7.90
   2   6  11   31.30   10.70
   2   6  11   43.50   10.70
  -2   6 -11   44.10    8.60
   2   6  11   36.80    8.10
  -2   6 -11   32.20    8.30
  -2   6 -11   38.20    8.00
   2   6  11   42.20   10.50
  -4  -6 -11    1.00    3.80
  -4  -6 -11    4.30    3.70
  -4  -6 -11    4.60    4.00
   4  -6  11    4.10    3.60
   4  -6  11   -0.40    3.00
   4   6  11   -0.50    3.80
  -4   6 -11    3.90    3.00
  -4   6 -11    3.90    3.90
   4   6  11   -2.30    2.70
  -4   6 -11   -1.00    3.00
   4   6  11    1.50    4.00
   6  -6  11    3.20    4.40
  -6  -6 -11    1.60    3.00
  -6  -6 -11    1.20    2.60
   6   6  11    0.40    4.10
   6   6  11    0.90    3.70
  -6   6 -11    0.90    3.40
   6   6  11   -3.60    2.80
   8  -6  11    5.70    5.30
  -8  -6 -11    5.60    3.30
   8   6  11   16.10    6.30
   8   6  11    5.10    8.10
  -8   6 -11    5.70    3.40
   8   6  11   14.30    6.90
   7  -7 -11   -3.50    4.10
  -7  -7  11    0.10    2.30
   7  -7 -11    1.60    3.80
   7  -7 -11    8.40    6.20
  -7  -7  11    3.10    4.60
   7   7 -11   -1.80    4.00
  -7   7  11    5.30    4.00
  -7   7  11   -1.00    4.00
   5  -7 -11    5.60    7.60
  -5  -7  11   -2.00    1.70
  -5  -7  11    3.40    5.40
   5  -7 -11    0.10    3.30
  -5  -7  11    0.00    2.90
   5   7 -11   -0.20    3.60
  -5   7  11   -1.70    3.30
  -5   7  11    1.40    3.70
  -3  -7  11   -2.10    2.40
   3  -7 -11   -1.40    3.30
  -3  -7  11   -1.40    4.40
   3  -7 -11    1.20    4.30
   3  -7 -11    4.40    5.00
   3   7 -11    3.00    5.00
  -3   7  11   -1.70    2.80
  -3   7  11    4.00    4.10
   3   7 -11    4.90    5.10
  -1  -7  11    5.60    5.80
   1  -7 -11   11.20    7.50
   1  -7 -11    8.60    6.40
  -1   7  11    7.80    5.40
   1   7 -11    9.00    6.60
   1   7 -11   15.70    7.60
  -1   7  11   17.30    6.70
   1  -7  11    5.00    7.10
  -1  -7 -11    5.70    5.60
   1  -7  11    4.20    5.40
  -1  -7 -11   -0.90    3.50
  -1   7 -11   -2.20    3.20
   1   7  11   -2.50    2.90
  -1   7 -11   -1.00    3.00
   1   7  11    5.00    5.20
   3  -7  11    2.30    6.80
  -3  -7 -11   -0.10    3.10
  -3  -7 -11    6.40    4.60
   3  -7  11   -0.10    6.20
   3   7  11    4.30    5.90
  -3   7 -11    3.10    4.60
   3   7  11    5.70    5.90
  -3   7 -11    1.70    2.40
  -5  -7 -11   -0.50    2.50
   5  -7  11    2.80    4.90
   5  -7  11   -0.70    4.10
  -5  -7 -11   -1.50    3.10
  -5   7 -11    0.50    2.10
   5   7  11   -1.20    3.20
   5   7  11   -3.60    3.50
  -5   7 -11    2.30    4.50
  16   0 -12   48.80    4.20
  16   0 -12   48.90   10.50
  16   0 -12   49.90    4.40
  16   0 -12   36.70   10.10
  14   0 -12   16.20    2.80
  14   0 -12    4.70    4.70
  14   0 -12   11.20    6.10
  14   0 -12   15.00    2.40
  12   0 -12   21.10    3.20
  12   0 -12   21.00    6.90
  12   0 -12   22.00    3.60
  10   0 -12    7.60    3.10
  10   0 -12    8.00    4.40
 -10   0  12    6.50    5.80
  10   0 -12    9.40    2.30
   8   0 -12  243.58   21.70
  -8   0  12  264.77   24.00
   8   0 -12  251.87   16.70
   8   0 -12  262.97   17.20
  -6   0  12   51.49    6.10
   6   0 -12   55.89    4.90
   6   0 -12   56.39    4.70
  -6   0  12   36.80    8.40
  -6   0  12   50.19    5.00
   6   0 -12   56.99   10.30
   4   0 -12   16.80    2.70
  -4   0  12   16.30    3.10
   4   0 -12   10.00    3.40
  -4   0  12    8.20    3.90
   4   0 -12   17.60    3.00
  -4   0  12   16.30    3.30
   2   0 -12   25.70    5.80
  -2   0  12   19.30    5.60
   2   0 -12   27.90    3.50
   2   0 -12   22.10    3.40
  -2   0  12   15.20    3.20
  -2   0  12   21.10    3.50
   0   0  12   16.20    3.00
   0   0  12   11.20    2.70
   0   0 -12   15.30    2.90
   0   0 -12   16.10    4.80
   0   0  12   13.10    4.10
   0   0 -12   13.00    2.50
   2   0  12  186.48   17.00
  -2   0 -12  226.58   14.30
  -2   0 -12  207.98   15.80
   2   0  12  211.38   14.60
   2   0  12  215.58   14.30
  -2   0 -12  211.68   14.60
  -4   0 -12    4.60    1.80
  -4   0 -12    4.90    2.20
   4   0  12    2.10    2.70
   4   0  12    7.60    2.30
  -4   0 -12    7.30    2.90
   4   0  12    6.50    2.00
   6   0  12    3.70    3.40
  -6   0 -12    5.10    2.80
  -6   0 -12    3.50    1.90
   6   0  12    3.00    1.80
  -6   0 -12    6.40    2.50
   6   0  12    5.50    2.00
   6   0  12    2.90    2.10
  -8   0 -12    4.40    2.80
   8   0  12    1.50    1.60
  -8   0 -12    2.40    1.70
  -8   0 -12    3.50    1.90
   8   0  12    0.10    2.20
   8   0  12    2.20    2.20
   8   0  12    2.10    1.80
  10   0  12   55.79    6.90
  10   0  12   38.00    8.10
  10   0  12   67.79    6.10
  10   0  12   55.89    8.00
 -10   0 -12   73.19    9.70
  12   0  12    2.90    2.40
  12   0  12   -2.40    2.00
  12   0  12    0.90    1.80
  12   0  12    1.10    1.90
 -12   0 -12    0.00    2.30
  14   0  12   15.30    4.40
  14   0  12   20.10    4.40
  14   0  12   17.00    4.10
  17  -1 -12   23.40    7.90
  17  -1 -12   30.40   11.00
  17  -1 -12   26.80    4.30
  17  -1 -12   25.50    3.50
  17   1 -12   22.40    4.30
  17   1 -12   26.50    4.00
  17   1 -12   11.50    6.80
  17   1 -12   24.00    7.60
  15  -1 -12   70.89   13.80
  15  -1 -12   73.59   16.20
  15  -1 -12   69.89    6.10
  15  -1 -12   75.09    6.40
  15   1 -12   56.19   11.00
  15   1 -12   75.49    6.60
  15   1 -12   61.19   12.20
  15   1 -12   76.99    6.30
  13  -1 -12   20.70    3.40
  13  -1 -12   13.90    7.60
  13  -1 -12   21.90    3.70
  13   1 -12   26.20    7.30
  13   1 -12   16.40    2.90
  13   1 -12   24.50    7.00
  13   1 -12   25.40    4.20
 -11  -1  12    1.70    3.40
  11  -1 -12    1.70    1.70
  11  -1 -12    1.50    1.50
  11  -1 -12   -0.10    3.10
  11   1 -12   -1.20    0.90
  11   1 -12   -0.10    1.50
  11   1 -12    0.50    3.00
  11   1 -12    2.90    3.40
 -11   1  12    2.40    5.10
   9  -1 -12   12.00    5.60
   9  -1 -12   15.50    3.00
   9  -1 -12   20.90    3.60
  -9  -1  12   14.10    5.80
   9   1 -12   17.20    3.60
   9   1 -12   16.00    2.70
   9   1 -12   20.50    5.60
  -9   1  12    9.70    7.70
   7  -1 -12   46.60    5.80
   7  -1 -12   43.30   10.20
  -7  -1  12   42.60    9.30
  -7  -1  12   36.90    4.70
   7  -1 -12   49.99    5.50
   7   1 -12   44.20    4.10
   7   1 -12   45.70    7.80
   7   1 -12   45.60    5.80
  -7   1  12   51.49   10.90
  -7   1  12   37.20    3.80
  -7   1  12   47.30    5.10
   5  -1 -12  269.57   23.60
   5  -1 -12  301.17   18.80
  -5  -1  12  274.47   17.90
   5  -1 -12  281.87   18.40
  -5  -1  12  282.27   22.50
  -5  -1  12  270.07   19.20
  -5   1  12  266.67   24.90
  -5   1  12  282.07   19.50
   5   1 -12  288.77   19.00
  -5   1  12  275.57   18.10
   5   1 -12  280.27   20.70
   5   1 -12  281.87   18.00
   3  -1 -12  103.39    8.10
   3  -1 -12   98.59    8.10
  -3  -1  12  100.09    7.50
  -3  -1  12   95.19    8.80
   3  -1 -12   80.39   12.00
  -3  -1  12   90.39   10.20
  -3   1  12  108.79   16.00
   3   1 -12   93.29    8.10
   3   1 -12  111.49   10.20
   3   1 -12  100.99    7.70
  -3   1  12  100.49    9.20
  -3   1  12  110.09    8.00
   1  -1 -12  129.69   10.20
  -1  -1  12  117.89   11.80
   1  -1 -12  136.79    9.80
  -1  -1  12  144.39    9.50
  -1  -1  12  139.79   10.80
   1  -1 -12  145.29   13.30
   1  -1 -12  111.99   11.00
   1   1 -12  139.29    9.90
   1   1 -12  129.69    9.90
  -1   1  12  115.09   10.10
  -1   1  12  131.19    9.80
  -1   1  12  121.09   13.40
   1  -1  12   56.19    6.90
  -1  -1 -12   46.20    7.70
  -1  -1 -12   55.59    4.90
  -1  -1 -12   50.79    7.60
   1  -1  12   50.99    4.80
   1  -1  12   43.70    7.80
  -1  -1 -12   59.29    7.00
   1   1  12   52.69    9.70
   1   1  12   51.29    5.10
  -1   1 -12   54.49    5.20
   1   1  12   52.19    6.60
  -1   1 -12   50.09    6.00
  -3  -1 -12    0.80    1.20
   3  -1  12   -1.30    1.00
  -3  -1 -12   -0.70    1.50
   3  -1  12   -0.60    1.30
  -3  -1 -12    1.00    1.80
   3  -1  12    0.10    1.10
  -3  -1 -12    0.50    2.30
  -3   1 -12   -0.80    1.30
   3   1  12    0.60    1.40
  -3   1 -12   -1.50    0.90
   3   1  12   -0.10    1.90
  -3   1 -12   -0.70    1.00
   3   1  12   -0.60    1.50
   3   1  12    1.00    1.40
  -5  -1 -12  102.69    7.80
  -5  -1 -12   93.09   12.40
  -5  -1 -12  115.59    9.50
   5  -1  12   88.59    8.50
   5  -1  12  102.89    8.00
   5   1  12  118.19   10.70
   5   1  12  108.59    8.90
  -5   1 -12  102.09    8.30
   5   1  12   92.79    8.40
  -5   1 -12  103.79    9.00
   5   1  12  103.29   11.10
  -5   1 -12  108.79    9.10
  -7  -1 -12  255.27   20.30
   7  -1  12  267.87   18.70
  -7  -1 -12  254.57   21.40
  -7  -1 -12  263.17   18.70
   7  -1  12  270.77   17.80
  -7   1 -12  285.47   18.10
   7   1  12  275.47   20.80
   7   1  12  267.87   18.50
  -7   1 -12  261.67   18.70
   7   1  12  249.58   21.50
   7   1  12  285.37   18.80
  -9  -1 -12    5.30    3.50
   9  -1  12    7.90    2.90
   9  -1  12    3.40    1.90
  -9  -1 -12    7.80    1.90
  -9  -1 -12    3.10    1.70
  -9   1 -12    3.40    1.60
   9   1  12    3.80    3.30
   9   1  12    9.60    2.80
  -9   1 -12    2.50    1.70
   9   1  12    2.40    2.30
  -9   1 -12    7.40    2.60
   9   1  12   -0.90    1.90
 -11  -1 -12   76.79   11.80
  11  -1  12   68.49    6.80
  11  -1  12   77.69    9.20
  11   1  12   70.89    7.30
  11   1  12   92.09   14.00
  11   1  12   92.79   12.30
  11   1  12   91.59    8.30
 -13  -1 -12    1.20    3.10
  13  -1  12    1.40    1.90
  13  -1  12    1.60    2.20
  13   1  12    2.10    3.00
  13   1  12    0.40    2.90
  13   1  12    1.00    2.00
  13   1  12    1.40    2.40
  15  -1  12   -0.10    2.40
  15  -1  12   -0.30    1.90
  15   1  12   -1.20    3.00
  15   1  12   -2.10    2.20
  15   1  12   -1.60    1.80
  15   1  12    4.30    3.70
  16  -2 -12    1.60    2.40
  16  -2 -12   12.20    8.60
  16  -2 -12    3.10    3.80
  16  -2 -12    3.50    2.60
  16   2 -12    4.40    3.00
  16   2 -12    2.80    2.50
  16   2 -12    2.40    2.90
  16   2 -12   -4.90    2.60
  14  -2 -12    3.40    4.60
  14  -2 -12    0.00    1.80
  14   2 -12    1.20    2.30
  14   2 -12    3.80    2.50
  14   2 -12   -0.80    1.60
  14   2 -12   -2.50    2.90
  12  -2 -12    2.00    3.80
  12  -2 -12    1.60    2.00
  12   2 -12    2.30    2.10
  12   2 -12   -0.60    1.70
  12   2 -12   -2.70    1.80
  10  -2 -12   72.29   16.00
  10  -2 -12   58.99    7.30
  10  -2 -12   60.59    8.50
 -10  -2  12   68.09   11.40
 -10   2  12   88.19   18.90
  10   2 -12   52.59    7.60
  10   2 -12   38.00    8.40
  10   2 -12   50.79    6.60
  10   2 -12   66.89    8.70
  -8  -2  12    1.20    1.60
   8  -2 -12    0.30    2.90
  -8  -2  12    2.50    1.20
  -8  -2  12    2.70    3.10
   8  -2 -12    4.30    2.30
   8   2 -12    1.60    1.80
  -8   2  12    3.50    4.80
   8   2 -12    2.50    2.30
   8   2 -12   -0.40    1.40
  -8   2  12    4.10    1.20
   8   2 -12    1.40    2.50
   6  -2 -12   27.00    4.70
  -6  -2  12   19.40    5.30
  -6  -2  12   20.40    3.10
   6  -2 -12   27.90    5.20
   6  -2 -12   23.20    4.60
  -6  -2  12   31.90    5.60
   6  -2 -12   14.80    6.50
  -6   2  12   23.40    3.40
  -6   2  12   21.40    4.70
   6   2 -12   17.80    4.30
   6   2 -12   22.30    4.10
   6   2 -12   18.40    4.60
   4  -2 -12  399.06   31.90
   4  -2 -12  379.26   26.10
   4  -2 -12  397.56   26.40
  -4  -2  12  423.46   28.50
   4  -2 -12  399.86   27.90
  -4  -2  12  417.76   24.70
  -4  -2  12  384.96   27.10
  -4   2  12  390.86   27.30
   4   2 -12  373.86   25.90
  -4   2  12  375.66   32.90
   4   2 -12  388.06   26.50
  -4   2  12  419.46   25.20
   2  -2 -12   20.60    4.30
  -2  -2  12   40.70    4.60
  -2  -2  12   54.79    8.50
  -2  -2  12   46.50    7.00
   2  -2 -12   32.40    5.90
   2  -2 -12   25.30    6.60
   2  -2 -12   32.40    5.40
  -2   2  12   26.50    7.20
   2   2 -12   44.70    6.20
   2   2 -12   34.00    5.60
  -2   2  12   31.30    5.90
  -2   2  12   35.00    4.70
   0  -2 -12   53.49    7.40
   0  -2 -12   86.09   13.10
   0  -2  12   57.89    5.60
   0  -2 -12   67.49    6.40
   0  -2  12   47.90    8.20
   0  -2  12   49.20    7.40
   0  -2 -12   60.09    9.20
   0   2 -12   63.39    6.20
   0   2  12   40.20    8.40
   0   2  12   67.39    6.30
   0   2 -12   60.79    8.00
   0   2  12   55.49    8.20
   0   2  12   70.09    9.30
   2  -2  12   48.00    5.90
  -2  -2 -12   33.10    6.70
  -2  -2 -12   49.00    8.80
  -2  -2 -12   49.20    5.90
   2  -2  12   37.30    6.40
  -2  -2 -12   43.30    6.50
   2   2  12   43.10    9.80
  -2   2 -12   47.70    5.90
   2   2  12   33.70    5.50
  -2   2 -12   31.50    5.70
  -4  -2 -12   53.39    9.20
   4  -2  12   58.29    8.30
  -4  -2 -12   55.49    5.20
  -4  -2 -12   39.80    6.70
   4  -2  12   47.50    5.90
  -4  -2 -12   76.79   11.90
   4   2  12   55.19    7.70
  -4   2 -12   53.19    6.10
   4   2  12   48.20    8.00
   4   2  12   42.60    9.30
   4   2  12   55.59    7.20
  -4   2 -12   54.89    5.10
  -4   2 -12   70.49    8.70
  -6  -2 -12   37.30    6.70
   6  -2  12   50.99    7.80
   6  -2  12   49.70    6.90
  -6  -2 -12   32.70    7.40
  -6  -2 -12   52.79    4.80
  -6   2 -12   54.99    6.10
   6   2  12   41.10    6.50
   6   2  12   47.50    9.40
   6   2  12   51.69    7.10
   6   2  12   40.80    7.90
  -6   2 -12   51.49    7.40
  -8  -2 -12  223.88   21.10
   8  -2  12  238.48   18.40
  -8  -2 -12  234.78   17.30
  -8  -2 -12  265.07   16.00
   8  -2  12  238.48   16.90
   8   2  12  245.58   20.80
   8   2  12  207.18   17.50
  -8   2 -12  234.88   16.10
   8   2  12  238.08   20.90
   8   2  12  259.47   18.10
  10  -2  12   13.70    3.30
  10  -2  12   21.20    4.90
 -10  -2 -12   18.00    6.30
  10   2  12   21.40    6.20
  10   2  12   21.20    4.60
  10   2  12   10.90    3.60
  10   2  12   17.40    6.00
  12  -2  12  136.49   13.10
  12  -2  12  143.09   11.60
 -12  -2 -12  154.88   16.60
  12   2  12  135.89   15.20
  12   2  12  138.49   18.60
  12   2  12  156.48   13.40
  12   2  12  164.18   12.80
  14  -2  12   30.00    6.60
  14  -2  12   32.90    5.00
  14   2  12   34.70    6.00
  14   2  12   21.40    6.60
  14   2  12   23.90    7.70
  14   2  12   34.30    6.70
  15  -3 -12   24.70    6.40
  15  -3 -12   43.70    8.00
  15  -3 -12   31.70    6.90
  15  -3 -12   12.40    8.60
  15   3 -12   27.80    6.60
  15   3 -12   26.60    6.40
  15   3 -12   24.00    8.10
  13  -3 -12   10.80    8.20
  13  -3 -12   61.99    9.90
  13  -3 -12   31.00    6.20
  13  -3 -12   32.60    6.80
  13   3 -12   31.30    6.30
  13   3 -12   32.60    9.30
  13   3 -12   39.60    7.70
  11  -3 -12   32.00    6.80
  11  -3 -12   11.20    9.10
  11  -3 -12   28.90    6.00
  11  -3 -12   28.40    5.80
  11   3 -12   21.00    4.80
  11   3 -12   34.50   10.40
  11   3 -12   21.90    5.50
   9  -3 -12   22.20    5.60
  -9  -3  12   21.40    2.80
   9  -3 -12   28.50    6.50
   9  -3 -12   30.20    6.40
   9  -3 -12   40.90   12.90
  -9  -3  12   29.10    6.20
  -9  -3  12   33.50    4.20
  -9   3  12   22.30    9.80
   9   3 -12   33.80    9.00
   9   3 -12   26.50    5.50
   9   3 -12   29.40    6.10
   7  -3 -12   25.90    6.00
  -7  -3  12   18.30    4.70
  -7  -3  12   27.90    3.50
   7  -3 -12   23.50    5.70
  -7  -3  12   29.30    6.30
   7  -3 -12   16.00    6.90
   7   3 -12   26.80    7.80
  -7   3  12   23.80    8.70
   7   3 -12   34.90    6.90
  -7   3  12   37.60    4.40
   7   3 -12   26.70    5.60
  -7   3  12   23.90    5.00
  -5  -3  12   19.60    5.30
   5  -3 -12   11.00    6.50
  -5  -3  12   14.40    2.70
  -5  -3  12   16.80    4.60
   5  -3 -12   23.70    6.00
   5   3 -12   22.00    6.40
  -5   3  12   16.40    3.30
   5   3 -12   18.70    6.10
  -5   3  12    5.60    3.60
   5   3 -12   20.80    4.90
  -5   3  12   20.60    8.10
  -3  -3  12   10.70    4.00
  -3  -3  12    6.10    3.50
   3  -3 -12    6.90    3.60
   3  -3 -12    4.80    4.00
   3  -3 -12    5.40    2.80
  -3  -3  12    6.40    2.20
  -3   3  12    7.80    2.70
   3   3 -12    6.70    3.30
  -3   3  12    3.90    5.10
  -3   3  12    5.40    3.60
   3   3 -12    6.40    3.70
   3   3 -12   12.60    4.10
   1  -3 -12    4.60    3.80
  -1  -3  12   12.40    3.60
  -1  -3  12    5.20    3.00
   1  -3 -12    9.10    4.00
  -1  -3  12   11.10    4.00
   1  -3 -12   17.80    4.30
   1   3 -12    5.10    3.20
  -1   3  12    7.40    4.50
  -1   3  12    3.40    3.80
   1   3 -12    6.60    3.50
   1   3 -12   12.60    3.90
  -1   3  12    3.40    2.80
  -1   3  12    1.40    2.20
   1  -3  12   43.40    8.10
  -1  -3 -12   47.20    8.90
   1  -3  12   53.99    7.00
  -1  -3 -12   73.49   11.90
  -1  -3 -12   50.99    7.10
  -1  -3 -12   42.80    7.60
   1   3  12   57.29   11.90
   1   3  12   54.19    7.50
  -1   3 -12   56.89    8.10
  -1   3 -12   43.30    7.60
  -1   3 -12   44.20    7.80
   1   3  12   62.39    9.40
   1   3  12   61.89   10.30
   3  -3  12   24.50    4.80
  -3  -3 -12   18.30    4.10
  -3  -3 -12   22.30    6.30
   3  -3  12   21.70    5.60
  -3  -3 -12   29.20    7.10
  -3  -3 -12   16.30    4.70
  -3   3 -12   21.40    5.40
  -3   3 -12   25.70    4.60
   3   3  12   18.40    4.60
   3   3  12   23.50    6.10
   3   3  12   21.70    5.90
  -5  -3 -12    7.20    4.00
   5  -3  12   -0.30    1.80
  -5  -3 -12    4.30    2.20
   5  -3  12    2.00    3.10
  -5  -3 -12    6.50    4.80
  -5  -3 -12    2.70    3.70
   5   3  12   -0.20    2.00
  -5   3 -12    0.70    1.70
   5   3  12   -0.70    2.50
   5   3  12    0.50    2.90
  -5   3 -12    0.80    2.50
   5   3  12    3.30    2.90
  -7  -3 -12    2.50    3.30
  -7  -3 -12    2.00    1.70
   7  -3  12    1.50    2.40
   7  -3  12    2.40    3.20
  -7  -3 -12    1.30    2.80
   7   3  12    6.60    4.30
   7   3  12    5.30    3.20
   7   3  12    9.40    4.90
  -7   3 -12   11.90    2.90
   7   3  12    8.50    4.60
  -7   3 -12    2.50    2.90
  -9  -3 -12   12.40    2.50
  -9  -3 -12   20.20    4.30
  -9  -3 -12   23.20    7.00
   9  -3  12   17.70    4.50
   9   3  12   22.60    6.10
   9   3  12   18.00    4.90
  -9   3 -12   23.30    3.50
   9   3  12   11.20    5.80
  11  -3  12   15.60    4.00
  11  -3  12   18.50    5.30
  11   3  12    9.60    4.70
  11   3  12   13.20    6.20
  11   3  12   13.30    4.20
  11   3  12    6.40    4.20
  13  -3  12    1.30    2.40
  13  -3  12   -1.50    2.40
 -13  -3 -12    0.10    3.50
  13   3  12    5.10    4.60
  13   3  12    3.30    3.20
  13   3  12    1.50    3.40
  14  -4 -12   -3.90    2.10
  14  -4 -12   -0.30    2.70
  14  -4 -12    1.70    3.60
  14  -4 -12   -2.60    2.20
  14   4 -12    2.00    4.70
  14   4 -12   -0.60    3.30
  14   4 -12   -1.70    2.80
  12  -4 -12   21.60    6.50
  12  -4 -12   12.30    9.00
  12  -4 -12   21.50    6.10
  12  -4 -12   42.40    8.70
  12   4 -12   19.40    7.80
  12   4 -12   22.40    6.70
  12   4 -12   18.40    9.60
  10  -4 -12   10.20    4.80
  10  -4 -12    5.70    4.10
  10  -4 -12    4.50    4.10
 -10  -4  12   12.70    2.80
  10  -4 -12   12.00    7.90
 -10  -4  12   16.00    2.10
  10   4 -12    4.60    3.90
  10   4 -12   13.00    6.30
  -8  -4  12   -1.50    2.20
  -8  -4  12    2.80    1.50
   8  -4 -12    1.20    3.70
   8  -4 -12    9.90    4.30
   8  -4 -12    0.30    3.30
   8  -4 -12    7.10    3.40
   8   4 -12   -1.30    2.70
  -8   4  12    2.20    2.70
  -8   4  12    4.40    2.10
   8   4 -12    1.90    3.20
   8   4 -12    4.10    3.50
   6  -4 -12   58.89   10.20
   6  -4 -12   79.49   11.20
  -6  -4  12   55.59    7.20
   6  -4 -12   60.59    9.70
  -6  -4  12   65.59    9.90
  -6  -4  12   67.39    7.40
   6  -4 -12   51.79   13.40
  -6   4  12   78.59   18.70
   6   4 -12   74.69   11.30
   6   4 -12   60.99   12.40
  -6   4  12   69.69    7.80
   6   4 -12   67.79   10.40
  -6   4  12   71.29   10.40
  -4  -4  12    8.10    3.80
  -4  -4  12    9.50    3.00
  -4  -4  12    9.60    4.70
   4  -4 -12    8.10    4.40
   4  -4 -12    8.70    4.20
   4  -4 -12    4.60    4.80
   4   4 -12    1.70    3.20
   4   4 -12   10.20    4.00
   4   4 -12    3.30    3.50
  -4   4  12   -0.30    4.80
  -4   4  12   10.00    5.00
  -4   4  12    3.80    2.80
  -2  -4  12   12.10    3.50
   2  -4 -12   16.80    5.20
  -2  -4  12    9.30    4.60
   2  -4 -12    9.40    4.60
  -2  -4  12   10.60    4.10
   2  -4 -12    6.00    4.60
  -2   4  12   15.50    4.40
  -2   4  12   10.30    7.10
  -2   4  12   20.00    5.70
  -2   4  12   11.50    4.80
   2   4 -12    5.30    3.60
   2   4 -12    5.00    3.60
   2   4 -12    7.20    3.90
   0  -4 -12  135.79   17.80
   0  -4 -12  131.89   18.00
   0  -4  12  109.79   10.40
   0  -4 -12   88.19   12.50
   0  -4 -12  114.59   11.10
   0  -4  12   93.59   13.70
   0   4  12  123.29   15.50
   0   4  12  106.09   18.90
   0   4 -12  121.39   11.50
   0   4 -12  123.39   12.10
   0   4  12  107.99   14.80
   0   4 -12   98.99   13.20
   0   4  12  115.99   11.20
  -2  -4 -12  115.19   14.40
   2  -4  12  122.19   15.70
  -2  -4 -12  110.89   15.70
   2  -4  12  141.29   11.90
  -2  -4 -12  125.39   16.80
  -2  -4 -12  123.79   11.40
  -2   4 -12  143.29   16.00
   2   4  12  111.09   15.10
   2   4  12  168.08   25.20
   2   4  12  115.19   11.90
  -2   4 -12  126.79   11.60
  -2   4 -12  121.49   11.50
   2   4  12   92.19   13.20
  -4  -4 -12   32.30    7.50
  -4  -4 -12   32.30    5.80
   4  -4  12   21.20    6.30
   4  -4  12   18.70    5.00
  -4  -4 -12   29.60    6.60
  -4  -4 -12   27.80    8.10
  -4   4 -12   20.30    4.50
  -4   4 -12   25.20    4.80
   4   4  12   23.80    7.20
   4   4  12   26.40    6.00
   4   4  12   14.20    7.00
   4   4  12   26.20    7.10
  -4   4 -12   20.60    5.80
  -6  -4 -12    0.90    2.10
   6  -4  12    2.40    3.80
  -6  -4 -12    3.10    3.00
   6  -4  12    7.00    3.80
  -6  -4 -12    2.50    3.40
  -6  -4 -12    2.20    3.70
  -6   4 -12    0.90    2.00
   6   4  12    9.70    4.80
   6   4  12    3.10    3.80
  -6   4 -12   -1.40    2.40
   6   4  12    1.70    4.00
  -8  -4 -12   33.90    9.70
  -8  -4 -12   43.80    7.60
   8  -4  12   46.90    9.90
  -8  -4 -12   40.70    5.20
   8  -4  12   39.20    7.20
   8   4  12   58.29   12.40
   8   4  12   28.80    7.80
   8   4  12   29.30    7.40
  -8   4 -12   48.30    7.70
   8   4  12   51.09    8.50
 -10  -4 -12    0.70    3.30
  10  -4  12    2.40    3.70
 -10  -4 -12    0.30    2.00
 -10  -4 -12    1.80    1.40
  10   4  12    4.90    4.70
 -10   4 -12    1.20    1.60
  10   4  12    2.90    4.10
  10   4  12   -0.60    3.50
  10   4  12    3.90    3.40
  12  -4  12   -1.40    3.40
  12  -4  12    2.80    3.10
  12   4  12    1.40    3.80
  12   4  12    1.40    3.80
  12   4  12    2.10    3.50
  12   4  12    5.90    4.20
  13  -5 -12    1.30    3.30
  13  -5 -12    5.20    5.30
  13  -5 -12    9.70    5.60
  13  -5 -12    2.10    5.90
  13   5 -12    3.50    5.10
  13   5 -12    1.30    4.40
  13   5 -12    7.30    4.80
  11  -5 -12   65.79   11.50
  11  -5 -12   56.79   10.80
  11  -5 -12   30.80   10.70
  11  -5 -12   52.19   11.70
  11   5 -12   47.10    9.80
  11   5 -12   62.99   11.40
  11   5 -12   46.00   11.20
   9  -5 -12    4.30    6.30
   9  -5 -12   -1.90    2.60
   9  -5 -12    1.90    3.40
  -9  -5  12    3.30    3.40
  -9  -5  12    1.00    1.70
   9  -5 -12    0.30    3.60
  -9   5  12   -1.50    1.30
   9   5 -12    2.50    4.10
   9   5 -12    4.10    4.20
   9   5 -12   -4.50    1.70
  -9   5  12    0.00    2.40
   7  -5 -12   12.00    5.80
  -7  -5  12   19.30    6.20
   7  -5 -12    8.00    5.30
  -7  -5  12   18.00    3.40
   7  -5 -12   25.50   10.80
   7  -5 -12   25.70    7.10
   7   5 -12   11.30    5.40
   7   5 -12   21.30    7.50
  -7   5  12   15.10   13.00
   7   5 -12    5.00    4.40
  -7   5  12   20.70    4.60
  -7   5  12   13.70    5.00
   5  -5 -12   39.50   12.10
  -5  -5  12   44.70    9.30
  -5  -5  12   32.20    6.40
   5  -5 -12   48.60    9.30
  -5  -5  12   34.20    5.50
   5  -5 -12   35.20    8.60
   5  -5 -12   33.80    8.60
   5   5 -12   26.20    7.30
   5   5 -12   30.80    7.70
  -5   5  12   19.90    6.40
  -5   5  12   29.20    5.70
  -5   5  12   57.49   17.70
   3  -5 -12   22.90    6.70
  -3  -5  12   45.40   10.00
  -3  -5  12   33.70    6.30
   3  -5 -12   30.70    8.20
  -3  -5  12   36.80    7.40
   3  -5 -12   36.60   11.90
   3  -5 -12   24.40    6.70
   3   5 -12   19.00    6.30
   3   5 -12   31.20    8.50
  -3   5  12   29.10    6.30
  -3   5  12   52.29   15.20
  -3   5  12   28.90    7.80
  -3   5  12   21.10    5.80
  -1  -5  12    3.00    2.70
   1  -5 -12   -0.50    3.20
   1  -5 -12    3.00    3.80
  -1   5  12    4.50    3.50
  -1   5  12   -1.00    3.50
   1   5 -12    1.70    3.30
   1   5 -12   -0.90    2.30
  -1   5  12    3.20    2.80
   1  -5  12   18.00    6.30
  -1  -5 -12    6.00    4.60
  -1  -5 -12   11.00    4.20
  -1  -5 -12    5.40    4.50
  -1  -5 -12    2.70    4.00
  -1   5 -12   16.10    5.00
   1   5  12   13.40    4.60
   1   5  12    4.80    5.90
   1   5  12   16.70    5.50
  -1   5 -12   12.60    4.90
  -1   5 -12   11.50    6.40
   3  -5  12    2.00    2.50
  -3  -5 -12    4.20    4.00
   3  -5  12    3.40    4.40
  -3  -5 -12   -0.30    3.60
  -3   5 -12    2.60    4.10
  -3   5 -12    3.10    3.20
  -3   5 -12   10.10    3.70
   3   5  12    5.50    4.10
   3   5  12    4.00    3.90
  -5  -5 -12   69.39   10.50
   5  -5  12   82.79   13.70
  -5  -5 -12   60.39   10.60
  -5  -5 -12   66.59    9.50
  -5   5 -12   80.49   10.00
   5   5  12   74.99   14.80
   5   5  12   55.89   12.80
   5   5  12   71.89   11.10
   5   5  12   74.79   14.60
  -5   5 -12   74.79   11.90
   7  -5  12    9.00    4.40
   7  -5  12    5.90    5.10
  -7  -5 -12    6.00    4.60
  -7  -5 -12    7.70    3.20
   7   5  12   15.20    7.50
  -7   5 -12   19.90    5.80
   7   5  12   11.70    5.30
  -7   5 -12   10.80    3.40
   7   5  12   17.70    6.90
   7   5  12   17.70    6.50
   9  -5  12   -2.10    1.80
  -9  -5 -12    2.00    2.10
  -9  -5 -12   -2.90    2.10
   9  -5  12    3.90    4.60
   9   5  12    0.90    4.20
   9   5  12   -0.90    3.10
   9   5  12   -1.60    2.40
  -9   5 -12    0.70    2.70
  -9   5 -12    0.80    1.70
 -11  -5 -12    5.70    2.60
  11  -5  12    3.90    4.70
  11   5  12    5.70    4.90
  11   5  12    4.70    5.40
  11   5  12    4.40    4.10
  10  -6 -12    3.40    4.50
  10  -6 -12    3.10    4.60
 -10  -6  12    4.30    3.60
 -10  -6  12    7.20    2.20
  10  -6 -12   -1.30    4.80
  10   6 -12    1.40    4.40
 -10   6  12    2.60    2.80
  10   6 -12    9.10    7.00
 -10   6  12    3.60    2.20
  -8  -6  12    4.00    2.60
  -8  -6  12    1.50    3.30
   8  -6 -12   -2.00    2.10
   8  -6 -12   -0.50    5.10
   8  -6 -12    4.10    4.60
  -8   6  12    1.20    3.30
   8   6 -12   -1.50    3.00
   8   6 -12    1.30    4.20
  -8   6  12    3.70    2.70
   6  -6 -12   22.80    9.50
  -6  -6  12    9.70    6.00
   6  -6 -12   23.20    7.90
  -6  -6  12   21.20    5.10
  -6  -6  12   33.70    9.10
   6  -6 -12   22.70    7.80
   6   6 -12   15.60    7.70
  -6   6  12   18.80    8.30
  -6   6  12   19.90    5.30
   6   6 -12   25.10   10.30
   6   6 -12   28.00    8.10
   4  -6 -12   50.09   11.00
   4  -6 -12   47.90   10.70
  -4  -6  12   39.30    8.20
   4  -6 -12   58.09   16.20
  -4  -6  12   51.79   11.00
   4  -6 -12   39.50    9.50
  -4   6  12   38.40   10.70
   4   6 -12   41.60    9.90
  -4   6  12   54.69    8.80
   4   6 -12   43.70   11.80
   4   6 -12   62.59   10.80
  -4   6  12   50.89   15.80
   2  -6 -12   28.40    7.60
  -2  -6  12   44.80    7.60
   2  -6 -12   40.50   12.20
  -2  -6  12   27.50    8.50
   2  -6 -12   43.50    9.20
  -2   6  12   35.90    7.40
   2   6 -12   46.30   10.10
   2   6 -12   30.60    7.80
  -2   6  12   47.40   15.40
  -2   6  12   36.00    8.50
   2   6 -12   32.30    9.70
  -2   6  12   40.90    9.80
   0  -6 -12   -2.20    2.10
   0  -6  12    1.70    4.50
   0  -6 -12   -1.50    2.80
   0  -6  12    3.30    3.00
   0  -6 -12   -0.70    3.20
   0  -6 -12    0.90    4.20
   0   6  12   -3.60    2.60
   0   6  12    1.90    3.50
   0   6 -12    3.60    4.00
   0   6 -12    1.80    3.60
   0   6  12    0.60    3.80
   0   6  12    4.20    4.40
   0   6 -12   -0.60    2.50
   2  -6  12   12.60    5.20
  -2  -6 -12   27.00    8.10
   2  -6  12   22.70    7.80
  -2  -6 -12    9.90    6.00
  -2  -6 -12   16.90    6.60
  -2  -6 -12    7.00    4.40
   2   6  12   22.70    7.40
   2   6  12   22.80    7.70
   2   6  12    7.00    6.60
   2   6  12   15.80    5.60
  -2   6 -12   18.90    6.40
  -2   6 -12    5.90    4.50
  -2   6 -12   15.80    5.10
   4  -6  12    5.40    6.00
  -4  -6 -12   -2.60    2.40
  -4  -6 -12    3.60    4.40
  -4  -6 -12   -1.70    2.40
   4   6  12   -2.10    2.90
  -4   6 -12   -0.80    3.50
   4   6  12    2.50    4.70
  -4   6 -12   -2.10    1.80
  -4   6 -12   -2.40    1.90
   4   6  12   -1.50    2.80
   6  -6  12    0.60    4.20
  -6  -6 -12    2.10    3.20
  -6  -6 -12    0.90    2.60
  -6  -6 -12   -1.70    3.40
   6   6  12   -4.00    2.40
  -6   6 -12   -3.90    2.40
   6   6  12    4.40    4.10
   6   6  12    1.70    4.90
   8  -6  12   13.10    8.70
  -8  -6 -12    6.20    3.20
  -8   6 -12    9.00    5.20
   8   6  12    9.30    6.90
   8   6  12   25.20    8.80
   7  -7 -12    3.10    4.90
   7  -7 -12   -0.70    4.20
  -7  -7  12   -2.70    3.70
  -7  -7  12    4.20    3.10
  -7   7  12    8.60    4.30
  -7   7  12    7.30    5.90
   7   7 -12    5.40    6.40
   5  -7 -12    8.60    7.60
   5  -7 -12   22.50    9.10
  -5  -7  12   12.60    7.30
   5  -7 -12    8.60    7.10
  -5  -7  12   14.70    5.00
  -5  -7  12    6.80    5.20
   5   7 -12   18.10    7.90
   5   7 -12    5.60    6.20
  -5   7  12    3.80    3.80
  -3  -7  12    2.80    4.10
  -3  -7  12    3.20    3.40
  -3  -7  12    0.60    5.10
   3  -7 -12   -3.20    4.70
   3  -7 -12   -5.30    2.40
  -3   7  12   -3.20    2.10
  -3   7  12    3.70    3.80
   3   7 -12    7.40    7.20
   3   7 -12   -1.00    3.00
  -1  -7  12   -4.40    2.20
  -1  -7  12    3.00    5.00
   1  -7 -12    2.30    4.50
   1   7 -12   10.90    5.20
   1   7 -12    5.10    4.80
  -1   7  12    3.40    4.30
  -1   7  12    0.00    3.60
   1  -7  12    8.20    7.50
  -1  -7 -12    8.30    6.50
   1  -7  12    1.90    5.10
  -1  -7 -12    0.20    3.40
  -1   7 -12    5.20    4.50
   1   7  12    2.20    4.50
   1   7  12    5.30    5.30
  -1   7 -12    5.90    5.30
   3  -7  12   46.10   11.20
  -3  -7 -12   23.60    6.80
   3  -7  12   33.00   14.10
  -3  -7 -12   33.70   11.50
   3   7  12   55.09   10.80
  -3   7 -12   32.30    8.90
  -3   7 -12   37.80    8.00
   3   7  12   19.50    9.10
  16   0 -13   -0.40    2.90
  16   0 -13    2.30    1.20
  16   0 -13   -1.30    1.10
  16   0 -13   -2.90    1.80
  14   0 -13   -1.40    0.90
  14   0 -13   -2.20    1.80
  14   0 -13   -1.80    0.80
  14   0 -13   -2.40    1.70
  12   0 -13    1.00    3.10
 -12   0  13   -2.30    2.30
  12   0 -13   -0.40    1.00
  12   0 -13    1.40    1.40
 -10   0  13   -1.20    3.10
  10   0 -13   -0.30    1.10
  10   0 -13   -1.60    2.00
  10   0 -13    0.70    1.30
   8   0 -13    1.20    1.40
  -8   0  13   -0.40    2.30
   8   0 -13    2.00    2.90
   8   0 -13   -1.00    0.90
   6   0 -13    0.90    1.30
  -6   0  13    1.80    1.60
   6   0 -13   -0.80    0.80
   6   0 -13   -1.30    1.50
  -6   0  13   -2.40    1.90
  -6   0  13    0.30    1.40
   4   0 -13    0.40    1.20
  -4   0  13   -1.80    1.40
   4   0 -13    1.20    2.20
   4   0 -13   -0.80    0.80
  -4   0  13   -0.60    1.30
   2   0 -13   -1.00    1.10
  -2   0  13    1.60    1.50
   2   0 -13   -1.10    0.90
   2   0 -13   -2.00    1.10
  -2   0  13   -0.70    1.90
  -2   0  13   -0.10    1.40
   0   0 -13    1.40    1.40
   0   0  13    2.20    1.50
   0   0  13    1.40    1.60
   0   0  13    6.50    3.80
   0   0 -13   -0.20    1.20
   0   0 -13    3.40    2.40
   0   0 -13    1.90    2.30
  -2   0 -13   -0.20    1.30
   2   0  13    0.40    1.30
   2   0  13   -0.30    1.20
  -2   0 -13   -0.20    0.90
  -2   0 -13    0.20    1.30
   2   0  13   -0.40    1.50
   4   0  13    2.30    1.70
  -4   0 -13    1.50    1.60
   4   0  13    0.50    1.30
  -4   0 -13    0.80    1.70
   4   0  13    0.00    1.80
  -4   0 -13    0.80    1.70
   6   0  13    0.40    1.50
   6   0  13   -1.00    1.20
  -6   0 -13   -2.10    1.00
  -6   0 -13   -1.50    1.40
   6   0  13    1.80    2.80
  -6   0 -13   -0.80    1.50
  -8   0 -13    0.30    1.90
   8   0  13    0.70    1.60
  -8   0 -13    1.60    1.60
   8   0  13    1.30    3.30
   8   0  13   -0.10    1.50
  -8   0 -13    0.30    1.80
   8   0  13    1.50    2.10
  10   0  13   -1.60    1.80
 -10   0 -13   -2.80    1.60
  10   0  13   -1.20    1.40
  10   0  13    0.90    1.70
  10   0  13    0.00    1.80
  12   0  13   -0.20    3.30
 -12   0 -13   -1.20    1.20
  12   0  13   -0.80    1.60
  12   0  13    0.50    1.90
  12   0  13   -2.90    1.20
  14   0  13    2.40    2.40
  14   0  13    0.60    3.90
  14   0  13    3.00    3.10
  14   0  13    3.00    2.50
  17  -1 -13    2.30    4.00
  17  -1 -13   -0.40    2.90
  17  -1 -13    1.90    2.10
  17  -1 -13    2.70    1.60
  17   1 -13    4.40    2.20
  17   1 -13    4.60    6.00
  17   1 -13    1.20    3.30
  17   1 -13    7.00    2.70
  15  -1 -13    6.00    2.40
  15  -1 -13    5.20    6.10
  15  -1 -13    6.60    2.30
  15  -1 -13   16.50    6.30
  15   1 -13    4.90    4.10
  15   1 -13    5.10    5.90
  15   1 -13    8.10    2.30
  15   1 -13    0.10    1.60
  13  -1 -13    7.20    2.40
  13  -1 -13   19.10    3.40
  13  -1 -13   23.80    8.30
  13   1 -13   18.10    6.30
  13   1 -13   11.00    2.60
  13   1 -13   18.00    5.80
  13   1 -13   15.40    3.50
  11  -1 -13   22.00    3.90
 -11  -1  13   29.50    8.80
  11  -1 -13   24.00    3.70
  11  -1 -13   29.80    9.80
  11   1 -13   15.10    2.80
 -11   1  13   34.50   11.40
  11   1 -13   18.00    3.80
  11   1 -13   21.80    6.40
  11   1 -13   19.40    5.80
   9  -1 -13    1.90    1.60
  -9  -1  13    0.10    2.80
   9  -1 -13   -1.20    1.90
   9  -1 -13   -0.70    1.30
  -9   1  13    4.70    5.20
   9   1 -13    3.80    3.10
   9   1 -13    0.60    1.60
   9   1 -13    1.40    1.40
   7  -1 -13   14.20    3.10
  -7  -1  13   10.30    2.20
   7  -1 -13    7.30    2.20
   7  -1 -13    3.60    3.60
  -7  -1  13   11.50    4.80
  -7  -1  13   13.60    3.00
  -7   1  13    8.70    2.50
   7   1 -13    9.30    2.20
   7   1 -13   10.00    2.80
   7   1 -13    5.70    3.40
  -7   1  13    9.80    2.20
  -7   1  13   20.80    7.80
   5  -1 -13   79.09    7.00
   5  -1 -13   83.39   13.80
  -5  -1  13   75.49   11.30
  -5  -1  13   75.29    6.60
  -5  -1  13  107.29   12.70
   5  -1 -13   78.89    7.00
   5   1 -13   98.59    9.50
  -5   1  13  103.09   17.40
  -5   1  13   74.29    7.80
   5   1 -13   76.99    6.50
  -5   1  13   88.79    7.00
   5   1 -13   76.09    7.20
  -3  -1  13  122.49   10.50
  -3  -1  13  131.89   12.80
   3  -1 -13  125.59   13.20
  -3  -1  13  122.39    9.10
   3  -1 -13  120.69    9.60
   3  -1 -13  112.79    9.60
   3   1 -13  134.69   12.10
  -3   1  13  141.09   11.30
   3   1 -13  132.29    9.50
   3   1 -13  135.09    9.90
  -3   1  13  121.09    9.40
   1  -1 -13   63.49    5.90
  -1  -1  13   76.39    7.20
   1  -1 -13   60.39    6.30
  -1  -1  13   69.09    5.70
  -1  -1  13   52.19    8.90
   1  -1 -13   55.29    8.40
   1  -1 -13   67.89    9.30
   1   1 -13   72.19    6.20
  -1   1  13   66.09    6.00
  -1   1  13   66.79    7.70
  -1   1  13   65.09   11.70
   1   1 -13   63.59    6.10
   1  -1  13    0.70    1.70
  -1  -1 -13    0.40    2.10
  -1  -1 -13   -0.10    1.20
  -1  -1 -13    0.10    1.70
   1  -1  13    2.60    2.70
  -1  -1 -13    1.50    1.90
   1  -1  13    1.60    1.40
   1   1  13   -1.10    1.40
   1   1  13   -0.40    1.40
   1   1  13    0.10    1.30
  -1   1 -13    3.00    1.60
  -1   1 -13   -1.60    0.90
  -3  -1 -13   55.89    7.20
  -3  -1 -13   51.09    8.10
   3  -1  13   43.20    6.30
   3  -1  13   47.50    4.80
   3  -1  13   36.80    7.20
  -3  -1 -13   43.50    5.10
   3   1  13   55.49    6.50
  -3   1 -13   50.49    6.60
   3   1  13   68.29   11.70
  -3   1 -13   50.09    5.00
   3   1  13   49.10    7.10
   3   1  13   49.70    6.40
  -3   1 -13   52.19    6.70
  -5  -1 -13   52.39    8.90
   5  -1  13   58.09    7.10
   5  -1  13   58.09    5.30
  -5  -1 -13   52.09    5.00
   5  -1  13   38.40    7.00
  -5  -1 -13   57.69    7.70
   5   1  13   37.60    7.60
  -5   1 -13   60.79    5.70
  -5   1 -13   58.99    7.40
   5   1  13   49.40    6.40
  -5   1 -13   63.69    7.80
   5   1  13   51.89    8.20
   5   1  13   48.70    6.50
  -7  -1 -13   20.30    3.50
   7  -1  13   17.00    4.00
   7  -1  13   22.10    4.10
  -7  -1 -13   20.90    6.10
  -7  -1 -13   13.30    3.50
   7   1  13   17.80    3.90
  -7   1 -13   12.80    3.10
   7   1  13    9.60    5.10
  -7   1 -13   22.90    4.60
  -7   1 -13   12.40    3.50
   7   1  13   13.30    4.30
   7   1  13   21.50    4.30
   9  -1  13   27.90    5.20
   9  -1  13   31.10    4.60
  -9  -1 -13   52.39   11.30
  -9  -1 -13   38.10    5.00
  -9  -1 -13   37.10    4.40
   9   1  13   32.40    7.10
   9   1  13   26.10    7.40
   9   1  13   39.90    6.00
  -9   1 -13   36.50    4.60
   9   1  13   32.70    5.20
  -9   1 -13   39.50    4.60
  -9   1 -13   29.70    5.20
 -11  -1 -13   28.30    6.70
  11  -1  13   19.70    3.90
  11  -1  13   27.20    4.90
  11   1  13   15.20    3.80
  11   1  13   25.30    4.90
  11   1  13   21.40    5.80
  11   1  13   30.80    7.70
 -11   1 -13   29.00    4.60
  13  -1  13    0.80    2.00
  13  -1  13    3.60    2.80
 -13  -1 -13    1.10    3.10
  13   1  13    2.60    2.30
  13   1  13    0.40    2.40
  13   1  13    5.10    4.50
  13   1  13    3.60    3.50
 -15  -1 -13    6.00    4.60
  15  -1  13   15.10    3.60
  15   1  13    9.90    4.90
  15   1  13   23.70    4.90
  15   1  13   11.80    4.10
  16  -2 -13   -1.00    2.70
  16  -2 -13    2.90    2.80
  16  -2 -13    6.60    7.10
  16  -2 -13    2.50    2.60
  16   2 -13    2.40    2.50
  16   2 -13    1.60    2.30
  16   2 -13   -1.30    1.70
  16   2 -13    3.30    5.10
  14  -2 -13    2.10    2.40
  14  -2 -13    0.60    2.10
  14  -2 -13    5.60    5.30
  14   2 -13    3.60    4.90
  14   2 -13    2.00    2.50
  14   2 -13    7.20    3.30
  14   2 -13    4.90    2.50
  12  -2 -13    4.90    6.50
  12  -2 -13    0.10    1.80
  12  -2 -13    0.90    2.00
  12   2 -13    2.40    2.20
  12   2 -13    0.40    1.80
  12   2 -13   -1.10    3.10
  12   2 -13   -1.90    1.70
  10  -2 -13   10.20    6.60
 -10  -2  13    8.50    5.10
  10  -2 -13   14.50    3.90
  10  -2 -13   16.00    4.00
  10   2 -13   19.80    4.40
  10   2 -13   22.10    6.70
  10   2 -13   13.40    4.00
 -10   2  13    5.50    5.80
  10   2 -13   16.70    3.80
  -8  -2  13   30.00    7.70
   8  -2 -13   23.90    4.60
  -8  -2  13   27.00    3.40
   8  -2 -13   17.10    7.30
  -8  -2  13   22.60    3.80
   8  -2 -13   22.70    4.60
  -8   2  13   20.90    3.30
  -8   2  13   45.10   12.80
   8   2 -13   36.20    6.10
   8   2 -13   22.80    5.80
   8   2 -13   20.40    4.10
  -8   2  13   22.40    3.00
   8   2 -13   23.00    7.00
   6  -2 -13    0.00    2.60
   6  -2 -13    1.50    2.10
   6  -2 -13    1.90    2.40
  -6  -2  13    4.50    2.50
  -6  -2  13    0.30    1.20
  -6  -2  13    0.30    1.90
   6  -2 -13    3.30    2.10
  -6   2  13    0.20    1.30
   6   2 -13    1.50    2.20
   6   2 -13    0.50    1.60
  -6   2  13    0.70    2.10
  -6   2  13    7.30    4.60
   6   2 -13   -0.20    1.70
  -4  -2  13   20.70    3.20
   4  -2 -13   24.30    5.70
   4  -2 -13   27.00    8.00
  -4  -2  13   17.60    4.70
  -4  -2  13   23.00    5.60
   4  -2 -13    9.70    3.20
   4  -2 -13   26.10    4.90
   4   2 -13   23.20    4.90
  -4   2  13   22.40    5.00
   4   2 -13   22.20    4.20
  -4   2  13   20.00    3.40
  -4   2  13   20.30    7.00
   2  -2 -13   44.20    9.20
   2  -2 -13   35.30    7.40
   2  -2 -13   23.40    4.80
  -2  -2  13   29.00    6.30
   2  -2 -13   28.40    5.20
  -2  -2  13   28.60    4.00
  -2  -2  13   32.40    6.40
   2   2 -13   29.40    5.10
   2   2 -13   36.10    5.50
  -2   2  13   33.40    6.40
  -2   2  13   32.50    4.60
  -2   2  13   27.10    7.90
   0  -2  13    1.00    2.10
   0  -2 -13    1.20    1.70
   0  -2  13   -0.60    2.00
   0  -2 -13    0.50    2.20
   0  -2  13    0.40    1.10
   0  -2 -13   -0.20    1.70
   0  -2 -13    1.30    2.20
   0   2 -13   -0.50    1.30
   0   2  13   -0.90    1.50
   0   2 -13   -0.10    1.50
   0   2  13    0.10    1.50
   0   2  13    4.00    2.70
   2  -2  13  223.28   16.80
  -2  -2 -13  224.08   18.40
   2  -2  13  237.28   15.10
  -2  -2 -13  227.88   16.80
  -2  -2 -13  183.48   17.70
  -2  -2 -13  201.68   14.70
  -2   2 -13  223.08   15.20
  -2   2 -13  191.68   15.90
   2   2  13  208.08   17.40
   2   2  13  185.38   19.10
   2   2  13  210.28   15.50
   2   2  13  216.38   16.10
  -4  -2 -13   17.00    6.10
  -4  -2 -13   29.20    7.20
   4  -2  13   32.30    5.90
  -4  -2 -13   32.50    6.00
  -4  -2 -13   25.00    3.90
   4  -2  13   23.30    4.60
   4   2  13   29.70    7.90
  -4   2 -13   30.00    4.60
   4   2  13   36.70    5.60
  -4   2 -13   28.90    4.30
  -4   2 -13   30.40    5.60
   4   2  13   24.80    5.40
   4   2  13   29.90    5.80
  -6  -2 -13  159.58   16.50
  -6  -2 -13  183.78   12.10
  -6  -2 -13  153.98   13.80
   6  -2  13  174.58   12.90
   6  -2  13  159.08   14.10
   6   2  13  183.68   17.00
  -6   2 -13  183.18   12.50
   6   2  13  145.19   13.50
   6   2  13  189.08   16.50
   6   2  13  179.48   13.80
  -6   2 -13  162.68   13.90
   8  -2  13    0.70    1.70
  -8  -2 -13    4.50    4.30
  -8  -2 -13    4.10    2.80
   8  -2  13   -1.10    2.20
  -8  -2 -13    0.60    1.40
   8   2  13    4.00    2.70
  -8   2 -13   -0.30    1.90
  -8   2 -13    0.70    1.30
   8   2  13    2.40    2.70
   8   2  13    2.30    3.20
   8   2  13    4.80    2.40
 -10  -2 -13   -1.60    2.30
  10  -2  13   -1.00    2.10
 -10  -2 -13    2.30    1.10
  10  -2  13    2.20    2.00
  10   2  13    0.80    2.30
  10   2  13    1.10    2.70
  10   2  13   -2.20    2.20
  10   2  13    4.20    2.80
 -12  -2 -13   -3.00    2.00
  12  -2  13    2.70    2.30
  12   2  13    7.60    3.20
  12   2  13    1.50    3.10
  12   2  13    0.10    2.50
  14  -2  13    6.50    4.00
 -14  -2 -13    1.60    3.70
  14  -2  13    7.10    3.00
  14   2  13   -1.20    4.20
  14   2  13    6.70    5.40
  14   2  13    7.60    3.60
  14   2  13    5.60    4.50
  15  -3 -13   20.90    6.50
  15  -3 -13   17.40   10.90
  15  -3 -13   28.30    6.70
  15   3 -13   21.70    5.70
  15   3 -13    8.80    7.10
  15   3 -13   27.70    6.30
  13  -3 -13    3.50    2.20
  13  -3 -13   -4.00    2.00
  13  -3 -13   -0.20    2.20
  13  -3 -13    1.50    3.40
  13   3 -13   -0.10    2.40
  13   3 -13    2.10    4.40
  13   3 -13    1.80    2.60
  11  -3 -13    8.10    6.20
  11  -3 -13   13.20    4.90
  11  -3 -13    8.40    4.40
  11  -3 -13    7.10    3.90
  11   3 -13   17.10    4.60
  11   3 -13    5.30    4.90
  11   3 -13   11.20    4.50
   9  -3 -13    3.20    4.50
   9  -3 -13    4.30    2.30
  -9  -3  13   -2.10    1.70
   9  -3 -13   -2.80    1.40
  -9  -3  13   -1.60    1.40
   9  -3 -13    2.20    3.00
  -9  -3  13   -1.90    0.90
   9   3 -13   -1.20    2.10
  -9   3  13   -1.80    0.80
  -9   3  13   -2.50    2.40
   9   3 -13   -0.40    3.80
   9   3 -13    2.50    2.70
  -9   3  13    0.40    1.20
  -7  -3  13  155.08   10.80
   7  -3 -13  188.78   26.00
  -7  -3  13  147.29   13.20
   7  -3 -13  146.39   14.40
   7  -3 -13  140.49   13.30
   7  -3 -13  161.88   14.50
  -7  -3  13  153.98   14.10
  -7   3  13  170.88   13.40
  -7   3  13  156.18   24.70
   7   3 -13  154.38   13.40
   7   3 -13  149.79   13.70
   7   3 -13  135.19   19.00
  -7   3  13  167.08   11.30
   5  -3 -13   51.59    8.20
   5  -3 -13   80.19   15.80
  -5  -3  13   46.40    7.90
  -5  -3  13   39.30    7.80
  -5  -3  13   42.40    5.10
   5  -3 -13   36.90    8.10
   5  -3 -13   46.00    7.30
  -5   3  13   28.80    9.90
   5   3 -13   32.20    7.00
   5   3 -13   45.90    7.40
  -5   3  13   50.99    5.90
  -5   3  13   42.50    7.80
   5   3 -13   41.70    7.30
   3  -3 -13   11.40    3.60
   3  -3 -13    1.30    3.10
  -3  -3  13    1.10    2.80
   3  -3 -13    5.80    3.70
  -3  -3  13    6.60    2.20
   3  -3 -13   -1.80    1.70
  -3  -3  13    2.60    2.80
  -3   3  13    4.60    2.30
   3   3 -13    7.20    3.30
  -3   3  13    0.80    3.50
   3   3 -13    5.10    3.10
  -3   3  13   10.40    4.00
   3   3 -13   11.80    4.00
   1  -3 -13   46.50    8.40
  -1  -3  13   73.29   10.80
  -1  -3  13   72.19    6.80
   1  -3 -13   80.19   14.20
  -1  -3  13   70.09   10.60
   1  -3 -13   65.09    8.40
   1  -3 -13   68.09    9.30
   1   3 -13   88.69   10.60
  -1   3  13   74.09    8.50
   1   3 -13   75.79    9.30
  -1   3  13   70.29   10.10
  -1   3  13   49.20    8.70
   1   3 -13   70.59    9.90
  -1  -3 -13   -0.50    1.90
  -1  -3 -13    1.00    2.60
  -1  -3 -13   -0.70    2.00
   1  -3  13    1.50    1.90
  -1  -3 -13   -0.20    1.80
   1  -3  13    0.00    2.00
   1   3  13   -0.70    2.60
  -1   3 -13    1.50    2.10
   1   3  13    0.40    2.00
   1   3  13    3.50    3.10
  -1   3 -13   -2.30    1.40
   1   3  13   -0.50    2.40
  -1   3 -13   -0.80    1.70
   3  -3  13   40.20    7.70
  -3  -3 -13   22.30    6.20
   3  -3  13   34.80    5.90
  -3  -3 -13   50.69    8.30
  -3  -3 -13   35.70    7.70
  -3  -3 -13   31.60    5.50
   3   3  13   38.70    7.60
  -3   3 -13   41.00    6.00
   3   3  13   35.10    7.90
   3   3  13   32.00    6.10
  -3   3 -13   45.90    6.30
  -3   3 -13   33.00    6.90
   3   3  13   38.10   10.00
  -5  -3 -13   25.50    4.40
  -5  -3 -13   27.70    7.00
  -5  -3 -13   35.70    7.20
   5  -3  13   43.50    7.80
  -5  -3 -13   23.20    6.20
   5  -3  13   29.20    5.40
  -5   3 -13   33.80    4.20
  -5   3 -13   27.60    6.20
  -5   3 -13   35.50    4.60
   5   3  13   33.80    6.30
  -5   3 -13   34.00    5.10
   5   3  13   27.90    7.80
   5   3  13   42.40    9.30
   5   3  13   17.70    5.80
  -7  -3 -13    3.30    3.30
  -7  -3 -13    3.50    2.00
   7  -3  13    4.30    3.40
   7  -3  13   10.90    3.40
  -7  -3 -13    3.70    4.10
   7   3  13    7.50    4.20
   7   3  13    5.60    4.20
  -7   3 -13    8.50    2.70
   7   3  13    8.70    3.80
  -7   3 -13    8.50    3.80
   7   3  13    3.90    3.90
   9  -3  13   22.90    5.60
  -9  -3 -13   24.50    3.50
  -9  -3 -13   30.00    8.20
   9  -3  13   20.80    4.60
  -9  -3 -13   17.40    4.40
   9   3  13   18.90    5.80
   9   3  13   14.20    6.50
   9   3  13   22.80    6.00
  -9   3 -13   17.30    3.30
[truncated: 275,113 more chars]
