# Supplementary material for: An Efficient One-Step Reaction for the Preparation of Advanced Fused Bistetrazole-Based Primary Explosives
Source: ACS Cent Sci. 2023 Mar 16;9(4):742–7. doi: 10.1021/acscentsci.3c00219 (PMC10141573; doi:10.1021/acscentsci.3c00219)
Supplement: Supplementary file 5 — oc3c00219_si_007.cif [file oc3c00219_si_007.cif]

data_mo_20220530_zh_nlg_hw_k_0m
_audit_creation_date               2022-05-31
_audit_creation_method
;
Olex2 1.5
(compiled 2022.04.07 svn.rca3783a0 for OlexSys, GUI svn.r6498)
;
_shelx_SHELXL_version_number       '2018/3'
_audit_contact_author_address      ?
_audit_contact_author_email        ?
_audit_contact_author_name         ''
_audit_contact_author_phone        ?
_publ_contact_author_id_orcid      ?
_publ_section_references
;
Bourhis, L.J., Dolomanov, O.V., Gildea, R.J., Howard, J.A.K., Puschmann, H.
 (2015). Acta Cryst. A71, 59-75.

Dolomanov, O.V., Bourhis, L.J., Gildea, R.J, Howard, J.A.K. & Puschmann, H.
 (2009), J. Appl. Cryst. 42, 339-341.

Sheldrick, G.M. (2015). Acta Cryst. C71, 3-8.
;
_chemical_name_common              ?
_chemical_name_systematic          ?
_chemical_formula_moiety           'C4 H K N12 O2'
_chemical_formula_sum              'C4 H K N12 O2'
_chemical_formula_weight           288.27
_chemical_melting_point            ?
loop_
  _atom_type_symbol
  _atom_type_description
  _atom_type_scat_dispersion_real
  _atom_type_scat_dispersion_imag
  _atom_type_scat_source
 'C' 'C' 0.0033 0.0016 'International Tables Vol C Tables 4.2.6.8 and 6.1.1.4'
 'H' 'H' 0.0000 0.0000 'International Tables Vol C Tables 4.2.6.8 and 6.1.1.4'
 'K' 'K' 0.2009 0.2494 'International Tables Vol C Tables 4.2.6.8 and 6.1.1.4'
 'N' 'N' 0.0061 0.0033 'International Tables Vol C Tables 4.2.6.8 and 6.1.1.4'
 'O' 'O' 0.0106 0.0060 'International Tables Vol C Tables 4.2.6.8 and 6.1.1.4'

_shelx_space_group_comment
;
The symmetry employed for this shelxl refinement is uniquely defined
by the following loop, which should always be used as a source of
symmetry information in preference to the above space-group names.
They are only intended as comments.
;
_space_group_crystal_system        'trigonal'
_space_group_IT_number             148
_space_group_name_H-M_alt          'R -3'
_space_group_name_Hall             '-R 3'
loop_
  _space_group_symop_operation_xyz
 'x, y, z'
 '-y, x-y, z'
 '-x+y, -x, z'
 'x+2/3, y+1/3, z+1/3'
 '-y+2/3, x-y+1/3, z+1/3'
 '-x+y+2/3, -x+1/3, z+1/3'
 'x+1/3, y+2/3, z+2/3'
 '-y+1/3, x-y+2/3, z+2/3'
 '-x+y+1/3, -x+2/3, z+2/3'
 '-x, -y, -z'
 'y, -x+y, -z'
 'x-y, x, -z'
 '-x+2/3, -y+1/3, -z+1/3'
 'y+2/3, -x+y+1/3, -z+1/3'
 'x-y+2/3, x+1/3, -z+1/3'
 '-x+1/3, -y+2/3, -z+2/3'
 'y+1/3, -x+y+2/3, -z+2/3'
 'x-y+1/3, x+2/3, -z+2/3'

_cell_length_a                     24.7244(16)
_cell_length_b                     24.7244(16)
_cell_length_c                     8.5320(8)
_cell_angle_alpha                  90
_cell_angle_beta                   90
_cell_angle_gamma                  120
_cell_volume                       4516.8(7)
_cell_formula_units_Z              18
_cell_measurement_reflns_used      9986
_cell_measurement_temperature      193.00
_cell_measurement_theta_max        27.430
_cell_measurement_theta_min        2.570
_shelx_estimated_absorpt_T_max     0.936
_shelx_estimated_absorpt_T_min     0.921
_exptl_absorpt_coefficient_mu      0.557
_exptl_absorpt_correction_T_max    0.7456
_exptl_absorpt_correction_T_min    0.6414
_exptl_absorpt_correction_type     multi-scan
_exptl_absorpt_process_details
;
SADABS-2016/2 (Bruker,2016/2) was used for absorption correction.
wR2(int) was 0.1304 before and 0.0723 after correction.
The Ratio of minimum to maximum transmission is 0.8602.
The \l/2 correction factor is Not present.
;
_exptl_absorpt_special_details     ?
_exptl_crystal_colour              ?
_exptl_crystal_density_diffrn      1.908
_exptl_crystal_density_meas        ?
_exptl_crystal_density_method      ?
_exptl_crystal_description         block
_exptl_crystal_F_000               2592
_exptl_crystal_size_max            0.15
_exptl_crystal_size_mid            0.13
_exptl_crystal_size_min            0.12
_exptl_transmission_factor_max     ?
_exptl_transmission_factor_min     ?
_diffrn_reflns_av_R_equivalents    0.0587
_diffrn_reflns_av_unetI/netI       0.0303
_diffrn_reflns_Laue_measured_fraction_full  0.999
_diffrn_reflns_Laue_measured_fraction_max  0.997
_diffrn_reflns_limit_h_max         32
_diffrn_reflns_limit_h_min         -32
_diffrn_reflns_limit_k_max         26
_diffrn_reflns_limit_k_min         -31
_diffrn_reflns_limit_l_max         11
_diffrn_reflns_limit_l_min         -11
_diffrn_reflns_number              20707
_diffrn_reflns_point_group_measured_fraction_full  0.999
_diffrn_reflns_point_group_measured_fraction_max  0.997
_diffrn_reflns_theta_full          25.242
_diffrn_reflns_theta_max           27.532
_diffrn_reflns_theta_min           2.570
_diffrn_ambient_temperature        193.00
_diffrn_detector_area_resol_mean   ?
_diffrn_measured_fraction_theta_full  0.999
_diffrn_measured_fraction_theta_max  0.997
_diffrn_measurement_device_type    'Bruker D8 VENTURE'
_diffrn_measurement_method         '\f and \w scans'
_diffrn_radiation_type             MoK\a
_diffrn_radiation_wavelength       0.71073
_diffrn_source                     ?
_diffrn_source_current             1.4
_diffrn_source_power               0.07
_diffrn_source_voltage             50.0
_diffrn_standards_number           0
_reflns_Friedel_coverage           0.000
_reflns_Friedel_fraction_full      .
_reflns_Friedel_fraction_max       .
_reflns_number_gt                  1996
_reflns_number_total               2294
_reflns_special_details
;
 Reflections were merged by SHELXL according to the crystal
 class for the calculation of statistics and refinement.
 
 _reflns_Friedel_fraction is defined as the number of unique
 Friedel pairs measured divided by the number that would be
 possible theoretically, ignoring centric projections and
 systematic absences.
;
_reflns_threshold_expression       'I > 2\s(I)'
_computing_cell_refinement         'SAINT V8.40B (?, 2016)'
_computing_data_collection         ?
_computing_data_reduction          'SAINT V8.40B (?, 2016)'
_computing_molecular_graphics      'Olex2 1.5 (Dolomanov et al., 2009)'
_computing_publication_material    'Olex2 1.5 (Dolomanov et al., 2009)'
_computing_structure_refinement    'SHELXL 2018/3 (Sheldrick, 2015)'
_computing_structure_solution      'olex2.solve 1.5 (Bourhis et al., 2015)'
_refine_diff_density_max           0.875
_refine_diff_density_min           -0.514
_refine_diff_density_rms           0.103
_refine_ls_extinction_coef         .
_refine_ls_extinction_method       none
_refine_ls_goodness_of_fit_ref     1.131
_refine_ls_hydrogen_treatment      constr
_refine_ls_matrix_type             full
_refine_ls_number_parameters       172
_refine_ls_number_reflns           2294
_refine_ls_number_restraints       0
_refine_ls_R_factor_all            0.0872
_refine_ls_R_factor_gt             0.0782
_refine_ls_restrained_S_all        1.131
_refine_ls_shift/su_max            0.001
_refine_ls_shift/su_mean           0.000
_refine_ls_structure_factor_coef   Fsqd
_refine_ls_weighting_details      
 'w=1/[\s^2^(Fo^2^)+(0.0426P)^2^+63.4258P] where P=(Fo^2^+2Fc^2^)/3'
_refine_ls_weighting_scheme        calc
_refine_ls_wR_factor_gt            0.1712
_refine_ls_wR_factor_ref           0.1756
_refine_special_details            ?
_olex2_refinement_description
;
1. Fixed Uiso
 At 1.2 times of:
  All C(H) groups
2.a Ternary CH refined with riding coordinates:
 C4(H4)
;
_atom_sites_solution_hydrogens     geom
_atom_sites_solution_primary       iterative
_atom_sites_solution_secondary     ?
loop_
  _atom_site_label
  _atom_site_type_symbol
  _atom_site_fract_x
  _atom_site_fract_y
  _atom_site_fract_z
  _atom_site_U_iso_or_equiv
  _atom_site_adp_type
  _atom_site_occupancy
  _atom_site_site_symmetry_order
  _atom_site_calc_flag
  _atom_site_refinement_flags_posn
  _atom_site_refinement_flags_adp
  _atom_site_refinement_flags_occupancy
  _atom_site_disorder_assembly
  _atom_site_disorder_group
 K1 K 0.66650(5) 0.93064(5) -0.13211(10) 0.0305(3) Uani 1 1 d . . . . .
 O1 O 0.69890(15) 0.93634(15) 0.1764(3) 0.0327(7) Uani 1 1 d . . . . .
 O2 O 0.67472(16) 0.96218(15) 0.3993(4) 0.0369(8) Uani 1 1 d . . . . .
 N1 N 0.53636(18) 0.78169(18) 0.4743(4) 0.0310(8) Uani 1 1 d . . . . .
 N2 N 0.5115(2) 0.7725(2) 0.6200(5) 0.0409(10) Uani 1 1 d . . . . .
 N3 N 0.5391(2) 0.8263(2) 0.6853(4) 0.0376(9) Uani 1 1 d . . . . .
 N4 N 0.58263(18) 0.87147(18) 0.5896(4) 0.0300(8) Uani 1 1 d . . . . .
 N5 N 0.5554(2) 0.75548(19) 0.2296(5) 0.0365(9) Uani 1 1 d . . . . .
 N6 N 0.5482(2) 0.7185(2) 0.1038(6) 0.0513(12) Uani 1 1 d . . . . .
 N7 N 0.5871(2) 0.7562(2) -0.0005(5) 0.0472(11) Uani 1 1 d . . . . .
 N8 N 0.6204(2) 0.8163(2) 0.0529(4) 0.0347(9) Uani 1 1 d . . . . .
 N9 N 0.66390(17) 0.92163(17) 0.2954(4) 0.0275(8) Uani 1 1 d . . . . .
 N10 N 0.4529(2) 0.7031(2) 0.3197(5) 0.0486(11) Uani 1 1 d . . . . .
 N11 N 0.4166(2) 0.6570(3) 0.3935(7) 0.0649(16) Uani 1 1 d . . . . .
 N12 N 0.3772(3) 0.6162(4) 0.4464(12) 0.138(4) Uani 1 1 d . . . . .
 C1 C 0.6157(2) 0.8626(2) 0.3145(4) 0.0240(8) Uani 1 1 d . . . . .
 C2 C 0.58046(19) 0.8426(2) 0.4567(4) 0.0236(8) Uani 1 1 d . . . . .
 C3 C 0.5998(2) 0.8152(2) 0.1974(5) 0.0271(9) Uani 1 1 d . . . . .
 C4 C 0.5163(2) 0.7280(2) 0.3700(6) 0.0356(10) Uani 1 1 d . . . . .
 H4 H 0.523249 0.695064 0.418214 0.043 Uiso 1 1 calc R U . . .

loop_
  _atom_site_aniso_label
  _atom_site_aniso_U_11
  _atom_site_aniso_U_22
  _atom_site_aniso_U_33
  _atom_site_aniso_U_23
  _atom_site_aniso_U_13
  _atom_site_aniso_U_12
 K1 0.0447(6) 0.0353(5) 0.0163(4) -0.0012(4) 0.0001(4) 0.0236(5)
 O1 0.0340(17) 0.0438(19) 0.0206(14) 0.0043(13) 0.0042(12) 0.0196(15)
 O2 0.045(2) 0.0314(17) 0.0274(16) -0.0043(13) 0.0050(14) 0.0137(15)
 N1 0.033(2) 0.0308(19) 0.0252(18) -0.0020(15) 0.0032(15) 0.0134(17)
 N2 0.046(2) 0.042(2) 0.031(2) 0.0008(18) 0.0112(18) 0.019(2)
 N3 0.047(2) 0.043(2) 0.0219(18) -0.0021(16) 0.0028(16) 0.022(2)
 N4 0.038(2) 0.034(2) 0.0177(16) -0.0010(14) 0.0003(14) 0.0171(17)
 N5 0.046(2) 0.034(2) 0.029(2) -0.0073(16) 0.0033(17) 0.0202(19)
 N6 0.061(3) 0.046(3) 0.046(3) -0.021(2) 0.002(2) 0.026(2)
 N7 0.066(3) 0.052(3) 0.032(2) -0.011(2) 0.005(2) 0.036(3)
 N8 0.050(2) 0.043(2) 0.0221(18) -0.0044(16) 0.0009(16) 0.032(2)
 N9 0.0324(19) 0.035(2) 0.0187(16) 0.0031(14) 0.0013(14) 0.0196(17)
 N10 0.044(3) 0.056(3) 0.045(3) -0.009(2) -0.011(2) 0.025(2)
 N11 0.041(3) 0.056(3) 0.072(4) 0.017(3) -0.017(3) 0.004(3)
 N12 0.044(4) 0.122(7) 0.174(8) 0.095(6) -0.034(4) -0.015(4)
 C1 0.030(2) 0.032(2) 0.0171(18) -0.0016(15) -0.0021(15) 0.0205(18)
 C2 0.028(2) 0.030(2) 0.0194(18) -0.0011(16) -0.0043(15) 0.0187(18)
 C3 0.033(2) 0.034(2) 0.024(2) -0.0011(17) -0.0002(17) 0.025(2)
 C4 0.034(2) 0.036(2) 0.035(2) -0.0013(19) 0.0007(19) 0.016(2)

_geom_special_details
;
 All esds (except the esd in the dihedral angle between two l.s. planes)
 are estimated using the full covariance matrix.  The cell esds are taken
 into account individually in the estimation of esds in distances, angles
 and torsion angles; correlations between esds in cell parameters are only
 used when they are defined by crystal symmetry.  An approximate (isotropic)
 treatment of cell esds is used for estimating esds involving l.s. planes.
;
loop_
  _geom_bond_atom_site_label_1
  _geom_bond_atom_site_label_2
  _geom_bond_distance
  _geom_bond_site_symmetry_2
  _geom_bond_publ_flag
 K1 K1 4.1096(12) 9_564 ?
 K1 K1 4.1097(12) 5_665 ?
 K1 O1 2.734(3) . ?
 K1 O1 2.943(3) 9_564 ?
 K1 O2 2.767(4) 5_664 ?
 K1 O2 2.853(3) 9_564 ?
 K1 N3 3.298(4) 1_554 ?
 K1 N4 3.052(4) 5_664 ?
 K1 N4 3.007(4) 1_554 ?
 K1 N7 2.839(4) 16_664 ?
 K1 N8 2.926(4) . ?
 K1 N9 3.260(4) 9_564 ?
 O1 N9 1.264(5) . ?
 O2 N9 1.263(5) . ?
 N1 N2 1.355(5) . ?
 N1 C2 1.356(6) . ?
 N1 C4 1.464(6) . ?
 N2 N3 1.279(6) . ?
 N3 N4 1.367(5) . ?
 N4 C2 1.326(5) . ?
 N5 N6 1.362(5) . ?
 N5 C3 1.356(6) . ?
 N5 C4 1.474(6) . ?
 N6 N7 1.299(7) . ?
 N7 N8 1.366(6) . ?
 N8 C3 1.329(5) . ?
 N9 C1 1.355(6) . ?
 N10 N11 1.215(7) . ?
 N10 C4 1.435(7) . ?
 N11 N12 1.090(8) . ?
 C1 C2 1.430(6) . ?
 C1 C3 1.438(6) . ?
 C4 H4 1.0000 . ?

loop_
  _geom_angle_atom_site_label_1
  _geom_angle_atom_site_label_2
  _geom_angle_atom_site_label_3
  _geom_angle
  _geom_angle_site_symmetry_1
  _geom_angle_site_symmetry_3
  _geom_angle_publ_flag
 K1 K1 K1 102.61(3) 9_564 5_665 ?
 O1 K1 K1 144.77(8) . 9_564 ?
 O1 K1 K1 45.68(7) . 5_665 ?
 O1 K1 K1 81.74(6) 9_564 5_665 ?
 O1 K1 K1 41.65(6) 9_564 9_564 ?
 O1 K1 O1 108.29(10) . 9_564 ?
 O1 K1 O2 114.12(10) . 5_664 ?
 O1 K1 O2 65.56(9) . 9_564 ?
 O1 K1 N3 66.92(10) 9_564 1_554 ?
 O1 K1 N3 129.46(10) . 1_554 ?
 O1 K1 N4 153.90(11) . 1_554 ?
 O1 K1 N4 68.18(10) 9_564 1_554 ?
 O1 K1 N4 70.18(10) . 5_664 ?
 O1 K1 N4 110.71(10) 9_564 5_664 ?
 O1 K1 N7 112.24(12) . 16_664 ?
 O1 K1 N8 59.55(10) . . ?
 O1 K1 N9 22.78(8) 9_564 9_564 ?
 O1 K1 N9 88.15(9) . 9_564 ?
 O2 K1 K1 43.84(7) 5_664 9_564 ?
 O2 K1 K1 42.19(7) 9_564 5_665 ?
 O2 K1 K1 69.22(7) 5_664 5_665 ?
 O2 K1 K1 80.22(7) 9_564 9_564 ?
 O2 K1 O1 63.93(9) 5_664 9_564 ?
 O2 K1 O1 44.21(9) 9_564 9_564 ?
 O2 K1 O2 73.78(3) 5_664 9_564 ?
 O2 K1 N3 107.96(10) 5_664 1_554 ?
 O2 K1 N3 102.63(11) 9_564 1_554 ?
 O2 K1 N4 111.47(10) 9_564 1_554 ?
 O2 K1 N4 85.76(10) 9_564 5_664 ?
 O2 K1 N4 56.90(10) 5_664 5_664 ?
 O2 K1 N4 88.17(10) 5_664 1_554 ?
 O2 K1 N7 91.24(12) 5_664 16_664 ?
 O2 K1 N8 97.31(10) 9_564 . ?
 O2 K1 N8 170.99(10) 5_664 . ?
 O2 K1 N9 62.10(9) 5_664 9_564 ?
 O2 K1 N9 22.60(9) 9_564 9_564 ?
 N3 K1 K1 144.78(8) 1_554 5_665 ?
 N3 K1 K1 64.32(8) 1_554 9_564 ?
 N4 K1 K1 47.74(8) 1_554 9_564 ?
 N4 K1 K1 148.34(8) 1_554 5_665 ?
 N4 K1 K1 100.38(7) 5_664 9_564 ?
 N4 K1 K1 46.84(7) 5_664 5_665 ?
 N4 K1 N3 160.35(10) 5_664 1_554 ?
 N4 K1 N3 24.49(10) 1_554 1_554 ?
 N4 K1 N4 135.86(12) 1_554 5_664 ?
 N4 K1 N9 90.95(10) 1_554 9_564 ?
 N4 K1 N9 94.32(10) 5_664 9_564 ?
 N7 K1 K1 121.77(11) 16_664 5_665 ?
 N7 K1 K1 97.26(10) 16_664 9_564 ?
 N7 K1 O1 138.52(12) 16_664 9_564 ?
 N7 K1 O2 160.97(13) 16_664 9_564 ?
 N7 K1 N3 93.02(12) 16_664 1_554 ?
 N7 K1 N4 76.09(12) 16_664 5_664 ?
 N7 K1 N4 78.97(12) 16_664 1_554 ?
 N7 K1 N8 97.17(13) 16_664 . ?
 N7 K1 N9 151.97(12) 16_664 9_564 ?
 N8 K1 K1 137.28(9) . 9_564 ?
 N8 K1 K1 103.34(8) . 5_665 ?
 N8 K1 O1 110.76(11) . 9_564 ?
 N8 K1 N3 74.94(11) . 1_554 ?
 N8 K1 N4 96.59(11) . 1_554 ?
 N8 K1 N4 122.09(11) . 5_664 ?
 N8 K1 N9 110.02(10) . 9_564 ?
 N9 K1 K1 58.06(6) 9_564 9_564 ?
 N9 K1 K1 59.26(6) 9_564 5_665 ?
 N9 K1 N3 87.76(10) 9_564 1_554 ?
 K1 O1 K1 92.68(10) . 5_665 ?
 N9 O1 K1 128.1(3) . . ?
 N9 O1 K1 92.9(2) . 5_665 ?
 K1 O2 K1 93.96(10) 9_565 5_665 ?
 N9 O2 K1 97.1(2) . 5_665 ?
 N9 O2 K1 130.9(3) . 9_565 ?
 N2 N1 C2 109.5(4) . . ?
 N2 N1 C4 119.0(4) . . ?
 C2 N1 C4 131.4(4) . . ?
 N3 N2 N1 105.3(4) . . ?
 N2 N3 K1 145.5(3) . 1_556 ?
 N2 N3 N4 112.5(4) . . ?
 N4 N3 K1 65.8(2) . 1_556 ?
 K1 N4 K1 85.41(10) 1_556 9_565 ?
 N3 N4 K1 89.7(2) . 1_556 ?
 N3 N4 K1 125.4(3) . 9_565 ?
 C2 N4 K1 112.4(3) . 9_565 ?
 C2 N4 K1 140.3(3) . 1_556 ?
 C2 N4 N3 105.5(4) . . ?
 N6 N5 C4 119.7(4) . . ?
 C3 N5 N6 109.4(4) . . ?
 C3 N5 C4 130.9(4) . . ?
 N7 N6 N5 104.9(4) . . ?
 N6 N7 K1 128.1(3) . 16_664 ?
 N6 N7 N8 112.3(4) . . ?
 N8 N7 K1 107.3(3) . 16_664 ?
 N7 N8 K1 127.0(3) . . ?
 C3 N8 K1 118.7(3) . . ?
 C3 N8 N7 105.7(4) . . ?
 O1 N9 K1 64.4(2) . 5_665 ?
 O1 N9 C1 120.9(4) . . ?
 O2 N9 K1 60.3(2) . 5_665 ?
 O2 N9 O1 119.5(4) . . ?
 O2 N9 C1 119.5(3) . . ?
 C1 N9 K1 158.2(3) . 5_665 ?
 N11 N10 C4 112.4(5) . . ?
 N12 N11 N10 168.8(7) . . ?
 N9 C1 C2 122.1(4) . . ?
 N9 C1 C3 121.9(4) . . ?
 C2 C1 C3 115.9(4) . . ?
 N1 C2 C1 119.4(4) . . ?
 N4 C2 N1 107.3(4) . . ?
 N4 C2 C1 133.3(4) . . ?
 N5 C3 C1 119.3(4) . . ?
 N8 C3 N5 107.7(4) . . ?
 N8 C3 C1 133.0(4) . . ?
 N1 C4 N5 103.2(4) . . ?
 N1 C4 H4 111.7 . . ?
 N5 C4 H4 111.7 . . ?
 N10 C4 N1 111.9(4) . . ?
 N10 C4 N5 106.1(4) . . ?
 N10 C4 H4 111.7 . . ?

loop_
  _geom_torsion_atom_site_label_1
  _geom_torsion_atom_site_label_2
  _geom_torsion_atom_site_label_3
  _geom_torsion_atom_site_label_4
  _geom_torsion
  _geom_torsion_site_symmetry_1
  _geom_torsion_site_symmetry_2
  _geom_torsion_site_symmetry_3
  _geom_torsion_site_symmetry_4
  _geom_torsion_publ_flag
 K1 O1 N9 K1 -95.7(3) . . . 5_665 ?
 K1 O1 N9 O2 -25.4(4) 5_665 . . . ?
 K1 O1 N9 O2 -121.0(4) . . . . ?
 K1 O1 N9 C1 60.3(5) . . . . ?
 K1 O1 N9 C1 156.0(3) 5_665 . . . ?
 K1 O2 N9 K1 101.5(3) 9_565 . . 5_665 ?
 K1 O2 N9 O1 26.4(4) 5_665 . . . ?
 K1 O2 N9 O1 127.9(3) 9_565 . . . ?
 K1 O2 N9 C1 -154.9(3) 5_665 . . . ?
 K1 O2 N9 C1 -53.4(5) 9_565 . . . ?
 K1 N3 N4 K1 -84.2(2) 1_556 . . 9_565 ?
 K1 N3 N4 C2 142.8(3) 1_556 . . . ?
 K1 N4 C2 N1 -139.7(3) 9_565 . . . ?
 K1 N4 C2 N1 109.2(4) 1_556 . . . ?
 K1 N4 C2 C1 -67.5(7) 1_556 . . . ?
 K1 N4 C2 C1 43.7(5) 9_565 . . . ?
 K1 N7 N8 K1 66.5(4) 16_664 . . . ?
 K1 N7 N8 C3 -146.7(3) 16_664 . . . ?
 K1 N8 C3 N5 150.5(3) . . . . ?
 K1 N8 C3 C1 -29.8(6) . . . . ?
 K1 N9 C1 C2 -90.2(8) 5_665 . . . ?
 K1 N9 C1 C3 94.4(8) 5_665 . . . ?
 O1 N9 C1 C2 171.7(4) . . . . ?
 O1 N9 C1 C3 -3.7(6) . . . . ?
 O2 N9 C1 C2 -6.9(6) . . . . ?
 O2 N9 C1 C3 177.6(4) . . . . ?
 N1 N2 N3 K1 -80.5(6) . . . 1_556 ?
 N1 N2 N3 N4 -1.0(5) . . . . ?
 N2 N1 C2 N4 -0.8(5) . . . . ?
 N2 N1 C2 C1 176.4(4) . . . . ?
 N2 N1 C4 N5 -176.8(4) . . . . ?
 N2 N1 C4 N10 69.5(6) . . . . ?
 N2 N3 N4 K1 -142.3(4) . . . 1_556 ?
 N2 N3 N4 K1 133.5(4) . . . 9_565 ?
 N2 N3 N4 C2 0.5(5) . . . . ?
 N3 N4 C2 N1 0.2(5) . . . . ?
 N3 N4 C2 C1 -176.5(4) . . . . ?
 N5 N6 N7 K1 138.1(4) . . . 16_664 ?
 N5 N6 N7 N8 1.2(6) . . . . ?
 N6 N5 C3 N8 0.3(5) . . . . ?
 N6 N5 C3 C1 -179.4(4) . . . . ?
 N6 N5 C4 N1 -178.5(4) . . . . ?
 N6 N5 C4 N10 -60.7(6) . . . . ?
 N6 N7 N8 K1 -147.9(4) . . . . ?
 N6 N7 N8 C3 -1.0(6) . . . . ?
 N7 N8 C3 N5 0.4(5) . . . . ?
 N7 N8 C3 C1 -179.9(5) . . . . ?
 N9 C1 C2 N1 -174.3(4) . . . . ?
 N9 C1 C2 N4 2.1(7) . . . . ?
 N9 C1 C3 N5 173.2(4) . . . . ?
 N9 C1 C3 N8 -6.5(7) . . . . ?
 N11 N10 C4 N1 -100.1(6) . . . . ?
 N11 N10 C4 N5 148.1(5) . . . . ?
 C2 N1 N2 N3 1.1(5) . . . . ?
 C2 N1 C4 N5 -1.5(6) . . . . ?
 C2 N1 C4 N10 -115.2(5) . . . . ?
 C2 C1 C3 N5 -2.5(6) . . . . ?
 C2 C1 C3 N8 177.8(4) . . . . ?
 C3 N5 N6 N7 -0.9(6) . . . . ?
 C3 N5 C4 N1 0.2(7) . . . . ?
 C3 N5 C4 N10 118.0(5) . . . . ?
 C3 C1 C2 N1 1.4(5) . . . . ?
 C3 C1 C2 N4 177.8(4) . . . . ?
 C4 N1 N2 N3 177.4(4) . . . . ?
 C4 N1 C2 N4 -176.5(4) . . . . ?
 C4 N1 C2 C1 0.7(7) . . . . ?
 C4 N5 N6 N7 178.0(4) . . . . ?
 C4 N5 C3 N8 -178.4(5) . . . . ?
 C4 N5 C3 C1 1.8(7) . . . . ?
 C4 N10 N11 N12 176(5) . . . . ?

_shelx_res_file
;
TITL mo_20220530_zh_nlg_hw_k_0m_a.res in R-3
    mo_20220530_zh_nlg_hw_k_0m.res
    created by SHELXL-2018/3 at 15:36:40 on 31-May-2022
REM Old TITL mo_20220530_Zh_NLG_HW_K_0m in R-3
REM SHELXT solution in R-3: R1 0.168, Rweak 0.021, Alpha 0.043
REM <I/s> 0.000 for 0 systematic absences, Orientation as input
REM Formula found by SHELXT: C14 K N2 O2
CELL 0.71073 24.7244 24.7244 8.532 90 90 120
ZERR 18 0.0016 0.0016 0.0008 0 0 0
LATT 3
SYMM -Y,+X-Y,+Z
SYMM +Y-X,-X,+Z
SFAC C H K N O
UNIT 72 18 18 216 36

L.S. 4 0 0
PLAN  5
SIZE 0.12 0.13 0.15
TEMP -80.15
CONF
BOND
list 4
MORE -1
BOND $H
fmap 2 53
acta
REM <olex2.extras>
REM <HklSrc "%.\\mo_20220530_Zh_NLG_HW_K_0m.hkl">
REM </olex2.extras>

WGHT    0.042600   63.425804
FVAR       0.17304
K1    3    0.666505    0.930644   -0.132106    11.00000    0.04473    0.03530 =
         0.01626   -0.00115    0.00013    0.02361
O1    5    0.698900    0.936339    0.176362    11.00000    0.03397    0.04376 =
         0.02061    0.00430    0.00416    0.01962
O2    5    0.674724    0.962180    0.399279    11.00000    0.04484    0.03139 =
         0.02736   -0.00434    0.00496    0.01370
N1    4    0.536358    0.781690    0.474252    11.00000    0.03335    0.03085 =
         0.02524   -0.00199    0.00316    0.01344
N2    4    0.511525    0.772464    0.620004    11.00000    0.04567    0.04233 =
         0.03114    0.00083    0.01124    0.01931
N3    4    0.539147    0.826253    0.685281    11.00000    0.04696    0.04265 =
         0.02186   -0.00213    0.00279    0.02151
N4    4    0.582630    0.871466    0.589604    11.00000    0.03765    0.03358 =
         0.01773   -0.00101    0.00030    0.01713
N5    4    0.555352    0.755480    0.229628    11.00000    0.04582    0.03443 =
         0.02935   -0.00734    0.00325    0.02017
N6    4    0.548210    0.718547    0.103832    11.00000    0.06065    0.04646 =
         0.04581   -0.02103    0.00197    0.02609
N7    4    0.587063    0.756240   -0.000464    11.00000    0.06616    0.05185 =
         0.03239   -0.01064    0.00548    0.03605
N8    4    0.620366    0.816287    0.052858    11.00000    0.04970    0.04346 =
         0.02214   -0.00443    0.00090    0.03178
N9    4    0.663900    0.921626    0.295357    11.00000    0.03241    0.03518 =
         0.01868    0.00309    0.00126    0.01964
N10   4    0.452859    0.703085    0.319654    11.00000    0.04440    0.05634 =
         0.04504   -0.00919   -0.01101    0.02519
N11   4    0.416649    0.657012    0.393479    11.00000    0.04076    0.05558 =
         0.07214    0.01665   -0.01654    0.00439
N12   4    0.377198    0.616230    0.446439    11.00000    0.04375    0.12205 =
         0.17369    0.09458   -0.03447   -0.01475
C1    1    0.615686    0.862630    0.314543    11.00000    0.03010    0.03164 =
         0.01710   -0.00158   -0.00206    0.02047
C2    1    0.580458    0.842619    0.456732    11.00000    0.02755    0.02968 =
         0.01939   -0.00108   -0.00429    0.01871
C3    1    0.599758    0.815170    0.197404    11.00000    0.03335    0.03443 =
         0.02395   -0.00114   -0.00024    0.02472
C4    1    0.516295    0.727959    0.370016    11.00000    0.03424    0.03584 =
         0.03489   -0.00127    0.00075    0.01618
AFIX  13
H4    2    0.523249    0.695064    0.418214    11.00000   -1.20000
AFIX   0
HKLF 4


REM  mo_20220530_zh_nlg_hw_k_0m_a.res in R-3
REM wR2 = 0.1756, GooF = S = 1.131, Restrained GooF = 1.131 for all data
REM R1 = 0.0782 for 1996 Fo > 4sig(Fo) and 0.0872 for all 2294 data
REM 172 parameters refined using 0 restraints

END

WGHT      0.0426     63.4381

REM Highest difference peak  0.875,  deepest hole -0.514,  1-sigma level  0.103
Q1    1   0.4886  0.6807  0.3522  11.00000  0.05    0.88
Q2    1   0.5022  0.7450  0.3042  11.00000  0.05    0.75
Q3    1   0.5377  0.7369  0.0371  11.00000  0.05    0.56
Q4    1   0.5490  0.7737  0.1699  11.00000  0.05    0.50
Q5    1   0.6268  0.9152 -0.0913  11.00000  0.05    0.42
;
_shelx_res_checksum                72085
_shelx_hkl_file
;
   3   0   0    8.90    1.20
   3   0   0    9.80    1.20
   0  -3   0    9.50    1.10
   3   0   0    9.40    1.00
   0   3   0    7.80    1.00
  -3   0   0   13.40    1.70
  -3   0   0    8.00    1.10
  -3   0   0   11.30    1.20
   2   2   0    2.40    1.10
  -4   2   0    1.60    1.00
   2   2   0    3.10    1.10
   2   2   0    3.20    1.30
  -4   2   0    1.90    1.20
   4  -2   0    3.90    1.10
   4  -2   0    2.80    1.10
  -2  -2   0    2.30    1.00
  -2  -2   0    2.10    1.10
  -2  -2   0    1.90    1.00
   1   4   0   89.89    4.10
   1   4   0   81.89    4.10
  -5   1   0   83.99    4.00
  -5   1   0   82.89    4.70
  -5   1   0   83.89    4.40
   1   4   0   85.69    4.30
  -1  -4   0   87.79    4.20
  -1  -4   0   87.09    4.00
  -1  -4   0   88.69    4.30
   5  -1   0   86.59    4.00
   5  -1   0   84.39    4.60
   5  -1   0   90.89    4.90
   4   1   0  931.61   42.70
  -5   4   0 1046.80   70.69
   1  -5   0  940.21   49.90
  -5   4   0  935.01   39.50
  -5   4   0  877.31   39.90
   4   1   0  886.61   80.39
   5  -4   0  907.31   40.20
  -1   5   0  921.41   36.70
  -1   5   0  950.90   52.79
  -4  -1   0  930.81   78.69
  -4  -1   0  949.51   42.70
   5  -4   0  921.41   39.30
   5  -4   0  847.12   68.19
  -6   3   0 1354.76   99.29
   3   3   0 1361.76   58.59
  -3  -3   0 1548.95  100.79
   6  -3   0 1325.67   58.79
  -3  -3   0 1355.36   58.49
   6  -3   0 1242.38   99.49
   0  -6   0 3312.67  134.69
   6   0   0 3502.85  138.79
   0  -6   0 3478.55  162.08
   6   0   0 3434.56  204.28
  -6   6   0 3584.84  169.78
  -6   6   0 3288.17  132.69
   6  -6   0 3086.59  192.78
   0   6   0 3636.44  168.88
  -6   0   0 3441.76  138.49
  -6   0   0 3415.06  197.98
   0   6   0 3514.45  132.29
   6  -6   0 3452.65  133.19
  -7   2   0  668.03   27.10
  -7   2   0  698.63   27.60
  -2  -5   0  720.63   27.10
   7  -2   0  689.53   27.40
   7  -2   0  691.43   27.20
   5   2   0 1477.25   64.49
   2  -7   0 1437.86   66.19
  -7   5   0 1408.66   62.99
   5   2   0 1477.05  119.69
  -7   5   0 1296.67   64.39
  -7   5   0 1539.65  105.69
  -5  -2   0 1522.05   64.69
   7  -5   0 1394.66   61.79
  -5  -2   0 1438.66  113.59
   1   7   0  855.51   32.80
  -8   1   0  835.42   33.00
  -8   1   0  854.01   33.70
   8  -1   0  834.72   32.30
   8  -1   0  853.31   33.10
   8  -1   0  829.92   33.40
   4   4   0 3117.59  121.09
  -8   4   0 2789.92  118.69
  -8   4   0 3079.89  181.68
  -4  -4   0 2751.12  170.58
   8  -4   0 2724.03  210.48
   8  -4   0 2819.72  119.09
  -4  -4   0 2959.40  119.29
   7   1   0   32.50    3.40
   7   1   0   36.90    3.30
  -8   7   0   29.10    2.80
   7   1   0   28.60    2.70
  -7  -1   0   29.60    3.50
  -7  -1   0   33.20    2.80
  -7  -1   0   37.40    3.30
   8  -7   0   36.80    2.70
   8  -7   0   32.20    2.70
   3   6   0  722.93   27.20
  -9   3   0  643.64   27.20
  -9   3   0  678.43   27.90
   9  -3   0  669.83   27.60
   9  -3   0  670.93   27.30
  -3  -6   0  733.83   27.50
  -9   6   0  278.17   13.10
   6   3   0  315.97   12.80
   6   3   0  309.77   13.30
   3  -9   0  297.97   12.50
   6   3   0  318.27   13.10
  -9   6   0  300.37   12.60
   9  -6   0  294.17   12.90
  -6  -3   0  305.27   12.80
   9  -6   0  258.27   14.80
  -6  -3   0  295.57   13.50
  -6  -3   0  307.87   13.00
   9   0   0  656.33   27.20
   0  -9   0  716.93   26.60
   9   0   0  645.74   26.20
   9   0   0  674.63   27.00
  -9   0   0  636.64   26.30
  -9   0   0  696.33   27.80
  -9   0   0  645.24   26.80
 -10   2   0 3291.47  220.48
   2   8   0 3186.38  127.09
   2   8   0 3050.59  189.98
 -10   2   0 3184.08  133.39
 -10   2   0 3119.79  130.49
  -2  -8   0 3178.48  126.69
  -2  -8   0 2915.91  177.38
  -8  10   0 3214.58  156.48
  10  -2   0 2914.71  219.48
  10  -2   0 3191.78  130.99
  10  -2   0 3045.10  132.89
 -10   5   0 2619.54  111.39
 -10   5   0 2746.83  184.48
   5   5   0 2637.24  110.99
  10  -5   0 2668.53  109.59
  10  -5   0 2485.05  184.98
  -5  -5   0 2625.94  175.68
  10  -5   0 2528.25  111.19
  -5  -5   0 2624.24  110.79
 -10   8   0  508.65   20.10
   8   2   0  526.05   21.00
   2 -10   0  487.75   20.20
   8   2   0  511.95   20.40
   8   2   0  488.85   21.10
  10  -8   0  484.65   20.20
  -8  -2   0  492.55   20.40
  -8  -2   0  521.95   21.90
  10  -8   0  498.25   20.40
  -8  -2   0  496.65   21.50
 -11   1   0   29.50    4.00
 -11   1   0   31.00    3.30
 -11   1   0   27.20    3.70
  11  -1   0   31.20    3.10
  -1 -10   0   42.50    4.70
  11  -1   0   30.80    3.90
  11  -1   0   37.70    4.00
 -11   4   0 1422.26   57.09
  11  -4   0 1452.65   56.69
  11  -4   0 1455.95   56.39
  -4  -7   0 1521.15   56.59
   7   4   0  186.78    9.70
   7   4   0  190.08    9.20
   7   4   0  183.08    9.40
 -11   7   0  203.08    9.30
   4 -11   0  199.88    8.90
 -11   7   0  177.28    9.70
  -7  -4   0  195.88    9.50
  11  -7   0  196.18    9.30
  11  -7   0  206.98   10.40
  -7  -4   0  195.78   10.20
 -11  10   0   40.80    3.30
 -11  10   0   38.50    3.70
   1 -11   0   50.69    3.90
  10   1   0   45.40    4.30
  10   1   0   42.90    3.60
 -10  -1   0   41.20    4.20
 -10  -1   0   42.50    4.60
 -10  -1   0   37.30    3.70
 -12   3   0   20.10    2.90
 -12   3   0   18.70    3.90
   3   9   0   21.30    3.10
 -12   3   0   21.80    3.90
  -3  -9   0   19.30    3.30
  -3  -9   0   23.00    4.00
  -3  -9   0   20.80    3.00
  12  -3   0   19.70    3.90
  12  -3   0   19.30    3.70
   6 -12   0  406.16   16.20
   6   6   0  401.16   16.90
 -12   6   0  374.36   17.70
   6   6   0  402.56   17.10
   6   6   0  388.66   16.90
 -12   6   0  373.96   16.90
  -6  -6   0  399.36   16.90
  12  -6   0  391.66   17.30
  12  -6   0  380.96   17.00
  -6  -6   0  396.26   16.90
  -6  -6   0  425.46   17.80
   9   3   0 1193.08   45.00
 -12   9   0 1115.69   45.40
   9   3   0 1163.58   45.80
 -12   9   0 1124.09   44.70
   9   3   0 1205.28   45.60
  12  -9   0 1141.79   45.00
  -9  -3   0 1188.18   46.40
  -9  -3   0 1148.59   45.30
  12  -9   0 1124.19   44.70
  -9  -3   0 1171.98   45.00
  12   0   0  533.05   23.50
   0 -12   0  578.54   22.70
  12   0   0  545.85   23.20
  12   0   0  523.25   22.10
 -12   0   0  537.55   23.10
 -12   0   0  540.55   24.10
 -12   0   0  537.35   22.60
 -13   2   0  144.89    8.30
 -13   2   0  152.88    9.20
   2  11   0  129.99    7.10
 -13   2   0  146.79    7.40
  13  -2   0  132.49    7.10
  13  -2   0  139.69    8.50
  13  -2   0  138.19    8.20
  -2 -11   0  139.49    7.80
 -13   5   0  740.03   30.00
   5   8   0  731.53   29.80
   5   8   0  737.03   29.70
 -13   5   0  723.23   30.90
  13  -5   0  747.53   30.10
  -5  -8   0  724.93   29.50
  -5  -8   0  751.72   29.90
  13  -5   0  713.23   30.30
  -5  -8   0  772.32   30.50
   8   5   0  408.96   17.60
   8   5   0  411.76   17.90
 -13   8   0  369.86   17.90
 -13   8   0  387.06   17.20
   5 -13   0  409.86   16.80
   8   5   0  400.26   17.30
  -8  -5   0  418.76   17.60
  -8  -5   0  399.36   17.30
  -8  -5   0  428.46   18.60
  13  -8   0  383.66   17.50
  13  -8   0  395.66   17.30
 -13  11   0   27.50    3.20
  11   2   0   36.20    5.00
   2 -13   0   29.40    3.50
 -13  11   0   26.70    4.10
  11   2   0   28.50    3.50
  11   2   0   28.50    4.10
 -11  -2   0   36.50    5.70
 -11  -2   0   34.00    4.30
  13 -11   0   25.30    3.20
 -11  -2   0   37.00    5.10
 -14   1   0  266.27   14.40
 -14   1   0  261.97   13.30
 -14   1   0  267.87   12.40
  14  -1   0  254.27   12.00
  14  -1   0  266.97   13.60
  14  -1   0  261.87   13.30
  -1 -13   0  266.47   12.70
   4  10   0   14.30    3.10
 -14   4   0   16.70    3.60
 -14   4   0   18.00    2.90
 -14   4   0    9.70    3.30
  -4 -10   0   11.60    3.30
  -4 -10   0   19.40    3.60
  -4 -10   0   14.90    3.20
  14  -4   0   17.30    3.50
  14  -4   0   12.70    3.50
   7   7   0  222.48   11.10
 -14   7   0  240.28   11.30
   7   7   0  223.38   11.20
   7   7   0  222.78   11.30
 -14   7   0  222.18   12.10
   7 -14   0  220.38   10.30
  14  -7   0  233.08   11.60
  -7  -7   0  228.98   11.20
  14  -7   0  244.78   11.50
  -7  -7   0  234.48   12.10
  -7  -7   0  225.68   11.10
  10   4   0  442.46   19.40
 -14  10   0  444.16   18.60
  10   4   0  443.56   18.80
   4 -14   0  433.66   18.40
  10   4   0  387.86   20.50
 -14  10   0  416.56   19.30
  14 -10   0  421.46   18.80
 -10  -4   0  451.95   19.00
 -10  -4   0  464.25   19.40
 -10  -4   0  464.95   20.50
  13   1   0  205.08   10.30
   1 -14   0  211.78   10.60
  13   1   0  215.98   11.40
  13   1   0  203.98   11.40
 -13  -1   0  209.88   11.30
 -13  -1   0  211.68   12.30
 -13  -1   0  206.48   10.50
 -15   3   0  111.09    7.60
 -15   3   0  124.09    8.80
  15  -3   0  113.69    7.90
  15  -3   0  109.69    6.40
  -3 -12   0  129.29    7.50
  15  -3   0  109.89    7.70
  -3 -12   0  128.99    6.80
 -15   6   0   34.50    4.70
   6   9   0   31.30    3.70
 -15   6   0   34.90    5.70
  -6  -9   0   33.40    4.40
  -6  -9   0   33.70    3.90
  15  -6   0   33.50    4.10
  -6  -9   0   31.10    3.80
  15  -6   0   28.90    4.00
   9   6   0  206.68   11.00
   6 -15   0  195.18    9.80
   9   6   0  210.48   10.50
 -15   9   0  214.28   11.40
   9   6   0  217.48   10.90
 -15   9   0  193.58   10.30
  -9  -6   0  211.58   10.60
  15  -9   0  200.98   10.60
  -9  -6   0  222.88   11.90
  15  -9   0  199.38   10.50
  -9  -6   0  201.78   10.60
 -15  12   0   80.99    5.40
  12   3   0   70.19    5.40
 -15  12   0   71.29    6.00
   3 -15   0   81.09    5.60
  12   3   0   87.59    6.60
  12   3   0   85.09    6.50
  15 -12   0   74.49    5.40
 -12  -3   0   73.79    6.20
 -12  -3   0   90.09    6.00
 -12  -3   0   90.19    7.40
  15   0   0  518.65   23.60
   0 -15   0  538.65   22.60
  15   0   0  537.35   23.90
  15   0   0  502.75   21.90
 -15   0   0  523.15   23.20
 -15   0   0  513.85   22.20
 -15   0   0  505.65   24.50
 -16   2   0   39.00    4.30
 -16   2   0   36.70   10.30
 -16   2   0   44.20    5.20
  16  -2   0   34.30    4.00
  16  -2   0   41.10    6.10
  16  -2   0   36.40    5.10
  -2 -14   0   36.70    5.10
   5  11   0   46.10    4.20
 -16   5   0   51.59    5.70
 -16   5   0   41.90    4.80
  16  -5   0   45.80    5.00
  -5 -11   0   41.20    4.50
  -5 -11   0   49.30    4.40
  -5 -11   0   46.90    5.10
  16  -5   0   43.60    4.90
   8   8   0   22.80    4.20
 -16   8   0   16.10    4.10
 -16   8   0   15.20    3.70
   8 -16   0   14.90    3.30
   8   8   0   23.40    4.30
  -8  -8   0   21.20    3.90
  -8  -8   0   25.20    5.20
  16  -8   0   14.30    3.70
  -8  -8   0   27.30    4.60
  16  -8   0   14.80    3.80
  11   5   0   21.00    4.30
 -16  11   0   14.80    3.60
  11   5   0   19.50    4.40
 -16  11   0   16.60    3.30
  11   5   0   12.60    3.20
   5 -16   0   11.10    2.80
 -11  -5   0   22.70    4.40
 -11  -5   0   19.30    4.90
 -11  -5   0   17.30    3.70
  16 -11   0   17.60    3.70
  14   2   0  197.98   11.30
  14   2   0  187.38   10.00
  14   2   0  205.38   12.80
   2 -16   0  185.08   10.10
 -14  -2   0  193.38   12.20
 -14  -2   0  195.78   10.40
 -14  -2   0  189.78   10.90
  16 -14   0  180.18    9.70
 -17   1   0   45.20    7.90
 -17   1   0   56.79    5.40
 -17   1   0   43.50    5.90
  -1 -16   0   46.00    5.30
  17  -1   0   47.60    4.90
  17  -1   0   48.00    6.20
   4  13   0   79.09    5.40
 -17   4   0   81.39    6.70
 -17   4   0   70.59    7.30
  -4 -13   0   82.89    6.60
  17  -4   0   72.89    6.60
  -4 -13   0   71.29    6.00
  17  -4   0   82.69    6.90
  -4 -13   0   84.19    5.80
   7  10   0  118.19    7.50
 -17   7   0  120.49    9.80
 -17   7   0  118.49    7.90
  -7 -10   0  114.99    7.40
  -7 -10   0  126.29    7.80
  17  -7   0  117.79    8.00
  17  -7   0  118.49    8.00
  -7 -10   0  121.09    8.50
 -17  10   0  117.39    7.50
  10   7   0  103.99   10.20
  10   7   0  118.39    8.00
   7 -17   0  119.49    6.90
 -10  -7   0  113.89    7.50
 -10  -7   0  128.19    7.90
  17 -10   0  114.79    7.70
 -10  -7   0  130.29    9.00
 -17  13   0    3.70    3.40
   4 -17   0    0.80    2.20
  13   4   0    2.90    2.90
  13   4   0    6.00    2.80
 -17  13   0    2.90    2.50
 -13  -4   0    3.10    2.60
 -13  -4   0    2.70    3.40
  17 -13   0    0.50    2.30
 -13  -4   0   -0.60    2.70
   1 -17   0  131.19    8.20
  16   1   0  121.09    9.00
  16   1   0  117.29    7.70
 -16  -1   0  123.79    8.70
 -16  -1   0  119.39    8.00
 -16  -1   0  130.19   10.60
 -18   3   0  161.68    9.00
 -18   3   0  160.88   10.10
 -18   3   0  141.79   11.00
  18  -3   0  144.59   10.00
  -3 -15   0  147.59    9.30
 -18   6   0  145.49   10.20
   6  12   0  139.99    8.30
   6  12   0  147.09    8.80
 -18   6   0  143.69    9.20
  -6 -12   0  137.89    8.80
  -6 -12   0  154.58    9.70
  18  -6   0  135.69    9.30
  -6 -12   0  141.19    8.40
   9 -18   0  232.58   10.90
 -18   9   0  243.38   12.20
 -18   9   0  221.78   13.20
   9   9   0  212.28   13.40
  -9  -9   0  232.68   12.00
  18  -9   0  221.88   12.30
  -9  -9   0  242.48   13.40
  -9  -9   0  221.58   11.90
  12   6   0   18.30    4.00
   6 -18   0   15.70    3.60
 -18  12   0   17.00    4.00
  12   6   0   19.90    4.90
 -18  12   0   21.40    4.60
 -12  -6   0   16.50    4.00
 -12  -6   0   21.20    5.30
  18 -12   0   17.10    3.90
 -12  -6   0   25.90    5.20
 -18  15   0    0.20    2.30
  15   3   0    1.40    2.80
  15   3   0    2.90    3.10
   3 -18   0    3.80    2.80
 -18  15   0    0.30    2.70
  18 -15   0    2.30    2.50
 -15  -3   0   -2.00    2.40
  18 -15   0    2.80    3.00
 -15  -3   0    0.40    2.90
 -15  -3   0    0.30    3.90
  18   0   0   13.20    4.50
   0 -18   0    7.20    3.50
 -18   0   0    6.40    4.90
 -18   0   0    7.40    3.50
 -18   0   0   11.20    4.40
 -19   2   0  143.39    9.00
 -19   2   0  153.38   11.90
 -19   2   0  146.99   10.10
  19  -2   0  144.99   10.40
  -2 -17   0  149.39    9.50
  19  -2   0  132.39    8.50
 -19   5   0   10.20    4.10
   5  14   0   11.60    3.70
 -19   5   0   14.20    5.20
   5  14   0    9.60    3.20
  19  -5   0   14.10    4.40
  -5 -14   0   10.10    3.50
  -5 -14   0   10.80    4.30
  -5 -14   0   10.80    3.50
   8  11   0   27.20    4.80
   8  11   0   29.60    5.20
 -19   8   0   27.40    6.00
 -19   8   0   30.60    5.40
  -8 -11   0   31.70    6.20
  19  -8   0   21.70    4.80
  -8 -11   0   27.30    4.90
  -8 -11   0   20.10    4.40
  11   8   0  186.78   10.90
 -19  11   0  175.28   11.40
   8 -19   0  161.18    9.30
 -19  11   0  214.28   15.30
 -11  -8   0  185.98   10.50
 -11  -8   0  172.88   11.80
 -11  -8   0  177.18   10.50
  19 -11   0  158.18   10.20
 -19  14   0   29.40    5.70
   5 -19   0   36.30    5.00
 -19  14   0   32.50    4.60
  14   5   0   36.90    6.20
 -14  -5   0   43.40    7.30
 -14  -5   0   37.90    5.50
 -14  -5   0   40.00    6.30
  19 -14   0   31.10    4.90
   2 -19   0   14.80    3.90
  17   2   0   14.70    4.70
 -17  -2   0   24.30    4.90
 -17  -2   0   24.00    6.50
 -17  -2   0   18.90    4.80
 -20   1   0    8.40    4.70
 -20   1   0   15.10    4.20
 -20   1   0   17.50    6.80
  -1 -19   0    8.80    3.80
  20  -1   0   11.40    4.80
 -20   4   0  128.79    9.60
 -20   4   0  133.59   11.20
  -4 -16   0  128.59    9.00
  -4 -16   0  134.09    9.60
  20  -4   0  138.59   10.00
 -20   7   0   16.50    5.50
 -20   7   0   16.20    4.70
   7  13   0   26.40    5.00
   7  13   0   20.50    4.20
  -7 -13   0   24.40    4.70
  -7 -13   0   25.10    5.50
  -7 -13   0   23.50    4.70
  20  -7   0   22.20    5.00
  10  10   0  224.38   12.40
 -20  10   0  205.48   12.10
 -20  10   0  208.28   13.40
  10 -20   0  221.68   11.00
 -10 -10   0  258.67   14.30
 -10 -10   0  215.18   12.20
  20 -10   0  221.98   12.50
 -10 -10   0  226.18   12.20
  13   7   0  306.07   15.90
   7 -20   0  295.77   14.30
 -20  13   0  316.77   15.20
  20 -13   0  290.47   15.10
 -13  -7   0  292.97   15.40
 -13  -7   0  315.47   17.50
 -13  -7   0  299.37   15.20
  16   4   0   19.20    5.00
   4 -20   0   13.60    3.90
 -20  16   0   11.90    4.50
  20 -16   0   22.50    4.90
  20 -16   0   20.40    4.00
 -16  -4   0   18.10    4.40
 -16  -4   0   24.00    6.80
 -16  -4   0   21.90    5.20
  19   1   0    5.80    4.10
   1 -20   0    2.10    3.20
 -19  -1   0    1.40    3.30
 -19  -1   0    2.60    3.90
 -19  -1   0    1.70    5.00
 -21   3   0   35.90    8.20
 -21   3   0   40.90    5.90
 -21   3   0   34.90    6.40
  -3 -18   0   36.80    6.10
  21  -3   0   41.90    6.90
 -21   6   0    3.70    5.30
 -21   6   0    2.80    3.60
   6  15   0    7.30    3.10
   6  15   0    7.40    3.40
  -6 -15   0   10.50    3.90
  -6 -15   0    3.50    4.60
  -6 -15   0    4.10    3.20
  21  -6   0   -0.10    3.60
 -21   9   0   81.99    7.40
   9  12   0   95.19    7.80
 -21   9   0   97.09    8.80
  -9 -12   0   93.89    7.20
  -9 -12   0   98.49    8.90
  -9 -12   0   82.79    7.20
  21  -9   0   79.99    7.50
  12   9   0   99.79    8.40
 -21  12   0   94.09    7.70
  12   9   0   89.79    7.80
 -21  12   0   91.09    8.70
   9 -21   0   92.09    6.70
 -12  -9   0   94.49    9.40
  21 -12   0   98.59    7.80
 -12  -9   0   92.19    7.70
 -12  -9   0   84.89    7.60
  15   6   0    2.90    4.00
 -21  15   0    5.60    3.70
 -21  15   0    1.40    3.20
   6 -21   0    0.70    2.90
 -15  -6   0    2.10    3.30
  21 -15   0    2.90    4.20
  21 -15   0    2.50    2.90
 -15  -6   0    7.50    6.30
 -15  -6   0    2.10    3.30
  18   3   0   44.20    7.50
   3 -21   0   28.40    5.20
 -18  -3   0   41.30    7.10
 -18  -3   0   42.60    6.10
 -18  -3   0   50.59    9.30
  21 -18   0   32.30    4.60
  21   0   0   11.50    6.70
   0 -21   0   14.90    4.60
 -21   0   0    3.10    5.40
 -21   0   0    2.80    7.00
 -21   0   0   10.30    4.30
 -22   2   0    5.40    3.80
 -22   2   0    7.20    7.10
 -22   2   0   -0.70    4.20
  22  -2   0    3.10    4.40
  -2 -20   0    5.00    3.60
 -22   5   0   90.49    8.50
 -22   5   0   81.99   10.20
  -5 -17   0   87.19   13.60
  -5 -17   0  101.69    8.80
  -5 -17   0   99.69    7.50
   8  14   0   24.40    4.80
 -22   8   0   22.90    5.30
   8  14   0   23.70    5.30
  -8 -14   0   17.90    4.40
  22  -8   0   26.10    5.60
  -8 -14   0   35.90    7.20
  -8 -14   0   23.70    4.80
  11  11   0    9.70    4.20
 -22  11   0    5.60    4.50
  11  11   0    3.90    3.30
 -22  11   0    1.00    3.60
 -11 -11   0    1.40    3.30
 -11 -11   0    5.50    5.60
  22 -11   0    8.40    3.80
 -11 -11   0    4.30    3.30
   8 -22   0  219.18   11.90
 -22  14   0  203.68   13.70
  14   8   0  239.68   13.50
 -22  14   0  214.28   12.50
  22 -14   0  218.08   12.70
 -14  -8   0  246.38   16.80
  22 -14   0  231.68   13.20
 -14  -8   0  224.78   12.90
 -14  -8   0  242.98   13.50
 -22  17   0  125.69    9.30
   5 -22   0  105.69    8.20
  17   5   0  113.59    9.40
 -22  17   0  115.59    8.30
 -17  -5   0  108.29   13.90
  22 -17   0  117.39    8.20
  22 -17   0  116.79    8.60
 -17  -5   0  115.99   11.40
 -17  -5   0  107.99    8.80
  20   2   0   93.39    9.00
  20   2   0   88.59    9.50
 -20  -2   0  110.99   11.30
 -20  -2   0   81.19    8.40
 -20  -2   0   86.89    7.80
 -23   1   0   14.90    4.80
 -23   1   0   16.70    5.90
 -23   1   0   38.90   10.10
  23  -1   0   18.10    6.00
  23  -1   0   16.60    8.00
  -1 -22   0   21.30    5.20
 -23   4   0   10.10    6.70
 -23   4   0   13.10    5.20
  -4 -19   0    9.40    4.10
  23  -4   0    7.80    4.50
  23  -4   0   13.00    6.80
 -23   7   0   51.89    9.60
 -23   7   0   45.90    7.50
   7  16   0   39.20    5.20
   7  16   0   48.40    6.00
  -7 -16   0   55.29    7.90
  23  -7   0   43.70    7.40
  -7 -16   0   43.20    6.60
  -7 -16   0   44.10    6.00
  10  13   0   31.40    5.70
 -23  10   0   32.00    6.30
  10  13   0   34.50    6.50
 -10 -13   0   30.50    8.20
 -10 -13   0   29.10    7.60
 -10 -13   0   30.40    7.20
  23 -10   0   16.70    5.50
  13  10   0    4.60    4.10
 -23  13   0   17.90    5.60
  10 -23   0    6.60    3.40
  13  10   0    5.40    5.50
 -23  13   0    4.00    4.00
 -13 -10   0   12.40    7.10
  23 -13   0    5.80    5.30
 -13 -10   0    4.20    4.40
 -13 -10   0    7.90    6.00
 -23  16   0   90.29    8.60
   7 -23   0   86.29    7.20
  16   7   0   82.49    8.20
 -23  16   0   76.59    8.30
 -16  -7   0  109.19   10.90
  23 -16   0   80.39    8.10
 -16  -7   0   89.19    8.20
 -16  -7   0   80.09    8.20
  19   4   0  141.19   11.40
   4 -23   0  133.49    9.50
  19   4   0  129.49   10.50
  23 -19   0  133.59    9.50
 -19  -4   0  167.28   13.60
 -19  -4   0  111.89   10.10
 -19  -4   0  128.29    9.70
  22   1   0   -4.60   11.10
  22   1   0   -1.00    4.20
   1 -23   0    8.50    3.90
 -22  -1   0    0.00    7.30
 -22  -1   0    5.60    4.70
 -22  -1   0    2.50    3.90
 -24   3   0    0.50    3.90
 -24   3   0    5.80    4.70
  24  -3   0    2.90    7.10
  24  -3   0    6.30    4.50
  -3 -21   0    2.70    3.70
 -24   6   0   22.50    8.70
 -24   6   0   34.10    6.70
  -6 -18   0   25.20    7.20
  -6 -18   0   28.60    5.90
  -6 -18   0   33.90    7.10
  24  -6   0   29.80    6.30
  24  -6   0   43.70    8.30
   9  15   0  102.39    8.70
 -24   9   0   97.49    8.90
  -9 -15   0   99.79    8.50
  24  -9   0  117.79   10.20
  -9 -15   0   96.09    8.20
  24  -9   0   95.19    8.80
  -9 -15   0  123.99   10.90
  12 -24   0    7.20    3.50
  12  12   0    2.10    3.50
 -24  12   0    7.10    4.30
  24 -12   0    4.60    6.30
  24 -12   0    0.00    3.50
 -12 -12   0    6.90    4.00
 -12 -12   0   11.40    4.30
   9 -24   0  104.49    7.80
  15   9   0  108.59    8.90
 -24  15   0   96.59    8.40
 -15  -9   0   95.69    8.80
  24 -15   0  100.39    8.30
 -15  -9   0   94.49    8.60
  24 -15   0  120.39    9.50
  18   6   0   51.19    7.10
 -24  18   0   50.29    9.50
 -24  18   0   42.00    6.20
   6 -24   0   54.59    6.50
 -18  -6   0   59.49    7.70
 -18  -6   0   56.69    7.40
  24 -18   0   61.39    7.30
  24 -18   0   52.69    6.10
   3 -24   0   21.80    5.20
  21   3   0   27.60    6.50
  21   3   0   26.20    8.10
 -21  -3   0   31.10    6.60
 -21  -3   0   46.30   11.20
 -21  -3   0   24.30    7.20
  24   0   0  127.49   11.80
  24   0   0  109.59   10.20
   0 -24   0  102.49    9.20
 -24   0   0  125.49   14.50
 -24   0   0   94.69    9.80
 -25   2   0   12.10    5.50
 -25   2   0   14.80    5.60
  25  -2   0   25.00    6.40
  25  -2   0   27.50    8.90
  -2 -23   0   18.80    5.50
 -25   5   0  191.68   13.50
 -25   5   0  240.38   16.70
  -5 -20   0  175.78   12.30
  25  -5   0  179.78   13.30
   8  17   0    0.90    3.00
 -25   8   0    9.20    7.70
 -25   8   0    4.60    4.10
  -8 -17   0    8.50    3.80
  25  -8   0   -1.80    5.60
  25  -8   0    1.20    3.80
  -8 -17   0    2.30    5.80
  -8 -17   0    4.80    4.10
 -25  11   0   22.00    5.60
  11  14   0   28.20    5.60
  25 -11   0   20.60    5.40
 -11 -14   0   29.90    5.90
 -11 -14   0   37.70    6.90
  25 -11   0   30.40    7.00
 -25  14   0   59.19    7.30
  14  11   0   54.19    7.00
  11 -25   0   64.59    6.30
 -14 -11   0   52.39    6.80
  25 -14   0   74.39    8.60
 -14 -11   0   62.09    7.60
 -14 -11   0   79.39   13.90
  25 -14   0   59.19    7.00
  17   8   0    1.10    3.40
 -25  17   0    0.30    3.80
   8 -25   0   -1.50    3.30
  25 -17   0    2.90    5.30
 -17  -8   0    5.00    7.10
  25 -17   0   -1.30    3.00
 -17  -8   0    0.70    3.90
 -17  -8   0    5.10    4.20
   5 -25   0   91.79    8.40
  20   5   0  118.39   11.10
  20   5   0  105.09   12.30
 -20  -5   0  114.69    9.40
 -20  -5   0   96.49    9.20
  25 -20   0   94.89    8.00
   2 -25   0   40.00    6.60
  23   2   0   65.69   11.00
  23   2   0   48.90    8.50
 -23  -2   0   44.30    7.90
 -23  -2   0   56.79    7.50
 -26   1   0    4.10    4.60
 -26   1   0   -4.70    4.50
  26  -1   0    3.30    4.90
  -1 -25   0    1.10    4.20
 -26   4   0   34.60    7.20
  26  -4   0   30.50    7.20
  -4 -22   0   34.50    6.40
  26  -4   0   49.10   10.30
 -26   7   0   26.90   10.20
  -7 -19   0   29.00    5.90
  26  -7   0   23.10    6.10
  26  -7   0   38.90    8.70
  -7 -19   0   41.40    8.70
  -7 -19   0   25.30    5.80
  10  16   0   16.50    4.70
 -26  10   0   12.40    5.10
  26 -10   0   18.70    7.60
  26 -10   0    6.40    4.70
 -10 -16   0    7.20    4.20
 -10 -16   0   15.30    5.00
 -10 -16   0   18.50    6.90
 -26  13   0   22.20    6.10
  13  13   0   21.00    5.80
  13  13   0   37.40    7.80
 -13 -13   0   22.50    6.00
 -13 -13   0   20.70    5.70
  26 -13   0   12.10    7.00
  26 -13   0   14.40    5.00
 -26  16   0   16.50    5.20
  16  10   0    4.40    6.30
 -26  16   0    3.10    4.60
  10 -26   0    0.10    3.50
  16  10   0    1.70    4.20
  26 -16   0    1.20    5.40
 -16 -10   0    4.70    3.90
 -16 -10   0    6.70    4.50
 -16 -10   0   -0.50    6.70
  26 -16   0    7.00    3.70
   7 -26   0   56.19    6.60
 -26  19   0   71.89    9.90
  19   7   0   70.99    7.80
  26 -19   0   51.29    6.40
 -19  -7   0   52.99    7.70
  26 -19   0   75.59    8.10
 -19  -7   0   47.20    7.80
  22   4   0   25.10    6.10
   4 -26   0   18.30    5.00
 -22  -4   0   16.40    5.30
 -22  -4   0   16.40    5.30
 -22  -4   0   -5.10   14.80
   1 -26   0   35.20    6.70
  25   1   0   39.30    7.70
 -25  -1   0   85.39   21.80
 -25  -1   0   35.50    7.60
 -27   3   0   10.60    6.30
  -3 -24   0   13.10    5.40
  27  -3   0   18.60    5.80
 -27   6   0   64.89    8.70
  27  -6   0   70.79    8.50
  -6 -21   0   62.39    7.90
  27  -6   0   88.29   14.40
 -27   9   0   -2.10    4.80
   9  18   0    2.80    5.30
 -27   9   0    5.40    7.90
  -9 -18   0    3.70    4.10
  27  -9   0    4.60    7.10
  27  -9   0   -1.80    3.90
  -9 -18   0    2.50    4.00
  -9 -18   0    8.30    6.60
  12  15   0  158.88   11.00
 -27  12   0  168.58   12.10
  27 -12   0  198.08   13.30
 -12 -15   0  155.78   11.40
  27 -12   0  144.99   11.60
 -12 -15   0  169.48   12.00
  12 -27   0  123.69    8.60
 -27  15   0  103.09    9.60
  15  12   0  135.19   11.70
  15  12   0  107.69    9.50
  27 -15   0  132.69   11.60
 -15 -12   0  127.89   10.40
 -15 -12   0  108.49    9.80
  27 -15   0   91.09    9.00
 -27  18   0   17.30    7.10
  18   9   0   -0.60    7.40
 -27  18   0    4.80    4.70
  18   9   0    8.20    4.70
 -18  -9   0   18.50    8.20
 -18  -9   0    5.70    4.60
  27 -18   0    5.80    6.00
  27 -18   0    3.10    3.50
 -18  -9   0    4.00    3.80
  21   6   0   -0.40    4.10
   6 -27   0    1.50    3.70
  27 -21   0   -2.50    3.10
 -21  -6   0   -1.30    4.20
  27 -21   0    4.30    5.40
 -21  -6   0    6.20    4.50
 -21  -6   0    2.20    8.30
   3 -27   0    6.80    4.60
  24   3   0    0.30    4.30
 -24  -3   0    8.30    5.80
 -24  -3   0   24.80   10.30
 -24  -3   0   -3.10    4.00
   0 -27   0   37.50    7.40
  27   0   0   66.69    8.30
 -27   0   0   74.99    8.40
 -27   0   0   46.50    8.90
 -28   2   0    2.70    5.30
 -28   2   0    3.30    5.10
  -2 -26   0   -6.60    7.20
  28  -2   0    2.00    5.00
 -28   5   0   36.40    7.70
  -5 -23   0   23.70    6.20
  28  -5   0   21.40   11.40
 -28   8   0   -3.70    4.50
  28  -8   0   -1.90    3.90
  -8 -20   0   -3.00    3.50
  -8 -20   0   -9.00    5.90
  -8 -20   0    1.70    4.10
  28  -8   0  -10.00   10.70
 -28  11   0   13.00    6.10
 -11 -17   0   14.70    5.20
 -11 -17   0   11.60    4.90
  28 -11   0   21.10    5.40
  28 -11   0   17.60    8.30
 -28  14   0   97.89    9.30
  14  14   0  125.49   19.90
  14  14   0   86.59    8.30
 -14 -14   0   75.49    8.40
  28 -14   0   69.09    8.30
 -14 -14   0   95.09    9.30
 -28  17   0    1.50    4.80
  17  11   0    3.90    4.70
 -28  17   0   17.60    9.70
  11 -28   0   -4.80    3.10
 -17 -11   0   -0.70    8.20
 -17 -11   0    4.60    4.30
 -17 -11   0    0.10    4.50
  28 -17   0   -3.40    3.10
   8 -28   0    0.20    3.30
 -28  20   0   -0.40    4.00
 -28  20   0    1.90    7.20
  20   8   0    5.30    4.90
 -20  -8   0    5.50    4.50
 -20  -8   0    3.10    4.80
  28 -20   0    1.40    5.90
 -20  -8   0   12.50    9.80
  28 -20   0   -0.10    4.10
  23   5   0   -0.40    4.20
   5 -28   0    1.40    3.80
 -23  -5   0    2.60    4.80
 -23  -5   0    9.80    9.80
 -23  -5   0    3.70    4.80
   2 -28   0    4.90    4.80
 -26  -2   0    0.70    9.40
 -26  -2   0    6.80    5.50
 -29   4   0    0.50    5.50
  -4 -25   0    2.80    5.30
 -29   7   0   10.00    5.60
  29  -7   0    6.30    8.20
  -7 -22   0    2.50    4.40
  29  -7   0    0.10    4.50
 -29  10   0    3.90    5.30
  10  19   0    4.70    4.00
 -10 -19   0   10.30    7.80
 -10 -19   0    2.70    4.30
 -10 -19   0    0.90    4.30
  29 -10   0    7.20    4.80
  29 -10   0    3.80    7.90
 -29  13   0    2.40    5.20
  13  16   0   14.00    4.90
  29 -13   0   15.20    4.70
 -13 -16   0   19.40   11.70
 -13 -16   0    6.50    4.90
 -13 -16   0   21.80    6.10
  29 -13   0   19.50    8.70
 -29  16   0    7.00    5.20
  16  13   0    4.90    4.40
  13 -29   0   16.30    4.30
  29 -16   0   18.30    7.80
 -16 -13   0   15.20   10.20
 -16 -13   0   11.10    5.60
 -16 -13   0   10.80    4.80
  29 -16   0    2.60    4.00
  10 -29   0   26.30    5.10
 -29  19   0   24.30    5.80
  29 -19   0   16.50    5.50
 -19 -10   0   28.60   11.90
 -19 -10   0   29.50    6.80
 -19 -10   0   17.30    6.10
  29 -19   0   14.80    8.00
  22   7   0    2.10    4.70
 -29  22   0    2.90    5.20
   7 -29   0   -3.50    3.20
 -22  -7   0    1.30    4.30
 -22  -7   0   -1.50    9.40
  29 -22   0    1.40    3.80
  29 -22   0    0.20    6.10
 -22  -7   0    4.60    5.40
   4 -29   0    5.90    4.80
  25   4   0    3.50    5.20
 -25  -4   0   12.40    7.30
 -25  -4   0    7.30    5.40
 -30   6   0   29.70    7.90
  -6 -24   0   14.30    6.20
  30  -6   0   12.90    6.50
 -30   9   0   -0.40    5.40
  30  -9   0   -6.10    7.60
 -30  12   0    9.10    6.20
  12  18   0   14.90    4.70
  30 -12   0   10.30    5.60
  30 -12   0   21.40    9.50
 -12 -18   0   13.10    9.80
 -12 -18   0    8.70    5.20
 -12 -18   0    8.20    5.20
 -30  15   0    5.30    5.00
  15  15   0    7.70    4.20
  30 -15   0   -2.00    4.00
 -15 -15   0    2.50    4.80
  30 -15   0    7.10    7.60
 -15 -15   0   -2.40    4.00
 -15 -15   0    3.40    9.70
  18  12   0   44.00    7.30
 -30  18   0   24.00    6.40
  12 -30   0   28.90    5.50
 -18 -12   0   42.10   12.70
  30 -18   0   47.30    6.80
  30 -18   0   32.20    9.30
 -18 -12   0   42.40    7.30
 -18 -12   0   43.00    7.30
 -30  21   0   -3.80    4.30
  21   9   0   -1.90    4.30
   9 -30   0    1.70    4.00
 -21  -9   0    9.30   10.50
  30 -21   0   -5.90    6.10
 -21  -9   0    1.70    4.60
  30 -21   0    0.70    4.20
  24   6   0    1.90    5.20
   6 -30   0   -3.60    3.90
 -24  -6   0    2.40    5.00
 -24  -6   0    2.30    4.80
 -31  11   0   48.10    8.80
  31 -11   0   64.59   11.80
  31 -11   0   52.99    7.50
 -11 -20   0   47.20    7.90
  14  17   0   -2.70    3.30
 -31  14   0   -3.10    5.40
 -14 -17   0    4.50    9.40
  31 -14   0   -4.30    7.40
  31 -14   0    0.60    4.30
 -14 -17   0   -1.20    5.30
  14 -31   0    9.50    4.60
 -31  17   0   -0.50    5.30
  17  14   0    6.60    4.80
  31 -17   0   22.70    7.60
 -17 -14   0    7.00    5.70
  31 -17   0   11.70    8.30
  20  11   0    3.10    4.70
 -31  20   0    2.20    5.20
  11 -31   0    1.50    4.20
  31 -20   0    2.40    7.50
 -20 -11   0    3.80    4.50
 -20 -11   0    7.20    6.90
 -20 -11   0   25.60   16.00
  16  16   0    2.50    4.20
 -32  16   0    2.50    8.50
 -16 -16   0    5.30    4.40
  32 -16   0    1.30    8.20
  32 -16   0    2.80    4.50
 -16 -16   0    6.20    5.20
 -16 -16   0   -1.00    9.10
   0   1  -1  186.18    8.00
  -1   0  -1  191.58    7.90
   1  -1  -1  181.48    8.00
   1  -1  -1  193.78    7.70
  -1   0  -1  183.48    7.90
   0   1  -1  185.58    7.80
   1  -1  -1  189.08    7.90
   0  -1   1  197.18    8.00
   0  -1   1  191.08    7.80
  -1   1   1  175.68    7.90
   1   0   1  190.88    7.90
   1   0   1  185.48    7.90
  -1   1   1  180.68    7.80
   1   0   1  197.28    7.90
  -1   1   1  194.58    7.70
  -1   3  -1  336.67   13.10
  -1   3  -1  312.37   12.90
   3  -2  -1  309.37   13.20
   3  -2  -1  323.27   12.90
   1  -3   1  323.47   12.90
  -3   2   1  315.67   12.90
   1  -3   1  325.77   12.80
   2   0  -1  849.61   40.70
  -2   2  -1  938.31   65.59
   0  -2  -1  854.81   39.00
   2   0  -1  861.11   66.69
   0  -2  -1  853.71   63.99
  -2   0   1  901.11   69.39
  -2   0   1  858.81   40.60
   2  -2   1  894.61   39.60
   2  -2   1  828.92   62.09
   0   2   1  861.71   39.30
  -5   3   1 1027.70   39.70
   2  -3  -1   67.29    3.10
  -3   1  -1   63.39    3.50
   2  -3  -1   62.19    3.30
   2  -3  -1   64.59    3.50
   1   2  -1   58.89    3.60
  -3   1  -1   63.99    3.60
  -1  -2   1   61.29    3.40
   3  -1   1   62.59    3.50
  -1  -2   1   58.99    3.70
   3  -1   1   61.09    3.40
  -2   3   1   64.29    3.90
  -2   3   1   60.69    3.00
  -2   3   1   61.99    3.30
   3  -1   1   68.69    3.50
   4  -1  -1  544.65   22.40
  -3   4  -1  560.74   21.90
   3  -4   1  569.04   21.80
  -4   1   1  581.44   22.60
  -4  -3  -1  236.28   10.90
  -4  -3  -1  261.17   11.00
   7  -4  -1  245.18   11.10
   7  -4  -1  240.88   11.20
  -4  -3  -1  256.57   11.00
   4   3   1  259.57   10.80
  -7   4   1  250.07   11.50
   4   3   1  265.17   10.90
   4   3   1  246.78   10.90
  -4   0  -1   13.50    1.90
   0   4  -1   14.50    1.80
   4  -4  -1   13.60    1.80
   0   4  -1   16.10    2.10
  -4   0  -1   18.70    2.20
   4  -4  -1   19.50    2.40
  -4   0  -1   16.80    2.20
  -4   4   1   13.60    2.30
   0  -4   1   20.70    2.30
   4   0   1   15.40    2.10
   0  -4   1   18.00    1.90
   4   0   1   16.20    2.00
   4   0   1   20.80    2.60
  -4   4   1   15.70    1.80
  -4   3  -1  335.57   13.50
   1  -4  -1  320.17   13.30
   1  -4  -1  337.87   13.10
   3   1  -1  342.97   13.60
   3   1  -1  330.27   13.80
  -4   3  -1  341.77   13.40
   4  -3   1  341.07   13.30
   4  -3   1  339.37   13.30
  -3  -1   1  295.87   15.70
  -1   4   1  330.47   13.20
  -1   4   1  318.97   13.50
   4  -3   1  320.87   13.70
   6  -2  -1 4402.36  183.48
  -2  -4  -1 4683.13  178.58
  -2  -4  -1 4473.25  223.18
  -4   6  -1 4631.64  211.18
   2   4   1 4719.23  179.58
   4  -6   1 4622.14  176.68
  -6   2   1 4210.58  235.08
   4  -6   1 4686.63  207.08
   9  -5  -1   35.90    3.50
  -5  -4  -1   34.40    3.20
   9  -5  -1   34.40    3.30
  -5  -4  -1   32.30    3.10
  -5  -4  -1   32.20    3.30
  -9   5   1   37.30    3.20
  -9   5   1   37.90    3.80
   5   4   1   35.10    3.10
   5   4   1   32.60    3.10
   5   4   1   36.90    3.20
  -5  -1  -1  103.19    5.20
  -5  -1  -1   88.69    5.10
   6  -5  -1   90.59    4.90
  -5  -1  -1   88.19    5.10
  -6   5   1  101.99    5.40
   5   1   1   97.19    5.00
   5   1   1   85.49    5.00
  -6   5   1   93.99    4.80
   5   1   1   99.39    5.00
   2   3  -1 1332.97   92.19
  -5   2  -1 1333.27   95.99
   3  -5  -1 1238.08   56.09
   3  -5  -1 1136.29   79.19
  -5   2  -1 1373.56   58.69
   3  -5  -1 1269.47   57.39
   5  -2   1 1378.46   57.89
  -2  -3   1 1501.95  100.09
  -3   5   1 1309.37   55.09
  -3   5   1 1114.89   79.99
  -2  -3   1 1451.95   60.09
   5  -2   1 1341.67   96.39
   5  -2   1 1403.46   59.59
  -3   5   1 1279.57   56.49
  -5   5  -1  884.21   40.70
  -5   5  -1  880.71   69.69
   5   0  -1  914.01   44.50
   0  -5  -1  856.41   39.10
   0  -5  -1  867.01   68.39
   0  -5  -1  892.41   40.50
  -5   5  -1  869.41   39.40
   5   0  -1  897.41   46.60
  -5   0   1  959.80   86.89
   5  -5   1  909.61   41.90
   5  -5   1  883.61   67.29
   0   5   1  889.71   67.29
   0   5   1  980.00   43.60
   5  -5   1  883.81   40.30
   0   5   1  884.21   41.40
  -3  -5  -1    7.00    1.90
   8  -3  -1    3.50    1.90
   8  -3  -1    2.70    2.00
  -3  -5  -1    8.50    2.20
  -8   3   1    6.90    2.00
   3   5   1    7.40    1.90
   3   5   1    6.20    1.80
   3   5   1    3.60    1.60
  -8   3   1    3.70    2.20
  -6  -5  -1  132.49    7.20
  -6  -5  -1  122.29    7.00
  11  -6  -1  110.39    6.90
  11  -6  -1  118.79    7.10
  -6  -5  -1  135.29    7.00
 -11   6   1  102.49    7.30
 -11   6   1  118.09    6.70
   6   5   1  131.79    6.80
   6   5   1  124.29    6.90
   6   5   1  133.19    6.90
   8  -6  -1 1383.16   52.69
   8  -6  -1 1372.66   52.89
  -5   6   1 1405.66   53.29
   4   2  -1 8923.21  346.37
   2  -6  -1 8462.85  372.36
  -6   4  -1 9634.24  397.36
   2  -6  -1 9055.89  338.67
  -2   6   1 8522.45  369.16
   6  -4   1 8986.70  342.47
   6  -4   1 8790.92  391.76
  -4  -2   1 9999.00  412.86
  -2   6   1 8662.13  338.97
  -1  -6  -1  356.86   15.30
   7  -1  -1  374.96   16.40
  -1  -6  -1  385.76   15.70
   7  -1  -1  395.06   16.00
  -1  -6  -1  367.26   15.20
  -7   1   1  378.86   16.60
   1   6   1  375.86   15.20
  -7   1   1  396.56   15.90
   1   6   1  370.06   15.30
  -7   1   1  386.96   15.00
   1   6   1  376.96   15.50
  10  -4  -1  104.39    6.40
  -4  -6  -1  119.99    6.30
  -4  -6  -1  114.39    6.20
 -10   4   1  106.19    7.00
   4   6   1  104.29    6.00
   4   6   1  115.49    6.20
   4   6   1  111.09    5.90
 -10   4   1  103.49    6.20
  13  -7  -1   28.00    3.80
  -7  -6  -1   37.50    3.90
  13  -7  -1   28.80    3.90
  -7  -6  -1   31.60    3.90
  -7  -6  -1   32.30    3.80
   7   6   1   36.00    3.80
   7   6   1   33.90    3.70
 -13   7   1   32.40    3.60
 -13   7   1   32.50    4.40
   7   6   1   34.80    3.70
  10  -7  -1   77.19    5.10
  10  -7  -1   80.59    6.10
  -7  -3  -1   89.49    5.50
  -7  -3  -1   83.19    5.30
 -10   7   1   75.69    4.80
   7   3   1   85.19    5.40
   7   3   1   86.79    5.20
   7   3   1   87.29    5.10
 -10   7   1   74.49    5.50
  -7   0  -1  416.06   17.00
  -7   0  -1  415.86   17.20
   7  -7  -1  383.76   16.50
  -7   0  -1  415.36   17.20
   7   0   1  423.16   17.30
  -7   7   1  360.36   16.80
   7   0   1  440.26   16.80
   7   0   1  431.96   17.10
  -7   3  -1 2080.49  141.39
   4  -7  -1 2099.29   85.89
   4  -7  -1 1803.72  109.99
   4  -7  -1 2174.48   84.69
  -7   3  -1 2119.49   90.19
  -3  -4   1 2180.88  162.58
  -4   7   1 2125.89   86.19
  -3  -4   1 2313.57  147.59
  -4   7   1 2100.09   84.29
  -4   7   1 2040.70  115.49
   7  -3   1 2192.48   91.49
   7  -3   1 2210.58  144.49
  -7   6  -1 2969.50  123.49
   6   1  -1 3081.39  126.79
   6   1  -1 2992.00  131.59
   1  -7  -1 2957.30  158.58
   1  -7  -1 3036.90  121.29
  -7   6  -1 3253.27  181.88
  -1   7   1 3133.39  124.29
  -1   7   1 3231.18  155.88
  -6  -1   1 3064.49  201.18
   7  -6   1 3080.29  169.68
   7  -6   1 3035.80  125.09
  -6  -1   1 3471.05  199.38
  -2  -7  -1   19.10    2.50
   9  -2  -1   17.80    3.40
  -2  -7  -1   25.30    3.40
   9  -2  -1   25.50    3.80
  -2  -7  -1   20.00    2.40
   2   7   1   18.60    2.30
  -9   2   1   20.20    2.90
   2   7   1   21.70    3.00
  -9   2   1   19.40    3.90
   2   7   1   20.20    2.40
  -5  -7  -1  347.57   14.70
  -5  -7  -1  350.56   15.00
  12  -5  -1  311.17   15.20
  -5  -7  -1  340.57   14.90
  12  -5  -1  305.97   14.90
   5   7   1  329.47   14.60
   5   7   1  339.37   14.40
 -12   5   1  329.37   14.80
 -12   5   1  330.37   15.90
   5   7   1  334.67   14.70
  15  -8  -1    1.70    2.40
  -8  -7  -1    6.20    2.90
  -8  -7  -1    7.90    3.00
  -8  -7  -1    6.20    2.90
  15  -8  -1    0.80    2.50
   8   7   1   10.30    2.90
 -15   8   1    3.80    2.80
   8   7   1    5.50    2.50
   8   7   1    8.00    2.90
 -15   8   1    7.40    2.70
  12  -8  -1 1037.10   42.90
  12  -8  -1 1026.30   43.10
  -8  -4  -1 1105.59   43.30
  -8  -4  -1 1130.49   43.20
  -8  -4  -1 1120.59   43.60
 -12   8   1 1079.79   42.60
   8   4   1 1134.39   42.90
   8   4   1 1119.19   43.10
   8   4   1 1117.99   43.40
  -8  -1  -1   27.50    3.40
  -8  -1  -1   32.30    3.20
   9  -8  -1   23.40    2.90
   9  -8  -1   25.10    2.90
  -8  -1  -1   33.60    3.40
   8   1   1   30.90    3.00
  -9   8   1   25.40    2.60
   8   1   1   32.10    3.20
   8   1   1   28.40    3.30
  -8   2  -1  183.88    8.80
  -8   2  -1  205.68    9.30
   2   6  -1  198.08    8.90
   2   6  -1  183.78    9.00
  -8   2  -1  204.78    9.30
   8  -2   1  201.08    9.10
   8  -2   1  198.48    8.70
   8  -2   1  190.48    9.20
  -2  -6   1  182.88    9.30
  -8   5  -1  162.98    7.80
  -8   5  -1  178.58    8.00
   5   3  -1  154.08    8.00
   3  -8  -1  177.98    7.60
   5   3  -1  164.58    8.50
   8  -5   1  172.48    7.80
  -5  -3   1  155.18    8.60
  -5  -3   1  158.38    7.90
   8  -5   1  173.28    8.00
  -3   8   1  176.38    7.40
  -5  -3   1  159.48    7.70
   0  -8  -1 2861.71  163.08
   8   0  -1 3054.29  133.39
   8   0  -1 2996.10  126.69
   0  -8  -1 3098.09  120.39
  -8   8  -1 2979.20  168.88
  -8   8  -1 2968.60  120.89
  -8   0   1 3129.09  213.28
   0   8   1 2971.90  121.69
   0   8   1 3082.19  164.78
   8  -8   1 2855.41  165.18
  -8   0   1 3296.67  209.08
   8  -8   1 2948.10  122.59
  -3  -8  -1    9.00    2.50
  11  -3  -1    3.10    2.40
  -3  -8  -1    6.80    2.70
  -3  -8  -1    3.30    2.10
  11  -3  -1    4.90    2.70
   3   8   1    6.30    2.10
 -11   3   1    3.00    2.70
 -11   3   1    6.00    2.60
   3   8   1    6.70    2.00
   3   8   1    7.20    2.20
  -6  -8  -1   38.00    4.20
  14  -6  -1   39.10    4.50
  -6  -8  -1   41.70    4.30
  14  -6  -1   39.60    4.60
  -6  -8  -1   37.60    4.10
   6   8   1   44.40    4.10
   6   8   1   42.80    4.10
   6   8   1   43.80    4.10
 -14   6   1   40.30    4.30
 -14   6   1   39.60    4.90
  -9  -8  -1    2.90    2.90
  -9  -8  -1    5.10    3.40
  -9  -8  -1    3.80    2.90
  17  -9  -1    3.60    2.90
  17  -9  -1    5.80    3.10
 -17   9   1    5.20    3.70
   9   8   1    4.80    3.10
   8 -17   1    1.60    2.10
   9   8   1    4.80    2.90
  -9  -5  -1   30.50    4.10
  -9  -5  -1   32.20    4.10
  14  -9  -1   26.90    3.80
  -9  -5  -1   33.90    4.20
  14  -9  -1   34.40    3.90
 -14   9   1   32.20    3.60
   9   5   1   32.90    3.70
   9   5   1   28.10    3.70
   9   5   1   27.70    3.80
 -14   9   1   31.10    4.40
  -9  -2  -1   93.69    6.10
  -9  -2  -1   97.89    6.30
  11  -9  -1   93.19    5.80
  -9  -2  -1   97.49    6.10
 -11   9   1   92.19    5.40
   9   2   1   97.39    6.00
   9   2   1   95.79    6.30
   9   2   1  100.99    5.80
 -11   9   1   87.49    6.10
  -9   1  -1  681.03   28.50
   1   8  -1  727.03   27.90
   1   8  -1  720.53   27.80
  -9   1  -1  685.73   28.10
  -9   1  -1  704.63   28.70
   9  -1   1  716.03   27.90
  -1  -8   1  740.13   28.20
   9  -1   1  687.63   28.30
   9  -1   1  683.03   28.60
  -1  -8   1  729.73   28.30
  -9   4  -1   75.59    4.60
  -9   4  -1   81.29    5.00
  -9   4  -1   79.79    5.00
   4   5  -1   83.89    5.20
   4   5  -1   81.99    5.00
  -4  -5   1   77.29    4.70
   9  -4   1   79.99    5.00
   9  -4   1   77.69    4.40
   9  -4   1   76.29    4.80
  -4  -5   1   76.59    5.50
  -4  -5   1   76.79    4.80
  -9   7  -1   49.50    3.60
   7   2  -1   42.50    4.10
   2  -9  -1   58.09    3.70
  -9   7  -1   54.59    3.80
   7   2  -1   43.00    4.00
  -7  -2   1   39.40    4.50
  -7  -2   1   45.10    3.40
   9  -7   1   55.59    3.70
  -7  -2   1   46.40    3.90
   9  -7   1   48.00    4.10
  -2   9   1   51.19    3.50
  10  -1  -1    6.20    2.70
  -1  -9  -1    4.70    2.50
  10  -1  -1    5.00    4.90
 -10   1   1    8.30    3.30
 -10   1   1    5.20    2.50
   1   9   1    6.50    2.20
 -10   1   1    7.20    1.80
  -4  -9  -1   48.30    4.20
  13  -4  -1   40.50    4.70
  -4  -9  -1   47.00    4.10
  13  -4  -1   48.10    4.90
  -4  -9  -1   40.80    4.20
   4   9   1   44.20    3.90
 -13   4   1   59.69    7.20
   4   9   1   40.00    4.10
 -13   4   1   46.30    5.40
   4   9   1   43.70    3.80
  -7  -9  -1   68.39    5.60
  16  -7  -1   71.29    6.20
  16  -7  -1   70.79    6.00
  -7  -9  -1   76.59    6.10
  -7  -9  -1   64.49    5.70
 -16   7   1   73.79    6.90
   7   9   1   69.79    5.50
 -16   7   1   70.69    5.70
   7   9   1   65.59    5.60
   7   9   1   69.79    5.50
 -10  -9  -1   10.60    4.50
  19 -10  -1   14.00    3.90
  19 -10  -1   11.50    4.30
 -10  -9  -1    5.00    3.30
 -10  -9  -1   10.10    3.70
  10   9   1   13.60    3.90
  10   9   1    7.30    3.40
   9 -19   1    9.30    3.00
 -19  10   1    9.40    3.50
 -19  10   1    8.30    4.10
  10   9   1   11.60    3.60
 -10  -6  -1   16.10    3.90
 -10  -6  -1   18.60    4.40
  16 -10  -1    8.00    3.10
 -10  -6  -1   12.80    3.70
  16 -10  -1    5.20    2.80
  10   6   1   11.30    3.30
  10   6   1    8.50    2.90
   6 -16   1   10.80    2.70
  10   6   1   12.90    3.70
 -16  10   1   12.40    3.10
 -10  -3  -1  128.09    7.40
  13 -10  -1  123.89    7.10
  13 -10  -1  113.19    7.00
 -10  -3  -1  130.09    7.60
 -10  -3  -1  133.49    7.90
  10   3   1  120.99    7.60
  10   3   1  129.99    7.40
  10   3   1  119.79    7.00
 -13  10   1  105.59    7.40
   3 -13   1  121.19    6.80
 -13  10   1  108.39    6.50
 -10   0  -1  236.78   11.50
 -10   0  -1  225.08   11.40
 -10   0  -1  234.28   11.10
  10   0   1  236.48   10.60
  10   0   1  228.28   12.40
   0 -10   1  241.08   10.80
  10   0   1  218.48   11.00
 -10   3  -1 3086.59  211.38
   3   7  -1 3309.67  134.69
   3   7  -1 3211.58  128.89
 -10   3  -1 3168.08  133.69
  -7  10   1 2678.53  158.98
  10  -3   1 3245.18  132.39
  -3  -7   1 2957.40  194.88
  10  -3   1 3270.57  217.18
  -3  -7   1 3046.20  191.48
  10  -3   1 3221.48  135.49
 -10   6  -1  359.46   15.70
 -10   6  -1  367.76   15.70
   6   4  -1  358.06   15.80
   6   4  -1  372.46   16.20
   4 -10  -1  391.86   15.10
  -4  10   1  376.66   15.00
  -6  -4   1  356.36   16.50
  -6  -4   1  364.26   15.40
  10  -6   1  359.66   15.40
  10  -6   1  351.46   16.50
   9   1  -1    3.00    2.50
 -10   9  -1    2.30    2.00
   1 -10  -1    7.30    2.20
 -10   9  -1    3.50    1.60
   9   1  -1    7.30    2.90
  -9  -1   1    2.20    2.30
  -9  -1   1    4.60    1.80
  10  -9   1    4.90    1.90
  10  -9   1    3.70    1.90
  -1  10   1    3.80    1.90
  -9  -1   1    6.00    3.00
  -2 -10  -1  553.34   22.00
  12  -2  -1  517.65   23.20
  12  -2  -1  516.45   22.90
  -2 -10  -1  551.24   22.50
  -2 -10  -1  553.04   22.00
   2  10   1  551.34   21.90
 -12   2   1  518.85   21.40
   2  10   1  553.84   22.40
 -12   2   1  530.65   22.60
 -12   2   1  511.95   23.90
  15  -5  -1  301.37   15.10
  15  -5  -1  297.57   15.20
  -5 -10  -1  324.87   14.50
  -5 -10  -1  325.47   14.80
  -5 -10  -1  318.77   14.90
 -15   5   1  307.47   14.70
   5  10   1  318.07   14.40
   5  10   1  322.17   14.60
 -15   5   1  294.27   16.00
  -8 -10  -1    6.70    3.30
  18  -8  -1    5.00    3.60
  -8 -10  -1   12.00    4.30
  -8 -10  -1    7.70    3.20
  18  -8  -1    7.30    3.50
   8  10   1    5.80    3.10
 -18   8   1    6.60    3.30
 -18   8   1    4.20    3.60
   8  10   1    4.00    2.90
   8  10   1    8.00    3.20
  10 -18   1    5.60    2.40
 -11 -10  -1   37.00    6.80
  21 -11  -1   31.80    5.70
 -11 -10  -1   29.50    5.50
 -11 -10  -1   35.90    6.10
  21 -11  -1   31.70    5.80
  11  10   1   32.50    5.60
  11  10   1   30.10    5.40
 -21  11   1   28.90    6.30
  11  10   1   28.50    5.20
 -21  11   1   32.50    5.40
  10 -21   1   32.40    4.60
 -11  -7  -1   22.60    4.80
  18 -11  -1   20.20    4.60
 -11  -7  -1   31.30    6.20
  18 -11  -1   20.70    4.30
 -11  -7  -1   21.00    4.40
   7 -18   1   19.80    3.60
  11   7   1   20.30    4.50
  11   7   1   26.40    4.90
 -18  11   1   24.70    4.30
  11   7   1   23.60    4.40
 -11  -4  -1   16.80    3.70
 -11  -4  -1   19.10    4.30
 -11  -4  -1   15.30    3.70
  15 -11  -1   15.90    3.40
  15 -11  -1   15.60    3.40
  11   4   1   18.70    4.00
  11   4   1   18.50    4.00
 -15  11   1   14.70    3.80
  11   4   1   14.70    3.20
   4 -15   1   17.70    3.10
 -15  11   1   18.30    3.30
 -11  -1  -1  145.99    8.50
 -11  -1  -1  147.39    8.30
 -11  -1  -1  149.88    8.00
  12 -11  -1  132.19    7.30
  12 -11  -1  132.69    7.40
  11   1   1  145.09    8.40
  11   1   1  138.69    7.50
   1 -12   1  142.49    7.60
  11   1   1  144.39    8.10
 -12  11   1  136.69    7.00
   2   9  -1   80.69    5.20
 -11   2  -1   85.39    5.40
   2   9  -1   82.09    5.20
 -11   2  -1   84.59    6.70
 -11   2  -1   84.79    5.90
  -2  -9   1   91.19    5.90
  -2  -9   1   85.29    5.50
  11  -2   1   87.79    5.70
  -2  -9   1   87.49    5.90
  11  -2   1   82.79    5.10
  11  -2   1   80.09    5.90
   5   6  -1   12.90    3.00
 -11   5  -1   15.50    3.10
 -11   5  -1   16.30    3.20
   5   6  -1   12.00    2.90
   6 -11  -1   17.60    2.40
 -11   5  -1   14.00    2.60
  -5  -6   1   11.20    3.30
  -5  -6   1   12.10    2.60
  -5  -6   1    9.80    2.70
  11  -5   1   15.60    3.00
  11  -5   1   10.40    2.80
 -11   8  -1  141.69    7.60
   8   3  -1  142.69    8.10
   8   3  -1  145.99    8.40
   3 -11  -1  141.49    7.30
 -11   8  -1  150.28    7.70
  -8  -3   1  156.98    8.00
  -8  -3   1  156.18    9.10
  11  -8   1  147.79    7.40
  11  -8   1  149.69    7.60
  -3  11   1  139.89    7.20
  11   0  -1  136.79    8.50
  11   0  -1  146.69    8.50
   0 -11  -1  148.99    7.80
 -11   0   1  140.79    7.20
   0  11   1  137.49    7.50
 -11   0   1  145.69    8.10
 -11   0   1  135.89    9.10
  14  -3  -1  123.39    8.30
  14  -3  -1  126.39    8.40
  -3 -11  -1  135.89    7.40
  -3 -11  -1  127.79    7.70
   3  11   1  136.29    7.20
   3  11   1  138.69    7.70
 -14   3   1  128.19    9.20
 -14   3   1  129.89    8.00
  -6 -11  -1   60.19    5.60
  17  -6  -1   60.89    6.00
  -6 -11  -1   59.89    5.40
  17  -6  -1   59.99    6.30
  -6 -11  -1   65.99    5.90
 -17   6   1   66.59    5.80
 -17   6   1   67.59    7.00
   6  11   1   60.49    5.20
   6  11   1   62.79    5.50
  -9 -11  -1   34.70    5.60
  20  -9  -1   32.20    5.50
  -9 -11  -1   30.10    6.10
  -9 -11  -1   35.00    5.70
  20  -9  -1   24.10    5.40
   9  11   1   31.70    5.30
   9  11   1   39.20    8.40
   9  11   1   27.70    5.10
 -20   9   1   22.20    5.60
 -20   9   1   29.20    5.10
  11 -20   1   25.80    4.00
 -12 -11  -1   50.59    8.20
  23 -12  -1   52.09    7.10
 -12 -11  -1   55.79    8.10
  23 -12  -1   44.90    6.10
 -12 -11  -1   63.09   10.20
  11 -23   1   47.00    5.50
 -23  12   1   56.29    7.90
 -23  12   1   51.19    6.30
  12  11   1   39.50    5.90
  12  11   1   58.59    6.80
 -12  -8  -1   38.10    6.00
 -12  -8  -1   30.60    5.70
  20 -12  -1   34.60    5.00
  20 -12  -1   31.90    5.70
 -12  -8  -1   37.50    6.80
  12   8   1   34.40    5.70
   8 -20   1   33.40    4.60
  12   8   1   35.50    5.10
  12   8   1   35.50    5.80
 -20  12   1   33.80    6.20
 -20  12   1   32.60    5.30
 -12  -5  -1  198.38   11.70
  17 -12  -1  174.38   10.20
 -12  -5  -1  182.68   10.60
  17 -12  -1  186.08   10.50
 -12  -5  -1  190.58   11.00
  12   5   1  203.18   11.20
 -17  12   1  185.28   15.40
  12   5   1  205.48   10.90
   5 -17   1  196.18   10.00
 -17  12   1  179.38    9.90
  14 -12  -1   84.99    5.70
 -12  -2  -1   92.09    6.30
  14 -12  -1   82.59    5.90
 -12  -2  -1   88.69    6.50
 -12  -2  -1   89.29    6.90
   2 -14   1   85.69    5.80
  12   2   1   88.49    5.90
  12   2   1   90.39    6.60
  12   2   1   88.29    6.40
 -14  12   1   83.89    5.30
 -12   1  -1    5.10    2.40
 -12   1  -1   12.90    3.50
 -12   1  -1    9.40    3.00
  12  -1   1   11.30    3.10
  12  -1   1   13.80    3.40
  12  -1   1    9.00    2.40
  -1 -11   1    8.80    2.70
  -1 -11   1   12.50    2.80
 -12   4  -1 1178.08   47.20
 -12   4  -1 1144.39   46.30
   4   8  -1 1203.38   46.70
 -12   4  -1 1148.79   47.00
   4   8  -1 1227.78   46.70
  12  -4   1 1208.58   47.20
  12  -4   1 1181.38   46.70
  -4  -8   1 1241.98   46.70
  12  -4   1 1169.78   45.90
  -4  -8   1 1233.18   46.30
  -4  -8   1 1231.38   47.40
   7   5  -1  488.75   20.80
   7   5  -1  495.15   20.60
 -12   7  -1  454.75   20.20
 -12   7  -1  477.65   20.40
   5 -12  -1  490.75   19.60
  12  -7   1  458.85   19.90
  -7  -5   1  497.55   20.30
  12  -7   1  490.75   20.40
  -7  -5   1  485.15   21.50
  -7  -5   1  478.55   20.00
   2 -12  -1   27.00    3.80
  10   2  -1   32.20    4.90
  10   2  -1   27.90    4.80
 -12  10  -1   22.20    3.40
 -12  10  -1   26.40    3.70
  -2  12   1   24.30    3.20
  12 -10   1   34.20    6.20
  12 -10   1   22.80    3.00
 -10  -2   1   25.00    5.20
 -10  -2   1   23.90    3.50
 -10  -2   1   28.60    4.30
  -1 -12  -1   28.00    4.10
  13  -1  -1   27.00    4.80
  13  -1  -1   27.80    4.70
   1  12   1   25.90    3.90
 -13   1   1   31.10    5.70
 -13   1   1   26.20    4.30
  -4 -12  -1   65.49    5.70
  -4 -12  -1   59.49    5.20
  16  -4  -1   64.59    6.10
  16  -4  -1   65.69    6.40
  -4 -12  -1   67.79    5.60
   4  12   1   62.79    4.90
 -16   4   1   74.19    6.00
 -16   4   1   63.99   13.90
   4  12   1   63.19    4.90
  19  -7  -1    1.80    3.80
  -7 -12  -1    4.90    3.30
  19  -7  -1    2.20    3.10
  -7 -12  -1    3.30    3.10
  -7 -12  -1    0.70    3.30
   7  12   1    5.40    2.80
 -19   7   1    1.60    3.70
 -19   7   1    3.30    3.20
   7  12   1    3.30    2.90
   7  12   1    7.60    2.90
 -10 -12  -1   62.69    6.80
  22 -10  -1   65.49    6.90
  22 -10  -1   65.29    7.60
 -10 -12  -1   63.59    7.00
 -10 -12  -1   74.69    8.00
 -22  10   1   68.89    6.90
  10  12   1   57.69    7.20
  10  12   1   63.29    6.40
 -13 -12  -1    5.00    4.30
  25 -13  -1    7.20    8.30
 -13 -12  -1    5.50    6.70
 -13 -12  -1    4.30    4.10
  25 -13  -1    2.70    4.10
  13  12   1    3.70    3.90
  12 -25   1    3.80    3.30
 -25  13   1    3.90    4.20
 -13  -9  -1   -0.30    3.50
 -13  -9  -1    2.80    4.50
 -13  -9  -1    0.00    3.20
  22 -13  -1    0.20    4.10
  22 -13  -1    0.30    3.10
  13   9   1   -0.10    4.50
  13   9   1    0.00    3.20
 -22  13   1    3.30    3.40
 -22  13   1    0.60    4.10
  13   9   1    0.10    3.10
   9 -22   1    0.10    2.90
 -13  -6  -1  157.48    9.90
 -13  -6  -1  163.68   11.10
  19 -13  -1  147.29    9.40
 -13  -6  -1  157.38   10.10
  19 -13  -1  144.49    9.70
   6 -19   1  157.38    9.00
 -19  13   1  150.78    9.10
  13   6   1  157.58   10.00
  13   6   1  158.58    9.60
 -19  13   1  145.99   10.40
  13   6   1  164.38   10.30
 -13  -3  -1    4.50    3.00
  16 -13  -1    1.60    2.20
 -13  -3  -1    3.00    2.90
 -13  -3  -1    2.60    3.20
  16 -13  -1    4.20    2.70
  13   3   1    4.60    3.00
   3 -16   1    2.50    2.50
 -16  13   1    0.40    2.70
 -16  13   1    1.00    2.20
  13   3   1    0.00    3.20
  13   3   1    4.70    2.60
 -13   0  -1   87.89    6.50
 -13   0  -1   82.59    6.00
 -13   0  -1   90.19    6.90
   0 -13   1   81.69    5.70
  13   0   1   88.19    6.30
  13   0   1   88.99    6.60
  13   0   1   81.79    5.60
 -13   3  -1   37.10    4.40
 -13   3  -1   37.70    4.00
 -13   3  -1   37.90    4.30
   3  10  -1   38.60    3.80
   3  10  -1   36.80    3.60
  -3 -10   1   39.10    3.60
  13  -3   1   49.40    4.60
  -3 -10   1   47.50    8.10
  13  -3   1   43.50    4.30
  13  -3   1   46.00    3.70
  -3 -10   1   43.30    4.00
 -13   6  -1   45.80    4.40
   7 -13  -1   42.30    3.40
   6   7  -1   35.90    4.20
 -13   6  -1   37.60    4.30
   6   7  -1   38.10    4.20
  -6  -7   1   38.80    3.90
  13  -6   1   42.50    4.20
  13  -6   1   38.00    4.20
  -6  -7   1   34.70    3.90
  -6  -7   1   41.60    5.00
 -13   9  -1  537.55   23.10
   9   4  -1  559.24   23.70
 -13   9  -1  526.15   23.00
   9   4  -1  564.94   24.00
  -9  -4   1  566.94   24.80
  13  -9   1  529.45   22.60
  -9  -4   1  572.44   22.80
  -9  -4   1  568.44   23.30
  13  -9   1  551.84   23.00
   1 -13  -1  116.19    7.10
  12   1  -1  120.69    8.00
  12   1  -1  112.29    7.90
  13 -12   1  116.49    6.50
 -12  -1   1  121.29    8.80
  -1  13   1  119.79    7.00
  13 -12   1  120.49    6.70
 -12  -1   1  119.59    6.70
 -12  -1   1  132.89    7.70
  -2 -13  -1  146.99    8.20
  -2 -13  -1  137.39    8.50
  15  -2  -1  142.09    9.30
  15  -2  -1  145.39    9.30
 -15   2   1  142.99    8.90
 -15   2   1  148.79   10.40
 -15   2   1  148.19    7.70
   2  13   1  157.58    8.60
  -5 -13  -1   31.40    4.60
  18  -5  -1   38.60    6.30
  -5 -13  -1   35.60    5.00
  18  -5  -1   36.90    6.00
  -5 -13  -1   34.20    5.40
   5  13   1   32.20    4.10
   5  13   1   36.60    4.70
 -18   5   1   38.40    5.80
   5  13   1   34.70    4.10
 -18   5   1   46.20    7.50
  -8 -13  -1   30.70    5.60
  21  -8  -1   28.70    9.10
  -8 -13  -1   19.30    5.00
  -8 -13  -1   16.60    5.10
  21  -8  -1   21.00    5.10
 -21   8   1   16.50    4.60
   8  13   1   22.20    4.70
   8  13   1   20.20    4.90
 -21   8   1   23.90    6.30
  24 -11  -1   19.20    5.30
 -11 -13  -1   22.00    5.90
 -11 -13  -1   21.20    5.60
  24 -11  -1   23.40    6.50
 -11 -13  -1   30.90    7.80
  13 -24   1   17.80    4.40
 -24  11   1   13.20    5.00
  11  13   1   19.00    4.80
  27 -14  -1    1.40    6.80
  27 -14  -1    8.50    4.30
 -14 -13  -1   14.70    5.30
 -14 -13  -1   24.10    8.00
 -14 -13  -1   11.40    5.00
  14  13   1    9.90    4.70
  13 -27   1    2.00    3.40
 -27  14   1    5.90    5.20
  24 -14  -1   22.70    6.60
  24 -14  -1   19.50    5.30
 -14 -10  -1   12.80    5.10
 -14 -10  -1   23.60    5.60
 -14 -10  -1   35.90    9.50
 -24  14   1   23.70    5.60
  14  10   1   27.30    5.90
  10 -24   1   15.00    4.20
  14  10   1   19.50    5.50
  21 -14  -1   17.30    5.20
 -14  -7  -1   19.20    5.10
  21 -14  -1   22.80    4.70
 -14  -7  -1   22.60    5.20
 -14  -7  -1   25.60    7.40
  14   7   1   16.50    4.90
  14   7   1   22.00    5.10
 -21  14   1   17.70    5.20
 -21  14   1   17.10    5.40
   7 -21   1   22.20    4.20
  14   7   1   22.80    4.90
  18 -14  -1  201.58   11.40
 -14  -4  -1  208.08   12.00
 -14  -4  -1  213.58   12.50
  18 -14  -1  219.28   11.70
 -14  -4  -1  221.48   13.40
  14   4   1  222.68   12.40
   4 -18   1  230.98   11.50
  14   4   1  220.08   11.70
 -18  14   1  215.48   11.10
  14   4   1  223.58   12.70
 -14  -1  -1   13.50    3.90
 -14  -1  -1   12.90    3.40
 -14  -1  -1   16.30    4.20
  14   1   1   16.20    4.10
  14   1   1    5.90    3.40
  14   1   1    8.60    2.80
   1 -15   1   10.60    3.00
 -14   2  -1   91.99    6.30
 -14   2  -1   96.79    7.20
 -14   2  -1   94.99    6.80
  14  -2   1   98.89    5.90
  -2 -12   1   99.19    6.30
  14  -2   1   91.19    6.90
  14  -2   1   91.89    6.70
  -2 -12   1  110.19    6.80
   5   9  -1  279.07   13.10
 -14   5  -1  284.47   13.90
 -14   5  -1  260.17   12.60
 -14   5  -1  253.67   13.90
   5   9  -1  296.27   13.30
  14  -5   1  267.67   13.60
  -5  -9   1  306.17   12.90
  14  -5   1  284.67   13.30
  -5  -9   1  305.47   13.20
  14  -5   1  258.67   12.10
  -5  -9   1  275.97   13.90
   8   6  -1 1047.10   42.20
 -14   8  -1 1023.80   41.80
   8   6  -1 1050.19   42.00
   6 -14  -1 1077.09   40.90
 -14   8  -1 1016.70   42.00
  -8  -6   1 1061.19   41.50
  -8  -6   1 1062.19   41.60
  14  -8   1 1031.20   41.50
  -8  -6   1 1089.19   43.30
  14  -8   1 1067.39   42.00
  11   3  -1  295.17   14.80
   3 -14  -1  316.87   13.80
  11   3  -1  293.77   14.70
 -14  11  -1  306.77   13.90
 -14  11  -1  280.97   13.80
  14 -11   1  297.47   13.80
 -11  -3   1  297.87   13.60
 -11  -3   1  303.57   14.30
  14 -11   1  301.97   13.50
 -11  -3   1  304.97   15.90
  14   0  -1   40.40    6.00
  14   0  -1   39.50    4.90
   0 -14  -1   34.60    4.20
 -14   0   1   32.30    4.50
 -14   0   1   47.20    7.30
   0  14   1   38.40    4.20
 -14   0   1   35.00    3.80
  17  -3  -1   87.99    7.60
  -3 -14  -1   65.19    6.20
  -3 -14  -1   82.29    6.60
  17  -3  -1   82.89    7.30
 -17   3   1   81.39    8.30
   3  14   1   82.39    6.40
 -17   3   1   73.39    6.60
  20  -6  -1    5.70    4.60
  20  -6  -1    0.70    3.20
  -6 -14  -1    3.20    3.20
  -6 -14  -1    5.70    3.50
  -6 -14  -1    4.00    3.70
 -20   6   1    7.40    4.90
 -20   6   1    0.40    3.20
   6  14   1    4.60    3.40
   6  14   1    1.60    2.60
  -9 -14  -1  313.27   17.00
  23  -9  -1  255.37   15.40
  23  -9  -1  286.77   16.40
  -9 -14  -1  265.47   15.60
   9  14   1  261.07   16.00
 -23   9   1  273.37   15.30
  26 -12  -1    9.20    6.20
 -12 -14  -1    6.00    4.30
  26 -12  -1    4.80    4.80
 -12 -14  -1    3.10    4.80
 -12 -14  -1    3.40    6.90
  12  14   1    0.40    3.30
 -26  12   1    8.10    4.80
 -26  12   1    9.00    6.70
 -15 -14  -1   13.00    5.10
  29 -15  -1    4.90    4.60
 -15 -14  -1   16.50    8.90
 -15 -14  -1    2.00    4.50
 -29  15   1    6.80    5.10
  15  14   1    6.20    4.60
  14 -29   1    7.10    3.80
  26 -15  -1  225.08   15.80
 -15 -11  -1  233.28   16.10
 -15 -11  -1  197.18   13.30
 -15 -11  -1  180.48   12.90
  26 -15  -1  195.68   12.80
 -26  15   1  208.28   15.40
  15  11   1  189.98   12.90
  11 -26   1  194.58   11.40
 -15  -8  -1   21.80    5.80
  23 -15  -1    6.30    4.60
  23 -15  -1    7.60    5.10
 -15  -8  -1    7.20    4.60
 -23  15   1   18.80    5.60
   8 -23   1    9.20    3.60
  15   8   1    3.20    3.90
  15   8   1    5.50    4.00
 -23  15   1    6.40    3.80
 -15  -5  -1  205.88   12.40
 -15  -5  -1  195.88   13.90
 -15  -5  -1  201.08   12.00
  20 -15  -1  195.08   11.40
  20 -15  -1  213.68   11.90
  15   5   1  211.98   12.40
   5 -20   1  214.88   11.30
 -20  15   1  203.38   12.50
  15   5   1  213.58   12.60
 -20  15   1  203.68   11.10
  15   5   1  198.38   11.50
  17 -15  -1  166.48    9.30
 -15  -2  -1  151.88   10.20
 -15  -2  -1  173.58   13.10
 -15  -2  -1  165.88   10.00
  15   2   1  176.78   10.60
   2 -17   1  176.08    9.70
  15   2   1  166.48   10.60
 -15   1  -1  171.88   10.00
 -15   1  -1  166.98   10.50
 -15   1  -1  170.38    9.40
  15  -1   1  159.38    8.80
  15  -1   1  164.28   10.00
  15  -1   1  163.78    9.80
  -1 -14   1  161.38    9.10
 -15   4  -1   42.60    4.70
   4  11  -1   42.60    4.20
 -15   4  -1   38.70    4.30
 -15   4  -1   40.70    4.90
   4  11  -1   42.90    4.10
  -4 -11   1   37.80    4.20
  -4 -11   1   39.20    3.90
  15  -4   1   37.20    3.70
  -4 -11   1   40.30    4.60
  15  -4   1   38.30    4.60
  15  -4   1   42.90    4.70
   7   8  -1  147.29    8.40
   7   8  -1  134.99    8.30
 -15   7  -1  120.79    8.40
   8 -15  -1  141.79    7.10
 -15   7  -1  133.59    8.60
  15  -7   1  133.49    8.30
  -7  -8   1  138.19    9.20
  -7  -8   1  144.89    8.10
  -7  -8   1  150.48    8.10
  15  -7   1  142.79    8.30
   5 -15  -1  421.36   17.60
 -15  10  -1  387.86   18.30
  10   5  -1  423.66   19.00
  10   5  -1  410.26   18.70
 -15  10  -1  385.56   18.00
 -10  -5   1  419.36   17.90
 -10  -5   1  419.26   18.30
  15 -10   1  394.86   18.00
  15 -10   1  399.26   17.80
 -10  -5   1  409.76   19.90
 -15  13  -1    5.10    2.30
   2 -15  -1    8.50    2.80
  13   2  -1    9.40    3.70
  13   2  -1    4.00    3.20
  15 -13   1    6.80    2.80
 -13  -2   1    8.20    4.20
 -13  -2   1    5.80    2.50
  15 -13   1    7.30    2.80
 -13  -2   1    8.50    3.30
  16  -1  -1   85.59    7.60
  -1 -15  -1   99.79    7.00
  16  -1  -1   81.89   14.20
 -16   1   1   92.99    7.10
 -16   1   1   90.39    6.10
 -16   1   1   91.49   10.10
  -4 -15  -1   15.20    4.10
  -4 -15  -1    5.40    3.30
  -4 -15  -1   11.30    3.70
  19  -4  -1    9.50    4.90
  19  -4  -1    9.70    4.20
 -19   4   1    8.40    3.90
 -19   4   1    6.60    5.00
  -7 -15  -1  100.39    8.10
  22  -7  -1  102.49    9.60
  -7 -15  -1   95.39    9.20
  22  -7  -1   87.09   11.00
 -22   7   1  101.69   10.70
   7  15   1   99.79    7.60
 -22   7   1  101.29    8.50
  25 -10  -1  186.98   12.80
 -10 -15  -1  190.68   13.10
  25 -10  -1  218.58   14.20
 -10 -15  -1  186.78   12.30
 -25  10   1  177.88   12.50
  10  15   1  183.88   11.80
  28 -13  -1   84.79    8.90
 -13 -15  -1   79.89    9.20
 -13 -15  -1   81.69    8.60
  13  15   1   96.89    8.50
 -28  13   1   81.29    8.70
  13  15   1  133.19   18.70
 -16 -15  -1   25.40   10.20
  31 -16  -1    7.60    8.60
 -16 -15  -1    7.70    6.40
  31 -16  -1    1.80    4.60
 -16 -15  -1   19.90   11.50
 -31  16   1    2.00    5.40
  16  15   1    4.20    4.80
 -16 -12  -1   -2.70    3.80
  28 -16  -1   -2.70    3.60
 -16 -12  -1    3.30    8.10
 -16 -12  -1    0.10    4.30
  16  12   1    0.20    3.80
 -28  16   1   -1.60    4.10
  12 -28   1   -3.00    3.60
 -16  -9  -1   33.20    6.50
 -16  -9  -1   44.40    7.20
  25 -16  -1   38.90    6.50
  25 -16  -1   58.39    8.00
  16   9   1   45.50    6.60
 -25  16   1   35.90    6.30
   9 -25   1   45.70    5.70
  16   9   1   53.39    8.00
  22 -16  -1   68.09    6.60
  22 -16  -1   78.39    7.50
 -16  -6  -1   67.79    7.30
 -16  -6  -1   78.39    9.10
  16   6   1   73.79    7.50
  16   6   1   71.89    7.20
 -22  16   1   57.69    6.20
   6 -22   1   63.59    6.20
 -22  16   1   81.29    8.20
  19 -16  -1   13.00    4.30
 -16  -3  -1   22.70    5.90
 -16  -3  -1   17.80    4.60
 -16  -3  -1   28.60    5.90
  19 -16  -1   21.10    4.10
 -19  16   1   18.10    3.90
  16   3   1   24.30    5.70
  16   3   1   22.00    5.20
   3 -19   1   22.40    4.50
 -19  16   1   15.30    4.40
  16   3   1   20.60    4.50
 -16   0  -1  205.08   13.10
 -16   0  -1  207.28   11.40
 -16   0  -1  212.58   12.10
  16   0   1  206.08   10.70
   0 -16   1  201.88   11.10
  16   0   1  206.78   12.20
  16   0   1  211.28   12.00
 -16   3  -1    3.90    3.40
   3  13  -1    1.50    2.40
 -16   3  -1    4.20    2.70
  -3 -13   1    7.60    2.90
  -3 -13   1    4.00    2.40
  16  -3   1    5.30    3.20
  -3 -13   1    0.10    3.70
  16  -3   1    3.40    3.20
  16  -3   1    3.90    2.30
   6  10  -1   80.89    6.10
 -16   6  -1   66.89    6.10
 -16   6  -1   84.09    7.40
   6  10  -1   79.79    6.00
  -6 -10   1   75.89    5.90
  -6 -10   1   86.79    5.90
  16  -6   1   78.49    6.30
  -6 -10   1   72.89    6.70
  16  -6   1   72.29    6.20
   7 -16  -1  123.79    7.00
 -16   9  -1  124.99    8.10
 -16   9  -1  125.49    8.40
   9   7  -1  119.19    9.50
   9   7  -1  127.19    8.20
  16  -9   1  122.29    7.90
  -9  -7   1  132.99    7.90
  -9  -7   1  134.49    9.30
  -9  -7   1  129.09    7.90
  16  -9   1  138.49    8.10
   4 -16  -1   97.89    6.40
 -16  12  -1   95.59    6.80
  12   4  -1   98.89    7.60
 -16  12  -1   95.69    6.70
  16 -12   1   96.69    6.50
  16 -12   1   95.09    6.50
 -12  -4   1   87.49    6.90
 -12  -4   1   96.59    6.40
 -12  -4   1   97.69    8.40
  15   1  -1   27.70    5.60
  15   1  -1   31.00    5.90
   1 -16  -1   25.80    4.40
 -15  -1   1   25.40    4.80
  16 -15   1   24.80    3.50
 -15  -1   1   27.40    4.10
 -15  -1   1   34.90    7.10
  18  -2  -1    8.10    4.00
  18  -2  -1   12.30    4.80
  -2 -16  -1    9.90    3.70
 -18   2   1    7.70    5.10
 -18   2   1   10.60    3.30
 -18   2   1   12.30    4.20
  -5 -16  -1   17.40    5.30
  21  -5  -1   26.90    6.30
  -5 -16  -1   19.50    4.60
  21  -5  -1   15.00    5.00
  -5 -16  -1   16.60    4.70
   5  16   1   15.90    3.90
 -21   5   1   28.70    5.50
 -21   5   1   13.30    6.30
  -8 -16  -1   78.19    9.30
  -8 -16  -1   66.09    7.50
  24  -8  -1   69.59    9.30
  24  -8  -1   62.89    7.80
  -8 -16  -1   60.79    8.70
 -24   8   1   56.19    7.60
   8  16   1   64.29    6.80
 -11 -16  -1   23.90    6.40
  27 -11  -1   16.80    5.90
  27 -11  -1   18.90    7.80
 -11 -16  -1   11.70    5.10
 -11 -16  -1   27.60    8.70
  11  16   1   30.50    7.80
 -27  11   1   16.20    9.30
 -27  11   1   13.40    5.50
  11  16   1   27.00    6.00
 -14 -16  -1    2.10    4.80
 -14 -16  -1   19.00    9.30
  30 -14  -1    0.20    4.30
  30 -14  -1   21.40    8.70
  14  16   1    5.40    4.80
 -30  14   1    3.30    5.10
 -17 -13  -1   13.50    6.10
  30 -17  -1   14.10    4.80
 -17 -13  -1    6.00    5.40
  30 -17  -1   14.50    8.70
  13 -30   1   14.60    4.80
  17  13   1   19.40    5.50
 -30  17   1    8.90    5.80
 -17 -10  -1   13.90    5.40
 -17 -10  -1    5.60    7.70
  27 -17  -1    5.50    4.50
 -17 -10  -1    5.60    4.90
 -27  17   1    9.30    5.20
  17  10   1    6.50    4.60
 -27  17   1   11.80    7.50
 -17  -7  -1    0.50    3.60
  24 -17  -1   -3.80    4.30
  24 -17  -1    4.00    3.60
 -17  -7  -1   -0.60    3.60
  17   7   1    2.70    3.90
  17   7   1    1.20    4.10
   7 -24   1   -0.20    3.00
 -17  -4  -1    8.00    4.00
 -17  -4  -1   11.00    5.70
 -17  -4  -1    7.50    4.30
  21 -17  -1    6.00    3.20
  21 -17  -1    9.10    4.50
 -21  17   1    1.90    3.80
  17   4   1   12.20    4.60
  17   4   1   12.90    5.00
   4 -21   1    8.00    3.60
  17   4   1    7.90    3.80
 -17  -1  -1   60.99    6.40
 -17  -1  -1   63.99    7.00
 -17  -1  -1   66.49    7.90
  17   1   1   65.09    6.90
  17   1   1   65.19    7.00
  17   1   1   70.49    6.10
   1 -18   1   60.59    6.00
 -17   2  -1   59.89    7.00
 -17   2  -1   49.10    6.20
 -17   2  -1   56.59    5.70
  17  -2   1   58.69    7.00
  17  -2   1   58.39    6.30
  -2 -15   1   58.59    5.60
  17  -2   1   56.19    5.10
 -17   5  -1  726.43   30.40
   5  12  -1  702.63   30.60
   5  12  -1  702.83   29.10
 -17   5  -1  711.33   31.00
  17  -5   1  660.03   28.20
  17  -5   1  719.23   30.00
  -5 -12   1  686.93   29.40
  -5 -12   1  727.63   30.60
  -5 -12   1  730.23   28.90
  17  -5   1  695.03   30.40
   8   9  -1   50.89    7.50
 -17   8  -1   36.30    5.20
 -17   8  -1   38.70    5.70
   8   9  -1   38.20    4.70
  17  -8   1   32.00    5.10
  -8  -9   1   49.60    4.80
  -8  -9   1   43.00    4.70
  17  -8   1   38.20    4.90
  -8  -9   1   45.60    6.00
  11   6  -1  101.19    7.60
   6 -17  -1   90.19    6.20
 -17  11  -1   87.69    8.40
  11   6  -1   96.69    7.50
 -17  11  -1   91.49    6.90
  17 -11   1   92.29    6.70
 -11  -6   1  100.89    6.80
  17 -11   1   95.39    6.90
 -11  -6   1  102.39    8.70
 -11  -6   1   99.69    7.10
  14   3  -1   93.49    7.90
 -17  14  -1   88.59    6.50
  14   3  -1   91.39    7.70
   3 -17  -1   86.69    6.50
  17 -14   1   87.29    6.30
  17 -14   1   82.39    6.30
 -14  -3   1   92.59    7.10
 -14  -3   1   97.89    8.90
 -14  -3   1   89.29    6.40
   0 -17  -1    4.60    3.20
  17   0  -1    7.60    3.70
  17   0  -1    6.00    4.40
 -17   0   1    1.30    3.10
 -17   0   1    7.40    4.70
 -17   0   1    0.80    2.50
  -3 -17  -1   85.19    7.60
  20  -3  -1   92.79    8.40
  20  -3  -1   91.59    9.00
 -20   3   1   87.89    6.60
 -20   3   1   80.59    7.60
 -20   3   1   94.29    9.90
  -6 -17  -1    8.50    4.40
  23  -6  -1    6.90    5.90
  23  -6  -1    4.00    4.70
  -6 -17  -1   11.10    4.60
 -23   6   1    3.40    4.50
   6  17   1   10.00    4.70
 -23   6   1   -0.40    5.90
  -9 -17  -1   12.70    6.80
  26  -9  -1    8.30    4.80
  -9 -17  -1   11.80    5.00
  26  -9  -1    1.00    6.50
  -9 -17  -1    5.10    4.80
   9  17   1    4.10    6.30
 -26   9   1    4.60    4.80
 -12 -17  -1   59.09    8.80
  29 -12  -1   53.79    7.60
 -12 -17  -1   53.99    7.70
  12  17   1   51.49    6.90
 -29  12   1   58.29   10.90
  29 -18  -1   25.20   10.30
  29 -18  -1   16.70    5.10
 -18 -11  -1   33.50    6.80
 -18 -11  -1   25.70    6.60
 -29  18   1   28.50    6.60
  11 -29   1   13.00    4.90
  18  11   1   27.60    6.30
 -18  -8  -1   12.40    8.00
 -18  -8  -1    5.10    4.70
  26 -18  -1   14.90    6.70
  26 -18  -1    2.90    3.90
 -18  -8  -1   11.20    5.30
  18   8   1   12.00    5.20
 -26  18   1    9.00    4.60
   8 -26   1    6.10    4.30
 -26  18   1   19.80    7.00
 -18  -5  -1  124.39   11.60
  23 -18  -1  112.49    8.80
 -18  -5  -1   86.39    8.80
  18   5   1   98.39    9.10
 -23  18   1  116.39    9.10
 -23  18   1   89.09    7.50
  18   5   1  103.19    9.50
  18   5   1  105.49    8.60
   5 -23   1   94.49    7.80
 -18  -2  -1   10.50    5.20
 -18  -2  -1   10.10    4.50
 -18  -2  -1    6.40    3.80
   2 -20   1    7.10    3.40
  18   2   1   10.20    4.70
  18   2   1   14.00    4.00
  18   2   1    4.80    3.70
 -18   1  -1  155.38   11.30
 -18   1  -1  139.29    9.40
 -18   1  -1  147.29   10.40
  18  -1   1  140.29   10.10
  18  -1   1  139.89   10.00
  -1 -17   1  143.09    9.10
 -18   4  -1   31.70    6.00
   4  14  -1   34.00    5.20
 -18   4  -1   28.50    4.90
 -18   4  -1   29.40    5.90
  18  -4   1   35.00    7.30
  -4 -14   1   29.50    5.90
  -4 -14   1   38.40    5.10
  18  -4   1   34.90    6.00
  -4 -14   1   36.00    5.50
  18  -4   1   27.90    4.20
   7  11  -1   62.89    5.80
   7  11  -1   61.89    6.10
 -18   7  -1   69.19    6.50
 -18   7  -1   68.49    6.80
  -7 -11   1   71.89    5.80
  18  -7   1   70.39    6.40
  18  -7   1   77.29    6.60
  -7 -11   1   73.69    7.30
  -7 -11   1   67.29    6.00
   8 -18  -1   48.50    4.40
 -18  10  -1   49.20    5.60
  10   8  -1   55.29    5.50
  10   8  -1   41.30    5.30
  18 -10   1   40.70    5.10
 -10  -8   1   50.89    6.60
  18 -10   1   44.80    5.00
 -10  -8   1   43.90    4.90
 -10  -8   1   52.79    5.20
 -18  13  -1  121.59    8.30
  13   5  -1  137.99    9.50
  13   5  -1  145.39    9.50
 -18  13  -1  123.19    8.70
   5 -18  -1  137.69    8.20
 -13  -5   1  145.29   10.90
 -13  -5   1  146.29    9.00
 -13  -5   1  135.89    8.40
  18 -13   1  132.39    8.40
  18 -13   1  130.09    8.40
  16   2  -1  210.58   12.80
  16   2  -1  214.78   13.20
   2 -18  -1  218.48   11.90
 -16  -2   1  224.98   11.60
 -16  -2   1  220.28   12.50
 -16  -2   1  219.38   14.50
  19  -1  -1   11.40    4.70
  19  -1  -1    7.20    5.40
  -1 -18  -1    8.20    4.00
 -19   1   1    7.20    3.60
 -19   1   1    8.90    5.50
 -19   1   1    5.80    3.90
  22  -4  -1    5.60    5.30
  -4 -18  -1   -0.40    3.70
  22  -4  -1    2.20    4.70
 -22   4   1    0.30    5.60
 -22   4   1    1.30    4.00
  -7 -18  -1   33.20    6.30
  25  -7  -1   30.40    6.20
  25  -7  -1   29.50    8.10
  -7 -18  -1   17.20    5.70
   7  18   1   18.50    4.50
 -25   7   1   25.00    8.80
 -25   7   1   22.90    5.90
  28 -10  -1    3.50    4.80
  28 -10  -1   15.10    8.50
 -10 -18  -1   15.70    5.60
 -10 -18  -1    9.40    5.10
 -10 -18  -1   10.80    7.80
  10  18   1    8.80    4.60
 -28  10   1   19.50    8.70
 -13 -18  -1   10.10    5.90
  31 -13  -1   -0.80   16.50
  31 -13  -1    1.60    4.60
 -13 -18  -1   17.40   10.30
  13  18   1    6.10    4.60
 -31  13   1   10.50    5.70
 -19 -12  -1   18.40   11.30
  31 -19  -1    4.70    8.60
 -19 -12  -1    0.30    4.60
  31 -19  -1    2.50    5.00
 -31  19   1   13.40    6.20
  19  12   1   13.00    5.10
  12 -31   1    7.10    4.70
 -19  -9  -1   31.50    7.50
  28 -19  -1   44.90    6.30
 -19  -9  -1   45.00    7.70
  19   9   1   55.29   14.50
 -28  19   1   44.70    7.20
   9 -28   1   35.00    5.80
 -28  19   1   44.60   16.80
 -19  -6  -1    1.00    3.90
  25 -19  -1    5.70    3.80
 -19  -6  -1   -0.10    6.40
  25 -19  -1    8.60    5.80
 -19  -6  -1    1.60    3.70
  19   6   1    3.00    4.00
 -25  19   1    2.90    3.60
  19   6   1    6.70    5.00
   6 -25   1   -0.90    3.30
  22 -19  -1    4.40    3.20
 -19  -3  -1   17.60    6.60
  22 -19  -1    0.30    3.70
 -19  -3  -1    8.60    4.00
 -19  -3  -1    4.20    4.30
  19   3   1    6.40    3.90
  19   3   1    4.10    3.90
   3 -22   1    3.80    3.50
  19   3   1    1.90    4.70
 -19   0  -1   42.20    6.20
 -19   0  -1   41.90    7.90
 -19   0  -1   41.70    7.00
  19   0   1   30.90    6.20
  19   0   1   40.40    5.80
   0 -19   1   36.70    5.70
  19   0   1   45.10    6.50
 -19   3  -1  327.27   17.20
 -19   3  -1  339.27   18.30
 -19   3  -1  341.97   16.20
  19  -3   1  314.57   15.30
  -3 -16   1  323.87   16.20
  19  -3   1  322.57   17.30
  19  -3   1  339.07   17.20
   6  13  -1   45.90    5.40
   6  13  -1   41.50    4.80
 -19   6  -1   49.00    7.00
 -19   6  -1   42.70    6.10
  19  -6   1   37.50    5.40
  -6 -13   1   33.40    4.80
  19  -6   1   33.30    4.30
  -6 -13   1   42.40    7.00
  -6 -13   1   38.40    5.10
  19  -6   1   41.90    5.90
   9  10  -1   18.70    4.60
 -19   9  -1   18.40    4.70
 -19   9  -1   12.50    4.10
  -9 -10   1   15.10    5.10
  19  -9   1   14.30    3.80
  -9 -10   1   14.90    4.00
  -9 -10   1   17.10    3.90
  19  -9   1   12.80    4.40
 -19  12  -1   26.90    5.10
 -19  12  -1   27.20    5.10
   7 -19  -1   29.70    4.20
  12   7  -1   31.80    5.70
  12   7  -1   37.80    6.00
 -12  -7   1   33.20    5.50
  19 -12   1   30.10    5.30
 -12  -7   1   32.50    5.10
 -12  -7   1   27.90    6.50
  19 -12   1   25.10    4.70
   4 -19  -1    5.50    3.30
 -19  15  -1    6.30    3.60
 -19  15  -1    5.50    3.40
  15   4  -1    8.80    4.20
  15   4  -1    5.40    4.30
  19 -15   1    4.20    3.30
 -15  -4   1    7.70    3.90
  19 -15   1    3.20    3.60
 -15  -4   1    6.10    3.10
 -15  -4   1   12.10    9.90
   1 -19  -1  114.19    8.40
  18   1  -1  105.19    9.20
  18   1  -1  101.69    9.60
 -18  -1   1  111.59    7.90
 -18  -1   1  112.19   11.20
 -18  -1   1  106.29    8.60
  21  -2  -1  152.28   11.10
  21  -2  -1  161.98   12.10
 -21   2   1  164.28   13.40
 -21   2   1  128.69   10.30
 -21   2   1  147.49    9.30
  -5 -19  -1  169.38   11.20
  24  -5  -1  128.79   11.90
  -5 -19  -1  137.59   10.70
  24  -5  -1  141.59   11.10
 -24   5   1  163.68   29.90
 -24   5   1  132.39   12.00
  -8 -19  -1   10.20    5.20
  27  -8  -1   16.30    8.10
  27  -8  -1   25.80    6.20
  -8 -19  -1    8.20    6.90
  -8 -19  -1   20.20    6.20
 -27   8   1   14.50    5.80
 -11 -19  -1    2.70    4.90
  30 -11  -1    4.90   11.30
 -11 -19  -1    6.20    8.10
  11  19   1    2.50    4.10
 -30  11   1    5.00    5.50
 -20 -10  -1   66.59   18.00
 -20 -10  -1   34.10    6.80
  30 -20  -1   30.50    6.10
  10 -30   1   29.50    6.00
 -30  20   1   36.40    6.90
 -20  -7  -1   57.59    8.30
  27 -20  -1   58.79    6.70
 -20  -7  -1   78.19    8.30
  20   7   1   57.29    8.20
   7 -27   1   64.69    6.90
  24 -20  -1   23.70    6.10
 -20  -4  -1   17.40    5.30
 -20  -4  -1   24.60    6.30
 -20  -4  -1   41.40    9.60
   4 -24   1   16.40    4.60
  20   4   1   28.80    7.90
  20   4   1   28.40    5.80
 -20  -1  -1   63.59    7.00
 -20  -1  -1   66.19    8.70
 -20  -1  -1   73.59   13.80
  20   1   1   58.99    7.60
  20   1   1   50.79    6.30
  20   1   1   50.49    6.90
 -20   2  -1  263.17   15.00
 -20   2  -1  266.57   16.20
 -20   2  -1  266.47   14.00
  -2 -18   1  242.98   13.70
  20  -2   1  258.77   14.90
  20  -2   1  270.27   13.30
  20  -2   1  255.47   15.00
 -20   5  -1  402.56   19.90
   5  15  -1  391.26   18.00
 -20   5  -1  413.66   18.80
 -20   5  -1  400.86   21.00
  20  -5   1  374.06   17.60
  -5 -15   1  408.06   19.10
  -5 -15   1  433.36   20.30
  20  -5   1  395.26   19.80
  20  -5   1  393.06   19.90
   8  12  -1  109.39    7.70
   8  12  -1  105.29    8.00
 -20   8  -1  107.29    9.00
 -20   8  -1  110.09    8.60
  20  -8   1  105.69    8.40
  20  -8   1   94.59    8.10
  -8 -12   1  108.49    7.50
  -8 -12   1  113.49    9.40
  -8 -12   1  106.29    7.80
  11   9  -1   50.59    7.30
  11   9  -1   39.30    5.50
 -20  11  -1   43.50    5.70
   9 -20  -1   42.40    4.50
 -20  11  -1   31.80    5.90
  20 -11   1   39.70    5.10
 -11  -9   1   41.50    5.00
 -11  -9   1   44.40    5.30
  20 -11   1   45.20    5.80
 -11  -9   1   54.39    8.60
 -20  14  -1   36.30    5.30
   6 -20  -1   33.10    4.80
 -20  14  -1   39.90    5.50
  14   6  -1   41.60    7.10
  14   6  -1   39.90    5.70
 -14  -6   1   36.50    5.30
 -14  -6   1   30.20    5.00
  20 -14   1   39.40    5.60
 -14  -6   1   48.40    8.30
  20 -14   1   36.20    5.00
  17   3  -1  466.05   22.80
   3 -20  -1  472.25   21.50
  17   3  -1  470.15   23.00
 -20  17  -1  442.16   20.90
 -17  -3   1  462.35   22.10
  20 -17   1  454.05   20.90
 -17  -3   1  478.75   21.30
 -17  -3   1  485.25   24.90
  20   0  -1   47.20    6.90
  20   0  -1   61.39    9.30
   0 -20  -1   55.89    6.80
 -20   0   1   55.59    7.00
 -20   0   1   71.19   11.30
 -20   0   1   52.39    6.00
  -3 -20  -1   29.50    5.90
  23  -3  -1   21.90    6.00
  23  -3  -1   23.50    7.90
 -23   3   1   34.40    9.00
 -23   3   1   19.40    9.00
  -6 -20  -1    6.30    6.10
  26  -6  -1    5.50    4.90
  26  -6  -1   16.30    7.10
  -6 -20  -1    3.70    4.70
 -26   6   1    0.20    4.40
 -26   6   1   -0.80    7.00
  29  -9  -1    6.20    5.40
  -9 -20  -1   13.00    8.10
  -9 -20  -1    8.30    5.40
  29  -9  -1   16.50    8.80
  -9 -20  -1   14.40    5.50
 -29   9   1    5.70    5.20
  29 -21  -1    3.90    6.90
 -21  -8  -1  -12.30    9.40
 -21  -8  -1    0.80    4.50
 -21  -8  -1    2.70    5.10
  29 -21  -1    2.00    3.50
 -29  21   1    2.20    4.10
  21   8   1   -5.20    3.90
   8 -29   1   -4.20    3.40
  26 -21  -1   34.60    7.60
 -21  -5  -1   28.80    6.20
  26 -21  -1   25.50    4.90
 -21  -5  -1   32.60    7.50
  21   5   1   36.30    7.30
   5 -26   1   30.00    5.70
 -21  -2  -1   13.20    5.50
 -21  -2  -1   12.40    8.70
  21   2   1   13.10    6.00
   2 -23   1    9.20    4.30
 -21   1  -1   23.30    5.50
 -21   1  -1   34.80    7.80
 -21   1  -1   31.90    7.10
  21  -1   1   30.90    7.60
  21  -1   1   33.70    7.10
  -1 -20   1   28.20    5.30
  21  -1   1   29.40    5.10
 -21   4  -1   26.00    5.90
 -21   4  -1   33.30    7.50
 -21   4  -1   29.90    5.20
  -4 -17   1   27.10    6.70
  21  -4   1   28.00    5.90
  -4 -17   1   16.50    4.80
  21  -4   1   21.90    5.10
  21  -4   1   34.10    6.60
 -21   7  -1    5.10    4.80
   7  14  -1    5.00    3.40
   7  14  -1    8.40    4.20
 -21   7  -1    1.30    3.80
  21  -7   1    6.50    3.80
  -7 -14   1    5.20    5.30
  21  -7   1    8.20    4.40
  -7 -14   1    7.80    3.70
  -7 -14   1   10.30    4.00
  10  11  -1  187.78   10.80
 -21  10  -1  168.28   11.80
 -21  10  -1  169.18   11.00
  10  11  -1  178.98   11.20
  21 -10   1  179.28   11.20
 -10 -11   1  160.58   10.10
 -10 -11   1  176.98   12.50
  21 -10   1  158.88   10.60
 -10 -11   1  173.38   10.40
  13   8  -1    9.10    4.40
 -21  13  -1    3.50    3.80
 -21  13  -1    8.60    4.00
   8 -21  -1    7.80    3.20
  13   8  -1    7.40    4.10
  21 -13   1    1.90    3.70
 -13  -8   1    8.50    3.70
 -13  -8   1   16.20    5.80
  21 -13   1    2.90    3.20
 -13  -8   1    6.40    3.40
  16   5  -1   53.29    6.70
  16   5  -1   50.19    7.30
   5 -21  -1   61.59    6.20
 -21  16  -1   61.39    7.00
 -21  16  -1   50.99    6.20
 -16  -5   1   54.09    6.30
 -16  -5   1   49.60    6.40
  21 -16   1   56.79    6.10
 -16  -5   1   70.09    9.50
  19   2  -1   92.49    8.90
   2 -21  -1   75.79    7.60
  19   2  -1   85.09    9.40
 -19  -2   1   86.29    7.60
 -19  -2   1  112.09   11.20
  22  -1  -1   42.20    8.20
  -1 -21  -1   20.70    5.50
  22  -1  -1   31.10    6.70
 -22   1   1   28.10    5.20
 -22   1   1   45.20    9.70
 -22   1   1   26.00    6.30
  25  -4  -1   31.20    7.10
  -4 -21  -1   33.10    6.90
  25  -4  -1   36.70   10.10
 -25   4   1   36.20    7.00
 -25   4   1   48.70   10.30
  28  -7  -1   53.19   10.80
  -7 -21  -1   57.29    8.80
  28  -7  -1   48.50    8.40
 -28   7   1   58.09    8.20
  31 -10  -1   -5.30    9.10
 -10 -21  -1    6.00    4.90
 -10 -21  -1    4.80    8.50
  31 -10  -1    9.10    4.60
 -31  10   1    0.10    4.90
 -22  -9  -1    6.60    5.50
 -22  -9  -1    8.50   11.50
  31 -22  -1   19.80    9.00
  31 -22  -1   16.80    5.90
 -31  22   1   19.70    6.00
   9 -31   1   11.40    5.30
  22   9   1   25.10    6.80
 -22  -6  -1    1.50    4.90
  28 -22  -1    6.00    6.00
 -22  -6  -1   -0.80    4.60
 -22  -6  -1    9.80   10.10
  22   6   1   -2.20    3.90
   6 -28   1   -0.50    3.60
 -22  -3  -1   62.89    7.80
 -22  -3  -1   54.99    8.00
  22   3   1   71.89    8.30
   3 -25   1   54.19    6.80
  22   3   1   78.69    8.50
 -22   0  -1   83.19    8.90
 -22   0  -1  103.79   11.10
 -22   0  -1   74.59    8.10
  22   0   1   71.89    9.60
  22   0   1   80.59    8.60
  22   0   1   88.69    7.80
   0 -22   1   68.39    7.40
 -22   3  -1    0.40    5.30
 -22   3  -1   -0.40    3.80
 -22   3  -1    2.70    3.50
  22  -3   1    1.00    4.10
  22  -3   1   -6.40    2.80
  -3 -19   1    2.00    3.40
  22  -3   1   -0.60    4.70
 -22   6  -1    6.60    5.80
 -22   6  -1    8.60    4.90
   6  16  -1    7.30    3.50
  -6 -16   1   16.60    5.80
  22  -6   1    9.10    5.10
  -6 -16   1   10.30    4.00
 -22   9  -1   65.99    7.60
   9  13  -1   75.89    7.50
   9  13  -1   86.59   10.00
  -9 -13   1   87.89    9.00
  22  -9   1   73.59    7.80
  22  -9   1  102.69   16.60
  -9 -13   1   60.69    6.70
  -9 -13   1   67.99    6.80
  12  10  -1   24.00    5.60
 -22  12  -1   21.90    5.50
  12  10  -1   19.80    5.50
 -22  12  -1   21.50    5.30
 -12 -10   1   19.60    4.80
  22 -12   1   24.30    5.50
 -12 -10   1   19.70    6.90
 -12 -10   1   18.80    4.60
   7 -22  -1   12.00    4.10
 -22  15  -1    8.00    5.30
 -22  15  -1   16.70    4.90
  15   7  -1   14.00    4.90
 -15  -7   1   16.00    6.80
 -15  -7   1    7.50    3.90
  22 -15   1    8.50    3.90
  22 -15   1    4.70    4.60
 -22  18  -1   24.20    5.30
  18   4  -1   18.10    5.80
 -22  18  -1   20.40    5.00
   4 -22  -1   17.50    4.60
  18   4  -1   19.10    6.70
 -18  -4   1   20.40    5.10
 -18  -4   1   25.40    7.40
 -18  -4   1   28.90    6.30
  22 -18   1   14.70    4.30
  21   1  -1    1.70    5.40
   1 -22  -1    7.00    4.50
 -21  -1   1    6.10    4.50
 -21  -1   1    5.10    7.50
 -21  -1   1    4.80    3.90
  -2 -22  -1    0.90    4.00
  24  -2  -1    2.90    4.80
 -24   2   1    3.00    8.70
 -24   2   1    4.60    4.00
 -24   2   1    3.70    4.90
  27  -5  -1    5.90    5.10
  27  -5  -1   -7.40    6.50
  -5 -22  -1    1.70    4.60
 -27   5   1    0.90    4.60
  30  -8  -1   -1.60    4.90
  -8 -22  -1   -0.60    5.00
 -30   8   1    1.00    5.10
 -23  -7  -1   19.80    6.40
 -23  -7  -1   11.90   17.20
 -23  -7  -1   11.70    6.10
  30 -23  -1    9.10    4.80
  23   7   1    9.70    6.10
   7 -30   1    9.10    5.00
 -23  -4  -1   -2.20    4.60
 -23  -4  -1    0.00    4.70
 -23  -4  -1   12.30    8.60
  23   4   1    1.20    4.60
   4 -27   1    0.40    3.80
 -23  -1  -1    4.30    4.80
 -23  -1  -1   38.10   10.40
  23   1   1   14.00    5.60
  23   1   1   19.10    5.00
 -23   2  -1   28.40    6.70
 -23   2  -1   37.10    8.80
 -23   2  -1   22.10    5.40
  23  -2   1   23.90    5.10
  23  -2   1   16.90    5.50
  23  -2   1   24.20    6.80
  -2 -21   1   22.70    5.20
 -23   5  -1   14.80    5.60
 -23   5  -1   34.20    7.30
 -23   5  -1   21.30    5.20
  23  -5   1   16.50    5.00
  -5 -18   1    9.50    3.90
  -5 -18   1   20.60    4.50
  23  -5   1   25.70    7.10
  23  -5   1   12.10    4.20
   8  15  -1   62.39    6.70
 -23   8  -1   51.09    6.90
   8  15  -1   50.99    5.70
  23  -8   1   56.79    7.40
  -8 -15   1   43.90    5.80
  -8 -15   1   65.99    9.60
  -8 -15   1   61.29    8.70
  23  -8   1   43.20    6.20
 -23  11  -1   56.29    6.90
  11  12  -1   45.10    6.00
  11  12  -1   57.89    8.40
 -11 -12   1   54.59   11.10
  23 -11   1   41.70    6.80
 -11 -12   1   65.39    8.90
  23 -11   1   61.29    8.70
 -11 -12   1   48.00   10.60
  14   9  -1   61.99    7.20
   9 -23  -1   59.89    6.10
 -23  14  -1   65.59    8.20
 -23  14  -1   53.89    7.00
  23 -14   1   59.39    8.20
 -14  -9   1   61.09    7.20
 -14  -9   1   68.39    7.90
  23 -14   1   59.09    7.60
   6 -23  -1  156.28   10.20
  17   6  -1  171.98   11.60
 -23  17  -1  155.58   10.60
 -23  17  -1  151.78   11.30
 -17  -6   1  174.18   14.40
 -17  -6   1  149.59   10.40
 -17  -6   1  137.49   10.90
  20   3  -1    0.60    5.60
  20   3  -1   -1.10    3.90
 -20  -3   1   21.80    8.20
 -20  -3   1    3.20    3.60
 -20  -3   1    1.20    3.90
  23   0  -1   58.99   10.20
   0 -23  -1   59.79    7.40
  23   0  -1   58.09    9.20
 -23   0   1   39.70    7.40
 -23   0   1   37.50   21.70
 -23   0   1   45.30    6.80
  26  -3  -1   52.39    9.90
  26  -3  -1   25.70    6.70
  -3 -23  -1   22.30    6.40
 -26   3   1   35.10    7.00
 -26   3   1   31.70    5.60
  29  -6  -1    0.90    5.80
 -29   6   1    3.70    5.50
 -24  -5  -1   -0.10    9.00
 -24  -5  -1    5.30    5.20
   5 -29   1   -1.40    4.10
  24   5   1   -2.80    4.30
 -24  -2  -1   15.70    5.60
 -24  -2  -1   12.50    6.30
 -24  -2  -1   20.40   10.70
   2 -26   1   17.40    5.10
  24   2   1   19.80    6.70
 -24   1  -1   75.59    9.20
  -1 -23   1   72.39    7.70
  24  -1   1   82.39    9.10
  24  -1   1   82.99    8.10
 -24   4  -1    2.80    4.10
 -24   4  -1   -5.60    9.30
 -24   4  -1   -2.40    4.20
  -4 -20   1   -0.50    3.10
  24  -4   1    7.30    3.70
  24  -4   1   -4.00    3.60
   7  17  -1    2.80    3.00
 -24   7  -1    3.30    5.80
 -24   7  -1    3.70    4.30
  -7 -17   1    8.60    6.00
  24  -7   1   -0.10    3.50
  -7 -17   1   -0.40    2.70
  -7 -17   1   -0.40    3.20
  24  -7   1    3.10    5.10
  10  14  -1   59.39    6.40
 -24  10  -1   60.79    7.30
 -10 -14   1   49.20    6.50
 -10 -14   1   49.30    6.30
  24 -10   1   56.99    7.00
  24 -10   1   61.79    8.90
  11 -24  -1  114.39    8.30
  13  11  -1  127.39    9.70
 -24  13  -1  133.09   10.30
  24 -13   1  130.99    9.80
 -13 -11   1  124.39    9.40
 -13 -11   1  122.89    9.60
 -24  16  -1   71.59    8.00
  16   8  -1   83.59    8.40
   8 -24  -1   80.99    7.40
 -16  -8   1   81.69    7.90
 -16  -8   1   74.99    8.20
  24 -16   1   69.29    7.60
   5 -24  -1   46.70    7.00
  19   5  -1   52.19    7.10
  19   5  -1   54.89   12.80
 -24  19  -1   38.90    9.20
 -19  -5   1   46.70   10.20
  24 -19   1   52.79    6.10
 -19  -5   1   55.89    7.30
   2 -24  -1    7.90    4.60
  22   2  -1   17.20    5.80
  22   2  -1   10.80    7.10
 -22  -2   1    4.90    4.90
  -1 -24  -1    1.60    4.30
  25  -1  -1   -0.30    4.40
  25  -1  -1    5.90    7.50
 -25   1   1    0.30    4.50
 -25   1   1   -0.90    4.00
 -25   1   1    2.70    8.70
  -4 -24  -1   -1.80    4.70
  28  -4  -1    3.20    4.00
 -28   4   1    2.00    4.50
 -25  -3  -1   12.50    6.90
 -25  -3  -1   18.10    6.80
  25   3   1   13.00    6.30
   3 -28   1   20.80    5.50
 -25   0  -1   28.80    7.70
 -25   0  -1   41.60    7.10
 -25   0  -1   42.70   14.00
  25   0   1   27.70    7.30
   0 -25   1   28.70    6.10
 -25   3  -1   47.40    7.30
 -25   3  -1   47.00    8.20
  25  -3   1   61.39    7.10
  25  -3   1   44.30    8.00
  -3 -22   1   53.69    6.80
 -25   6  -1    6.50    7.30
  -6 -19   1    4.70    3.50
  -6 -19   1    4.20    3.50
  25  -6   1    9.60    4.90
 -25   9  -1    1.90    4.20
   9  16  -1    1.70    5.20
  -9 -16   1    0.30    3.30
  25  -9   1    1.80    3.60
  -9 -16   1    1.30    6.00
  -9 -16   1    1.00    3.30
  12  13  -1   47.80    6.30
 -25  12  -1   51.19    8.20
 -12 -13   1   47.60    6.40
  25 -12   1   50.39    6.80
 -12 -13   1   51.09    6.60
 -25  15  -1  305.97   17.60
  10 -25  -1  328.07   16.30
  15  10  -1  312.67   17.50
 -15 -10   1  322.07   17.20
 -15 -10   1  334.67   17.50
  25 -15   1  321.47   17.50
  18   7  -1   10.20    5.10
   7 -25  -1    1.50    4.00
  18   7  -1    5.80    5.20
 -18  -7   1   -0.40    4.10
 -18  -7   1   19.90    7.90
  25 -18   1    1.80    3.90
 -18  -7   1    5.50    3.90
  21   4  -1   84.99    9.10
   4 -25  -1   96.19    8.60
 -21  -4   1   80.79    8.60
 -21  -4   1  102.09    8.50
  24   1  -1    1.60    4.60
   1 -25  -1    3.80    4.50
 -24  -1   1   -1.20    3.90
 -24  -1   1    5.10    9.20
 -24  -1   1    4.20    4.90
  27  -2  -1   90.49    9.40
  -2 -25  -1   76.29    9.20
 -27   2   1  108.69    8.70
 -27   2   1   77.69    9.20
 -26  -1  -1    3.20    4.70
 -26  -1  -1   -1.30    5.20
   1 -27   1   -0.30    3.70
  26   1   1   -1.50    4.60
 -26   2  -1   19.40    5.90
 -26   2  -1   11.10    6.20
  26  -2   1   14.40    6.20
  -2 -24   1   22.00    5.80
 -26   5  -1   34.10    6.10
 -26   5  -1   28.20    6.80
 -26   5  -1   22.40   11.30
  -5 -21   1   21.40    5.60
  26  -5   1   36.90    7.20
 -26   8  -1   28.90    7.10
 -26   8  -1   49.20   10.30
  26  -8   1   29.60    6.40
  -8 -18   1   27.10    5.60
  -8 -18   1   29.70    6.00
  11  15  -1    2.00    3.50
 -26  11  -1    7.40    5.30
  11  15  -1    5.00    5.40
 -11 -15   1    2.40    6.50
 -11 -15   1    3.50    3.50
  26 -11   1    4.50    3.90
 -11 -15   1    0.60    3.50
  14  12  -1   -1.70    5.90
  14  12  -1    2.10    4.40
 -26  14  -1    1.40    4.50
  12 -26  -1    5.00    4.10
  26 -14   1   11.60    4.70
 -14 -12   1    4.30    4.30
 -14 -12   1   14.70    8.30
 -14 -12   1    7.50    4.30
  17   9  -1   79.29    8.40
 -26  17  -1   80.49    8.50
   9 -26  -1   80.79    7.50
 -17  -9   1   69.19    8.10
 -17  -9   1   72.39    8.10
  26 -17   1   72.19    7.80
 -26  20  -1   24.40    7.80
  20   6  -1   11.20    8.10
 -26  20  -1   11.90    4.70
   6 -26  -1   18.10    5.10
  20   6  -1    7.90    7.20
 -20  -6   1   34.50    9.30
  26 -20   1   11.90    5.90
 -20  -6   1   16.80    5.00
 -20  -6   1   11.10    5.20
   3 -26  -1   -0.30    4.30
  23   3  -1    7.40    5.40
 -23  -3   1    0.80    4.00
 -23  -3   1    5.90   10.10
 -23  -3   1    1.50    4.40
   0 -26  -1    8.50    5.00
  26   0  -1   12.80    5.40
 -26   0   1   15.20    4.80
 -26   0   1    5.30    5.50
  -3 -26  -1   -1.10    5.40
  29  -3  -1   -1.80    5.50
 -29   3   1    3.80    5.60
 -27   1  -1   18.90    7.70
 -27   1  -1   29.50    6.90
  -1 -26   1   14.30    5.20
  27  -1   1   12.80    6.80
 -27   4  -1   -6.00    4.40
  27  -4   1   -2.10    4.20
  -4 -23   1   -2.00    3.20
 -27   7  -1   95.79   10.00
  27  -7   1   79.79    9.10
  -7 -20   1   88.09    8.40
 -27  10  -1   16.20    6.10
  10  17  -1   18.50    5.10
 -27  10  -1   12.20    9.30
 -10 -17   1   26.40    5.50
 -10 -17   1   12.90    4.70
  27 -10   1   14.20    5.50
 -10 -17   1   15.60    8.50
 -27  13  -1   83.19    8.60
  13  14  -1   66.09    7.30
  27 -13   1   61.69    7.80
 -13 -14   1   67.19    7.50
 -13 -14   1   65.59    7.50
  16  11  -1   30.30    6.60
  16  11  -1   23.10    8.50
 -27  16  -1   14.70    5.90
  11 -27  -1   14.10    4.90
 -16 -11   1   24.00    5.80
 -16 -11   1   23.10    5.70
  27 -16   1   14.40    4.90
 -16 -11   1   26.50   10.40
  19   8  -1    0.60    4.30
 -27  19  -1    2.90    6.80
   8 -27  -1    2.80    4.10
 -27  19  -1    2.00    4.60
 -19  -8   1   -2.30    8.30
 -19  -8   1    3.60    4.10
 -19  -8   1    5.90    4.50
  27 -19   1    0.10    5.00
  27 -19   1    4.00    4.10
   5 -27  -1    8.80    5.00
  22   5  -1    5.70    5.00
 -22  -5   1   11.70   12.80
  27 -22   1    9.60    5.70
 -22  -5   1   15.60    5.10
 -22  -5   1   15.30    5.50
  25   2  -1    8.80    5.60
   2 -27  -1    2.40    4.80
 -25  -2   1    3.30    5.00
 -25  -2   1   11.00    5.30
  28  -1  -1    6.10   10.90
  -1 -27  -1   -1.70    8.20
 -28   1   1    6.00    5.30
 -28   3  -1   12.00    7.00
 -28   3  -1   14.10    6.50
  -3 -25   1    8.70    6.20
  28  -3   1   17.20    7.20
 -28   6  -1   -6.10    4.80
  -6 -22   1    4.30    3.70
  28  -6   1   11.40    5.30
 -28   9  -1   40.50    8.10
   9  19  -1   33.50    7.30
  -9 -19   1   36.20    6.50
  -9 -19   1   53.29   11.00
  28  -9   1   28.30    7.00
  -9 -19   1   40.80    6.80
 -28  12  -1   11.50    6.10
  12  16  -1   29.60    8.40
  12  16  -1   12.20    4.60
 -12 -16   1   17.40    9.20
 -12 -16   1   13.80    4.80
 -12 -16   1   11.10    4.60
  28 -12   1    6.90    4.70
 -28  15  -1   20.30    6.20
  15  13  -1   36.00    6.70
 -15 -13   1   56.49   11.70
  28 -15   1   34.30    6.60
 -15 -13   1   25.30    5.80
 -15 -13   1   25.20    6.00
  18  10  -1   22.30    5.80
 -28  18  -1   35.30   16.00
 -28  18  -1   14.80    6.10
  28 -18   1    8.70    4.70
  28 -18   1   21.30    7.60
 -18 -10   1   15.60   10.00
 -18 -10   1   20.30    5.60
 -18 -10   1   25.20    5.60
  21   7  -1    2.60    4.80
   7 -28  -1    0.60    4.10
 -28  21  -1   -3.00    5.70
 -21  -7   1   -1.50    4.00
  28 -21   1   -0.10    5.60
 -21  -7   1   -2.90   10.70
  28 -21   1   -0.90    3.70
 -21  -7   1    1.40    4.50
  24   4  -1    5.30    4.80
   4 -28  -1   -0.20    4.60
 -24  -4   1   -3.70   10.80
 -24  -4   1    0.10    4.00
 -24  -4   1    0.80    4.60
   1 -28  -1   16.70    7.50
  27   1  -1   16.20    6.10
 -27  -1   1   19.40    5.80
 -27  -1   1    9.70    6.70
 -29   5  -1   27.90    7.40
  -5 -24   1   18.10    6.40
 -29   8  -1   11.60    6.90
  29  -8   1    2.20    5.10
  -8 -21   1   13.70    8.30
  -8 -21   1    8.60    5.00
 -29  11  -1   28.60    7.50
 -11 -18   1   49.60   10.90
  29 -11   1   21.50    6.40
 -11 -18   1   28.80    5.80
 -11 -18   1   20.40    5.90
 -29  14  -1    7.60    5.40
  14  15  -1    4.50    4.20
 -14 -15   1    3.40    3.80
  29 -14   1    1.20    4.40
 -14 -15   1   11.00    8.90
 -14 -15   1    3.80    4.30
 -29  17  -1    0.20    4.60
  12 -29  -1    1.40    4.00
  17  12  -1   -1.50    3.70
 -17 -12   1    0.30    3.80
 -17 -12   1    3.30    8.80
  29 -17   1   -1.70    3.70
 -17 -12   1    1.00    3.90
  29 -17   1   11.10    6.70
  20   9  -1    0.60    4.20
   9 -29  -1    0.60    4.30
 -29  20  -1    0.40    4.50
  29 -20   1   -4.20    5.70
  29 -20   1   -0.50    3.80
 -20  -9   1   -2.20    9.20
 -20  -9   1   -1.00    4.00
 -20  -9   1   -1.60    3.70
  23   6  -1   62.29    7.90
   6 -29  -1   60.39    7.60
 -23  -6   1   41.10    7.20
 -23  -6   1   71.69   14.30
   3 -29  -1    8.50    5.80
  26   3  -1    6.90    4.50
 -26  -3   1    0.40    4.70
 -26  -3   1    7.20    5.50
 -30   7  -1    4.10    5.00
  -7 -23   1   -2.00    3.70
  30  -7   1   -2.70    4.50
 -30  10  -1   36.80    8.30
 -10 -20   1   46.60    7.30
 -10 -20   1   68.89   11.50
  30 -10   1   47.00   10.20
 -30  13  -1   21.10   11.60
  13  17  -1   34.10    5.90
 -13 -17   1   29.40   12.40
 -13 -17   1   20.60    6.00
 -13 -17   1   21.80    5.40
  30 -13   1    9.90    6.30
  30 -13   1   20.00    9.40
 -30  16  -1    2.80    5.30
  16  14  -1    2.90    4.30
 -16 -14   1    4.20    4.00
 -16 -14   1   -1.70    3.70
 -16 -14   1    2.50    9.40
  30 -16   1    2.40    7.00
  30 -16   1    3.60    4.70
  11 -30  -1   25.50    5.80
 -30  19  -1   28.50    6.90
  19  11  -1   26.40    7.50
  30 -19   1   21.70    8.10
 -19 -11   1   24.20    6.20
  30 -19   1   16.80    5.50
 -19 -11   1   35.00   13.40
   8 -30  -1    2.90    5.00
  22   8  -1    6.70    4.90
  30 -22   1    4.20    4.60
  30 -22   1    4.10    6.60
 -22  -8   1    4.50    5.10
 -22  -8   1    2.50    4.50
 -22  -8   1   32.30   11.60
 -31   9  -1   12.10    5.50
  31  -9   1   -0.60    4.70
  -9 -22   1    2.80    4.20
  12  19  -1    5.90    4.00
 -31  12  -1   -1.10    5.30
 -12 -19   1    8.70   10.20
  31 -12   1   13.60    8.00
  31 -12   1    2.40    5.00
 -12 -19   1   24.90    8.80
 -12 -19   1    4.90    4.80
  15  16  -1    8.40    5.10
 -31  15  -1   10.20    7.80
 -15 -16   1   23.60    9.80
  31 -15   1    6.30    5.50
 -15 -16   1    8.40   10.40
 -15 -16   1    3.00    5.40
  31 -15   1   13.70    8.70
  18  13  -1    5.10    5.90
 -31  18  -1    9.60    6.40
  31 -18   1   10.70    7.90
  31 -18   1    7.90    5.30
 -18 -13   1    8.10    5.30
 -18 -13   1    9.30   11.00
  10 -31  -1   16.60    5.00
  21  10  -1    4.50    5.10
 -31  21  -1    4.40    5.20
  31 -21   1    0.20    4.80
 -21 -10   1   -1.60   11.30
 -21 -10   1    5.10    6.40
 -21 -10   1    8.10    5.30
   1   0  -2  741.03   41.10
   1   0  -2  782.92   81.29
  -1   1  -2  722.53   40.30
  -1   1  -2  790.42   38.90
   0  -1  -2  819.62   81.89
   0  -1  -2  710.63   38.00
   0  -1  -2  753.92   40.80
   1   0  -2  737.03   38.90
  -1   1  -2  811.32   81.09
  -1   0   2  838.32   84.29
   1  -1   2  771.02   41.30
   0   1   2  722.03   38.60
   1  -1   2  787.12   79.09
  -1   0   2  721.33   38.50
   0   1   2  703.63   76.09
   0   1   2  747.53   41.00
  -1   0   2  752.02   41.50
   1  -1   2  789.22   39.40
  -2   0  -2  176.98    8.30
   2  -2  -2  164.58    8.10
   0   2  -2  176.38    8.10
   0   2  -2  172.08    8.50
  -2   0  -2  166.08    8.40
   2  -2  -2  166.08    8.50
  -2   0  -2  175.18    8.10
   2   0   2  173.38    8.30
   0  -2   2  176.08    8.10
  -2   2   2  167.98    8.10
   2   0   2  173.78    8.10
   0  -2   2  179.38    8.60
   2   0   2  168.38    8.20
  -2   2   2  161.58    8.40
  -2   2   2  170.58    7.90
  -1  -2  -2  249.97   11.10
  -2   3  -2  268.87   11.50
  -1  -2  -2  251.67   11.40
   3  -1  -2  240.78   11.60
   3  -1  -2  248.28   11.30
  -2   3  -2  260.47   11.10
  -1  -2  -2  263.27   11.20
   1   2   2  255.67   11.30
   2  -3   2  257.17   11.10
  -3   1   2  235.88   11.50
   1   2   2  250.37   11.20
  -3   1   2  243.68   11.20
   1   2   2  257.07   11.00
   4  -3  -2 1933.51   87.09
   4  -3  -2 1880.71   89.89
   4  -3  -2 1901.91  139.09
  -3  -1  -2 2021.80   88.79
  -3  -1  -2 1951.60  141.99
  -1   4  -2 2268.87  145.29
   3   1   2 2229.58  143.99
   1  -4   2 2067.69   89.49
  -4   3   2 1993.60   90.49
  -4   3   2 1846.22  141.49
   3   1   2 2122.19   90.69
   1  -4   2 2062.79   86.49
   1  -4   2 1893.91  137.69
   1  -3  -2   50.39    3.90
  -3   2  -2   61.69    4.30
   2   1  -2   42.60    4.00
   1  -3  -2   48.20    3.60
   2   1  -2   49.20    3.70
  -3   2  -2   55.39    3.60
  -2  -1   2   47.70    3.70
  -1   3   2   46.40    3.60
   3  -2   2   57.99    3.80
  -2  -1   2   44.40    4.00
  -1   3   2   49.30    3.80
  -1   3   2   50.19    3.50
   3  -2   2   61.19    4.00
   5  -2  -2  973.10   37.70
   5  -2  -2  967.20   38.20
  -3   5  -2  955.10   37.60
  -5   2   2  983.90   38.30
   3  -5   2  934.21   37.40
   6  -4  -2  605.14   25.60
  -4  -2  -2  652.23   25.80
  -2   6  -2  657.83   25.70
  -2   6  -2  655.53   25.30
   6  -4  -2  586.84   26.00
  -4  -2  -2  644.14   25.90
  -6   4   2  612.24   25.50
  -6   4   2  606.74   26.20
   4   2   2  661.73   25.50
   2  -6   2  667.03   25.40
   2  -6   2  635.64   25.60
   4   2   2  655.93   25.70
   4   2   2  651.53   25.80
   3  -4  -2  925.41   34.70
   3  -4  -2  857.11   35.30
   3  -4  -2  909.81   35.70
  -3   4   2  918.91   35.10
  -3   4   2  887.71   35.30
  -4   4  -2  426.46   16.80
   4   0  -2  394.96   17.10
   4   0  -2  378.36   17.40
   0  -4  -2  414.96   16.80
  -4   4  -2  420.36   17.20
   0  -4  -2  408.36   17.10
   0   4   2  396.26   16.80
   0   4   2  409.66   16.60
   0   4   2  404.16   16.90
  -4   0   2  386.66   17.60
   4  -4   2  427.96   17.00
  -4   0   2  404.46   17.00
   7  -3  -2  161.98    8.10
   7  -3  -2  156.28    8.50
  -3  -4  -2  149.79    7.80
  -4   7  -2  158.98    7.40
  -3  -4  -2  144.79    7.50
  -4   7  -2  155.68    7.70
  -3  -4  -2  149.59    7.90
   3   4   2  147.69    7.50
   4  -7   2  153.28    7.60
   3   4   2  155.18    7.80
  -7   3   2  162.08    7.90
  -7   3   2  169.38    8.80
   4  -7   2  144.99    7.40
   3   4   2  153.88    7.70
  -5  -3  -2  643.34   26.00
  -5  -3  -2  644.24   26.20
   8  -5  -2  606.84   26.30
  -5  -3  -2  651.33   25.90
   8  -5  -2  622.34   25.90
   5   3   2  645.84   25.70
   5   3   2  636.54   25.70
   3  -8   2  657.33   25.40
  -8   5   2  624.14   26.60
  -8   5   2  641.34   25.70
   5   3   2  646.74   26.00
  -5   0  -2 8844.92  348.17
   5  -5  -2 8470.25  348.77
  -5   0  -2 9360.36  429.96
   0   5  -2 9935.91  468.85
   5  -5  -2 7699.23  405.56
   0  -5   2 9022.30  348.67
   5   0   2 9463.65  423.46
   5   0   2 9265.07  350.66
   0  -5   2 9346.76  422.26
  -5   3  -2 2294.57  151.88
   3   2  -2 1959.00  144.19
   2  -5  -2 2036.60   86.49
   2  -5  -2 2079.79   89.29
   3   2  -2 2048.10   93.19
   2  -5  -2 1717.33  132.89
  -5   3  -2 1892.81   88.19
   5  -3   2 1983.70   90.29
  -2   5   2 1629.64  136.69
   5  -3   2 2177.78  143.09
  -3  -2   2 1983.80   91.49
  -2   5   2 2146.19   87.79
  -3  -2   2 2360.26  158.78
  -2   5   2 2090.99   90.99
   6  -1  -2  494.35   20.60
  -1  -5  -2  517.55   20.40
   6  -1  -2  466.35   21.00
  -5   6  -2  506.45   20.40
  -5   6  -2  524.85   20.10
  -1  -5  -2  481.25   20.40
  -1  -5  -2  459.75   20.60
  -6   1   2  479.45   21.30
   1   5   2  489.55   20.30
   5  -6   2  514.25   20.20
   1   5   2  485.35   20.10
   5  -6   2  513.05   20.20
  -6   1   2  496.75   20.50
   1   5   2  498.05   20.00
  -4  -5  -2  255.97   11.70
   9  -4  -2  254.07   12.20
   4   5   2  266.67   11.80
   4   5   2  252.97   11.90
  -9   4   2  246.18   12.90
   4   5   2  267.27   11.70
  -9   4   2  259.77   11.90
  -6  -4  -2   61.49    4.80
  10  -6  -2   49.10    4.50
  -6  -4  -2   58.59    4.40
  10  -6  -2   43.50    4.60
  -6  -4  -2   58.59    4.80
   6   4   2   61.19    4.40
 -10   6   2   44.50    4.80
   6   4   2   54.59    4.50
   6   4   2   58.09    4.30
 -10   6   2   46.10    4.30
  -6  -1  -2  237.88   10.50
  -6  -1  -2  230.38   10.30
  -1   7  -2  215.98    9.80
   7  -6  -2  188.78    9.90
  -1   7  -2  198.68   10.00
   7  -6  -2  202.08   10.40
  -6  -1  -2  238.98   10.70
   6   1   2  240.98   10.20
  -7   6   2  196.88   10.50
   1  -7   2  210.28    9.70
  -7   6   2  208.48    9.90
   6   1   2  228.48   10.50
   1  -7   2  197.08   10.10
   6   1   2  237.78   10.30
   2   4  -2  806.12   32.20
   4  -6  -2  783.52   31.40
   2   4  -2  831.52   31.80
   4  -6  -2  759.02   31.70
  -6   2  -2  787.52   32.00
  -6   2  -2  792.22   31.80
   6  -2   2  818.82   31.80
  -2  -4   2  823.52   32.40
  -4   6   2  781.72   31.70
  -4   6   2  808.52   31.40
   6  -2   2  842.72   31.70
  -6   5  -2   59.19    4.00
  -6   5  -2   64.09    4.50
   1  -6  -2   68.39    4.20
   1  -6  -2   64.69    4.00
   5   1  -2   61.99    4.90
   5   1  -2   57.49    4.40
   1  -6  -2   71.09    4.60
   6  -5   2   64.99    4.20
  -5  -1   2   55.29    4.20
   6  -5   2   62.79    4.40
  -1   6   2   62.79    3.90
   6  -5   2   63.79    4.40
  -1   6   2   73.69    4.30
  -1   6   2   63.09    4.10
  -5  -1   2   53.99    4.80
  -2  -6  -2  160.28    8.70
   8  -2  -2  197.48    9.40
  -2  -6  -2  166.38    8.30
  -2  -6  -2  162.18    8.70
  -6   8  -2  185.58    8.10
   8  -2  -2  175.48    9.50
  -8   2   2  177.78    9.90
   2   6   2  161.38    8.30
  -8   2   2  178.98    8.90
   2   6   2  158.08    8.30
   6  -8   2  175.78    8.30
   2   6   2  165.68    8.60
   6  -8   2  196.68    8.50
  11  -5  -2   95.59    6.90
  -5  -6  -2  103.99    6.50
  11  -5  -2  105.29    6.70
  -5  -6  -2  103.29    6.50
  -5  -6  -2   93.69    6.00
   5   6   2  102.49    6.10
   5   6   2   92.99    5.90
   5   6   2   97.79    6.20
 -11   5   2   89.59    7.10
  12  -7  -2   26.40    4.70
  -7  -5  -2   30.60    4.00
  -7  -5  -2   27.70    3.50
  -7  -5  -2   31.70    4.60
  12  -7  -2   25.00    4.10
   7   5   2   26.80    3.40
   7   5   2   30.60    4.10
   7   5   2   24.50    3.50
 -12   7   2   21.20    4.40
  -7  -2  -2   12.30    3.60
   9  -7  -2    7.10    2.40
   9  -7  -2   12.70    3.50
  -7  -2  -2   15.60    3.10
  -9   7   2   12.40    3.20
   7   2   2   10.10    2.70
   7   2   2   12.40    2.70
   7   2   2   13.40    3.00
  -9   7   2    9.20    2.30
   1   6  -2  264.97   11.80
   1   6  -2  269.87   12.20
   6  -7  -2  248.48   12.00
   6  -7  -2  255.17   11.70
  -7   1  -2  261.17   12.30
  -7   1  -2  261.07   12.00
  -7   1  -2  269.77   12.00
   7  -1   2  281.07   12.00
  -6   7   2  264.57   11.60
   7  -1   2  267.67   11.80
  -6   7   2  249.68   12.00
  -1  -6   2  280.37   11.80
   7  -1   2  257.27   12.10
   3  -7  -2  148.89    6.90
  -7   4  -2  137.39    7.40
  -7   4  -2  129.59    7.00
   4   3  -2  138.59    7.80
   3  -7  -2  136.49    7.20
  -7   4  -2  136.69    7.50
   4   3  -2  146.59    7.50
   3  -7  -2  132.19    6.80
   7  -4   2  134.09    7.10
  -4  -3   2  138.99    8.00
  -3   7   2  148.29    6.60
  -3   7   2  138.39    6.90
   7  -4   2  132.19    7.10
   7  -4   2  138.79    7.30
  -4  -3   2  148.29    7.30
  -3   7   2  138.19    7.00
  -7   7  -2 1685.53   63.59
   0  -7  -2 1706.03   63.49
   7  -7   2 1663.63   63.49
   7  -7   2 1587.94   63.29
  10  -3  -2 1892.11   71.49
  10  -3  -2 1842.32   71.79
 -10   3   2 1818.72   72.39
  -6  -7  -2   65.29    5.00
  -6  -7  -2   67.19    5.40
  -6  -7  -2   63.69    5.30
  13  -6  -2   60.29    5.50
  13  -6  -2   53.69    5.40
   6   7   2   63.29    4.80
   6   7   2   64.99    5.00
   6   7   2   69.49    5.20
 -13   6   2   57.09    4.90
 -13   6   2   60.09    5.90
  14  -8  -2   86.49    6.80
  -8  -6  -2   88.49    6.50
  -8  -6  -2   93.09    6.90
  -8  -6  -2   94.29    6.80
   8   6   2   95.49    6.40
   8   6   2   97.49    6.30
 -14   8   2   85.59    7.30
 -14   8   2   83.09    6.10
   8   6   2   87.79    6.70
  11  -8  -2  260.27   12.90
  -8  -3  -2  266.07   12.80
  -8  -3  -2  272.57   13.10
  -8  -3  -2  268.77   12.70
  11  -8  -2  263.47   12.60
   8   3   2  268.07   12.30
   8   3   2  263.67   12.80
   8   3   2  265.67   12.40
  -8   0  -2 1175.68   44.10
   0   8  -2 1147.69   43.30
  -8   0  -2 1183.18   44.40
   8  -8  -2 1077.59   43.90
   8  -8  -2 1054.29   44.10
   0   8  -2 1111.99   43.50
   0  -8   2 1116.69   43.70
  -8   8   2 1023.00   43.60
   8   0   2 1143.59   43.70
   0  -8   2 1111.59   43.00
  -8   8   2 1092.29   43.00
   8   0   2 1144.69   43.50
   5  -8  -2 1617.24   62.09
   5  -8  -2 1619.74   61.79
  -8   3  -2 1654.33   62.29
  -5   8   2 1639.14   61.69
  -5   8   2 1594.34   61.99
   2  -8  -2  732.63   29.50
   2  -8  -2  757.22   29.20
  -8   6  -2  730.93   29.40
   6   2  -2  780.32   30.30
   6   2  -2  719.63   30.40
   2  -8  -2  798.82   29.50
  -8   6  -2  724.53   29.80
  -2   8   2  768.32   29.10
   8  -6   2  714.53   29.60
   8  -6   2  701.43   29.40
  -6  -2   2  758.12   29.80
  -2   8   2  749.33   29.30
  -2   8   2  745.53   29.20
   8  -6   2  700.83   29.50
  -6  -2   2  745.63   30.90
   9  -1  -2   56.29   10.90
  -8   9  -2   60.49    4.00
  -1  -8  -2   78.69    9.30
   9  -1  -2   57.19    5.20
  -8   9  -2   63.99    4.70
   1   8   2   60.79    4.60
   1   8   2   68.29    4.50
  -9   1   2   52.29    5.60
   1   8   2   69.79    4.60
  -9   1   2   63.49    5.30
   8  -9   2   65.69    4.50
   8  -9   2   60.69    4.50
  -4  -8  -2  109.59    7.10
  12  -4  -2  108.19    7.60
  -4  -8  -2  114.89    6.70
  12  -4  -2  114.59    7.60
  -4  -8  -2  107.49    7.00
   4   8   2  106.79    6.40
 -12   4   2  123.29    8.50
   4   8   2  117.79    6.80
   4   8   2  112.09    6.80
  15  -7  -2  275.67   14.80
  -7  -8  -2  313.37   14.80
  -7  -8  -2  295.87   14.60
  15  -7  -2  286.77   14.90
  -7  -8  -2  287.37   14.30
 -15   7   2  296.57   14.30
   7   8   2  307.07   14.50
   7   8   2  303.37   14.00
 -15   7   2  275.57   15.70
   7   8   2  317.67   14.20
  16  -9  -2  912.41   37.40
  -9  -7  -2  943.21   37.40
  -9  -7  -2  936.91   37.50
  16  -9  -2  882.41   37.40
  -9  -7  -2  947.21   37.40
   9   7   2  842.32   40.40
   9   7   2  928.71   37.30
 -16   9   2  836.12   41.90
   9   7   2  952.50   38.00
 -16   9   2  792.72   37.50
  -9  -4  -2   83.99    6.40
  -9  -4  -2   75.59    5.90
  13  -9  -2   73.09    5.90
  13  -9  -2   73.79    6.00
  -9  -4  -2   86.99    6.30
 -13   9   2   81.59    5.50
 -13   9   2   84.89    6.70
   9   4   2   85.19    5.80
   9   4   2   82.59    5.90
   9   4   2   81.59    6.20
  10  -9  -2    6.70    2.60
  10  -9  -2    9.10    2.60
  -9  -1  -2    9.50    2.90
  -9  -1  -2    9.50    2.90
  -9  -1  -2   10.80    3.20
   1 -10   2   14.70    3.00
   9   1   2   10.10    3.30
 -10   9   2   12.60    3.10
   9   1   2   12.90    2.90
 -10   9   2    9.50    2.50
   9   1   2   14.20    3.30
   7  -9  -2  172.98    8.50
  -9   2  -2  192.38    9.30
   2   7  -2  188.08    9.30
   7  -9  -2  167.48    8.90
  -9   2  -2  166.78    9.00
   2   7  -2  186.98    9.00
  -9   2  -2  198.78    9.70
   9  -2   2  184.18    8.90
  -7   9   2  156.18    8.70
   9  -2   2  183.18    9.10
  -7   9   2  172.18    8.30
  -2  -7   2  187.28    9.70
   4  -9  -2  529.25   20.30
  -9   5  -2  495.55   20.60
  -9   5  -2  508.65   20.90
   5   4  -2  489.85   21.00
   5   4  -2  460.25   21.20
  -9   5  -2  527.65   21.20
  -5  -4   2  477.45   21.70
  -4   9   2  502.45   19.80
   9  -5   2  491.65   20.60
   9  -5   2  492.65   20.50
   8   1  -2 1849.61   69.69
  -9   8  -2 1777.62   68.59
   8   1  -2 1906.91   69.39
   9  -8   2 1743.23   68.39
   9  -8   2 1680.23   68.19
  -2  -9  -2  217.18   10.80
  -2  -9  -2  207.88   10.60
  11  -2  -2  225.48   11.50
  11  -2  -2  211.48   11.60
  -2  -9  -2  213.98   10.20
   2   9   2  209.08   10.40
 -11   2   2  220.78    9.50
   2   9   2  201.88    9.90
 -11   2   2  217.98   12.30
   2   9   2  212.58   10.30
  14  -5  -2   29.80    5.10
  14  -5  -2   29.60    5.00
  -5  -9  -2   32.60    4.70
  -5  -9  -2   37.40    5.20
  -5  -9  -2   30.30    4.20
   5   9   2   26.10    3.70
 -14   5   2   27.20    4.00
   5   9   2   35.70    4.70
 -14   5   2   38.70    6.40
   5   9   2   28.90    3.70
  17  -8  -2   66.39    6.80
  -8  -9  -2   51.49    5.80
  -8  -9  -2   56.79    6.00
  17  -8  -2   48.70    5.90
  -8  -9  -2   66.99    6.20
   8   9   2   61.69    5.50
 -17   8   2   55.69    7.10
   8   9   2   59.09    5.40
 -17   8   2   57.49    5.80
   8   9   2   52.79    6.70
 -10  -8  -2  164.38   10.20
  18 -10  -2  149.88    9.90
 -10  -8  -2  166.58   10.20
  18 -10  -2  150.98   10.30
 -10  -8  -2  159.08   10.10
  10   8   2  169.38    9.60
 -18  10   2  137.39   10.70
  10   8   2  156.98    9.60
  10   8   2  170.28   10.10
 -18  10   2  150.38    9.40
 -10  -5  -2 1170.08   45.60
  15 -10  -2 1124.69   45.20
  15 -10  -2 1070.89   45.20
 -10  -5  -2 1140.99   45.70
 -10  -5  -2 1163.28   45.60
 -15  10   2 1118.79   44.50
  10   5   2 1187.48   45.40
  10   5   2 1158.48   44.80
  10   5   2 1114.99   45.50
 -15  10   2  985.90   45.80
 -10  -2  -2   51.69    5.00
 -10  -2  -2   53.79    4.80
 -10  -2  -2   44.80    4.60
  12 -10  -2   47.20    4.50
  12 -10  -2   43.30    4.30
  10   2   2   51.09    4.80
  10   2   2   54.99    4.70
 -12  10   2   40.80    4.60
  10   2   2   48.10    4.30
 -10   1  -2  697.83   28.70
   1   9  -2  683.33   28.20
 -10   1  -2  721.53   29.20
   9 -10  -2  667.83   27.90
   9 -10  -2  684.73   28.30
 -10   1  -2  778.22   29.60
   1   9  -2  677.43   28.00
  10  -1   2  693.73   28.10
  -1  -9   2  685.63   28.90
  10  -1   2  710.93   28.50
  -9  10   2  681.63   27.50
  -1  -9   2  711.43   27.80
  10  -1   2  708.83   28.90
  -9  10   2  654.43   28.20
 -10   4  -2  398.46   17.10
 -10   4  -2  382.66   17.00
   4   6  -2  388.16   17.10
 -10   4  -2  382.06   17.40
   4   6  -2  391.66   17.40
  -4  -6   2  391.66   17.90
  10  -4   2  392.96   17.00
  10  -4   2  391.36   16.70
  -4  -6   2  394.96   16.80
  10  -4   2  399.96   17.30
 -10   7  -2   28.60    3.10
   7   3  -2   24.20    3.50
   3 -10  -2   33.50    3.30
   7   3  -2   29.60    4.20
 -10   7  -2   30.40    3.80
  10  -7   2   28.00    3.50
  -7  -3   2   27.30    3.70
  10  -7   2   25.10    3.30
  -7  -3   2   32.90    4.50
  10  -7   2   29.50    3.30
  -3  10   2   34.10    3.10
   0 -10  -2  644.04   25.70
 -10  10  -2  613.84   25.70
 -10  10  -2  616.94   25.10
   0 -10  -2  669.13   26.10
  10   0  -2  619.34   27.00
  10   0  -2  642.64   26.70
   0 -10  -2  647.34   25.30
  10 -10   2  626.74   25.60
  10 -10   2  556.14   25.20
   0  10   2  632.94   25.50
 -10   0   2  614.74   25.00
   0  10   2  643.34   25.50
 -10   0   2  631.04   27.70
  13  -3  -2  379.26   18.00
  -3 -10  -2  370.66   16.70
  -3 -10  -2  364.66   16.30
  13  -3  -2  357.56   17.50
  -3 -10  -2  389.76   17.20
   3  10   2  373.56   16.10
   3  10   2  364.96   16.50
   3  10   2  366.26   16.60
 -13   3   2  374.76   18.80
 -13   3   2  380.46   17.10
  16  -6  -2  214.08   12.50
  -6 -10  -2  228.08   12.10
  16  -6  -2  222.28   12.70
  -6 -10  -2  233.28   12.40
  -6 -10  -2  227.08   11.90
   6  10   2  226.38   11.80
   6  10   2  228.68   11.90
 -16   6   2  231.68   14.30
 -16   6   2  225.18   11.90
  -9 -10  -2  321.67   16.00
  19  -9  -2  315.17   16.50
  19  -9  -2  293.17   15.90
  -9 -10  -2  307.47   15.80
  -9 -10  -2  291.87   15.80
   9  10   2  301.67   15.20
 -19   9   2  314.87   15.40
 -19   9   2  267.27   17.20
   9  10   2  308.87   15.10
   9  10   2  309.57   15.60
 -11  -9  -2   74.29    7.10
 -11  -9  -2   76.39    7.40
 -11  -9  -2   76.29    7.70
  20 -11  -2   74.49    7.80
  20 -11  -2   84.69    7.30
 -20  11   2   76.39    6.90
  11   9   2   88.09    7.40
 -20  11   2   87.69    8.40
  11   9   2   84.49    7.10
  11   9   2   73.89    6.80
 -11  -6  -2   23.80    5.30
  17 -11  -2   19.80    4.80
 -11  -6  -2   16.50    4.70
 -11  -6  -2   18.10    4.80
  11   6   2   16.70    4.10
 -17  11   2   15.90    4.00
 -17  11   2    9.30    4.30
  11   6   2   20.50    4.90
  11   6   2   17.10    4.30
  14 -11  -2    3.30    2.80
  14 -11  -2    3.80    2.80
 -11  -3  -2    5.60    3.00
 -11  -3  -2   10.30    3.60
 -11  -3  -2    6.90    3.50
 -14  11   2    6.60    2.60
 -14  11   2    4.20    3.20
  11   3   2    0.30    2.70
  11   3   2    2.50    2.90
  11   3   2    4.60    2.70
  11 -11  -2   67.29    5.70
 -11   0  -2   81.09    5.90
 -11   0  -2   83.39    6.00
 -11   0  -2   82.09    6.30
  11 -11  -2   76.49    5.50
  11   0   2   80.19    5.40
   0 -11   2   74.59    4.80
  11   0   2   78.79    5.80
 -11  11   2   80.69    5.80
  11   0   2   84.69    6.10
   3   8  -2  244.48   11.50
 -11   3  -2  206.28   15.70
   3   8  -2  240.28   11.70
 -11   3  -2  227.48   11.60
  -3  -8   2  243.88   12.30
  11  -3   2  245.28   11.60
  11  -3   2  246.88   12.00
  11  -3   2  230.38   11.10
  -3  -8   2  253.27   11.20
 -11   6  -2   34.40    4.20
   6   5  -2   37.70    4.40
   5 -11  -2   31.50    3.40
 -11   6  -2   41.60    3.80
 -11   6  -2   38.60    4.30
   6   5  -2   41.70    4.30
  11  -6   2   39.10    3.90
  -6  -5   2   43.90    4.90
  11  -6   2   42.80    4.00
  -5  11   2   37.00    3.10
  11  -6   2   42.60    3.90
   9   2  -2   31.20    6.10
 -11   9  -2   25.00    3.20
   9   2  -2   42.30    5.60
 -11   9  -2   29.70    4.00
   2 -11  -2   27.20    3.50
  11  -9   2   27.10    3.80
  11  -9   2   28.90    3.40
  11  -9   2   25.40    3.40
  -2  11   2   26.90    3.30
  -9  -2   2   34.00    3.50
  12  -1  -2   31.50    5.40
  -1 -11  -2   42.30    5.80
  12  -1  -2   41.70    6.10
  -1 -11  -2   36.80    4.90
  -1 -11  -2   35.50    4.10
 -12   1   2   36.70    5.10
 -12   1   2   29.80    3.20
  11 -12   2   25.20    3.30
   1  11   2   31.40    3.90
 -12   1   2   35.50    6.30
   1  11   2   32.00    3.50
  11 -12   2   25.10    3.40
  -4 -11  -2   99.99    7.30
  -4 -11  -2  114.49    7.30
  15  -4  -2   90.99    7.60
  15  -4  -2   86.59    7.60
  -4 -11  -2  101.69    6.70
   4  11   2  110.29    6.90
   4  11   2  113.09    7.10
   4  11   2  108.69    6.50
 -15   4   2   97.79    7.10
 -15   4   2   90.29    8.60
  18  -7  -2  296.87   15.80
  18  -7  -2  275.67   15.20
  -7 -11  -2  287.87   15.20
  -7 -11  -2  283.77   14.80
  -7 -11  -2  285.87   14.80
 -18   7   2  292.17   17.20
   7  11   2  297.67   14.70
 -18   7   2  290.17   14.70
   7  11   2  288.87   14.50
   7  11   2  272.97   14.00
  21 -10  -2    7.90    4.40
 -10 -11  -2    9.50    4.30
 -10 -11  -2    6.20    4.00
 -10 -11  -2    9.50    4.90
  21 -10  -2   12.80    5.40
  10  11   2    6.80    3.60
 -21  10   2    5.10    4.10
  10  11   2    2.30    3.50
 -21  10   2    8.20    5.30
  10  11   2   12.20    4.10
 -12 -10  -2   74.79   13.40
  22 -12  -2   86.49    8.80
 -12 -10  -2   89.59    8.90
 -22  12   2   97.29    9.50
  12  10   2   76.79    7.50
 -22  12   2   78.29    7.10
  12  10   2   82.49    7.60
  10 -22   2   74.99    6.50
  12  10   2   74.09    7.50
 -12  -7  -2   12.50    4.50
  19 -12  -2   15.70    4.30
  19 -12  -2   10.70    4.60
 -12  -7  -2   17.30    4.90
 -12  -7  -2   11.90    4.30
  12   7   2   17.20    4.80
  12   7   2   14.00    3.80
 -19  12   2    7.60    4.10
  12   7   2   16.30    4.30
 -19  12   2    5.50    3.80
 -12  -4  -2  376.76   18.20
  16 -12  -2  341.87   17.20
 -12  -4  -2  367.46   17.70
 -12  -4  -2  378.26   18.10
  16 -12  -2  381.36   17.50
  12   4   2  364.66   17.90
 -16  12   2  382.46   16.60
  12   4   2  356.06   17.30
  13 -12  -2   91.49    6.10
 -12  -1  -2   85.59    6.60
  13 -12  -2   82.29    6.10
 -12  -1  -2   89.49    7.00
 -12  -1  -2   99.49    7.00
  12   1   2   88.89    6.40
  12   1   2  100.69    6.20
 -13  12   2   94.09    5.60
 -13  12   2   83.79    6.50
  12   1   2   93.39    6.90
   2  10  -2  376.46   16.80
 -12   2  -2  380.06   17.20
   2  10  -2  367.36   16.70
 -12   2  -2  399.76   17.60
 -12   2  -2  377.36   17.80
  12  -2   2  379.26   16.70
  12  -2   2  380.36   17.20
  12  -2   2  393.26   17.70
  -2 -10   2  397.06   17.90
 -12   5  -2   23.20    4.00
   5   7  -2   30.10    4.80
 -12   5  -2   26.80    4.20
   5   7  -2   33.00    4.80
 -12   5  -2   18.50    4.30
  12  -5   2   25.70    4.10
  12  -5   2   23.80    3.60
  12  -5   2   25.40    4.10
  -5  -7   2   29.50    5.30
   8   4  -2  111.09    7.80
   8   4  -2  117.79    7.60
 -12   8  -2  117.99    7.40
   4 -12  -2  105.39    6.60
 -12   8  -2  118.29    6.80
  -8  -4   2  118.99    6.70
  -8  -4   2  112.99    8.40
  12  -8   2  112.09    7.00
  12  -8   2  111.09    6.60
  -4  12   2  114.19    6.20
  12  -8   2  114.29    6.70
  11   1  -2 1410.36   55.79
  11   1  -2 1429.96   55.49
   1 -12  -2 1423.26   54.49
 -12  11  -2 1332.57   54.29
 -12  11  -2 1330.07   53.59
 -11  -1   2 1436.96   53.69
 -11  -1   2 1426.16   54.79
 -11  -1   2 1437.86   56.79
  -1  12   2 1327.77   53.69
  12 -11   2 1384.76   54.19
  -2 -12  -2   92.99    6.40
  -2 -12  -2   85.69    6.50
  14  -2  -2   83.89    7.10
  -2 -12  -2   87.49    5.80
  14  -2  -2   82.69    7.10
   2  12   2   90.09    5.90
 -14   2   2   82.79    7.90
   2  12   2   88.09    6.10
 -14   2   2   79.69    6.50
  17  -5  -2  254.47   14.50
  -5 -12  -2  261.57   13.30
  17  -5  -2  245.68   14.10
  -5 -12  -2  265.37   13.90
  -5 -12  -2  261.17   13.60
   5  12   2  268.97   13.30
   5  12   2  257.97   12.60
 -17   5   2  253.37   15.80
 -17   5   2  265.57   13.70
   5  12   2  269.37   13.30
  20  -8  -2  302.67   16.70
  -8 -12  -2  339.07   16.90
  20  -8  -2  352.46   17.90
  -8 -12  -2  307.57   16.40
  -8 -12  -2  315.77   16.70
 -20   8   2  302.77   16.10
 -20   8   2  316.07   18.80
   8  12   2  313.57   16.00
 -11 -12  -2    4.80    3.90
  23 -11  -2    7.50    4.60
  23 -11  -2    0.60    7.70
 -11 -12  -2    4.00    4.20
 -11 -12  -2    7.10    5.40
  12 -23   2   -1.90    2.80
  11  12   2    7.20    5.00
 -23  11   2   -2.60    3.50
  11  12   2   -1.40    3.20
  24 -13  -2    0.10    6.50
 -13 -11  -2   19.20   10.70
 -13 -11  -2    2.10    4.30
 -13 -11  -2    9.20    4.70
  24 -13  -2   12.30    4.50
  13  11   2    3.10    4.50
 -24  13   2    2.60    4.10
  13  11   2    9.10    4.40
  11 -24   2    2.70    3.70
  21 -13  -2   -0.40    4.30
 -13  -8  -2   10.00    5.30
  21 -13  -2    6.30    3.90
 -13  -8  -2    8.10    4.10
 -13  -8  -2    5.80    3.80
  13   8   2    4.10    3.70
 -21  13   2    3.70    3.50
 -21  13   2    4.10    4.30
  13   8   2    3.80    3.80
   8 -21   2    1.80    3.10
 -13  -5  -2   56.89    6.30
  18 -13  -2   61.19    6.10
 -13  -5  -2   50.49    6.10
 -13  -5  -2   50.49    6.10
  18 -13  -2   47.90    5.40
   5 -18   2   51.49    5.20
  13   5   2   53.09    5.50
  13   5   2   53.09    6.10
 -18  13   2   55.59    5.30
 -18  13   2   53.19    6.30
  13   5   2   50.69    5.80
  15 -13  -2  390.66   17.70
  15 -13  -2  372.26   17.70
 -13  -2  -2  398.86   18.40
 -13  -2  -2  409.76   19.00
 -13  -2  -2  402.76   18.90
  13   2   2  412.56   17.80
 -15  13   2  387.96   17.00
  13   2   2  401.86   18.90
 -15  13   2  347.57   18.10
 -13   1  -2   31.70    5.40
   1  12  -2   25.30    3.30
 -13   1  -2   23.80    4.30
 -13   1  -2   30.00    4.80
 -12  13   2   21.00    3.60
  13  -1   2   28.80    4.90
  13  -1   2   22.60    4.40
  13  -1   2   18.80    3.50
   4   9  -2  665.23   27.40
   4   9  -2  652.93   27.50
 -13   4  -2  635.34   27.20
 -13   4  -2  640.24   28.00
 -13   4  -2  663.93   27.80
  13  -4   2  647.44   26.80
  13  -4   2  673.63   28.00
  -4  -9   2  687.13   28.40
  13  -4   2  662.13   27.40
   7   6  -2   57.89    5.80
   6 -13  -2   67.09    4.80
 -13   7  -2   64.99    5.30
   7   6  -2   55.99    5.50
 -13   7  -2   72.29    6.10
  -7  -6   2   65.09    5.10
  -7  -6   2   65.69    5.40
  -7  -6   2   60.29    6.60
  13  -7   2   68.59    5.50
  -6  13   2   64.59    4.40
 -13  10  -2  706.53   29.10
  10   3  -2  687.23   30.40
  10   3  -2  726.63   30.40
   3 -13  -2  758.32   29.30
 -13  10  -2  699.03   29.60
  13 -10   2  721.63   29.40
 -10  -3   2  712.33   28.80
  -3  13   2  712.73   28.70
 -10  -3   2  724.23   29.70
  13 -10   2  695.03   28.90
 -10  -3   2  720.63   31.60
 -13  13  -2   13.90    2.90
  13   0  -2   16.00    4.60
  13   0  -2   13.90    4.30
   0 -13  -2   15.80    3.80
  13 -13   2   13.50    3.40
   0  13   2   15.90    3.40
 -13   0   2   12.90    3.00
 -13   0   2   15.30    4.00
 -13   0   2   20.50    5.60
  -3 -13  -2   63.19    6.30
  16  -3  -2   62.39    6.60
  16  -3  -2   71.69    7.10
  -3 -13  -2   65.59    5.60
  -3 -13  -2   77.09    6.30
 -16   3   2   68.79    6.30
   3  13   2   73.39    5.40
 -16   3   2   59.29    4.70
   3  13   2   74.69    5.90
   3  13   2   82.39    5.90
 -16   3   2   56.79    7.60
  -6 -13  -2  314.07   15.20
  19  -6  -2  266.47   15.60
  19  -6  -2  286.47   22.30
  -6 -13  -2  277.47   15.20
 -19   6   2  261.67   17.30
   6  13   2  297.17   14.60
   6  13   2  282.07   14.60
 -19   6   2  258.77   14.70
  -9 -13  -2   95.99    8.80
  -9 -13  -2   99.39    8.90
  22  -9  -2   88.89    9.20
  22  -9  -2   94.39   14.60
   9  13   2   88.89    7.80
 -22   9   2   90.09    7.90
   9  13   2   89.49    7.60
 -12 -13  -2    2.90    4.10
  25 -12  -2    2.80    6.20
  25 -12  -2    9.80    4.90
 -12 -13  -2    3.90    4.40
 -12 -13  -2   14.80    7.00
  12  13   2    6.30    4.30
  13 -25   2    6.90    4.10
  12  13   2    5.40    4.80
  12  13   2   11.80    7.90
 -25  12   2    5.40    4.60
 -14 -12  -2  167.48   13.00
  26 -14  -2  228.98   14.90
 -14 -12  -2  187.58   13.40
  14  12   2  214.38   13.40
  14  12   2  192.58   13.20
  14  12   2  227.08   13.80
 -26  14   2  231.68   16.00
  12 -26   2  184.78   11.50
 -14  -9  -2  120.79    9.90
 -14  -9  -2  141.69   11.50
  23 -14  -2  126.99   10.50
 -14  -9  -2  115.79    9.90
  23 -14  -2  117.49    9.40
 -23  14   2   95.49   13.60
  14   9   2  134.39    9.80
  14   9   2  123.89    9.80
 -23  14   2  128.59    9.00
   9 -23   2  134.89    8.70
 -14  -6  -2    6.20    7.80
  20 -14  -2    5.30    4.00
 -14  -6  -2    8.40    4.10
  20 -14  -2    6.00    3.60
 -14  -6  -2    7.30    4.10
 -20  14   2    1.10    3.60
  14   6   2    6.10    3.60
  14   6   2    0.70    3.50
  14   6   2    6.80    4.00
 -20  14   2    5.20    3.40
   6 -20   2    7.00    3.40
  17 -14  -2   49.90    5.10
  17 -14  -2   51.99    5.50
 -14  -3  -2   45.60    5.90
 -14  -3  -2   46.80    5.80
 -14  -3  -2   50.09    6.10
   3 -17   2   53.09    5.20
 -17  14   2   52.89    4.80
  14   3   2   47.50    5.20
 -17  14   2   44.60    5.60
  14   3   2   52.89    5.60
  14   3   2   45.10    5.80
 -14   0  -2   35.40    5.10
  14 -14  -2   21.40    5.20
 -14   0  -2   46.00    6.60
 -14   0  -2   34.40    5.70
  14   0   2   34.70    5.40
 -14  14   2   26.20    3.40
   0 -14   2   31.10    4.40
  14   0   2   26.80    5.20
  14   0   2   32.70    4.30
 -14   3  -2   92.79    6.90
 -14   3  -2   90.29    6.70
 -14   3  -2   92.99    7.30
   3  11  -2  103.09    6.50
   3  11  -2   94.49    6.30
  -3 -11   2   96.49    6.50
  14  -3   2   91.09    6.20
  14  -3   2   89.89    6.70
  -3 -11   2  106.99    7.40
  14  -3   2   95.69    7.20
  -3 -11   2  101.59    6.10
   6   8  -2  109.69    7.40
 -14   6  -2   93.19    8.60
 -14   6  -2   97.29    7.70
 -14   6  -2  111.69    7.30
   6   8  -2  109.29    7.40
  -6  -8   2  113.59    6.90
  14  -6   2   87.99    6.10
  -6  -8   2  118.39    7.00
  14  -6   2  112.09    7.20
  -6  -8   2  110.89    8.20
  14  -6   2  101.79    7.30
   9   5  -2 2125.39   81.49
 -14   9  -2 2025.20   80.59
 -14   9  -2 2100.79   81.09
   9   5  -2 1940.41   81.79
   5 -14  -2 2210.58   80.29
  14  -9   2 2115.19   80.89
  -9  -5   2 2122.39   80.19
  -9  -5   2 2135.29   82.79
  -5  14   2 2119.89   79.59
  14  -9   2 2077.09   80.29
  -9  -5   2 2127.79   80.79
 -14  12  -2  772.42   34.10
 -14  12  -2  821.52   33.70
   2 -14  -2  829.32   34.10
  12   2  -2  840.52   35.40
  12   2  -2  864.51   35.70
  -2  14   2  807.42   33.60
  14 -12   2  820.42   33.40
 -12  -2   2  880.61   37.00
 -12  -2   2  875.11   34.80
  14 -12   2  839.12   34.10
 -12  -2   2  880.51   33.60
  15  -1  -2   25.40    5.40
  -1 -14  -2   35.40    5.40
  15  -1  -2   26.50    6.30
 -15   1   2   20.50   10.40
 -15   1   2   31.40    3.90
 -15   1   2   33.90    5.20
  18  -4  -2   32.80    6.70
  -4 -14  -2   27.10    5.20
  -4 -14  -2   29.20    5.50
  18  -4  -2   33.40    6.50
  -4 -14  -2   26.80    5.70
   4  14   2   26.40    4.80
 -18   4   2   36.10    7.50
   4  14   2   28.10    4.60
   4  14   2   28.90    5.20
 -18   4   2   33.10    5.80
  -7 -14  -2   19.20    5.80
  21  -7  -2   16.40    6.10
  -7 -14  -2   22.90    5.80
  -7 -14  -2   19.80    5.40
  21  -7  -2   14.90    5.30
   7  14   2   20.00    5.00
 -21   7   2   23.70    7.00
   7  14   2   22.80    5.20
   7  14   2   16.50    4.20
 -21   7   2   17.10    5.20
  24 -10  -2    4.40    5.70
 -10 -14  -2    5.90    4.40
  24 -10  -2    0.80    3.80
 -10 -14  -2   11.90    6.40
 -10 -14  -2    6.70    4.60
 -24  10   2    4.40    4.20
  10  14   2    7.50    3.90
  27 -13  -2    2.10    7.40
  27 -13  -2    6.20    4.30
 -13 -14  -2    0.90    5.00
 -13 -14  -2   16.10    7.90
 -13 -14  -2   12.20    5.10
 -27  13   2    0.40    4.70
  13  14   2    6.00    4.70
  13  14   2   22.90    6.90
  13  14   2    3.80    9.80
  14 -27   2    5.80    4.10
  28 -15  -2    1.80    7.10
  28 -15  -2    8.00    4.60
 -15 -13  -2    4.60    7.50
 -15 -13  -2    1.60    4.80
 -15 -13  -2    9.60    4.70
 -28  15   2    1.80    4.40
  15  13   2    1.80    4.30
  13 -28   2   -0.10    4.90
 -15 -10  -2  131.69   11.80
 -15 -10  -2  102.59    9.70
 -15 -10  -2  108.49    9.70
  25 -15  -2   91.59    8.70
  25 -15  -2  121.39   10.70
  15  10   2  101.39    9.50
 -25  15   2  102.49    8.70
  15  10   2  119.29   10.70
  10 -25   2  100.69    8.40
 -15  -7  -2   47.90    8.40
 -15  -7  -2   36.40    7.00
  22 -15  -2   28.30    6.60
 -15  -7  -2   25.30    7.00
   7 -22   2   34.10    5.20
  15   7   2   35.00    6.00
  15   7   2   30.10    5.70
 -22  15   2   25.70    6.70
 -22  15   2   27.70    5.30
 -15  -4  -2    8.90    4.00
 -15  -4  -2   10.00    4.30
  19 -15  -2    9.10    4.10
 -15  -4  -2    5.60    4.10
  19 -15  -2    0.60    2.90
  15   4   2    6.70    3.20
 -19  15   2    1.60    3.50
   4 -19   2    4.80    3.30
 -19  15   2    3.80    3.00
  15   4   2    4.60    3.70
  15   4   2    8.30    4.20
 -15  -1  -2   19.20    5.90
 -15  -1  -2   21.40    5.10
 -15  -1  -2   17.90    4.40
  16 -15  -2   14.60    3.50
   1 -16   2   17.70    3.90
  15   1   2   18.70    5.00
  15   1   2   22.20    4.60
 -15   2  -2  206.28   11.10
   2  13  -2  187.58   10.10
 -15   2  -2  195.58   15.30
 -15   2  -2  193.58   11.60
  -2 -13   2  199.08   10.50
  15  -2   2  187.88   10.10
  15  -2   2  204.88   10.90
  -2 -13   2  190.58    9.70
  -2 -13   2  238.98   15.20
  15  -2   2  190.68   11.50
 -15   5  -2   50.79    5.20
   5  10  -2   49.80    5.00
 -15   5  -2   53.69    5.30
 -15   5  -2   43.90    5.50
   5  10  -2   54.19    5.20
  15  -5   2   45.30    5.00
  -5 -10   2   50.29    5.80
  -5 -10   2   51.69    4.70
  -5 -10   2   55.89    5.00
  15  -5   2   53.49    4.60
  15  -5   2   49.99    5.50
   8   7  -2  463.85   21.70
 -15   8  -2  464.35   21.00
   8   7  -2  482.55   21.40
 -15   8  -2  441.46   21.70
  -8  -7   2  492.35   20.80
  -8  -7   2  498.25   20.50
  -7  15   2  464.25   19.40
  15  -8   2  470.65   20.50
  15  -8   2  468.05   19.90
  -8  -7   2  476.25   22.60
  15  -8   2  453.35   21.00
 -15  11  -2 1212.78   49.40
  11   4  -2 1263.47   50.79
  11   4  -2 1282.57   52.69
   4 -15  -2 1313.37   49.40
 -15  11  -2 1207.58   49.80
 -11  -4   2 1242.38   49.00
  -4  15   2 1257.27   48.80
  15 -11   2 1251.57   49.80
 -11  -4   2 1253.37   52.09
 -11  -4   2 1261.57   49.90
  15 -11   2 1232.18   49.00
  14   1  -2   42.20    5.70
 -15  14  -2   32.00    4.00
   1 -15  -2   40.70    5.70
  14   1  -2   40.20    7.20
  15 -14   2   30.90    4.70
  15 -14   2   36.80    4.90
 -14  -1   2   38.90    4.20
 -14  -1   2   41.40    5.90
  -1  15   2   35.50    4.50
 -14  -1   2   50.99    8.30
  17  -2  -2  134.39    9.90
  -2 -15  -2  138.49    9.30
  17  -2  -2  129.49   10.00
 -17   2   2  129.59    9.10
   2  15   2  133.29    8.60
 -17   2   2  145.59   11.50
  20  -5  -2  193.68   13.10
  -5 -15  -2  206.58   11.80
  20  -5  -2  182.38   12.30
  -5 -15  -2  193.48   11.60
  -5 -15  -2  173.68   11.80
   5  15   2  187.78   11.40
   5  15   2  203.58   11.20
 -20   5   2  183.48   14.20
 -20   5   2  189.88   11.80
   5  15   2  183.38   10.50
  -8 -15  -2   35.50    6.40
  -8 -15  -2   40.20    7.20
  23  -8  -2   27.40    6.70
  -8 -15  -2   38.90    7.10
  23  -8  -2   41.50    8.20
   8  15   2   37.30    6.20
   8  15   2   50.79   10.40
 -23   8   2   22.30    5.60
  26 -11  -2   37.00    7.10
 -11 -15  -2   45.80    8.90
  26 -11  -2   46.60    9.20
 -11 -15  -2   19.20    5.90
 -11 -15  -2   31.80    7.20
 -26  11   2   52.99   11.40
  15 -26   2   27.90    5.20
  11  15   2   40.70    7.30
  11  15   2   50.39    6.50
  11  15   2   30.40    6.00
 -26  11   2   32.90    6.40
 -14 -15  -2    1.30    7.60
 -14 -15  -2   -3.70    4.10
  29 -14  -2   -0.70    4.30
 -14 -15  -2    0.40    5.00
  29 -14  -2    4.20    8.20
  14  15   2    0.10    4.10
 -29  14   2    8.10    5.50
 -16 -14  -2   15.00    9.30
 -16 -14  -2    7.00    6.90
 -16 -14  -2   16.90   10.20
  30 -16  -2   17.30    9.70
 -30  16   2    7.50    5.50
  16  14   2   10.10    5.60
  14 -30   2   15.20    4.50
 -16 -11  -2   37.70    8.10
  27 -16  -2   53.49   10.30
  27 -16  -2   38.20    6.60
 -16 -11  -2   39.80    8.00
 -27  16   2   35.60   10.50
  16  11   2   62.39    9.60
 -27  16   2   45.80    6.60
  11 -27   2   36.90    6.50
  16  11   2   39.10    7.80
 -16  -8  -2   95.19    9.40
  24 -16  -2  113.89   10.00
 -16  -8  -2   99.29    9.60
  24 -16  -2   85.79    8.50
  16   8   2  119.39    9.60
 -24  16   2   96.89    8.30
  16   8   2  111.29    9.70
   8 -24   2  101.79    8.30
  21 -16  -2    5.70    3.50
 -16  -5  -2    7.10    4.20
 -16  -5  -2    4.10    4.90
 -16  -5  -2    6.20    5.10
  21 -16  -2    4.20    4.30
  16   5   2    3.80    3.80
 -21  16   2    1.10    3.80
 -21  16   2    4.40    3.40
  16   5   2    1.80    3.50
  16   5   2    2.90    3.90
   5 -21   2    7.90    3.50
 -16  -2  -2   49.50    7.40
 -16  -2  -2   41.90    6.30
 -16  -2  -2   50.69    7.80
  18 -16  -2   44.00    5.30
  16   2   2   42.40    5.30
   2 -18   2   44.20    5.20
  16   2   2   41.90    5.70
  16   2   2   38.90    6.60
 -18  16   2   31.10    5.70
 -16   1  -2  478.15   21.50
 -16   1  -2  448.16   22.00
 -16   1  -2  461.85   22.10
  16  -1   2  489.35   20.70
  16  -1   2  475.15   22.30
  -1 -15   2  465.05   20.80
  16  -1   2  454.05   21.30
 -16   4  -2   15.30    4.60
   4  12  -2   18.20    3.90
   4  12  -2   22.80    4.50
 -16   4  -2   12.70    4.10
 -16   4  -2   15.50    3.90
  -4 -12   2   21.40    4.30
  16  -4   2   14.00    3.40
  -4 -12   2   22.00    3.90
  -4 -12   2   24.50    5.30
  16  -4   2   14.60    4.10
  16  -4   2   16.30    4.60
 -16   7  -2  227.88   12.80
   7   9  -2  255.67   12.60
 -16   7  -2  225.28   11.90
 -16   7  -2  226.48   13.30
  -7  -9   2  229.68   13.40
  16  -7   2  208.08   10.90
  16  -7   2  238.28   12.60
  16  -7   2  229.58   12.00
  -7  -9   2  239.78   11.80
  -7  -9   2  239.88   11.90
 -16  10  -2   41.30    6.20
   6 -16  -2   31.00    4.50
  10   6  -2   39.60    6.80
  10   6  -2   43.00    6.40
  16 -10   2   27.60    5.00
  -6  16   2   29.50    3.90
 -10  -6   2   46.20    7.90
 -10  -6   2   39.30    4.90
  16 -10   2   38.70    5.30
 -10  -6   2   39.00    5.10
 -16  13  -2   43.20    5.50
  13   3  -2   43.40    6.20
   3 -16  -2   41.30    5.30
  13   3  -2   45.70    6.20
 -13  -3   2   46.10    4.70
 -13  -3   2   49.00    5.60
  16 -13   2   48.20    5.10
  -3  16   2   45.10    4.90
 -13  -3   2   54.49    8.90
  16 -13   2   47.60    5.10
   0 -16  -2  216.28   11.90
  16   0  -2  197.88   12.50
  16   0  -2  192.48   12.70
   0  16   2  206.58   11.10
 -16   0   2  205.18   10.40
 -16   0   2  197.18   11.60
 -16   0   2  218.18   14.50
  -3 -16  -2   36.20    6.30
  19  -3  -2   50.39    7.90
  19  -3  -2   37.70    6.90
 -19   3   2   41.90    6.80
   3  16   2   34.50    5.70
   3  16   2   34.30    4.90
 -19   3   2   38.00    8.70
  -6 -16  -2   19.70    5.70
  -6 -16  -2   28.60    6.30
  -6 -16  -2   28.10    6.40
  22  -6  -2   26.40    7.40
  22  -6  -2   26.40    6.60
 -22   6   2   24.70    7.50
   6  16   2   29.10    5.30
   6  16   2   26.50    5.10
   6  16   2   22.90    5.70
 -22   6   2   33.30    6.20
  -9 -16  -2   25.10    6.40
  25  -9  -2   27.40    7.80
  25  -9  -2   37.40    7.00
  -9 -16  -2   44.60    7.80
  -9 -16  -2   31.30    6.50
 -25   9   2   28.80    6.10
   9  16   2   25.30    5.40
 -25   9   2   20.20    8.00
 -12 -16  -2   15.50   13.20
 -12 -16  -2   24.00    6.10
  28 -12  -2   35.30    6.70
 -12 -16  -2   40.00    7.40
 -28  12   2   24.80    6.60
  12  16   2   27.00    6.10
 -15 -16  -2   10.80    5.00
 -15 -16  -2   10.70   10.50
 -15 -16  -2   12.70    5.90
  31 -15  -2    3.70    5.20
  31 -15  -2   12.60   10.30
  15  16   2   14.80    6.40
 -31  15   2    9.00    9.70
  16 -31   2    6.50    4.50
 -17 -12  -2   12.90    6.40
 -17 -12  -2   23.10   10.30
  29 -17  -2   16.30    8.70
  29 -17  -2   11.60    5.40
 -17 -12  -2   21.40    6.00
 -29  17   2    7.70    5.30
  12 -29   2   10.70    4.60
  17  12   2   28.50    6.60
 -17  -9  -2   12.60    5.70
  26 -17  -2   18.60    7.50
  26 -17  -2   11.10    4.40
 -17  -9  -2    4.70    5.20
 -17  -9  -2   26.40    8.50
  17   9   2    7.80    5.60
   9 -26   2    6.90    4.40
 -26  17   2   10.50    4.90
 -26  17   2    8.60    7.40
  17   9   2    9.50    5.20
  17   9   2    6.70    5.60
 -17  -6  -2   20.10    5.50
  23 -17  -2   24.10    5.30
  23 -17  -2   24.60    6.40
 -17  -6  -2   20.10    6.30
  17   6   2   31.80    6.00
  17   6   2   35.60   10.30
   6 -23   2   24.20    4.90
 -23  17   2   23.50    7.70
 -23  17   2   22.40    5.20
  17   6   2   22.40    5.70
  20 -17  -2   24.20    5.50
 -17  -3  -2   21.20    5.20
 -17  -3  -2   22.40    5.60
  20 -17  -2   26.40    4.90
 -17  -3  -2   24.50    6.00
   3 -20   2   26.90    4.90
  17   3   2   28.40    5.90
  17   3   2   26.70    5.00
  17   3   2   24.80    5.80
 -17   0  -2  167.98   11.30
 -17   0  -2  173.98   10.70
 -17   0  -2  158.08   11.00
   0 -17   2  162.88    9.90
  17   0   2  167.18    9.80
  17   0   2  167.38   10.70
  17   0   2  171.78   11.30
   3  14  -2   71.49    5.60
 -17   3  -2   66.69    6.50
 -17   3  -2   62.19    6.90
   3  14  -2   61.99    6.30
 -17   3  -2   67.09    6.90
  -3 -14   2   75.79    6.90
  17  -3   2   69.89    5.90
  -3 -14   2   70.49    6.10
  17  -3   2   65.89    6.80
  17  -3   2   79.39   13.40
  -3 -14   2   73.19    5.50
   6  11  -2  382.36   18.00
   6  11  -2  386.36   18.30
 -17   6  -2  386.96   18.00
 -17   6  -2  379.26   18.70
 -17   6  -2  397.66   19.10
  17  -6   2  387.96   18.20
  17  -6   2  384.16   17.20
  -6 -11   2  406.46   19.50
  -6 -11   2  390.26   17.50
  17  -6   2  380.46   18.80
  -6 -11   2  402.06   18.00
   9   8  -2  214.78   12.10
 -17   9  -2  206.98   11.70
   8 -17  -2  211.58   10.50
 -17   9  -2  210.38   12.10
   9   8  -2  219.48   12.20
 -17   9  -2  204.68   11.20
  17  -9   2  203.48   11.70
  -9  -8   2  221.48   11.20
  -9  -8   2  238.48   13.70
  17  -9   2  192.38   11.10
  -9  -8   2  224.28   11.40
  12   5  -2  661.23   29.00
  12   5  -2  663.03   28.90
 -17  12  -2  583.74   27.50
 -17  12  -2  619.74   28.10
   5 -17  -2  693.33   27.60
  -5  17   2  670.43   27.00
  17 -12   2  630.84   27.20
  17 -12   2  666.33   28.10
 -12  -5   2  664.63   27.30
 -12  -5   2  663.33   30.60
 -12  -5   2  655.23   28.00
  15   2  -2  259.17   15.00
  15   2  -2  279.07   15.10
   2 -17  -2  276.67   14.00
 -17  15  -2  247.68   13.50
  17 -15   2  274.07   13.50
  17 -15   2  260.97   12.80
 -15  -2   2  244.78   17.80
 -15  -2   2  271.27   14.10
  -2  17   2  268.97   13.50
 -15  -2   2  274.57   13.00
  -1 -17  -2    4.30    3.90
  18  -1  -2    8.90    4.60
  18  -1  -2   10.00    5.10
 -18   1   2    1.80    2.60
   1  17   2    4.70    3.30
 -18   1   2    3.10    3.80
 -18   1   2    4.90    5.40
  -4 -17  -2  310.57   15.90
  21  -4  -2  318.37   19.20
  21  -4  -2  301.07   17.90
  -4 -17  -2  282.07   21.60
  -4 -17  -2  295.97   15.80
 -21   4   2  308.97   16.50
 -21   4   2  298.17   19.40
   4  17   2  304.47   16.00
  -7 -17  -2   23.50    6.00
  24  -7  -2   43.90    8.80
  -7 -17  -2   34.00    6.70
  24  -7  -2   31.60    6.70
  -7 -17  -2   34.70    7.10
 -24   7   2   36.80    6.70
   7  17   2   37.70    6.20
  27 -10  -2  116.59   10.60
 -10 -17  -2  107.89   10.40
 -10 -17  -2  121.49   10.70
  10  17   2  144.49   10.30
 -27  10   2  120.79   11.00
 -13 -17  -2   18.30    6.50
 -13 -17  -2   30.20   11.10
  30 -13  -2   21.50   10.70
  13  17   2   25.50    6.00
 -30  13   2   29.70    7.60
 -18 -13  -2    0.50    5.30
 -18 -13  -2   -2.00    9.20
  31 -18  -2    9.10    5.30
  31 -18  -2    6.00    9.50
 -18 -13  -2    0.00    5.30
  13 -31   2   -1.80    3.90
 -31  18   2   -1.90    4.70
  18  13   2   -0.40    5.20
 -18 -10  -2   26.90    6.60
  28 -18  -2   25.20    6.20
  28 -18  -2   55.29   14.00
 -18 -10  -2   41.80    8.20
  18  10   2   36.40    8.00
  10 -28   2   26.20    5.40
 -28  18   2   30.00    6.50
 -18  -7  -2   56.89    8.50
 -18  -7  -2   55.89    9.00
  25 -18  -2   46.40    6.70
  25 -18  -2   82.19    9.20
  18   7   2   68.69    8.30
  18   7   2   68.59   11.20
  18   7   2   80.69    8.70
   7 -25   2   60.89    6.90
 -25  18   2   59.99    6.80
  22 -18  -2   11.70    6.70
 -18  -4  -2    9.50    4.90
 -18  -4  -2    5.70    5.30
 -18  -4  -2   14.00    5.40
  22 -18  -2   13.20    5.40
   4 -22   2   10.20    4.30
 -22  18   2   11.30    3.80
  18   4   2   10.00    4.80
  18   4   2   12.80    4.60
 -22  18   2   12.40    5.00
  18   4   2    8.80    5.30
 -18  -1  -2    8.80    4.90
  19 -18  -2    1.10    3.30
 -18  -1  -2    0.30    3.50
 -18  -1  -2    1.70    3.80
   1 -19   2    4.20    3.50
  18   1   2    3.90    3.30
  18   1   2    1.40    4.00
  18   1   2   -2.20    2.90
 -18   2  -2   19.80    5.40
 -18   2  -2   14.30    4.90
 -18   2  -2    8.10    4.00
  18  -2   2   15.20    4.80
  18  -2   2   21.80    5.00
  -2 -16   2   18.80    4.10
  18  -2   2   16.70    4.70
 -18   5  -2  235.78   12.70
   5  13  -2  241.98   12.60
 -18   5  -2  227.98   13.60
 -18   5  -2  240.78   13.60
   5  13  -2  237.98   12.20
  -5 -13   2  249.88   12.60
  -5 -13   2  232.28   11.80
  18  -5   2  235.58   13.30
  -5 -13   2  241.98   13.80
  18  -5   2  221.28   11.60
  18  -5   2  242.48   13.60
 -18   8  -2    7.60    3.90
 -18   8  -2   15.20    4.10
 -18   8  -2   12.30    4.40
   8  10  -2    8.80    3.70
   8  10  -2   11.40    4.60
  -8 -10   2   12.10    3.60
  18  -8   2    9.60    2.90
  -8 -10   2   15.10    5.10
  -8 -10   2   11.40    3.60
  18  -8   2    6.10    3.50
  18  -8   2   11.90    4.00
  11   7  -2   30.20    6.10
  11   7  -2   29.40    6.00
   7 -18  -2   16.90    3.70
 -18  11  -2   18.90    4.40
  18 -11   2   26.70    5.00
 -11  -7   2   31.80    5.00
  18 -11   2   20.60    4.50
 -11  -7   2   34.60    5.40
 -18  14  -2  197.38   11.70
  14   4  -2  202.98   12.70
 -18  14  -2  193.18   11.20
   4 -18  -2  197.38   11.30
  14   4  -2  203.28   12.60
 -14  -4   2  200.18   14.80
  18 -14   2  197.28   11.30
 -14  -4   2  206.88   11.00
  18 -14   2  199.18   11.00
 -14  -4   2  197.08   11.60
  17   1  -2   76.79    8.00
  17   1  -2   74.59    8.40
   1 -18  -2   71.99    7.30
 -17  -1   2   72.19    7.40
 -17  -1   2   82.69   10.10
  -1  18   2   76.39    6.80
  18 -17   2   78.89    6.60
 -17  -1   2   73.59    6.20
  -2 -18  -2   82.29    8.40
  20  -2  -2   83.59    9.70
  20  -2  -2   79.39    8.80
 -20   2   2   92.99   11.10
 -20   2   2   85.19    8.50
   2  18   2   84.39    7.80
  23  -5  -2   -1.20    5.60
  -5 -18  -2    5.50    4.30
  23  -5  -2   -0.90    4.10
  -5 -18  -2    1.40    4.40
 -23   5   2   -1.00    6.20
 -23   5   2    3.30    4.10
   5  18   2    7.80    4.10
  26  -8  -2    5.40    5.10
  -8 -18  -2    3.00    4.60
  -8 -18  -2    2.20    6.50
  -8 -18  -2    5.00    4.90
  26  -8  -2    2.90    7.40
   8  18   2   10.30    5.00
  29 -11  -2   -3.10    4.70
 -11 -18  -2    3.20    7.70
 -11 -18  -2    0.00    5.20
 -11 -18  -2    0.90    4.00
  29 -11  -2   -3.00    8.40
  11  18   2    1.60    4.50
 -29  11   2   -1.90    4.80
 -19 -11  -2    8.70    6.80
  30 -19  -2   15.10    9.40
  30 -19  -2    8.80    7.10
 -19 -11  -2    3.00    7.60
 -19 -11  -2   36.10   11.60
  11 -30   2    9.50    4.90
 -30  19   2   10.40    5.40
  19  11   2    2.80    5.20
 -19  -8  -2   10.20    5.40
  27 -19  -2    5.40    4.30
  27 -19  -2   14.20    8.20
 -19  -8  -2   13.30    6.10
  19   8   2    8.20    6.30
 -27  19   2   11.30    8.70
   8 -27   2    8.30    4.40
 -27  19   2    5.60    4.60
 -19  -5  -2   60.69    7.60
 -19  -5  -2   47.60    8.40
  24 -19  -2   50.59    6.20
  24 -19  -2   73.69    8.00
 -19  -5  -2   66.49   11.40
  19   5   2   51.49    7.40
   5 -24   2   42.50    6.50
  19   5   2   65.99    7.70
  19   5   2   62.49    8.40
 -19  -2  -2  175.98   12.90
  21 -19  -2  135.99    9.40
 -19  -2  -2  168.18   11.20
 -19  -2  -2  161.88   12.40
  19   2   2  156.98   10.40
  19   2   2  156.68   11.60
  19   2   2  162.48   11.50
 -19   1  -2   70.79    7.90
 -19   1  -2   76.49    7.60
 -19   1  -2   79.29    8.50
  19  -1   2   84.19    8.10
  19  -1   2   88.39    7.00
  -1 -18   2   74.79    6.80
  19  -1   2   84.69    8.00
   4  15  -2    0.00    2.80
 -19   4  -2   -0.60    3.50
 -19   4  -2   -2.20    3.10
 -19   4  -2    1.20    3.60
  -4 -15   2    2.90    2.90
  -4 -15   2    0.80    2.90
  19  -4   2    0.70    2.80
  19  -4   2    1.70    3.10
  19  -4   2    5.50    4.00
 -19   7  -2   59.29    6.70
 -19   7  -2   53.79    6.80
 -19   7  -2   68.29    6.40
   7  12  -2   68.19    6.20
   7  12  -2   66.69    6.50
  -7 -12   2   80.29    8.00
  19  -7   2   57.49    5.30
  19  -7   2   56.69    6.60
  19  -7   2   64.19    6.60
  -7 -12   2   58.79    5.90
  -7 -12   2   61.79    5.70
 -19  10  -2   30.30    5.70
  10   9  -2   31.00    5.80
  10   9  -2   29.60    5.90
 -19  10  -2   21.90    5.10
  19 -10   2   27.60    5.20
 -10  -9   2   36.10    5.50
 -10  -9   2   41.80    7.80
 -10  -9   2   27.50    4.80
  19 -10   2   32.20    5.40
 -19  13  -2  110.89    8.30
  13   6  -2  111.99    9.40
  13   6  -2  115.79    9.10
 -19  13  -2  106.59    8.70
   6 -19  -2  108.69    7.90
  19 -13   2  108.79    8.30
 -13  -6   2  108.89    7.80
 -13  -6   2  118.79   11.00
 -13  -6   2  104.69    8.20
  19 -13   2  106.49    8.20
  16   3  -2   18.20    5.70
  16   3  -2   16.40    5.80
 -19  16  -2   15.00    4.70
   3 -19  -2   18.00    5.00
 -19  16  -2   16.30    4.30
 -16  -3   2   14.20    3.80
 -16  -3   2   19.60    5.30
  19 -16   2   19.90    4.90
  19 -16   2   12.00    4.10
 -16  -3   2   10.20    6.20
  19   0  -2  356.96   19.70
   0 -19  -2  386.76   19.00
  19   0  -2  377.56   20.50
 -19   0   2  369.96   22.30
   0  19   2  391.26   18.40
 -19   0   2  369.86   17.40
 -19   0   2  366.46   19.10
  -3 -19  -2   12.30    4.70
  22  -3  -2    7.50    5.20
  22  -3  -2   12.80    6.60
 -22   3   2   11.40    5.10
 -22   3   2   17.90    7.10
  -6 -19  -2   42.40    7.70
  25  -6  -2   37.10    7.50
  25  -6  -2   40.80    9.70
  -6 -19  -2   54.99    7.90
 -25   6   2   63.99   11.10
 -25   6   2   42.70    7.70
  -9 -19  -2   11.60    5.40
  28  -9  -2   11.40    5.70
  -9 -19  -2   13.70    7.60
  28  -9  -2   14.10   11.70
  -9 -19  -2    2.30    5.00
 -28   9   2    8.40    5.40
   9  19   2    3.60    4.70
 -12 -19  -2   38.90    7.50
  31 -12  -2   36.10    7.60
 -12 -19  -2   57.89   14.50
 -12 -19  -2   42.60   10.20
  12  19   2   53.69    7.20
 -31  12   2   54.69    7.60
 -20  -9  -2    7.10    6.00
 -20  -9  -2   38.30   17.80
 -20  -9  -2   -2.00    4.40
  29 -20  -2   10.00    4.50
  29 -20  -2    2.00    7.60
 -29  20   2    6.90    4.90
  20   9   2    5.50    4.70
   9 -29   2    1.20    4.20
  26 -20  -2   47.80    8.80
 -20  -6  -2   35.80    7.20
 -20  -6  -2   32.90    7.70
  26 -20  -2   27.50    6.00
 -26  20   2   42.60    9.20
  20   6   2   37.70    7.60
 -26  20   2   24.20    5.40
   6 -26   2   31.50    5.50
  20   6   2   47.50    7.60
 -20  -3  -2   44.60    9.30
 -20  -3  -2   42.80    7.80
 -20  -3  -2   38.10    6.80
  23 -20  -2   49.90    5.60
  23 -20  -2   49.30    7.00
  20   3   2   48.40    7.00
   3 -23   2   43.40    6.40
 -20   0  -2   66.39    7.30
 -20   0  -2   59.89    8.20
 -20   0  -2   58.39   12.90
  20   0   2   47.30    7.90
  20   0   2   55.19    7.50
   0 -20   2   53.49    6.50
  20   0   2   65.59    6.50
 -20   3  -2   48.90    6.90
 -20   3  -2   41.00    7.00
 -20   3  -2   48.90    6.90
  20  -3   2   41.80    7.30
  20  -3   2   42.30    6.20
  -3 -17   2   43.30    6.40
  20  -3   2   43.00    5.30
   6  14  -2   46.40    5.40
 -20   6  -2   57.09    6.30
 -20   6  -2   56.19    6.80
   6  14  -2   53.19    6.00
 -20   6  -2   48.60    7.70
  -6 -14   2   58.79    7.40
  -6 -14   2   49.40    5.40
  20  -6   2   51.69    6.70
  20  -6   2   46.10    5.20
  -6 -14   2   50.89    5.70
  20  -6   2   46.70    7.40
 -20   9  -2   49.00    6.70
   9  11  -2   52.49    6.30
   9  11  -2   57.39    6.20
 -20   9  -2   66.69    6.90
  -9 -11   2   54.49    5.70
  20  -9   2   52.49    6.20
  -9 -11   2   67.09    8.50
  20  -9   2   61.99    6.60
  -9 -11   2   56.99    5.80
 -20  12  -2    7.10    3.80
  12   8  -2    6.10    4.10
 -20  12  -2    3.00    3.80
   8 -20  -2    3.70    3.00
  12   8  -2    5.60    4.00
  20 -12   2    2.50    3.90
 -12  -8   2    3.80    3.40
 -12  -8   2    7.20    5.40
 -12  -8   2    4.00    2.90
  20 -12   2    6.30    3.70
 -20  15  -2  624.64   29.30
 -20  15  -2  629.54   29.20
  15   5  -2  673.33   30.80
  15   5  -2  693.33   30.50
   5 -20  -2  711.33   29.20
 -15  -5   2  721.13   33.30
  20 -15   2  643.74   29.20
 -15  -5   2  689.33   28.70
 -15  -5   2  685.43   29.60
  20 -15   2  652.83   28.60
  18   2  -2   70.69    8.40
   2 -20  -2   80.39    7.90
  18   2  -2   71.89    9.40
 -20  18  -2   73.29    7.30
  20 -18   2   76.59    6.90
 -18  -2   2   82.29    8.20
 -18  -2   2   82.29    6.80
 -18  -2   2   97.79   11.40
  -1 -20  -2   66.49    8.40
  21  -1  -2   76.29   10.00
  21  -1  -2   74.39   14.30
 -21   1   2   95.49   11.90
 -21   1   2   78.49    6.80
  -4 -20  -2    5.50    4.50
  24  -4  -2    6.60    4.70
  24  -4  -2   -1.10    6.30
 -24   4   2    9.40    8.50
 -24   4   2    7.90    4.60
  -7 -20  -2   69.19    8.60
  27  -7  -2   75.09    8.70
 -27   7   2   78.59    8.90
 -10 -20  -2   58.79    9.70
 -10 -20  -2   88.89    9.40
  30 -10  -2   63.39    9.40
  10  20   2   93.49    8.40
 -30  10   2   80.69    9.30
 -21  -7  -2   29.00    7.60
 -21  -7  -2   25.60    6.60
  28 -21  -2   43.70    9.10
   7 -28   2   24.50    5.50
 -28  21   2   29.40    6.30
 -21  -4  -2    7.10    5.10
 -21  -4  -2    6.80    5.50
  25 -21  -2    6.90    4.00
 -21  -4  -2   10.30    8.60
   4 -25   2    4.80    4.00
  21   4   2    5.60    6.10
  21   4   2   12.00    6.70
  21   4   2    6.10    5.20
 -21  -1  -2   11.90    5.60
 -21  -1  -2    0.00    7.80
 -21  -1  -2    3.60    4.30
  21   1   2   -0.40    4.10
  21   1   2    0.90    4.20
   1 -22   2    2.40    3.50
  21   1   2   -0.90    4.90
 -21   2  -2   55.29    7.40
 -21   2  -2   61.19    7.20
 -21   2  -2   59.59    8.50
  -2 -19   2   51.59    6.10
  21  -2   2   59.89    6.20
  21  -2   2   47.20    7.90
 -21   5  -2    3.20    4.40
 -21   5  -2    9.00    4.50
  21  -5   2    9.60    4.50
  21  -5   2    8.90    5.10
  -5 -16   2   10.50    3.80
  21  -5   2    5.50    3.40
  -5 -16   2    9.40    5.20
 -21   8  -2   32.60    6.60
 -21   8  -2   51.29   11.80
   8  13  -2   58.19    9.00
   8  13  -2   44.90    6.30
  -8 -13   2   45.10    5.60
  -8 -13   2   44.00    5.60
  -8 -13   2   57.39    8.90
  21  -8   2   32.60    6.20
  21  -8   2   46.40    8.00
  21  -8   2   36.20    5.00
 -21  11  -2    2.90    4.00
  11  10  -2    3.30    3.70
  11  10  -2    1.80    3.90
 -21  11  -2    5.50    4.10
 -11 -10   2    3.70    3.00
  21 -11   2    2.40    4.00
  21 -11   2    2.80    3.30
 -11 -10   2   -0.50    3.10
 -11 -10   2    2.40    5.20
   7 -21  -2  149.88    9.30
 -21  14  -2  155.88   10.40
  14   7  -2  147.09   10.50
 -21  14  -2  121.29   11.10
 -14  -7   2  128.29    9.10
 -14  -7   2  147.89   10.00
  21 -14   2  140.29    9.80
 -14  -7   2  158.68   19.90
  21 -14   2  133.39    9.60
 -21  17  -2   11.80    4.90
 -21  17  -2   16.30    4.40
  17   4  -2   21.70    5.90
  17   4  -2   18.60    6.20
   4 -21  -2   12.90    4.90
 -17  -4   2    8.90    7.60
 -17  -4   2   19.60    4.40
  21 -17   2   13.30    5.00
  21 -17   2    6.00    3.90
   1 -21  -2   74.59   12.90
  20   1  -2   61.69    9.50
  20   1  -2   68.19    9.50
 -20  -1   2   61.99    6.40
 -20  -1   2   55.79    7.40
  23  -2  -2  109.19   11.60
  -2 -21  -2   83.19    8.90
  23  -2  -2   98.29    9.60
 -23   2   2   95.79    7.80
 -23   2   2   90.79    9.10
 -23   2   2  147.79   20.50
  -5 -21  -2    6.70    5.30
  26  -5  -2    4.90    5.30
  26  -5  -2    1.00    8.00
 -26   5   2    5.30    5.00
  29  -8  -2   41.80    9.50
  -8 -21  -2   36.20    9.80
 -29   8   2   43.10    8.10
 -22  -8  -2  109.59   14.90
  30 -22  -2   56.59   10.00
 -22  -8  -2   59.69   11.00
  30 -22  -2   88.99   12.30
 -22  -8  -2   85.39    9.80
   8 -30   2   77.49    7.80
  22   8   2   76.99    9.50
 -22  -5  -2   36.40    8.20
 -22  -5  -2   74.79   12.80
  27 -22  -2   25.60    8.30
  27 -22  -2   51.09    6.10
 -22  -5  -2   41.40    8.50
   5 -27   2   36.10    6.30
  22   5   2   45.20    8.30
  22   5   2   56.89    7.40
 -22  -2  -2    4.20    4.70
 -22  -2  -2   14.00   14.20
 -22  -2  -2    5.00    5.30
  22   2   2    4.70    6.10
   2 -24   2    4.10    3.70
  22   2   2    5.00    5.30
  22   2   2    5.00    4.80
 -22   1  -2   44.10    7.80
 -22   1  -2   51.89    9.10
 -22   1  -2   35.00    6.40
  22  -1   2   47.20    8.00
  22  -1   2   44.90    6.40
  22  -1   2   43.80    7.60
  -1 -21   2   46.80    5.90
 -22   4  -2   20.20    5.20
 -22   4  -2   20.20    5.90
 -22   4  -2   12.50    6.60
  22  -4   2   20.40    4.60
  -4 -18   2   19.60    4.70
  22  -4   2   20.30    5.40
  22  -4   2   20.00    5.40
   7  15  -2  136.69    9.00
 -22   7  -2  137.59   12.30
 -22   7  -2  136.69   10.70
   7  15  -2  150.28   10.20
  -7 -15   2  139.29    9.50
  22  -7   2  137.59   10.60
  -7 -15   2  142.99    9.00
  22  -7   2  124.79   11.00
 -22  10  -2  128.09   10.60
  10  12  -2  137.79   10.50
  10  12  -2  125.39    9.50
 -10 -12   2  149.09   12.30
 -10 -12   2  123.39   10.20
  22 -10   2  151.78   12.90
 -10 -12   2  123.89   11.00
  13   9  -2   21.80    5.60
 -22  13  -2   23.50    5.70
 -22  13  -2   10.30    5.00
  22 -13   2   22.10    5.70
 -13  -9   2   34.90    8.20
 -13  -9   2   19.60    4.60
 -22  16  -2   33.90    6.80
 -22  16  -2   55.49    6.50
  16   6  -2   47.10    6.80
   6 -22  -2   38.20    5.90
  22 -16   2   48.30    6.50
 -16  -6   2   41.80    6.10
 -16  -6   2   64.39   10.90
  22 -16   2   37.00    8.00
 -16  -6   2   40.00    5.90
   3 -22  -2   21.20    5.40
  19   3  -2   31.40    8.30
  19   3  -2   39.20    7.30
 -19  -3   2   30.40    6.50
 -19  -3   2   26.10    5.10
  22 -19   2   20.50    5.70
  22   0  -2  210.38   14.50
  22   0  -2  258.07   24.90
   0 -22  -2  216.58   13.80
 -22   0   2  208.08   12.30
 -22   0   2  252.27   18.40
 -22   0   2  185.48   13.30
  25  -3  -2   83.69   12.40
  25  -3  -2   64.19    8.60
  -3 -22  -2   56.09    8.60
 -25   3   2   54.39    7.70
  28  -6  -2    9.50    9.10
  -6 -22  -2    3.50    5.00
  28  -6  -2   12.40    6.00
 -28   6   2   14.50    6.60
 -23  -6  -2   -0.70    5.80
 -23  -6  -2   13.00   16.00
  29 -23  -2   11.80    4.60
 -23  -6  -2    0.30    5.00
  23   6   2    3.60    4.70
   6 -29   2    2.80    4.30
 -23  -3  -2    9.30    5.60
 -23  -3  -2   23.40    9.60
 -23  -3  -2    8.70    6.10
  23   3   2    7.60    5.50
  23   3   2   10.30    6.10
   3 -26   2    0.70    3.70
 -23   0  -2   13.80    7.90
 -23   0  -2   11.70    5.60
 -23   0  -2    1.20    4.40
  23   0   2    9.50    6.50
  23   0   2    6.20    4.70
  23   0   2    6.30    5.10
   0 -23   2    4.10    3.50
 -23   3  -2    7.70    6.40
 -23   3  -2    6.90    4.90
 -23   3  -2    0.40    4.30
  23  -3   2    5.70    4.00
  23  -3   2    0.40    5.10
  -3 -20   2    2.10    3.40
  23  -3   2    3.20    4.30
 -23   6  -2   22.30    6.80
   6  17  -2   23.80    5.80
 -23   6  -2   18.90    5.90
 -23   6  -2   11.00    4.70
   6  17  -2   18.00    4.30
  23  -6   2   16.50    5.40
  23  -6   2   10.40    4.30
  -6 -17   2    9.10    3.70
  23  -6   2   19.20    6.20
  -6 -17   2   20.00    6.10
  -6 -17   2   15.60    6.90
 -23   9  -2  110.99   10.20
   9  14  -2  130.19   10.50
   9  14  -2  107.19    8.70
  23  -9   2  112.99   10.10
  23  -9   2  104.49    9.60
  -9 -14   2  107.29    8.80
  -9 -14   2  114.49    8.70
 -23  12  -2   44.10    7.90
  12  11  -2   49.99    6.60
 -12 -11   2   44.70    6.30
 -12 -11   2   78.29   11.90
  23 -12   2   44.50    7.20
 -12 -11   2   52.59    7.90
  23 -12   2   53.79    7.50
  15   8  -2   45.50    7.60
 -23  15  -2   46.80    7.40
   8 -23  -2   39.20    5.90
 -23  15  -2   30.60    7.10
  23 -15   2   51.39    7.50
 -15  -8   2   65.69   10.70
  23 -15   2   35.60    6.20
 -15  -8   2   43.10    7.10
 -23  18  -2   -2.60    4.10
 -23  18  -2    1.20    4.10
  18   5  -2    3.30    4.40
   5 -23  -2   -0.10    3.70
  18   5  -2    4.30    5.30
  23 -18   2    2.60    3.30
 -18  -5   2   -0.80    3.50
 -18  -5   2    0.40    3.10
 -18  -5   2    9.60    7.40
  23 -18   2   -1.60    4.10
  21   2  -2    7.90    4.80
   2 -23  -2   11.80    4.70
  21   2  -2    9.20    7.80
 -21  -2   2    9.50    4.30
 -21  -2   2   31.70    8.80
 -21  -2   2   14.80    5.40
  24  -1  -2   11.20    7.80
  -1 -23  -2    8.70    5.50
  24  -1  -2    1.50    5.30
 -24   1   2   26.00    9.80
 -24   1   2    7.80    5.10
 -24   1   2    2.60    3.90
  -4 -23  -2    5.60    5.40
  27  -4  -2   23.20    6.40
 -27   4   2    8.80    5.70
  -7 -23  -2   13.00    6.50
 -30   7   2   13.70    6.90
 -24  -4  -2    8.70    6.10
 -24  -4  -2    1.30    9.80
   4 -28   2    5.00    4.30
  24   4   2    3.90    5.30
 -24  -1  -2    4.60    8.60
 -24  -1  -2    2.50    5.00
 -24  -1  -2    5.90    5.30
   1 -25   2    4.50    3.90
  24   1   2    0.60    4.30
  24   1   2    4.70    5.70
 -24   2  -2   -3.20    4.40
 -24   2  -2   -1.40    6.50
  -2 -22   2   -1.70    3.00
  24  -2   2   -1.80    4.30
  24  -2   2    2.00    4.50
  24  -2   2   -5.40    5.00
 -24   5  -2   61.99   13.40
 -24   5  -2   75.29    7.90
  24  -5   2   79.09    9.00
  24  -5   2   79.99    7.10
  -5 -19   2   64.19    7.00
  24  -5   2   59.09    7.70
   8  16  -2   39.90    7.20
 -24   8  -2   37.60    7.90
  -8 -16   2   34.80    6.00
  -8 -16   2   45.90    6.40
  24  -8   2   35.80    6.80
  24  -8   2   42.10    7.90
  11  13  -2  357.96   17.80
 -24  11  -2  314.17   18.70
  24 -11   2  314.77   18.30
 -11 -13   2  345.17   17.60
  24 -11   2  361.96   18.70
 -11 -13   2  333.47   17.10
  10 -24  -2    2.50    3.30
 -24  14  -2    4.50    4.80
  14  10  -2    2.90    4.30
  24 -14   2    1.90    3.60
 -14 -10   2    2.40    3.80
  24 -14   2    3.20    5.00
 -14 -10   2    5.10    3.50
 -14 -10   2    7.50    7.10
   7 -24  -2   68.19    7.00
 -24  17  -2   63.89    8.00
  17   7  -2   71.99    8.10
  24 -17   2   69.49    8.10
 -17  -7   2   70.19    7.50
 -17  -7   2   70.89    7.10
  24 -17   2   64.79    7.20
 -24  20  -2    5.30    4.50
  20   4  -2    8.30    6.70
  20   4  -2    0.20    7.50
   4 -24  -2    2.20    4.20
  24 -20   2    1.10    4.40
 -20  -4   2    2.30    3.80
 -20  -4   2    1.60    7.90
 -20  -4   2    3.90    4.30
  23   1  -2   83.29    9.20
  23   1  -2  104.29   11.60
   1 -24  -2   61.69    8.30
 -23  -1   2   87.59   14.40
 -23  -1   2   77.59    8.60
  -2 -24  -2   76.09    9.10
  26  -2  -2   97.19   10.00
 -26   2   2   94.09    8.20
 -26   2   2   83.09    9.50
  -5 -24  -2   15.10    7.30
  29  -5  -2   19.20    8.60
 -29   5   2   30.40    7.70
 -25  -2  -2   15.00    6.50
 -25  -2  -2    2.20    5.00
  25   2   2   13.10    6.90
   2 -27   2   19.50    5.10
 -25   1  -2    3.60    4.80
 -25   1  -2    4.60   12.80
 -25   1  -2    4.20    5.10
  25  -1   2   15.40    5.70
  25  -1   2   -6.70   10.50
  -1 -24   2    0.80    3.60
  25  -1   2   -2.00    4.10
 -25   4  -2    0.00    4.50
 -25   4  -2    3.50    6.70
 -25   4  -2   -0.50    4.30
  25  -4   2    1.00    4.20
  25  -4   2   -3.30    4.10
  -4 -21   2    0.60    3.40
  25  -4   2    2.30   11.70
   7  18  -2   29.00    5.00
 -25   7  -2   30.20    7.60
 -25   7  -2   38.70    6.30
  -7 -18   2   28.60    5.60
  -7 -18   2   36.00    6.10
  25  -7   2   24.20    6.10
  25  -7   2   31.60    4.90
  25  -7   2   37.10    8.10
  10  15  -2   88.59    7.70
 -25  10  -2   78.19    9.20
 -10 -15   2   77.29    7.70
 -10 -15   2   80.89    7.40
  25 -10   2   96.29    9.70
  25 -10   2   75.39    8.40
  13  12  -2   21.90    7.20
  13  12  -2   16.70    5.50
 -25  13  -2   11.90    5.70
 -25  13  -2   24.40    6.60
  25 -13   2   13.20    5.00
  25 -13   2   20.60    7.00
 -13 -12   2   16.40    4.80
 -13 -12   2   16.80    4.70
   9 -25  -2    8.40    4.00
  16   9  -2   10.80    5.50
 -25  16  -2   15.80   10.40
 -25  16  -2   15.90    5.80
  25 -16   2   11.30    5.90
 -16  -9   2   20.50    8.50
 -16  -9   2    9.70    4.30
 -16  -9   2    5.30    4.10
  25 -16   2   11.10    4.90
  19   6  -2    6.80    5.00
  19   6  -2    5.10    6.80
  25 -19   2    3.20    5.10
 -19  -6   2    4.70    4.30
 -19  -6   2    1.60    3.70
 -19  -6   2    4.60    8.10
  25 -19   2    4.30    4.00
  22   3  -2   59.29    8.10
   3 -25  -2   60.19    7.50
  22   3  -2   69.59   13.40
 -22  -3   2   61.19    7.10
 -22  -3   2   50.89    7.50
   0 -25  -2   30.60    6.60
  25   0  -2   36.20    7.80
 -25   0   2   31.40    7.30
 -25   0   2   29.70    5.60
  28  -3  -2    0.90    6.20
  -3 -25  -2   -0.30    8.40
 -28   3   2    4.80    5.80
 -26   0  -2    8.20    6.10
 -26   0  -2    8.20    6.60
   0 -26   2    1.00    3.80
  26   0   2   -1.30    4.50
  26   0   2    4.00    5.90
 -26   3  -2   95.69    9.30
 -26   3  -2   73.19    9.50
  -3 -23   2   59.99    7.50
  26  -3   2   80.59    9.00
 -26   6  -2    4.70    4.80
 -26   6  -2    1.70    5.30
 -26   6  -2   -0.40    6.70
  -6 -20   2   -3.50    2.90
  26  -6   2   -5.40    3.10
  26  -6   2   -3.00    6.70
 -26   9  -2   -2.20    4.70
   9  17  -2   20.90    6.10
   9  17  -2   14.60    4.80
  26  -9   2    8.80    4.40
  26  -9   2    9.90    7.00
  -9 -17   2    6.90    4.00
  -9 -17   2    4.90    3.80
  -9 -17   2   16.00    7.80
 -26  12  -2   38.50    7.50
 -26  12  -2   55.09    8.90
  12  14  -2   37.00    6.60
  26 -12   2   31.70    6.70
 -12 -14   2   38.60    6.40
  26 -12   2   51.19    8.30
 -12 -14   2   37.00    6.40
  15  11  -2   -0.20    5.80
 -26  15  -2    5.30    5.10
 -26  15  -2   -1.70    5.80
  15  11  -2    5.00    4.70
  26 -15   2    9.00    8.90
  26 -15   2   -0.50    3.60
 -15 -11   2    0.60    3.40
 -15 -11   2   -1.00    7.50
 -15 -11   2    1.50    3.40
  18   8  -2   34.80    6.90
 -26  18  -2   28.30    6.70
   8 -26  -2   23.40    5.40
 -18  -8   2   23.00    5.60
  26 -18   2   18.50    5.40
 -18  -8   2   23.20    5.20
  21   5  -2    0.90    4.70
   5 -26  -2   -0.70    4.10
 -26  21  -2   -0.50    4.20
 -21  -5   2   29.10   10.60
  26 -21   2    2.50    4.10
 -21  -5   2    5.80    4.40
 -21  -5   2    6.40    4.70
  24   2  -2   50.49    8.50
   2 -26  -2   33.70    6.50
 -24  -2   2   36.20    7.30
 -24  -2   2   56.49   14.50
 -24  -2   2   34.80    6.10
  27  -1  -2   11.70    6.70
  -1 -26  -2   12.10    5.80
 -27   1   2    7.80    4.90
 -27   1   2    9.80    6.00
 -27   2  -2    4.20    5.10
 -27   2  -2    3.60    5.70
  -2 -25   2    0.40    4.00
  27  -2   2    0.10    4.50
  27  -2   2    8.10    5.90
 -27   5  -2   15.10    6.70
 -27   5  -2   22.50    7.80
  -5 -22   2   17.30    5.30
  27  -5   2   26.60    7.00
   8  19  -2   19.10    7.30
 -27   8  -2    8.70    6.00
   8  19  -2   13.90    4.30
  -8 -19   2    7.30    3.80
  27  -8   2    2.00    4.20
  -8 -19   2   20.60    5.20
  27  -8   2    3.10    6.90
  -8 -19   2    8.10    7.70
 -27  11  -2    1.90    5.30
  11  16  -2    7.10    6.50
  11  16  -2    5.60    4.20
 -11 -16   2    5.70    4.30
  27 -11   2    8.00    4.50
  27 -11   2    7.00    6.60
 -11 -16   2   10.10    8.20
 -11 -16   2   13.00    4.60
 -27  14  -2   10.00    5.60
  14  13  -2    1.90    4.00
 -27  14  -2   -2.60    6.30
  14  13  -2    6.40    5.90
 -14 -13   2    3.50    3.80
 -14 -13   2   -4.50    6.90
  27 -14   2   -2.00    5.50
  27 -14   2   11.30    5.10
 -14 -13   2    3.20    3.90
 -27  17  -2  110.69   10.10
  10 -27  -2   92.59    8.00
  17  10  -2  114.39    9.60
  27 -17   2  100.29   11.30
  27 -17   2   91.59    9.10
 -17 -10   2  103.09    8.70
 -17 -10   2   91.79    8.70
   7 -27  -2   12.60    5.00
  20   7  -2   23.40    6.30
 -20  -7   2   23.20    6.40
 -20  -7   2   18.50    5.30
 -20  -7   2   36.70   11.80
  27 -20   2   13.30    5.20
   4 -27  -2   27.70    6.40
  23   4  -2   29.70    6.80
 -23  -4   2   23.40    5.90
 -23  -4   2   56.99   12.10
 -23  -4   2   33.30    6.80
   1 -27  -2    2.80    4.90
  26   1  -2    2.50    5.90
 -26  -1   2    0.90    4.40
 -26  -1   2   -0.80    5.10
 -28   4  -2    2.40    6.30
 -28   7  -2    0.80    5.70
  -7 -21   2    4.20    3.80
  -7 -21   2    0.60    3.60
  10  18  -2   10.20   11.10
  10  18  -2    2.90    3.80
 -28  10  -2    7.00    5.90
  28 -10   2    6.60    4.90
 -10 -18   2    4.10    3.70
 -10 -18   2    2.60    7.60
 -10 -18   2    5.90    4.20
  28 -10   2    7.00    7.40
  13  15  -2    2.90    3.90
 -28  13  -2    0.40    5.10
 -13 -15   2    2.60    3.90
 -13 -15   2    6.90    7.30
  28 -13   2   -2.70    3.70
 -13 -15   2    0.70    3.90
  28 -13   2    0.90    6.40
  16  12  -2    5.80    5.00
 -28  16  -2    5.80    5.40
 -16 -12   2   27.30    9.70
  28 -16   2    2.20    3.90
 -16 -12   2    6.80    3.40
  28 -16   2    4.20    6.70
 -16 -12   2    4.60    4.40
   9 -28  -2    2.60    4.00
 -28  19  -2    3.60    5.30
  19   9  -2    6.70    6.50
 -19  -9   2    7.10    4.40
 -19  -9   2   16.30    9.50
  28 -19   2    7.00    4.60
 -19  -9   2    2.50    4.30
   6 -28  -2   -2.00    3.70
 -28  22  -2   -3.10    4.20
  22   6  -2   -1.20    4.30
 -22  -6   2    1.40    5.10
 -22  -6   2   -0.70    9.70
 -22  -6   2    0.80    4.20
  28 -22   2    2.70    4.30
  25   3  -2   19.40    7.40
   3 -28  -2   10.80    5.70
 -25  -3   2   26.00    6.10
 -29   6  -2   29.60    8.30
 -29   6  -2   25.90    7.60
  -6 -23   2   29.60    6.50
 -29   9  -2   13.10    7.20
  -9 -20   2   11.50    8.70
  -9 -20   2    8.30    4.50
  -9 -20   2   20.20    5.60
  29  -9   2   10.90    6.10
 -29  12  -2   23.50    8.60
  29 -12   2   18.20    8.60
 -12 -17   2   20.70    5.30
 -12 -17   2   31.40   11.60
 -12 -17   2   30.50    6.20
  29 -12   2   13.40    5.80
  15  14  -2    0.00    4.00
 -29  15  -2   10.50    5.30
 -15 -14   2    2.70    4.30
 -15 -14   2    3.50    9.60
  29 -15   2    1.10    4.20
 -15 -14   2    2.40    4.10
  18  11  -2    6.10    5.80
  11 -29  -2    3.10    7.00
 -29  18  -2   11.40    6.10
 -18 -11   2    0.40    4.20
 -18 -11   2   -2.00    9.60
 -18 -11   2    1.20    4.00
  29 -18   2    6.10    4.90
   8 -29  -2    2.30    4.00
  21   8  -2    3.00    4.90
 -29  21  -2   -0.60    4.90
 -21  -8   2    4.00    4.20
  29 -21   2    2.80    4.60
 -21  -8   2   19.30   12.40
 -21  -8   2    6.80    9.40
   5 -29  -2   -1.40    4.20
  24   5  -2   -2.10    4.60
 -24  -5   2   -0.60    4.30
 -24  -5   2   -2.60    4.50
 -30   8  -2   14.90    7.80
  -8 -22   2    6.00    4.40
  -8 -22   2   14.80    5.10
  30  -8   2    4.20    5.60
 -30  11  -2    4.60    6.60
  11  19  -2    0.40    3.50
  30 -11   2   -1.30    5.00
 -11 -19   2    3.50    7.70
 -11 -19   2    0.60    4.10
 -11 -19   2    2.00    8.30
  14  16  -2    2.10    4.30
 -30  14  -2    0.90    7.50
 -14 -16   2    9.80    4.50
 -14 -16   2   -5.10    8.10
 -14 -16   2    4.40    4.70
 -30  17  -2   10.90    6.30
  17  13  -2   10.70    4.90
 -17 -13   2    6.40    4.10
 -17 -13   2    3.50   10.00
  30 -17   2    3.40    5.80
 -30  20  -2   31.70    7.70
  10 -30  -2   33.00    5.90
 -20 -10   2   33.30    7.10
 -20 -10   2   38.60    6.90
  30 -20   2   28.70    8.10
 -20 -10   2   72.49   25.30
  23   7  -2    7.50    5.50
   7 -30  -2    5.10    4.40
 -23  -7   2    8.50    5.40
  30 -23   2    9.30    6.80
 -23  -7   2    2.80    4.70
 -31  13  -2    7.70    6.50
  13  18  -2   13.40    5.00
 -13 -18   2   11.70    4.80
  31 -13   2    8.10    5.70
 -13 -18   2    7.90    9.80
 -13 -18   2    8.00    5.70
  16  15  -2   24.90    5.80
 -31  16  -2   19.20    7.70
 -16 -15   2   19.90    6.10
 -16 -15   2   24.00   12.20
  31 -16   2    9.00    6.00
 -16 -15   2   32.60    6.00
  12 -31  -2    1.20    4.00
 -31  19  -2    2.10    5.60
  19  12  -2   10.40    4.40
 -19 -12   2    8.10   11.50
  31 -19   2    0.60    4.10
 -19 -12   2    3.80    4.30
   0   0  -3   11.80    2.70
   0   0  -3   12.40    3.30
   0   0   3   17.80    3.50
   0   0   3   17.20    3.20
   0   0   3   18.30    3.50
   2  -1  -3   17.80    3.80
  -1  -1  -3   15.00    3.20
  -1  -1  -3   13.40    3.20
  -1   2  -3   19.20    3.90
   2  -1  -3   19.60    3.50
  -1   2  -3   12.90    2.80
  -1  -1  -3   16.40    3.20
  -2   1   3   18.60    3.40
   1   1   3   12.80    2.90
   1  -2   3   14.80    3.00
   1   1   3   15.00    2.90
  -2   1   3   20.80    3.20
   1   1   3   15.80    3.30
   1  -2   3   13.90    3.00
  -2   1   3   14.40    3.40
   1  -2   3   18.80    3.60
   1   1  -3 1670.23  150.28
  -2   1  -3 1610.64  147.69
   1   1  -3 1765.72   83.19
   1  -2  -3 1708.53   81.79
   1  -2  -3 1866.81  156.98
   1  -2  -3 1733.73   86.49
  -2   1  -3 1793.82   85.89
   1   1  -3 1742.33   86.29
   2  -1   3 1822.22   87.39
   2  -1   3 1785.02   83.19
  -1  -1   3 1755.12   82.79
   2  -1   3 1899.61  154.58
  -1   2   3 1815.82   87.39
  -1  -1   3 1744.93   86.99
  -1  -1   3 1918.01  159.68
  -1   2   3 1771.62  151.18
  -1   2   3 1857.81   84.69
  -2  -2  -3  116.39    6.80
  -2   4  -3  125.09    6.90
   4  -2  -3  125.59    7.70
  -2  -2  -3  116.19    7.10
   4  -2  -3  123.99    7.10
  -2  -2  -3  112.89    7.40
  -2   4  -3  124.49    7.50
  -4   2   3  128.19    7.70
   2   2   3  121.79    6.90
   2   2   3  124.49    7.20
   2   2   3  116.99    7.00
   2  -4   3  124.99    7.30
   2  -4   3  124.09    7.00
  -4   2   3  137.39    7.30
  -4   2   3  125.09    6.70
   3  -3  -3  456.75   21.00
  -3   0  -3  497.35   20.60
  -3   0  -3  492.55   21.10
  -3   0  -3  494.35   20.70
   0   3  -3  471.15   21.00
   0   3  -3  488.85   20.60
   3  -3  -3  466.45   20.50
  -3   3   3  473.45   21.00
   3   0   3  489.65   20.80
   0  -3   3  487.25   21.00
   3   0   3  493.95   20.50
  -3   3   3  497.35   20.70
  -3   3   3  501.75   20.20
   0  -3   3  504.05   20.70
   3   0   3  480.55   20.70
   3   0  -3  370.06   15.70
  -3   3  -3  354.66   15.40
   3   0  -3  358.96   16.30
   0  -3  -3  341.07   15.30
   0  -3  -3  328.27   15.70
  -3   3  -3  334.37   15.80
   0  -3  -3  346.07   15.30
   3  -3   3  344.67   15.50
   0   3   3  332.07   15.50
   0   3   3  342.17   15.50
   0   3   3  345.57   15.10
   3  -3   3  329.37   15.40
   3  -3   3  344.77   15.60
  -3   0   3  370.96   16.30
  -3   0   3  371.06   15.70
  -3   6  -3  452.85   19.10
   6  -3  -3  488.55   19.80
  -3   6  -3  438.46   19.50
  -3  -3  -3  440.06   19.20
   6  -3  -3  384.76   23.50
   3   3   3  439.96   19.50
   3  -6   3  443.06   19.40
  -6   3   3  453.75   20.10
   3  -6   3  466.45   20.40
   3   3   3  451.05   19.10
   3   3   3  444.06   19.30
  -6   3   3  461.45   19.40
  -4  -1  -3   61.69    4.90
   5  -4  -3   56.99    5.10
  -4  -1  -3   60.39    4.40
  -4  -1  -3   53.39    4.90
   5  -4  -3   48.60    4.30
  -1   5  -3   51.49    4.20
  -1   5  -3   53.89    4.80
   4   1   3   53.19    4.60
   1  -5   3   52.89    4.30
  -5   4   3   61.49    5.00
   1  -5   3   50.39    4.70
  -5   4   3   58.39    4.10
   4   1   3   56.19    4.50
   4   1   3   54.59    4.50
  -5   4   3   52.79    4.40
  -4   2  -3   22.70    3.60
   2  -4  -3   26.30    4.10
  -4   2  -3   17.60    3.90
   2   2  -3   22.40    3.70
   2   2  -3   25.60    4.50
  -4   2  -3   22.70    4.10
   2  -4  -3   23.80    3.60
   2  -4  -3   32.20    4.10
   4  -2   3   19.70    3.60
  -2  -2   3   19.10    3.50
   4  -2   3   19.80    3.50
  -2   4   3   21.90    3.60
  -2   4   3   28.60    3.80
  -2   4   3   25.60    4.10
   4  -2   3   20.20    3.60
  -2  -2   3   22.50    4.40
  -1  -4  -3  347.67   15.10
  -1  -4  -3  376.86   15.30
  -1  -4  -3  362.96   15.90
  -4   5  -3  331.67   14.90
  -4   5  -3  321.97   15.40
   5  -1  -3  329.77   15.90
   5  -1  -3  303.17   15.20
   1   4   3  352.86   15.30
  -5   1   3  305.97   15.00
   1   4   3  362.06   14.90
   4  -5   3  339.97   15.20
   1   4   3  353.56   15.40
   4  -5   3  322.27   15.10
  -5   1   3  310.47   15.70
   8  -4  -3 1085.39   44.20
   8  -4  -3 1033.90   44.60
  -4  -4  -3 1142.29   44.20
  -4  -4  -3 1151.18   43.90
  -4   8  -3 1105.69   44.00
  -4  -4  -3 1105.49   44.40
  -4   8  -3 1134.29   43.50
   4  -8   3 1176.68   43.80
  -8   4   3 1073.69   43.80
   4   4   3 1114.59   43.60
   4  -8   3 1101.79   43.80
  -8   4   3 1043.50   44.80
   4   4   3 1101.99   43.80
   4   4   3 1151.08   44.30
  -2   7  -3  775.22   32.40
  -2   7  -3  782.32   31.90
  -5  -2  -3  822.12   32.50
  -5  -2  -3  827.92   33.20
   7  -5  -3  770.62   33.00
   7  -5  -3  778.92   32.40
  -5  -2  -3  806.12   32.20
   5   2   3  810.12   32.10
   5   2   3  780.92   32.50
   2  -7   3  869.11   33.10
   2  -7   3  785.72   32.30
  -7   5   3  741.93   32.80
   5   2   3  809.02   32.30
  -7   5   3  778.82   32.20
   4  -5  -3  233.78   11.80
   1   4  -3  235.38   12.40
  -5   1  -3  259.97   12.00
   1   4  -3  253.27   12.00
  -5   1  -3  253.47   12.50
   4  -5  -3  250.27   12.60
   4  -5  -3  245.68   11.50
  -5   1  -3  277.97   12.40
  -4   5   3  249.28   12.00
  -1  -4   3  251.37   12.00
  -1  -4   3  242.98   12.40
   5  -1   3  272.27   12.30
   5  -1   3  271.27   12.10
  -4   5   3  248.68   11.30
   5  -1   3  262.47   12.40
  -4   5   3  254.97   12.40
  -5   4  -3  112.99    6.50
  -5   4  -3  115.89    7.20
   1  -5  -3  108.99    7.00
   1  -5  -3  108.59    6.40
   4   1  -3  117.99    7.00
   4   1  -3  107.29    7.30
   1  -5  -3  105.59    6.50
   5  -4   3  111.79    6.80
  -1   5   3  116.49    6.70
   5  -4   3  115.49    6.80
  -1   5   3  105.99    6.60
   5  -4   3  114.59    6.80
  -4  -1   3  100.39    7.20
  -1   5   3  101.19    6.00
  -4  -1   3  115.89    6.80
  -5   7  -3 1141.69   43.90
  -5   7  -3 1111.59   43.20
   7  -2  -3 1090.09   43.90
  -2  -5  -3 1090.89   43.40
  -2  -5  -3 1223.08   44.90
  -2  -5  -3 1063.09   43.90
   7  -2  -3 1107.29   45.80
   2   5   3 1044.10   43.30
   2   5   3 1085.09   43.70
  -7   2   3 1069.09   44.70
   5  -7   3 1090.99   43.40
  -7   2   3 1069.89   43.60
   2   5   3 1081.69   43.10
   5  -7   3 1163.78   43.70
  -5  10  -3  338.77   15.60
  -5  -5  -3  359.46   15.80
  -5  10  -3  333.47   15.00
  10  -5  -3  356.86   16.80
  -5  -5  -3  348.87   16.30
  -5  -5  -3  338.37   16.00
  10  -5  -3  322.47   16.00
   5 -10   3  338.07   15.20
 -10   5   3  333.77   15.70
 -10   5   3  340.47   17.00
   5   5   3  350.66   16.10
   5   5   3  355.16   15.50
   5   5   3  347.77   15.60
   5 -10   3  328.97   15.70
   9  -6  -3   91.89    6.50
  -3   9  -3   97.29    6.00
  -6  -3  -3   99.59    7.10
  -6  -3  -3  103.59    7.00
  -6  -3  -3  105.99    6.50
   9  -6  -3   94.19    7.00
  -3   9  -3  114.49    6.80
   6   3   3   94.99    6.20
   3  -9   3   98.29    6.20
   6   3   3   99.79    6.80
  -9   6   3   95.79    6.40
   6   3   3  104.89    6.50
  -9   6   3  100.49    7.30
   0   6  -3    2.80    2.00
  -6   0  -3    4.20    2.70
  -6   0  -3   -0.30    2.10
  -6   0  -3    3.10    1.90
   6  -6  -3    1.80    1.80
   6  -6  -3    1.00    2.10
   0   6  -3    3.50    2.40
   6   0   3    0.90    1.90
  -6   6   3    0.10    2.00
   6   0   3    2.40    2.00
   0  -6   3    1.40    1.90
  -6   6   3    0.80    1.50
   0  -6   3    2.10    2.10
   6   0   3    1.80    2.10
  -6   6   3    1.70    1.90
   3   3  -3  119.19    7.00
   3  -6  -3  122.39    8.30
   3  -6  -3  113.09    6.60
   3   3  -3  119.69    7.60
  -6   3  -3  115.09    7.30
   3  -6  -3  114.69    6.70
  -6   3  -3  104.09    7.10
  -6   3  -3  108.29    6.50
  -3  -3   3  120.49    7.60
  -3   6   3  115.39    6.20
   6  -3   3  105.59    6.80
  -3   6   3  113.29    6.90
  -3   6   3  113.49    6.70
   6  -3   3  109.49    6.80
   6   0  -3  908.51   37.20
   0  -6  -3  988.80   37.10
   0  -6  -3  966.00   37.50
  -6   6  -3  920.41   37.20
   0  -6  -3  930.41   36.60
   6   0  -3  903.81   37.80
  -6   6  -3  901.11   36.50
   0   6   3  936.71   36.90
  -6   0   3  911.81   38.00
   0   6   3  917.51   36.20
   6  -6   3  941.51   37.00
   6  -6   3  877.71   36.80
   6  -6   3  889.91   36.60
  -6   0   3  903.91   38.00
   0   6   3  892.81   36.60
  -3  -6  -3  207.58   10.20
  -3  -6  -3  209.28   10.90
  -3  -6  -3  193.58   10.60
   9  -3  -3  194.18   10.80
   9  -3  -3  188.28   11.20
  -6   9  -3  210.88   10.60
  -6   9  -3  209.38    9.90
   3   6   3  208.78   10.30
   3   6   3  201.58   10.00
   6  -9   3  200.68   10.40
  -9   3   3  195.88   11.50
   6  -9   3  219.28   10.30
  -9   3   3  185.28   11.40
   3   6   3  203.48   10.60
  -6  -6  -3  340.57   15.80
  12  -6  -3  322.37   15.70
  -6  -6  -3  324.97   15.10
  -6  -6  -3  320.27   15.80
  12  -6  -3  315.47   16.10
   6 -12   3  333.07   14.70
   6   6   3  320.57   15.00
 -12   6   3  305.57   16.50
   6   6   3  330.07   15.70
   6   6   3  325.97   15.00
  -7  -4  -3  922.01   36.60
  11  -7  -3  850.61   36.70
  -7  -4  -3  925.21   36.80
  -4  11  -3  910.11   35.80
  -7  -4  -3  889.91   36.00
  11  -7  -3  879.31   36.30
 -11   7   3  869.01   35.70
 -11   7   3  808.52   36.90
   7   4   3  877.81   35.70
   7   4   3  893.81   35.80
   4 -11   3  917.21   35.40
  -7  -1  -3    1.90    1.90
   8  -7  -3    0.30    2.40
  -1   8  -3    3.40    2.00
  -7  -1  -3    4.80    2.70
  -1   8  -3    4.00    2.50
  -7  -1  -3    2.10    2.50
   8  -7  -3    1.10    1.90
   7   1   3    2.70    2.60
   7   1   3    2.10    2.10
  -8   7   3    1.30    2.00
   1  -8   3    3.60    2.40
  -8   7   3    1.60    2.20
   1  -8   3    2.10    1.80
   7   1   3    2.10    2.10
  -7   2  -3  326.17   19.30
  -7   2  -3  344.27   14.90
   2   5  -3  329.87   15.00
   5  -7  -3  321.27   15.30
   5  -7  -3  317.47   14.60
  -7   2  -3  338.87   15.50
   5  -7  -3  319.67   14.20
   2   5  -3  327.17   15.50
  -5   7   3  306.77   14.50
  -2  -5   3  317.67   15.40
  -5   7   3  295.27   13.70
   7  -2   3  352.66   15.10
  -5   7   3  307.07   14.90
  -2  -5   3  330.27   14.80
   7  -2   3  343.97   15.00
   7  -2   3  342.57   15.40
   2  -7  -3   93.89    6.60
   2  -7  -3   93.39    6.00
   5   2  -3  103.89    7.10
   2  -7  -3   91.49    5.80
   5   2  -3   91.49    6.30
  -7   5  -3   85.69    5.60
  -7   5  -3   84.69    6.40
  -5  -2   3   99.89    6.40
  -2   7   3   94.19    5.60
  -2   7   3   92.89    6.00
  -2   7   3   98.49    6.10
  -5  -2   3   94.69    7.10
   7  -5   3   82.79    5.90
   7  -5   3   84.39    6.10
   7  -5   3   85.09    6.10
  -7   8  -3  487.85   21.70
   8  -1  -3  493.55   22.60
   8  -1  -3  499.75   22.00
  -7   8  -3  500.25   21.00
  -1  -7  -3  507.55   21.60
  -1  -7  -3  509.55   21.90
  -1  -7  -3  500.65   21.20
   1   7   3  519.05   21.60
   7  -8   3  494.75   21.20
   7  -8   3  495.75   21.40
   1   7   3  507.05   21.00
  -8   1   3  501.15   23.00
   1   7   3  503.55   21.30
  -8   1   3  501.15   21.80
  11  -4  -3   32.90    4.40
  -4  -7  -3   31.10    4.30
  -4  -7  -3   28.10    3.60
  -7  11  -3   29.50    3.90
  11  -4  -3   36.90    4.90
  -4  -7  -3   44.10    5.60
   4   7   3   27.70    3.80
 -11   4   3   29.30    4.10
   4   7   3   28.20    3.60
 -11   4   3   37.80    5.00
   4   7   3   34.40    3.70
   7 -11   3   31.20    3.80
  14  -7  -3   15.80    4.20
  -7  -7  -3    9.50    3.10
  14  -7  -3   13.90    4.10
  -7  -7  -3   16.20    4.50
  -7  -7  -3    9.40    3.60
 -14   7   3   13.40    4.80
   7   7   3   20.80    5.70
   7   7   3   10.60    3.60
   7   7   3   18.70    4.30
  -8  -5  -3   37.20    4.20
  13  -8  -3   32.00    4.70
  -8  -5  -3   36.50    4.90
  13  -8  -3   30.40    4.50
  -8  -5  -3   42.90    6.00
   8   5   3   31.60    4.10
   8   5   3   33.30    4.50
 -13   8   3   30.40    4.30
 -13   8   3   35.70    6.10
   8   5   3   35.80    4.10
  -8  -2  -3   42.00    6.00
  -8  -2  -3   27.40    3.50
  10  -8  -3   30.60    4.40
  -2  10  -3   32.90    3.80
  -2  10  -3   29.20    3.30
  10  -8  -3   29.80    3.80
  -8  -2  -3   36.00    5.20
 -10   8   3   31.40    3.70
   8   2   3   30.30    4.10
   8   2   3   27.00    3.60
   8   2   3   30.30    4.50
   2 -10   3   30.00    3.40
 -10   8   3   36.50    5.40
  -8   1  -3   24.40    4.20
   7  -8  -3   14.90    3.10
   7  -8  -3   19.40    3.90
  -8   1  -3   24.90    4.90
   1   7  -3   28.40    4.70
   1   7  -3   22.70    3.80
  -8   1  -3   24.40    3.90
   8  -1   3   26.90    4.30
   8  -1   3   12.00    2.80
  -1  -7   3   21.70    4.30
  -7   8   3   13.40    3.00
  -7   8   3   13.60    3.30
   8  -1   3   16.80    3.80
  -1  -7   3   19.40    3.60
   4  -8  -3  113.69    6.60
   4  -8  -3  105.79    7.00
   4  -8  -3  103.69    6.50
   4   4  -3  102.89    7.50
  -8   4  -3  130.69   11.30
   4   4  -3  110.79    7.10
  -8   4  -3  111.49    6.60
  -8   4  -3  124.29    7.70
  -4   8   3  106.09    6.00
  -4   8   3  105.89    6.80
   8  -4   3  119.89    7.10
   8  -4   3  118.69    7.20
  -4   8   3  103.39    6.60
  -4  -4   3  114.39    6.90
  -4  -4   3  111.69    7.80
   8  -4   3  117.39    7.00
   1  -8  -3  465.35   19.80
  -8   7  -3  451.85   20.50
  -8   7  -3  447.76   19.70
   1  -8  -3  474.05   20.50
   7   1  -3  471.25   20.70
  -1   8   3  464.65   20.00
   8  -7   3  485.45   20.40
   8  -7   3  465.15   20.00
  -1   8   3  482.15   20.00
   8  -7   3  459.85   20.20
  -7  -1   3  475.85   20.40
  -7  -1   3  448.06   21.50
  -1   8   3  454.95   19.40
  -2  -8  -3  136.39    7.70
  -2  -8  -3  150.28    8.60
  10  -2  -3  137.89    9.00
  -8  10  -3  140.59    8.20
  10  -2  -3  123.39    8.30
  -8  10  -3  136.89    7.30
  -2  -8  -3  140.29    8.20
 -10   2   3  125.49    8.00
 -10   2   3  132.29    9.30
   2   8   3  139.29    8.10
   2   8   3  143.39    7.80
   8 -10   3  135.79    7.70
   8 -10   3  130.79    7.80
   2   8   3  133.19    7.60
  13  -5  -3    3.10    3.10
  -5  -8  -3    5.50    2.60
  -5  -8  -3    5.10    3.10
  13  -5  -3    6.20    3.10
  -5  -8  -3    0.00    2.70
   5   8   3    1.00    2.10
   5   8   3    5.60    2.60
 -13   5   3    2.80    3.10
 -13   5   3    2.20    2.90
   5   8   3    2.90    2.30
  -8  -8  -3    4.60    3.50
  -8  -8  -3    2.60    2.90
  -8  -8  -3    2.30    3.00
  16  -8  -3   -1.00    3.00
  16  -8  -3    0.50    3.20
   8   8   3   -1.20    2.40
   8   8   3    2.50    3.10
   8   8   3    0.50    2.60
 -16   8   3    1.60    2.80
 -16   8   3    0.30    3.50
  15  -9  -3  201.88   11.90
  15  -9  -3  213.58   12.20
  -9  -6  -3  207.98   12.20
  -9  -6  -3  201.48   11.90
  -9  -6  -3  226.08   11.70
   9   6   3  217.28   11.30
 -15   9   3  203.88   12.80
   9   6   3  203.98   11.20
   9   6   3  218.78   12.00
  12  -9  -3   31.20    5.10
  -9  -3  -3   27.80    3.80
  -9  -3  -3   31.70    5.40
  12  -9  -3   25.10    4.50
  -9  -3  -3   30.00    5.00
  -3  12  -3   22.90    3.10
   9   3   3   26.40    4.30
 -12   9   3   20.40    4.60
   9   3   3   27.80    3.80
   9   3   3   35.50    5.50
 -12   9   3   21.20    3.90
   9  -9  -3   35.30    4.40
   0   9  -3   31.80    3.60
   9  -9  -3   32.30    3.80
  -9   0  -3   27.60    3.50
  -9   0  -3   40.50    5.40
   0   9  -3   32.00    4.00
  -9   0  -3   36.60    4.60
  -9   9   3   35.40    3.60
  -9   9   3   37.80    4.40
   9   0   3   37.50    4.00
   0  -9   3   31.60    3.50
   9   0   3   35.20    3.90
   0  -9   3   39.00    4.40
   9   0   3   35.30    4.20
  -9   3  -3  411.26   20.50
  -9   3  -3  429.76   19.10
   6  -9  -3  414.56   19.00
   3   6  -3  458.65   19.70
  -9   3  -3  435.66   18.90
   6  -9  -3  411.86   18.40
   3   6  -3  440.46   19.00
   6  -9  -3  434.46   18.10
   9  -3   3  439.26   19.30
  -3  -6   3  448.76   18.80
  -6   9   3  410.36   17.40
   9  -3   3  418.46   18.80
  -3  -6   3  460.85   20.00
  -6   9   3  416.36   18.30
  -6   9   3  395.76   18.60
   9  -3   3  437.46   18.80
   3  -9  -3 3709.13  140.09
  -9   9  -3  199.28   10.10
   0  -9  -3  205.38   10.20
   0  -9  -3  216.08   11.10
   9   0  -3  200.18   11.20
   9   0  -3  211.78   11.80
  -9   9  -3  208.98   11.10
   0  -9  -3  217.18   10.90
   0   9   3  203.08   10.20
   0   9   3  207.58   10.60
   9  -9   3  214.98   10.80
  -9   0   3  203.98   12.20
   9  -9   3  218.88   10.60
   0   9   3  209.08   10.20
   9  -9   3  199.38   10.80
  -9   0   3  205.38   10.90
  -3  -9  -3   74.49    5.50
  12  -3  -3   76.29    6.90
  -3  -9  -3   91.29    6.50
  -9  12  -3   75.49    5.00
  -9  12  -3   81.39    5.90
  -3  -9  -3   77.69    6.30
  12  -3  -3   71.99    6.40
   3   9   3   90.09    5.80
 -12   3   3   82.09    6.30
 -12   3   3   79.69    7.40
   9 -12   3   66.39    5.60
   3   9   3   77.29    5.90
   3   9   3   77.69    5.60
   9 -12   3   76.39    5.50
  15  -6  -3   88.09    7.90
  -6  -9  -3  100.99    7.20
  15  -6  -3  105.69    8.30
  -6  -9  -3   99.89    7.90
  -6  -9  -3  104.99    7.90
   6   9   3   99.79    7.40
 -15   6   3   99.89    8.90
   6   9   3  105.49    7.10
   6   9   3  112.79    7.30
  -9  -9  -3  248.58   13.30
  -9  -9  -3  217.28   13.40
  18  -9  -3  234.28   14.00
  18  -9  -3  226.28   13.60
  -9  -9  -3  236.98   13.70
   9   9   3  242.68   13.50
 -18   9   3  215.68   14.70
   9   9   3  233.68   12.60
   9   9   3  228.08   12.50
 -18   9   3  251.47   13.00
  17 -10  -3    9.60    4.20
  17 -10  -3   17.20    4.70
 -10  -7  -3   15.20    4.40
 -10  -7  -3   17.20    5.30
 -10  -7  -3   25.70    5.40
  10   7   3   22.10    4.50
  10   7   3   18.60    4.60
  10   7   3   16.90    4.40
 -17  10   3   18.50    4.10
 -17  10   3   12.60    4.80
 -10  -4  -3   30.30    5.40
 -10  -4  -3   27.30    4.80
 -10  -4  -3   32.50    5.80
  14 -10  -3   29.30    5.20
  14 -10  -3   24.40    4.90
  10   4   3   32.70    5.30
  10   4   3   28.20    5.30
 -14  10   3   29.00    6.50
 -10  -1  -3   41.40    4.30
  -1  11  -3   37.70    4.20
 -10  -1  -3   45.60    5.20
  11 -10  -3   40.00    4.70
  11 -10  -3   39.30    4.30
 -10  -1  -3   48.60    6.20
  -1  11  -3   32.20    3.60
  10   1   3   39.80    4.20
   1 -11   3   33.50    3.60
 -11  10   3   40.20    4.10
  10   1   3   37.20    4.60
   1 -11   3   35.60    5.10
 -11  10   3   40.70    4.80
  10   1   3   40.40    4.30
   2   8  -3  308.57   14.80
 -10   2  -3  300.57   14.50
 -10   2  -3  299.87   14.90
   8 -10  -3  284.97   13.90
 -10   2  -3  303.27   14.30
   2   8  -3  303.27   14.30
   8 -10  -3  278.57   14.30
  10  -2   3  309.47   14.30
  -2  -8   3  319.27   14.10
  -8  10   3  298.87   13.70
  10  -2   3  314.07   14.20
  10  -2   3  317.77   14.90
  -2  -8   3  308.27   14.90
  -8  10   3  283.77   14.20
 -10   5  -3  482.85   20.50
   5   5  -3  435.96   20.70
   5 -10  -3  481.95   20.00
   5 -10  -3  466.75   20.70
   5   5  -3  460.05   21.40
 -10   5  -3  518.05   21.60
 -10   5  -3  464.85   20.90
  -5  -5   3  456.85   20.50
  -5  -5   3  484.25   21.90
  10  -5   3  491.95   20.60
  -5  10   3  449.26   20.00
  -5  10   3  489.55   19.50
  10  -5   3  496.25   20.60
  10  -5   3  467.15   20.90
  -5  10   3  462.05   20.30
   8   2  -3  143.59    8.80
   2 -10  -3  139.19    8.20
 -10   8  -3  140.59    7.90
   8   2  -3  137.79    9.20
   2 -10  -3  140.29    7.80
 -10   8  -3  140.39    8.70
   2 -10  -3  145.29    8.60
  -2  10   3  136.29    7.70
  -8  -2   3  148.99    9.80
  10  -8   3  138.49    8.30
  10  -8   3  133.49    8.30
  10  -8   3  143.59    8.10
  -8  -2   3  147.09    8.50
  -2  10   3  151.58    8.10
  -2  10   3  142.49    7.60
 -10  11  -3  216.58   11.50
  11  -1  -3  217.98   12.20
  -1 -10  -3  243.28   11.90
 -10  11  -3  214.58   10.60
  -1 -10  -3  240.18   11.90
  -1 -10  -3  223.88   10.90
  11  -1  -3  208.88   12.40
   1  10   3  237.58   11.00
   1  10   3  221.78   11.00
  10 -11   3  216.38   11.50
 -11   1   3  208.18   11.60
  10 -11   3  219.68   10.90
  10 -11   3  216.48   11.20
 -11   1   3  222.18   13.30
   1  10   3  237.68   11.60
  -4 -10  -3  116.59    8.20
  -4 -10  -3  120.39    7.50
  14  -4  -3  120.79    8.90
  14  -4  -3  126.89    9.00
  -4 -10  -3  113.39    8.20
   4  10   3  111.79    9.00
 -14   4   3  117.19   11.20
   4  10   3  120.29    7.50
   4  10   3  118.29    7.90
  -7 -10  -3  315.57   15.10
  -7 -10  -3  290.17   15.50
  17  -7  -3  282.67   15.90
  -7 -10  -3  290.47   15.40
  17  -7  -3  283.07   16.00
   7  10   3  287.97   16.80
 -17   7   3  277.17   16.90
 -17   7   3  277.47   14.70
   7  10   3  300.97   14.60
  20 -10  -3  137.99   10.70
  20 -10  -3  162.38   12.20
 -10 -10  -3  149.19   11.30
 -10 -10  -3  179.08   11.40
 -10 -10  -3  158.78   11.50
  10  10   3  156.38   10.10
 -20  10   3  146.29   10.20
  10  10   3  182.88   11.40
  10  10   3  157.78   11.60
 -20  10   3  146.89   13.50
 -11  -8  -3  182.58   12.00
  19 -11  -3  193.18   12.40
 -11  -8  -3  204.58   11.90
 -11  -8  -3  173.28   12.10
  19 -11  -3  177.58   11.60
  11   8   3  170.08   10.80
 -19  11   3  182.88   13.00
  11   8   3  196.78   12.00
 -19  11   3  185.88   11.00
  11   8   3  182.18   10.90
 -11  -5  -3   18.20    4.40
  16 -11  -3   10.30    3.90
  16 -11  -3   13.00    4.30
 -11  -5  -3   21.50    5.20
 -11  -5  -3   13.00    4.30
  11   5   3   25.40    5.20
 -16  11   3    7.60    4.20
  11   5   3   15.60    4.00
  11   5   3   15.10    4.10
 -11  -2  -3  638.74   26.90
  13 -11  -3  593.64   26.10
  13 -11  -3  582.74   26.40
 -11  -2  -3  640.04   26.60
 -11  -2  -3  613.94   27.20
  11   2   3  598.94   26.90
 -13  11   3  581.94   26.80
  11   2   3  623.04   26.20
 -13  11   3  615.14   25.50
  11   2   3  618.74   26.00
 -11   1  -3    6.90    2.70
  10 -11  -3    3.60    2.30
   1  10  -3    3.80    2.60
 -11   1  -3    8.30    3.40
 -11   1  -3    6.60    3.00
  10 -11  -3    7.20    2.80
   1  10  -3    8.80    2.90
  -1 -10   3    9.30    2.70
  11  -1   3    9.80    3.00
  11  -1   3    9.80    2.90
  11  -1   3    7.70    3.10
  -1 -10   3   10.90    3.60
 -10  11   3    4.70    2.40
 -10  11   3    9.40    3.10
 -11   4  -3   58.19    5.80
   7 -11  -3   52.69    5.50
 -11   4  -3   57.29    5.40
 -11   4  -3   51.39    4.70
   4   7  -3   58.59    5.20
   4   7  -3   57.39    5.60
   7 -11  -3   55.29    5.00
  11  -4   3   56.49    4.80
  -4  -7   3   64.69    6.10
  -7  11   3   58.49    4.50
  -7  11   3   57.49    4.80
  -4  -7   3   52.39    4.80
  11  -4   3   55.49    5.30
  11  -4   3   53.79    4.90
 -11   7  -3  827.42   34.30
   4 -11  -3  747.63   37.20
 -11   7  -3  840.92   33.40
   4 -11  -3  784.72   33.00
   7   4  -3  859.61   34.40
   4 -11  -3  787.32   33.60
  -7  -4   3  862.01   33.90
  -4  11   3  806.62   32.50
  -7  -4   3  887.11   35.70
  11  -7   3  843.32   33.50
  11  -7   3  808.22   33.50
  11  -7   3  829.12   34.00
  10   1  -3  219.78   12.20
 -11  10  -3  221.38   11.80
   1 -11  -3  219.18   10.80
   1 -11  -3  226.98   11.70
  10   1  -3  223.78   12.70
   1 -11  -3  233.78   11.60
 -11  10  -3  214.98   10.80
 -10  -1   3  225.68   11.80
  -1  11   3  229.28   10.90
  11 -10   3  210.08   11.30
  11 -10   3  215.88   11.40
  -1  11   3  228.58   10.90
  -1  11   3  229.28   11.30
 -10  -1   3  238.88   13.50
  11 -10   3  222.98   11.10
  -2 -11  -3  113.39    7.70
  13  -2  -3   97.49    8.00
  -2 -11  -3  103.39    6.60
  -2 -11  -3  100.49    7.50
  13  -2  -3   93.49    8.00
 -11  13  -3  102.29    7.10
 -13   2   3   85.89    8.50
   2  11   3   98.29    6.70
  11 -13   3  100.19    6.70
   2  11   3  100.29    7.00
   2  11   3  109.49    6.50
  -5 -11  -3   30.30    5.60
  16  -5  -3   22.50    5.70
  16  -5  -3   26.40    5.60
  -5 -11  -3   33.00    5.90
  -5 -11  -3   24.60    4.70
   5  11   3   21.50    4.40
   5  11   3   25.30    4.40
 -16   5   3   21.00    6.10
 -16   5   3   27.00    5.00
   5  11   3   27.60    5.30
  -8 -11  -3  178.18   11.30
  19  -8  -3  184.98   12.80
  -8 -11  -3  172.78   11.70
  -8 -11  -3  175.28   11.80
  19  -8  -3  183.78   12.10
   8  11   3  174.18   11.00
   8  11   3  169.38   10.50
   8  11   3  179.18   11.50
 -19   8   3  179.38   11.20
 -19   8   3  174.48   13.50
 -11 -11  -3   17.90    5.90
 -11 -11  -3   20.70    6.20
  22 -11  -3    5.80   11.10
  22 -11  -3   18.50    5.40
 -11 -11  -3   34.10    6.80
 -22  11   3   16.10    5.10
  11  11   3   29.40    6.20
  11  11   3   20.80    7.60
 -12  -9  -3  404.16   21.40
  21 -12  -3  404.36   20.60
  12   9   3  374.26   19.00
 -21  12   3  361.56   21.40
  12   9   3  397.36   20.10
 -21  12   3  384.66   18.80
 -12  -6  -3    4.30    4.00
 -12  -6  -3   10.30    4.00
  18 -12  -3    6.10    4.30
  18 -12  -3    1.50    3.20
 -12  -6  -3    4.10    3.90
 -18  12   3    3.40    3.90
  12   6   3    1.20    3.20
  12   6   3    1.80    3.20
 -18  12   3    4.90    3.20
  12   6   3    2.70    3.20
 -12  -3  -3  196.88   11.20
 -12  -3  -3  197.98   11.80
 -12  -3  -3  191.18   11.30
  15 -12  -3  177.98   10.60
  15 -12  -3  178.88   10.80
  12   3   3  185.88   10.40
  12   3   3  183.78   10.60
  12   3   3  193.68   11.40
 -15  12   3  168.38   11.30
  12 -12  -3  180.38   10.10
 -12   0  -3  196.28   10.70
  12 -12  -3  180.18   10.40
 -12   0  -3  199.58   11.00
   0  12  -3  187.78    9.80
   0  12  -3  174.78    9.90
 -12   0  -3  181.08   11.20
   0 -12   3  199.48   10.70
  12   0   3  186.38   10.00
  12   0   3  190.68   10.30
   0 -12   3  185.38    9.50
 -12  12   3  160.88   10.20
 -12  12   3  176.08    9.40
  12   0   3  198.88   11.10
   3   9  -3  557.04   24.20
   9 -12  -3  527.85   23.80
 -12   3  -3  571.24   24.90
 -12   3  -3  566.24   24.20
   3   9  -3  559.44   23.90
 -12   3  -3  558.14   24.10
  -9  12   3  531.85   22.90
  -9  12   3  510.95   23.50
  12  -3   3  561.24   23.70
  -3  -9   3  590.14   25.00
  12  -3   3  557.94   23.90
  12  -3   3  570.74   24.60
  -3  -9   3  563.64   23.50
 -12   6  -3   19.00    3.60
 -12   6  -3   19.10    4.30
   6 -12  -3   26.80    4.20
   6   6  -3   24.00    5.10
 -12   6  -3   23.00    6.70
   6   6  -3   21.40    4.50
  12  -6   3   18.00    4.20
  12  -6   3   24.70    4.20
  -6  12   3   18.60    2.80
  12  -6   3   21.30    3.90
  -6  -6   3   29.80    5.90
  -6  -6   3   23.50    4.30
   3 -12  -3   55.89    5.10
   3 -12  -3   54.99    4.90
 -12   9  -3   58.29    5.60
   9   3  -3   37.40    5.00
   9   3  -3   45.00    5.80
 -12   9  -3   49.99    4.50
  -9  -3   3   48.40    6.30
  12  -9   3   54.69    4.80
  12  -9   3   50.09    5.00
  -9  -3   3   46.50    5.10
  12  -9   3   46.60    4.90
  -3  12   3   50.69    4.40
  12   0  -3   19.30    4.80
  12   0  -3   19.40    5.00
 -12  12  -3   18.00    4.30
   0 -12  -3   15.10    4.00
 -12  12  -3   15.60    3.20
   0 -12  -3   13.10    3.90
   0 -12  -3   21.80    3.80
   0  12   3   18.90    3.60
 -12   0   3   12.40    4.90
   0  12   3   18.00    3.40
  12 -12   3   11.60    3.50
  12 -12   3   22.20    3.80
   0  12   3   17.10    3.80
  12 -12   3   13.60    3.40
  15  -3  -3  183.18   11.80
  15  -3  -3  175.48   11.70
  -3 -12  -3  199.78   11.00
  -3 -12  -3  180.38   10.00
  -3 -12  -3  173.48   10.90
 -15   3   3  175.28   10.60
   3  12   3  175.38   10.30
 -15   3   3  169.08   12.60
   3  12   3  184.38   10.80
   3  12   3  176.28   10.00
 -15   3   3  174.68    8.80
  -6 -12  -3  675.93   28.80
  -6 -12  -3  649.04   28.90
  -6 -12  -3  654.23   28.00
  18  -6  -3  627.94   29.30
   6  12   3  621.94   27.20
   6  12   3  616.34   27.60
   6  12   3  665.23   28.50
 -18   6   3  641.94   28.20
 -18   6   3  598.74   30.70
  -9 -12  -3   20.00    6.20
  21  -9  -3   11.40    6.30
  -9 -12  -3   17.80    5.50
   9  12   3   23.60    4.90
   9  12   3   22.10    5.50
 -21   9   3   17.70    4.90
 -12 -12  -3   13.80    5.70
  24 -12  -3   16.70    5.40
 -12 -12  -3    8.30    4.90
  24 -12  -3   16.20    7.30
  12  12   3   16.60    5.40
 -24  12   3   17.80    5.20
  12  12   3   33.90    8.20
 -13 -10  -3   59.19    7.90
 -13 -10  -3   64.19    8.10
  23 -13  -3   74.09    9.30
  23 -13  -3   65.59    7.30
 -13 -10  -3   89.69    8.80
 -23  13   3   61.59    7.00
  13  10   3   73.29    7.50
  13  10   3   65.99    7.40
  20 -13  -3    0.30    3.30
 -13  -7  -3    3.30    4.00
 -13  -7  -3   11.20    4.40
 -13  -7  -3    7.60    5.40
  20 -13  -3    5.60    4.60
 -20  13   3    5.00    3.60
  13   7   3    5.90    4.00
  13   7   3    4.50    3.80
 -20  13   3    6.00    4.70
  17 -13  -3  256.77   14.00
  17 -13  -3  249.97   14.00
 -13  -4  -3  270.67   14.60
 -13  -4  -3  283.17   17.40
 -13  -4  -3  246.78   14.70
  13   4   3  267.47   13.60
 -17  13   3  263.27   13.00
 -17  13   3  242.58   14.60
  13   4   3  269.97   14.70
  13   4   3  266.57   13.90
 -13  -1  -3    7.30    3.90
  14 -13  -3    1.60    3.20
  14 -13  -3    6.80    3.40
 -13  -1  -3   10.50    3.80
 -13  -1  -3   14.50    4.50
  13   1   3    9.30    4.00
  13   1   3    9.20    3.80
  11 -13  -3    8.90    3.10
 -13   2  -3   10.40    4.00
 -13   2  -3   10.80    3.70
 -13   2  -3   11.20    3.50
   2  11  -3   11.20    3.50
   2  11  -3   13.20    3.60
  13  -2   3   11.10    3.20
  -2 -11   3   11.40    3.00
  13  -2   3   15.40    4.00
  13  -2   3   10.80    3.70
 -11  13   3   13.40    3.50
  -2 -11   3   22.50    4.70
 -11  13   3   13.90    3.00
   8 -13  -3    3.20    2.60
   5   8  -3    3.60    2.70
 -13   5  -3    6.20    3.80
   5   8  -3    6.90    3.30
 -13   5  -3    4.90    2.70
 -13   5  -3    5.50    3.20
  13  -5   3    5.20    2.60
  -5  -8   3    1.70    2.50
  13  -5   3    6.30    3.20
  13  -5   3   11.10    3.40
  -5  -8   3    8.50    3.90
   8   5  -3   20.50    5.00
   5 -13  -3   18.90    3.60
 -13   8  -3   27.00    5.30
 -13   8  -3   18.70    3.70
   8   5  -3   19.70    4.60
  -5  13   3   18.70    3.20
  -8  -5   3   22.50    4.60
  13  -8   3   17.00    4.10
  -8  -5   3   18.30    5.30
  13  -8   3   17.40    3.80
  13  -8   3   17.80    3.70
   2 -13  -3  319.27   15.00
 -13  11  -3  295.47   14.30
  11   2  -3  314.97   16.30
  11   2  -3  306.97   15.90
   2 -13  -3  307.07   14.90
 -13  11  -3  297.07   15.20
 -11  -2   3  326.07   17.30
  13 -11   3  302.77   15.00
  13 -11   3  302.47   14.70
  13 -11   3  307.77   14.30
  -2  13   3  319.07   14.20
  -1 -13  -3  593.24   25.50
 -13  14  -3  551.04   25.10
  -1 -13  -3  582.94   24.50
  14  -1  -3  596.84   27.10
  -1 -13  -3  599.74   25.80
  14  -1  -3  525.65   31.80
 -14   1   3  601.54   25.80
   1  13   3  619.14   25.30
  13 -14   3  546.95   25.00
 -14   1   3  586.84   23.90
  13 -14   3  570.94   25.00
  -4 -13  -3  293.57   14.90
  -4 -13  -3  276.07   14.90
  17  -4  -3  268.27   16.00
  17  -4  -3  262.37   15.30
  -4 -13  -3  269.87   13.70
   4  13   3  267.67   14.10
 -17   4   3  272.37   14.50
   4  13   3  260.17   13.80
 -17   4   3  261.67   16.80
  -7 -13  -3   48.90    6.70
  -7 -13  -3   49.20    7.80
  -7 -13  -3   51.09    7.10
  20  -7  -3   47.60    6.70
  20  -7  -3   56.39    9.10
 -20   7   3   52.79    6.50
 -20   7   3   52.39    9.50
   7  13   3   80.59   13.40
   7  13   3   47.40    6.80
   7  13   3   47.60    5.60
 -10 -13  -3    4.70    4.60
  23 -10  -3    1.70    4.00
 -10 -13  -3    5.50    4.40
  23 -10  -3   -2.80    5.20
 -10 -13  -3    8.70    5.20
 -23  10   3    1.10    3.70
  10  13   3    5.00    4.10
  26 -13  -3   20.50    8.30
 -13 -13  -3   35.90    8.60
 -13 -13  -3    8.90    5.60
 -13 -13  -3   18.10    6.00
  26 -13  -3   12.10    5.30
 -26  13   3   15.60    5.40
 -26  13   3    9.20    9.20
  13 -26   3    8.10    5.60
  13  13   3   16.10    6.60
  13  13   3   16.90    6.20
  13  13   3   17.60    6.40
 -14 -11  -3    2.90    4.10
  25 -14  -3    2.00    4.20
 -14 -11  -3    0.50    4.40
  25 -14  -3    5.10    6.70
 -14 -11  -3    0.40    5.30
  14  11   3    7.20    5.40
  14  11   3    2.10    4.00
 -25  14   3    1.00    4.20
  14  11   3   -5.30    4.10
 -25  14   3   -2.30    6.00
 -14  -8  -3   54.39    7.30
  22 -14  -3   43.00    8.00
 -14  -8  -3   34.00    7.30
 -14  -8  -3   41.30    7.30
 -22  14   3   40.00   12.70
  14   8   3   44.50    7.60
 -22  14   3   41.20    6.40
  14   8   3   43.30    7.00
  19 -14  -3   73.39    7.30
 -14  -5  -3   68.39    7.50
 -14  -5  -3   69.39    7.30
  19 -14  -3   66.99    6.70
 -14  -5  -3   63.79    7.40
  14   5   3   68.99    6.60
  14   5   3   71.09    7.20
 -19  14   3   63.99    6.20
  14   5   3   69.09    6.80
 -19  14   3   68.59    7.60
  16 -14  -3   77.29    6.90
 -14  -2  -3   71.99    7.80
  16 -14  -3   76.49    6.80
 -14  -2  -3   88.79    7.70
 -14  -2  -3   87.19    7.80
  14   2   3   81.09    7.00
 -16  14   3   84.09    6.30
 -16  14   3   80.19    7.50
  14   2   3   84.59    7.80
  14   2   3   84.69    6.70
  13 -14  -3  371.76   17.80
  13 -14  -3  361.76   17.50
 -14   1  -3  386.66   18.60
 -14   1  -3  368.06   19.00
   1  13  -3  394.86   17.70
   1  13  -3  420.96   17.80
 -13  14   3  380.96   16.90
 -13  14   3  342.47   17.80
  14  -1   3  388.36   17.80
  14  -1   3  380.76   19.90
  -1 -13   3  425.66   18.70
  -1 -13   3  400.66   17.10
  14  -1   3  384.06   18.90
   4  10  -3  113.89    7.70
 -14   4  -3  111.49    7.90
   4  10  -3  113.89    7.90
 -14   4  -3  122.09    8.80
  14  -4   3  115.69    8.20
  -4 -10   3  105.79    7.00
  -4 -10   3  116.99    8.70
  14  -4   3  101.99    7.50
  14  -4   3  117.89    7.40
 -14   7  -3  270.67   13.70
   7   7  -3  262.17   14.50
 -14   7  -3  270.07   14.50
 -14   7  -3  248.18   13.90
  -7  -7   3  281.37   15.00
  14  -7   3  266.87   13.10
  14  -7   3  263.77   13.80
  14  -7   3  234.98   12.60
  -7  -7   3  268.97   13.20
   4 -14  -3  297.47   13.50
 -14  10  -3  263.27   14.30
 -14  10  -3  262.87   14.10
  10   4  -3  279.17   14.80
  14 -10   3  255.97   13.10
 -10  -4   3  294.77   16.00
  14 -10   3  252.47   13.10
  -4  14   3  276.27   12.60
  14 -10   3  255.67   13.70
 -14  13  -3  238.88   13.00
   1 -14  -3  245.28   13.00
  13   1  -3  243.58   14.20
  13   1  -3  239.58   14.20
 -14  13  -3  222.98   12.80
  14 -13   3  234.18   12.60
 -13  -1   3  242.28   11.80
 -13  -1   3  247.38   15.40
  -1  14   3  262.07   12.40
  14 -13   3  270.07   12.30
  14 -13   3  237.78   12.60
 -13  -1   3  252.07   13.20
  -2 -14  -3  272.47   14.70
  16  -2  -3  280.47   15.90
  16  -2  -3  288.07   16.10
  -2 -14  -3  283.87   15.10
  -2 -14  -3  291.77   13.90
 -16   2   3  276.57   17.30
 -16   2   3  290.97   15.00
   2  14   3  264.87   13.90
   2  14   3  286.47   14.30
 -16   2   3  292.47   13.00
  19  -5  -3  144.09   11.10
  -5 -14  -3  134.49    9.30
  19  -5  -3  130.39   10.40
  -5 -14  -3  123.59    9.90
  -5 -14  -3  136.59   10.00
 -19   5   3  130.79   11.90
   5  14   3  132.69    9.20
   5  14   3  116.49    8.80
   5  14   3  126.59    8.30
 -19   5   3  138.59    9.60
  -8 -14  -3    1.50    3.60
  22  -8  -3    2.50    3.90
  -8 -14  -3   -0.90    3.70
  22  -8  -3    2.70    5.10
  -8 -14  -3    0.40    3.70
   8  14   3    0.30    3.10
 -22   8   3   -0.10    3.70
   8  14   3    0.40    3.70
 -11 -14  -3   11.80    6.70
 -11 -14  -3    3.00    4.60
  25 -11  -3   -3.50    5.90
 -11 -14  -3   -1.40    4.00
  25 -11  -3    0.00    4.00
  11  14   3    0.80    4.90
  11  14   3    4.50    4.60
 -25  11   3    5.70    4.60
 -25  11   3   12.70    5.90
  11  14   3    5.10    4.10
 -14 -14  -3  125.89   11.80
 -14 -14  -3  141.89   12.20
  28 -14  -3  130.49   11.10
  14 -28   3  136.39    9.90
  14  14   3  166.18   12.10
 -28  14   3  127.39   10.90
 -15 -12  -3   43.30    8.10
  27 -15  -3   37.70   10.70
 -15 -12  -3   30.70    7.90
  27 -15  -3   39.60    6.90
 -27  15   3   39.60    7.00
  12 -27   3   38.00    6.10
  15  12   3   44.90    8.00
 -15  -9  -3   16.90    5.90
  24 -15  -3    8.20    4.60
 -15  -9  -3   13.50    5.80
  24 -15  -3    4.50    5.80
 -15  -9  -3   10.20    5.80
  15   9   3    7.50    5.00
  15   9   3    2.30    5.40
 -24  15   3    8.00    4.60
 -24  15   3   24.60   11.50
  21 -15  -3   60.79    7.30
 -15  -6  -3   50.89    7.10
 -15  -6  -3   54.79    7.60
  15   6   3   46.20    6.60
 -21  15   3   47.50    5.70
  15   6   3   57.79    6.70
  18 -15  -3    4.90    3.40
 -15  -3  -3    4.10    3.90
 -15  -3  -3    6.10    4.30
  18 -15  -3    2.20    3.50
 -15  -3  -3    5.30    4.20
  15   3   3    5.30    3.70
  15   3   3    5.50    3.50
 -18  15   3    5.70    4.20
  15   3   3    3.20    3.50
 -18  15   3    0.30    2.80
 -15   0  -3  304.37   15.50
 -15   0  -3  286.47   15.30
  15 -15  -3  259.97   14.10
 -15   0  -3  281.47   15.90
  15 -15  -3  286.37   14.40
  15   0   3  295.37   15.00
 -15  15   3  258.47   14.50
  15   0   3  286.97   14.30
  15   0   3  311.97   16.00
 -15   3  -3  125.49    8.70
   3  12  -3  120.39    9.10
 -15   3  -3  130.79    9.50
   3  12  -3  128.29    8.30
 -15   3  -3  134.09    9.00
  -3 -12   3  126.89    7.80
  15  -3   3  135.99    8.80
  15  -3   3  129.49    8.10
  -3 -12   3  144.99    9.60
  15  -3   3  128.39    9.20
   6   9  -3  531.75   23.60
 -15   6  -3  522.55   23.20
   6   9  -3  526.45   23.40
 -15   6  -3  528.15   23.20
 -15   6  -3  521.55   24.00
  15  -6   3  487.85   23.40
  15  -6   3  508.25   22.70
  15  -6   3  512.45   22.40
  -6  -9   3  516.55   24.30
   9   6  -3  411.16   20.30
   9   6  -3  458.55   21.00
 -15   9  -3  413.66   19.50
   6 -15  -3  425.16   19.00
 -15   9  -3  467.75   25.90
  15  -9   3  424.46   19.30
  15  -9   3  413.56   19.10
  15  -9   3  438.16   20.20
  -6  15   3  432.96   18.30
  -9  -6   3  419.76   19.00
  -9  -6   3  455.75   22.00
 -15  12  -3   74.59    6.80
  12   3  -3   67.99    7.20
  12   3  -3   76.79    7.50
   3 -15  -3   75.09    6.40
 -15  12  -3   68.49    5.70
  15 -12   3   75.29    6.40
  15 -12   3   82.59    6.20
 -12  -3   3   66.09    5.60
  15 -12   3   77.39    6.20
  -3  15   3   77.79    5.80
 -12  -3   3   73.49    8.40
 -12  -3   3   76.79    6.60
   0 -15  -3   33.90    5.70
 -15  15  -3   28.80    4.50
 -15  15  -3   24.40    5.10
   0 -15  -3   30.40    4.10
  15   0  -3   36.50    6.70
   0 -15  -3   44.00    6.30
  15   0  -3   39.90    7.30
 -15   0   3   40.80    8.40
  15 -15   3   32.40    5.10
   0  15   3   37.60    5.20
  15 -15   3   27.30    5.00
  15 -15   3   34.00    4.70
 -15   0   3   30.10    4.20
 -15   0   3   30.90    5.70
  -3 -15  -3    7.90    4.30
  -3 -15  -3   13.70    4.70
  -3 -15  -3   14.10    4.30
  18  -3  -3   18.00    5.90
  18  -3  -3    8.20    4.90
   3  15   3   14.00    4.10
   3  15   3    9.10    3.80
 -18   3   3    5.20    5.20
  15 -18   3   14.70    4.90
   3  15   3    8.70    3.50
 -18   3   3   15.70    4.80
  21  -6  -3   49.30    9.20
  -6 -15  -3   59.19    9.10
  -6 -15  -3   52.79    6.80
  -6 -15  -3   53.49    7.50
  21  -6  -3   62.69    8.50
   6  15   3   53.79    6.30
 -21   6   3   65.39   11.40
 -21   6   3   53.09    7.70
   6  15   3   53.89    6.70
   6  15   3   50.89    5.90
  24  -9  -3    4.30    4.30
  -9 -15  -3    7.80    6.00
  24  -9  -3   -6.00    5.20
  -9 -15  -3    0.80    3.60
  -9 -15  -3    4.30    4.20
   9  15   3    1.60    3.80
 -24   9   3    2.50    4.10
 -12 -15  -3   10.50    5.50
  27 -12  -3    9.00    5.70
  27 -12  -3   11.10    9.20
 -12 -15  -3   14.10    7.80
 -12 -15  -3   11.00    5.70
 -27  12   3   11.00    5.60
  15 -27   3   17.60    6.00
  12  15   3   14.10    5.70
 -15 -15  -3   26.60    8.10
 -15 -15  -3   68.69   12.70
  30 -15  -3   50.89   12.10
 -15 -15  -3   37.20    7.70
 -30  15   3   19.80    8.00
  15 -30   3   36.30    6.70
  15  15   3   40.70    7.70
 -16 -13  -3    1.10    5.10
 -16 -13  -3    0.40    8.00
  29 -16  -3    1.40    4.90
 -16 -13  -3   11.20    6.70
 -29  16   3    8.50    5.30
  16  13   3    1.70    5.20
  13 -29   3    5.40    4.90
  26 -16  -3   13.00    8.20
 -16 -10  -3   10.20    7.60
 -16 -10  -3   11.00    5.70
  26 -16  -3   15.30    5.30
 -16 -10  -3   23.00    6.80
 -26  16   3    5.40    8.00
  10 -26   3   16.80    4.90
  16  10   3    4.70   10.30
  16  10   3   16.10    5.80
  16  10   3   29.80    6.80
 -26  16   3    7.50    4.90
  23 -16  -3   58.69    8.10
 -16  -7  -3   44.90    8.40
  23 -16  -3   44.70    7.00
 -16  -7  -3   48.20    7.90
 -16  -7  -3   64.49    8.60
  16   7   3   58.09    7.80
  16   7   3   49.00    8.30
 -23  16   3   47.30    6.10
 -16  -4  -3    2.30    4.90
 -16  -4  -3   -2.80    3.40
  20 -16  -3    2.60    3.10
  20 -16  -3   -2.40    3.70
 -16  -4  -3   -2.80    3.20
  16   4   3    0.50    3.30
 -20  16   3   -0.80    4.10
  16   4   3    2.40    3.80
  16   4   3    0.20    3.40
 -20  16   3   -2.30    2.80
 -16  -1  -3   83.69    8.00
 -16  -1  -3   85.49    8.00
 -16  -1  -3   74.59    8.10
  17 -16  -3   82.59    7.00
  17 -16  -3   85.69    7.20
  16   1   3   78.39    7.90
 -17  16   3   99.79    7.80
 -17  16   3   86.59    6.20
  16   1   3   76.79    7.20
  16   1   3   77.79    7.00
   2  14  -3    6.60    3.40
 -16   2  -3    8.20    4.60
 -16   2  -3    4.60    3.70
 -16   2  -3    5.80    3.60
  16  -2   3    6.40    3.60
  16  -2   3    9.80    3.80
  16  -2   3    8.10    3.90
  -2 -14   3   10.80    4.40
   5  11  -3   11.40    4.00
   5  11  -3   12.40    3.70
 -16   5  -3   14.30    4.10
 -16   5  -3   12.40    4.80
 -16   5  -3   17.40    4.50
  16  -5   3   16.50    4.20
  16  -5   3   13.10    3.40
  -5 -11   3   16.10    5.30
  16  -5   3   17.80    4.50
 -16   8  -3  110.99    8.20
 -16   8  -3  109.89    8.80
   8   8  -3  118.99    8.60
 -16   8  -3  105.39    7.80
   8   8  -3  111.99    8.40
  -8  -8   3  112.69    7.40
  16  -8   3  101.79    8.10
  -8  -8   3  112.29    9.50
  16  -8   3  106.39    7.40
  16  -8   3  112.19    7.90
 -16  11  -3   48.90    6.30
 -16  11  -3   47.00    5.00
  11   5  -3   46.20    6.30
   5 -16  -3   42.40    5.10
  11   5  -3   49.90    6.40
 -11  -5   3   45.80    5.10
  16 -11   3   46.30    5.30
  -5  16   3   47.00    4.60
 -11  -5   3   67.29    9.70
 -11  -5   3   47.20    5.50
  16 -11   3   44.10    5.60
  16 -11   3   48.40    5.30
 -16  14  -3    2.20    3.30
   2 -16  -3    2.50    3.30
 -16  14  -3    3.10    2.80
  14   2  -3   -0.10    3.30
  14   2  -3    4.20    4.10
 -14  -2   3    9.10    2.90
  16 -14   3    1.00    2.90
  -2  16   3    2.10    2.90
 -14  -2   3    4.20    3.30
 -14  -2   3    3.90    4.90
  16 -14   3    3.60    3.20
  16 -14   3    1.60    3.20
  17  -1  -3   53.19    8.10
  -1 -16  -3   49.70    6.30
  -1 -16  -3   44.70    7.00
  17  -1  -3   50.09    8.40
 -17   1   3   64.49   10.40
 -17   1   3   45.50    4.70
 -17   1   3   46.70    7.00
   1  16   3   44.60    5.70
  20  -4  -3   54.19    7.20
  20  -4  -3   57.29    9.20
  -4 -16  -3   49.90    6.40
  -4 -16  -3   52.39    8.30
  -4 -16  -3   52.09    7.70
   4  16   3   46.60    5.80
 -20   4   3   50.39    6.50
 -20   4   3   60.39   10.60
   4  16   3   49.90    6.40
   4  16   3   45.10    5.40
  -7 -16  -3    4.60    5.50
  23  -7  -3   18.80    6.30
  -7 -16  -3    2.80    4.60
  -7 -16  -3    5.10    4.30
  23  -7  -3    4.20    4.20
 -23   7   3   -5.30   10.20
 -23   7   3    4.60    4.40
   7  16   3   12.40    7.70
 -10 -16  -3    2.00    4.30
  26 -10  -3   -1.70    6.90
 -10 -16  -3    7.60    6.50
  26 -10  -3    4.80    4.90
 -10 -16  -3    3.90    4.50
  10  16   3    0.90    3.90
 -26  10   3    8.60    5.20
  10  16   3   -1.60    7.90
 -26  10   3    7.50   13.60
  10  16   3   -0.10    4.90
 -13 -16  -3   19.40    7.60
  29 -13  -3   12.00    7.40
 -13 -16  -3   15.30    6.70
 -13 -16  -3   17.40    9.30
  13  16   3   10.50    5.80
 -29  13   3   11.60    8.10
  16 -29   3    9.90    5.10
  28 -17  -3    9.40    7.40
 -17 -11  -3   -3.80    3.80
 -17 -11  -3    1.50    8.00
  28 -17  -3   -4.30    3.50
 -17 -11  -3    3.40    5.30
 -28  17   3    1.50    4.70
  11 -28   3   -5.00    3.70
  17  11   3    0.80    4.70
 -17  -8  -3   34.50    7.90
  25 -17  -3    3.90    6.50
 -17  -8  -3   15.90    6.00
  25 -17  -3    9.50    4.60
 -17  -8  -3    8.60    5.90
 -25  17   3    4.70    4.70
  17   8   3   12.80    5.70
 -25  17   3   18.10    8.80
  17   8   3   22.30    6.10
   8 -25   3   18.80    4.90
 -17  -5  -3   59.39    7.80
  22 -17  -3   46.90    7.80
 -17  -5  -3   52.29    8.00
 -17  -5  -3   35.60    7.60
  22 -17  -3   30.10    5.70
 -22  17   3   31.60    9.80
   5 -22   3   35.50    6.90
 -22  17   3   41.90    7.00
  17   5   3   52.99    7.30
  17   5   3   47.40    7.50
  17   5   3   39.70    7.50
 -17  -2  -3   -1.70    3.30
  19 -17  -3    0.10    2.90
 -17  -2  -3   -1.90    3.60
 -17  -2  -3    1.50    3.60
  19 -17  -3   -0.30    3.90
 -19  17   3   -1.50    2.70
  17   2   3   -0.10    3.20
  17   2   3    1.60    3.40
 -19  17   3    0.10    3.80
   2 -19   3    2.20    3.20
  17   2   3    0.20    3.60
 -17   1  -3   95.29    9.10
 -17   1  -3  110.99    8.90
 -17   1  -3  104.89    8.80
  17  -1   3  104.09    8.30
  -1 -16   3  110.59    7.80
  17  -1   3  105.69    7.80
  17  -1   3  111.39    9.00
   4  13  -3  197.28   11.00
 -17   4  -3  184.58   11.60
   4  13  -3  182.78   10.90
 -17   4  -3  197.88   12.50
 -17   4  -3  192.28   11.60
  17  -4   3  158.98   11.50
  -4 -13   3  192.28   10.80
  17  -4   3  194.68   12.60
  17  -4   3  192.58   12.10
  -4 -13   3  223.98   12.70
   7  10  -3   -1.60    2.80
 -17   7  -3    1.30    2.90
 -17   7  -3    3.70    3.90
 -17   7  -3    0.60    3.10
  17  -7   3   -0.20    3.10
  -7 -10   3    3.40    4.30
  -7 -10   3    1.90    2.60
  -7 -10   3    3.80    3.20
  17  -7   3    1.00    2.50
  17  -7   3    2.10    3.00
 -17  10  -3  133.29    9.00
   7 -17  -3  125.99    8.30
  10   7  -3  140.99    9.90
  10   7  -3  140.79    9.90
 -17  10  -3  131.19   10.00
  17 -10   3  128.89    9.00
 -10  -7   3  162.18   11.70
  17 -10   3  135.29    9.40
 -10  -7   3  139.99    8.70
  17 -10   3  132.89    8.40
 -10  -7   3  146.89    9.10
  -7  17   3  132.19    7.70
  13   4  -3   73.69    8.20
 -17  13  -3   90.09    8.00
   4 -17  -3   93.69    7.30
 -17  13  -3   84.39    6.80
  13   4  -3   85.79    8.10
  17 -13   3   90.29    7.40
  17 -13   3   94.69    7.30
 -13  -4   3   78.99    6.40
 -13  -4   3   89.79    9.80
  17 -13   3   92.39    7.00
  -4  17   3   87.99    6.70
 -13  -4   3   85.29    7.40
   1 -17  -3  309.37   16.10
 -17  16  -3  295.57   14.70
 -17  16  -3  301.37   15.80
  16   1  -3  309.87   17.20
  16   1  -3  306.17   17.30
 -16  -1   3  300.47   14.50
 -16  -1   3  312.67   16.20
  17 -16   3  324.57   15.00
 -16  -1   3  309.27   19.00
  -1  17   3  319.77   15.30
  19  -2  -3   49.40    8.80
  19  -2  -3   49.00    7.90
  -2 -17  -3   60.39    6.00
  -2 -17  -3   37.80    6.60
   2  17   3   48.20    5.60
   2  17   3   48.00    6.00
 -19   2   3   45.90    6.30
 -19   2   3   64.89   11.30
  17 -19   3   49.99    6.40
  22  -5  -3  173.98   13.40
  -5 -17  -3  155.18   11.70
  -5 -17  -3  156.18   11.10
  -5 -17  -3  159.68   12.00
  22  -5  -3  159.38   12.00
 -22   5   3  163.48   14.50
 -22   5   3  142.49   11.00
   5  17   3  157.98   10.10
   5  17   3  162.88   10.60
  25  -8  -3   -4.10    6.10
  -8 -17  -3    2.20    4.00
  -8 -17  -3    5.00    5.00
  -8 -17  -3    0.50    5.20
  25  -8  -3   -1.50    3.90
 -25   8   3    4.20    7.90
   8  17   3    4.10    4.80
   8  17   3    3.70    4.00
 -25   8   3    1.20    4.70
   8  17   3    5.50    4.90
 -11 -17  -3  116.19   10.90
 -11 -17  -3   95.79   10.60
  28 -11  -3  104.69   10.40
 -28  11   3   98.49   10.00
  11  17   3  135.69   10.00
 -18 -12  -3   32.90    7.90
 -18 -12  -3   28.40    7.80
 -18 -12  -3   68.99   14.90
  30 -18  -3   29.00    6.20
 -30  18   3   36.50    6.60
  12 -30   3   35.80    6.60
  18  12   3   29.40    7.40
  27 -18  -3    9.70    4.40
  27 -18  -3   10.50    8.00
 -18  -9  -3    2.00    5.00
 -18  -9  -3    1.70    4.70
 -27  18   3    1.10    4.40
   9 -27   3   -2.40    3.60
  24 -18  -3   38.40    6.40
 -18  -6  -3   24.30    7.20
  24 -18  -3   39.30    8.40
 -18  -6  -3   54.79    9.60
 -18  -6  -3   18.70    6.60
 -24  18   3   33.40   15.50
   6 -24   3   41.70    6.40
  18   6   3   29.20    6.80
 -24  18   3   37.20    6.00
  18   6   3   37.70    8.10
 -18  -3  -3   98.99    9.10
  21 -18  -3  101.59    8.50
 -18  -3  -3   72.39    8.80
  18   3   3   80.59    8.40
  18   3   3   73.69    8.60
  18   3   3   81.59    7.80
   3 -21   3   71.19    7.10
 -21  18   3   76.09    6.70
  18 -18  -3   11.80    4.50
 -18   0  -3   11.80    5.40
 -18   0  -3   14.20    5.10
 -18   0  -3   14.10    5.10
  18   0   3   13.60    5.20
   0 -18   3   13.50    4.00
  18   0   3   17.70    4.80
  18   0   3   13.20    4.30
   3  15  -3    9.70    4.00
 -18   3  -3    6.70    4.20
 -18   3  -3    5.70    4.20
 -18   3  -3    7.20    4.70
   3  15  -3    7.50    3.60
  -3 -15   3    9.10    3.70
  18  -3   3    1.80    3.50
  -3 -15   3    9.60    4.80
  18  -3   3    6.90    3.80
  -3 -15   3   14.40    3.70
  18  -3   3   11.50    3.80
   6  12  -3  124.49    8.70
 -18   6  -3  120.49    9.70
 -18   6  -3  111.49    8.80
 -18   6  -3  132.79    9.20
   6  12  -3  115.99    8.40
  -6 -12   3  123.99    8.00
  -6 -12   3  139.79   10.30
  18  -6   3  102.09    7.60
  -6 -12   3  121.19    8.20
  18  -6   3  106.99    8.90
  18  -6   3  118.89   10.30
 -18   9  -3  103.79    9.20
 -18   9  -3   98.99    8.50
   9   9  -3  125.09    9.00
 -18   9  -3  100.89    8.10
   9   9  -3  107.59    8.70
  -9  -9   3  130.19    8.30
  -9  -9   3  107.99    7.90
  18  -9   3  106.29    8.40
  -9  -9   3  130.29   10.50
  18  -9   3   94.19    8.40
  18  -9   3   98.39    7.50
  12   6  -3  217.68   13.90
 -18  12  -3  219.08   12.50
  12   6  -3  223.68   13.60
 -18  12  -3  216.58   15.30
   6 -18  -3  225.58   12.40
 -12  -6   3  230.38   12.80
  18 -12   3  235.98   12.00
  18 -12   3  236.48   12.80
 -12  -6   3  244.88   15.80
  -6  18   3  222.88   11.50
 -12  -6   3  230.88   12.20
  18 -12   3  214.18   13.00
  15   3  -3   33.00    7.10
   3 -18  -3   29.50    5.70
 -18  15  -3   19.80    4.40
  15   3  -3   28.30    6.40
 -18  15  -3   27.10    5.60
  18 -15   3   24.50    5.10
  18 -15   3   30.90    5.50
 -15  -3   3   26.90    5.50
 -15  -3   3   34.80    4.90
  -3  18   3   29.00    4.80
  18   0  -3   76.29    8.20
   0 -18  -3   66.99    7.40
  18   0  -3   77.09    9.10
 -18   0   3   66.49    7.10
 -18   0   3   82.49   10.40
   0  18   3   68.39    6.80
 -18   0   3   68.49    5.90
  21  -3  -3   62.89   10.10
  -3 -18  -3   41.00    7.30
  21  -3  -3   48.70    8.20
  -3 -18  -3   44.20    7.70
  -3 -18  -3   45.10    6.50
   3  18   3   41.70   10.80
 -21   3   3   41.10    7.10
 -21   3   3   55.29   11.10
  24  -6  -3   38.50    7.80
  -6 -18  -3   52.39    8.30
  -6 -18  -3   33.30    6.90
  -6 -18  -3   44.10    7.70
 -24   6   3   35.30    9.80
   6  18   3   53.59    7.80
   6  18   3   36.60    6.40
  -9 -18  -3    7.50    7.00
  -9 -18  -3    8.40    5.70
  27  -9  -3    6.20    5.70
  -9 -18  -3    8.00    5.30
   9  18   3    7.70    4.80
 -27   9   3   12.20    5.40
 -12 -18  -3   -7.70    7.80
  30 -12  -3    2.40    5.00
  30 -12  -3    2.00    9.90
 -12 -18  -3   -0.40    4.60
 -30  12   3    0.20    4.80
  12  18   3    0.60    4.80
  29 -19  -3    4.80    8.30
 -19 -10  -3    1.20    5.00
 -19 -10  -3   -1.00   13.60
  29 -19  -3    4.80    4.50
  19  10   3    5.80    5.70
 -29  19   3    3.30    5.00
  10 -29   3    2.40    4.40
 -19  -7  -3   32.30    7.50
 -19  -7  -3   35.90    8.40
  26 -19  -3   34.00    6.30
 -26  19   3   43.60   10.60
  19   7   3   42.00    7.90
  19   7   3   55.99    9.60
 -26  19   3   45.60    6.40
   7 -26   3   33.30    6.40
  23 -19  -3  167.18   11.20
  23 -19  -3  204.38   12.70
 -19  -4  -3  199.58   14.20
 -19  -4  -3  176.78   13.00
 -19  -4  -3  146.79   12.90
  19   4   3  182.78   13.10
 -23  19   3  172.38   10.60
  19   4   3  189.88   12.60
   4 -23   3  179.68   11.30
 -19  -1  -3   40.50    7.00
 -19  -1  -3   51.99    8.70
 -19  -1  -3   42.50    8.50
  19   1   3   40.00    6.20
  19   1   3   37.90    7.30
   1 -20   3   37.00    6.00
  19   1   3   37.40    7.10
 -19   2  -3   26.60    5.40
 -19   2  -3   36.10    7.20
 -19   2  -3   33.80    6.40
  -2 -17   3   28.60    6.10
  19  -2   3   31.90    6.60
  19  -2   3   28.90    5.20
  -2 -17   3   32.30    6.40
  19  -2   3   25.90    5.50
   5  14  -3   31.80    5.30
 -19   5  -3   22.90    5.30
 -19   5  -3   33.20    6.30
 -19   5  -3   30.60    6.60
   5  14  -3   34.20    5.90
  19  -5   3   32.10    5.70
  19  -5   3   27.50    5.90
  -5 -14   3   36.40    5.70
  19  -5   3   26.50    4.70
  -5 -14   3   38.20    7.10
  -5 -14   3   39.30    5.70
   8  11  -3  177.28   11.00
   8  11  -3  160.98   10.50
 -19   8  -3  163.88   10.60
 -19   8  -3  159.78   10.70
 -19   8  -3  156.98   11.40
  19  -8   3  154.28   10.40
  19  -8   3  160.78    9.50
  19  -8   3  141.29   10.60
  -8 -11   3  162.48    9.90
  -8 -11   3  170.08   10.10
 -19  11  -3   93.09    8.10
  11   8  -3  105.39    9.20
 -19  11  -3   97.99    9.20
   8 -19  -3   91.09    7.30
  11   8  -3  105.99    8.90
 -11  -8   3   87.79    7.70
 -11  -8   3  116.39   10.80
 -11  -8   3   87.29    7.30
  19 -11   3   93.69    8.20
  19 -11   3  104.19    8.50
   5 -19  -3   57.89    6.40
  14   5  -3   71.09    8.40
  14   5  -3   60.99    7.70
 -19  14  -3   52.29    7.30
 -19  14  -3   49.60    6.40
 -14  -5   3   72.59    9.80
 -14  -5   3   58.79    6.60
  19 -14   3   55.29    6.80
 -14  -5   3   50.39    5.80
  19 -14   3   46.60    6.40
  -5  19   3   54.29    5.90
  17   2  -3   62.89    7.70
  17   2  -3   71.69    8.90
   2 -19  -3   58.49    7.20
 -19  17  -3   71.89    6.50
 -19  17  -3   59.19    7.20
  -2  19   3   67.59    6.80
  19 -17   3   59.79    6.70
 -17  -2   3   76.99   12.00
  19 -17   3   62.59    6.80
 -17  -2   3   68.49    7.20
 -17  -2   3   68.79    6.10
  20  -1  -3    3.70    5.90
 -20   1   3   19.00    6.90
 -20   1   3    3.80    6.70
   1  19   3    5.10    3.90
 -20   1   3    3.90    2.90
  23  -4  -3  248.88   16.90
  23  -4  -3  220.78   15.20
 -23   4   3  222.98   14.60
 -23   4   3  290.77   23.80
   4  19   3  241.88   16.20
  -7 -19  -3   72.19    9.00
  -7 -19  -3   84.09    9.20
  26  -7  -3   76.79    9.30
  -7 -19  -3  109.09   10.00
 -26   7   3   81.39    8.90
   7  19   3   86.89    8.40
 -10 -19  -3   11.70    7.90
 -10 -19  -3   -5.90    4.50
  29 -10  -3    4.60    9.40
 -29  10   3   -0.10    4.80
  10  19   3    3.70    4.50
 -20  -8  -3   -1.50    4.60
  28 -20  -3   -2.10    3.90
  28 -20  -3   -4.70    7.30
 -20  -8  -3    3.00    5.70
 -20  -8  -3   -0.90    9.70
   8 -28   3    5.40    4.40
 -28  20   3    0.30    4.40
  20   8   3    5.20    5.50
 -20  -5  -3   42.50    8.70
 -20  -5  -3   32.00    7.70
  25 -20  -3   46.20    6.50
  20   5   3   37.20    7.80
 -25  20   3   39.80    6.50
   5 -25   3   52.29    6.90
  20   5   3   65.49    8.40
  20   5   3   60.19   14.70
  22 -20  -3   78.89    7.40
 -20  -2  -3   98.69    9.60
 -20  -2  -3   82.79    9.60
 -20  -2  -3  112.89   10.40
  20   2   3   96.89    8.70
   2 -22   3   79.69    7.60
  20   2   3   75.99    9.10
 -20   1  -3    1.20    4.10
 -20   1  -3   -2.90    8.00
 -20   1  -3    4.10    4.60
  20  -1   3    2.90    3.70
  20  -1   3   -2.80    3.80
  -1 -19   3    1.30    3.00
 -20   4  -3    7.00    4.60
 -20   4  -3   19.10    5.70
   4  16  -3   22.20    5.20
 -20   4  -3   11.80    4.50
  20  -4   3   15.10    4.10
  -4 -16   3   18.90    4.40
  20  -4   3   18.70    5.20
  -4 -16   3   17.40    6.20
  20  -4   3   15.80    5.20
 -20   7  -3   97.19    9.10
 -20   7  -3   99.19    8.30
   7  13  -3  110.79   11.80
   7  13  -3   87.99    7.90
 -20   7  -3   88.39    8.30
  -7 -13   3   96.29    9.40
  20  -7   3   95.49    8.50
  20  -7   3   80.99    7.90
  -7 -13   3   82.59    7.10
  -7 -13   3   92.79    7.50
  20  -7   3   91.09    8.10
 -20  10  -3  233.08   14.10
  10  10  -3  251.37   14.70
  10  10  -3  251.47   14.20
 -20  10  -3  253.57   15.10
 -10 -10   3  267.87   16.50
  20 -10   3  244.28   14.40
  20 -10   3  246.88   13.80
 -10 -10   3  240.78   13.30
 -10 -10   3  245.68   13.20
 -20  13  -3  472.85   23.50
   7 -20  -3  501.45   22.20
  13   7  -3  537.65   24.00
 -20  13  -3  443.36   22.30
 -13  -7   3  498.75   22.00
  20 -13   3  463.65   22.00
  20 -13   3  443.66   22.80
 -13  -7   3  499.75   22.60
  16   4  -3  174.58   12.70
 -20  16  -3  150.58   10.90
 -20  16  -3  157.18   10.30
   4 -20  -3  145.89   10.40
  16   4  -3  151.28   11.60
 -16  -4   3  179.58   14.40
  20 -16   3  162.08   10.80
 -16  -4   3  139.69   14.50
 -16  -4   3  170.48    9.90
  20 -16   3  149.69   10.00
  -4  20   3  160.98   10.00
   1 -20  -3  113.19    9.60
  19   1  -3  121.99   10.40
  19   1  -3  127.79   11.60
  20 -19   3  121.49    8.40
 -19  -1   3  105.29    7.80
 -19  -1   3  124.29   13.00
  -1  20   3  124.69    9.10
 -19  -1   3  116.69    9.40
  22  -2  -3   55.89   10.40
  22  -2  -3   34.40    7.40
  -2 -20  -3   24.70    6.10
 -22   2   3   33.70    7.00
 -22   2   3   49.80   11.90
  25  -5  -3   25.40   13.40
  -5 -20  -3    1.90    4.50
  25  -5  -3    1.70    5.30
 -25   5   3    5.50    9.00
   5  20   3    9.10    6.10
 -25   5   3    4.20    5.20
  28  -8  -3    6.40    5.80
  -8 -20  -3   14.70    6.50
  -8 -20  -3   22.10    8.90
 -28   8   3   17.60    6.50
 -21  -9  -3   15.60    9.90
  30 -21  -3   -1.90    9.60
  30 -21  -3   14.70    4.70
 -21  -9  -3   23.30    6.00
 -21  -9  -3   10.40    5.50
 -30  21   3    3.70    4.90
  21   9   3   10.20    6.40
   9 -30   3    6.50    4.90
  27 -21  -3   34.50    8.80
 -21  -6  -3    9.60    6.40
  27 -21  -3   26.50    5.30
  21   6   3   24.60    6.60
   6 -27   3   11.70    5.10
 -21  -3  -3    6.00    5.90
 -21  -3  -3    5.90    5.30
  24 -21  -3   11.50    6.60
  24 -21  -3    5.90    4.20
 -21  -3  -3    1.80   13.40
   3 -24   3    0.80    3.80
  21   3   3    5.80    5.70
  21   3   3    7.10    7.00
  21   3   3    4.90    5.40
 -21   0  -3   39.30    7.70
 -21   0  -3   28.40    7.30
 -21   0  -3   22.60    6.80
  21   0   3   23.10    6.40
  21   0   3   37.90    8.00
  21   0   3   44.10    6.50
   0 -21   3   28.80    5.60
 -21   3  -3   -0.90    4.30
 -21   3  -3    4.60    4.40
 -21   3  -3    6.70    5.40
  21  -3   3   -0.40    3.60
  -3 -18   3    1.70    3.10
  21  -3   3   -0.80    4.10
  21  -3   3    0.10    3.70
  -3 -18   3    1.20    2.60
   6  15  -3   16.00    5.10
 -21   6  -3   12.60    5.60
 -21   6  -3    9.80    4.60
 -21   6  -3    9.50    5.00
   6  15  -3   15.00    4.30
  -6 -15   3   11.40    4.00
  21  -6   3    7.30    4.60
  -6 -15   3   16.70    4.00
  21  -6   3   11.20    4.90
  -6 -15   3   11.10    5.60
  21  -6   3   10.00    4.00
   9  12  -3   50.39    8.40
 -21   9  -3   29.30    6.50
   9  12  -3   34.00    6.30
  -9 -12   3   35.30    6.40
  21  -9   3   31.70    6.40
  21  -9   3   30.20    5.90
  -9 -12   3   28.90    6.70
  -9 -12   3   54.89    9.50
 -21  12  -3   44.80    6.50
  12   9  -3   49.50    7.70
 -21  12  -3   48.10    7.90
   9 -21  -3   41.80    5.60
 -12  -9   3   57.39   10.50
  21 -12   3   47.90    6.60
 -12  -9   3   45.30    6.30
   6 -21  -3  283.47   15.20
  15   6  -3  291.07   16.60
 -21  15  -3  289.47   15.60
 -21  15  -3  259.67   16.70
 -15  -6   3  288.57   14.70
  21 -15   3  311.97   15.50
 -15  -6   3  302.27   19.30
  -6  21   3  292.77   14.60
 -15  -6   3  273.27   15.70
   3 -21  -3    7.90    4.10
 -21  18  -3    6.20    3.90
 -21  18  -3    3.50    4.40
  18   3  -3    7.30    4.90
  18   3  -3   -0.20    4.90
 -18  -3   3    2.50    4.00
 -18  -3   3    7.60    3.60
  21 -18   3    6.00    4.60
 -18  -3   3   12.80    7.40
  -3  21   3    5.40    4.10
  21   0  -3   86.89   10.80
  21   0  -3   72.79    8.40
   0 -21  -3   65.09    7.80
 -21   0   3   59.19    6.00
 -21   0   3   56.19    7.50
  -3 -21  -3    7.20    4.70
  24  -3  -3    0.30    4.90
  24  -3  -3   -5.10    6.90
 -24   3   3    3.70    4.80
   3  21   3    3.50    5.20
  -6 -21  -3   36.00    7.60
  27  -6  -3   35.30    7.40
 -27   6   3   41.80    7.50
  -9 -21  -3   -1.80    7.60
  30  -9  -3    2.10    5.00
  -9 -21  -3    3.60    5.30
   9  21   3    2.70    4.50
 -30   9   3    1.90    5.60
  29 -22  -3   39.20   10.70
 -22  -7  -3   32.30   22.60
 -22  -7  -3   39.70    8.70
  29 -22  -3   49.40    6.80
 -22  -7  -3   27.30    9.20
   7 -29   3   41.30    6.50
 -29  22   3   27.60    6.20
 -22  -4  -3  124.29   11.90
 -22  -4  -3  130.49   12.70
   4 -26   3  141.49   10.40
 -26  22   3  131.09    9.30
  22   4   3  149.88   12.70
  22   4   3  164.88   16.40
 -22  -1  -3    8.40    6.20
 -22  -1  -3    7.40    5.50
  22   1   3    6.10    8.60
  22   1   3    0.50    5.00
   1 -23   3    4.30    4.00
  22   1   3    6.10    6.60
 -22   2  -3  119.89   13.20
 -22   2  -3   84.99   10.80
 -22   2  -3   79.69    9.50
  22  -2   3   89.69    8.10
  22  -2   3  100.59    9.80
  22  -2   3   85.29    9.40
  -2 -20   3   70.69    7.40
 -22   5  -3    5.40    5.20
 -22   5  -3    4.40    5.00
 -22   5  -3    2.60    4.00
   5  17  -3    0.90    4.10
  22  -5   3    1.40    4.00
  -5 -17   3    2.80    3.20
  -5 -17   3    5.80    5.70
  -5 -17   3    1.40    3.40
  22  -5   3   -2.60    4.10
  22  -5   3    3.20    3.80
   8  14  -3    0.00    3.80
 -22   8  -3    2.20    4.60
   8  14  -3    5.30    3.50
 -22   8  -3    1.00    3.90
  -8 -14   3    3.50    3.10
  22  -8   3    2.40    3.30
  22  -8   3   -0.40    4.10
  -8 -14   3    6.20    5.90
  22  -8   3    2.70    3.80
  -8 -14   3    4.50    3.10
  11  11  -3   25.70   11.00
 -22  11  -3   27.70    7.00
  11  11  -3   34.00    6.30
  22 -11   3   21.50    5.60
 -11 -11   3   43.90    9.60
  22 -11   3   37.50   10.10
 -11 -11   3   29.30    5.90
 -11 -11   3   25.40    5.10
 -22  14  -3   21.70    6.50
  14   8  -3   39.00    7.30
 -22  14  -3   24.70    8.20
   8 -22  -3   22.70    5.10
 -14  -8   3   24.60    5.80
  22 -14   3   32.30    6.50
 -14  -8   3   48.70   10.40
 -14  -8   3   28.10    5.60
  22 -14   3   21.90    5.50
  17   5  -3   19.80    6.10
 -22  17  -3    8.10    5.50
   5 -22  -3    8.10    4.50
 -22  17  -3   11.80    5.60
  17   5  -3   24.20    6.70
 -17  -5   3   10.50    4.90
  22 -17   3    8.00    4.60
  22 -17   3    7.50    5.20
 -17  -5   3   19.40    7.90
 -17  -5   3   12.70    4.20
  20   2  -3   13.90   12.10
  20   2  -3    4.50    4.80
   2 -22  -3    3.90    4.10
 -20  -2   3    0.50    4.20
  22 -20   3   -0.60    3.50
 -20  -2   3   -1.30    3.00
 -20  -2   3   20.80    7.70
  -2  22   3    5.10    5.40
  22 -20   3    1.20    4.40
  -1 -22  -3    0.40    4.30
  23  -1  -3    8.30    5.70
  23  -1  -3    7.10    7.90
 -23   1   3    2.80    3.50
   1  22   3    7.30    5.50
 -23   1   3    4.90    5.00
 -23   1   3    9.10   10.00
  -4 -22  -3   13.60    5.40
  26  -4  -3   17.70    6.60
  26  -4  -3   16.40    9.90
 -26   4   3    8.90    5.30
  -7 -22  -3    5.40    5.60
  29  -7  -3    2.30    5.10
 -29   7   3    2.60    5.30
 -23  -5  -3  142.89   12.30
  23   5   3  134.39   12.10
   5 -28   3  131.69   10.30
 -23  -2  -3   25.60    7.40
 -23  -2  -3   18.90    6.00
  23   2   3   28.30    7.50
   2 -25   3   25.20    5.80
 -23   1  -3   41.60    8.40
 -23   1  -3   42.60    7.80
  23  -1   3   43.90    8.80
  -1 -22   3   41.70    6.50
  23  -1   3   39.10    8.30
  23  -1   3   44.70    7.60
 -23   4  -3   -1.30    4.90
 -23   4  -3   10.20    5.60
 -23   4  -3    1.00    4.20
  -4 -19   3    3.10    5.80
  23  -4   3    3.60    4.40
  -4 -19   3    1.10    3.40
  23  -4   3    7.00    5.30
  23  -4   3   -1.90    4.20
 -23   7  -3   19.90    6.10
 -23   7  -3   12.60    5.40
  -7 -16   3   15.70    7.40
  23  -7   3   15.90    4.50
  -7 -16   3   18.20    4.50
  -7 -16   3   17.20    4.60
  23  -7   3    6.10    5.50
  23  -7   3   16.40    5.40
 -23  10  -3    9.00    5.50
  10  13  -3   21.70    5.40
 -23  10  -3    8.60    4.70
 -10 -13   3   33.70    8.90
  23 -10   3   11.30    4.90
 -10 -13   3   20.50    4.60
  23 -10   3   10.90    4.00
  23 -10   3   17.30    6.00
 -10 -13   3   11.60    4.20
 -23  13  -3   45.50    8.00
  13  10  -3   47.60    6.70
  23 -13   3   40.20    7.00
 -13 -10   3   47.60    5.90
  23 -13   3   51.29    7.60
 -13 -10   3   46.10    6.90
  16   7  -3   77.59    8.50
 -23  16  -3   66.49    8.60
   7 -23  -3   82.59    7.70
 -16  -7   3   74.49    7.80
  23 -16   3   68.19    7.80
  23 -16   3   78.79    8.30
 -16  -7   3   73.19    7.80
  19   4  -3    3.10    8.40
 -23  19  -3    0.50    4.20
  19   4  -3   17.60    7.70
  23 -19   3    4.60    5.20
  23 -19   3    8.70    4.50
 -19  -4   3    5.60    4.60
 -19  -4   3   22.10    8.20
  22   1  -3   30.40    7.20
  22   1  -3   21.90    9.40
   1 -23  -3   18.10    5.70
 -22  -1   3   19.30    4.80
 -22  -1   3   24.20    6.60
 -22  -1   3   59.99   15.70
  25  -2  -3   -0.40    4.80
  -2 -23  -3    1.20    4.60
  25  -2  -3   -2.00   12.30
 -25   2   3   -0.60    4.50
 -28   5   3    3.40    5.30
 -24  -3  -3    4.40    6.00
 -24  -3  -3   -9.20    6.00
   3 -27   3    1.00    3.90
 -24   0  -3   35.70    8.00
 -24   0  -3   83.59   19.00
 -24   0  -3   40.80    7.50
  24   0   3   39.80    8.60
   0 -24   3   34.90    6.30
 -24   3  -3   75.89    8.60
 -24   3  -3   59.99   10.10
  24  -3   3   54.59    9.50
  24  -3   3   68.49    9.70
  -3 -21   3   59.79    7.00
 -24   6  -3   11.90    7.30
 -24   6  -3   24.60    5.90
   6  18  -3   28.80    5.40
 -24   6  -3   12.60    9.70
  24  -6   3   21.50    5.20
  -6 -18   3   22.90    5.10
  24  -6   3   23.60    6.50
  24  -6   3   31.70    7.50
  -6 -18   3   24.70    5.20
  -6 -18   3   27.40    8.90
   9  15  -3    5.10    3.70
 -24   9  -3    0.70    4.60
  -9 -15   3   -2.00    6.00
  24  -9   3    2.50    3.50
  24  -9   3   -2.60    3.80
  -9 -15   3    3.60    3.60
  24  -9   3    4.20    5.40
  -9 -15   3    3.70    3.60
  12  12  -3    4.70    4.40
 -24  12  -3    4.70    5.90
 -24  12  -3    4.20    4.80
 -12 -12   3    5.80    3.90
  24 -12   3    1.10    5.10
 -12 -12   3    8.90    3.80
 -12 -12   3   15.50   10.30
  24 -12   3    3.60    3.90
   9 -24  -3    2.50    3.90
 -24  15  -3    5.90    5.30
  15   9  -3    1.60    4.40
 -24  15  -3    0.50    7.40
 -15  -9   3    9.40    7.50
  24 -15   3    4.20    4.10
  24 -15   3    5.80    5.40
 -15  -9   3    2.20    3.70
 -15  -9   3    6.70    3.70
   6 -24  -3   99.79    9.10
 -24  18  -3  102.09   10.40
  18   6  -3  123.39   10.60
  24 -18   3  131.09    9.90
 -18  -6   3  108.99    8.70
  24 -18   3  121.59    9.80
 -18  -6   3  115.79    9.80
  21   3  -3  109.09   10.50
   3 -24  -3   91.19    9.00
  21   3  -3  113.49   12.30
 -21  -3   3   84.29    9.30
 -21  -3   3  135.39   17.60
  24 -21   3  100.69    8.70
 -21  -3   3   79.09    7.80
  24 -21   3   90.39    8.50
  24   0  -3   23.80    6.30
   0 -24  -3   20.00    6.30
 -24   0   3    9.70    5.40
 -24   0   3   18.90    8.10
 -24   0   3   11.20   12.10
  -3 -24  -3   -0.50    4.30
  27  -3  -3   -0.30    5.10
 -27   3   3    0.60    4.70
 -25  -1  -3    2.10    5.60
 -25  -1  -3   -0.80    5.40
   1 -26   3    2.90    3.90
  25   1   3   -1.00    5.00
 -25   2  -3   36.40    6.30
 -25   2  -3   16.30    7.00
  25  -2   3   31.00   11.00
  -2 -23   3   20.20    5.40
  25  -2   3   31.40   10.80
  25  -2   3   19.20    7.00
 -25   5  -3    6.40    7.80
 -25   5  -3    9.60    6.50
  25  -5   3   16.30   12.80
  -5 -20   3   11.90    4.70
  25  -5   3   15.30    6.30
  25  -5   3   16.20    5.80
 -25   8  -3   89.69    8.80
   8  17  -3   62.59    7.20
 -25   8  -3   57.79   11.90
  25  -8   3   89.19    7.50
  -8 -17   3   62.29    7.20
  25  -8   3   58.09    8.40
  25  -8   3   78.89    9.40
  -8 -17   3   68.89    7.20
  11  14  -3   31.20    6.50
 -25  11  -3   19.10    6.60
 -25  11  -3   17.60    7.30
 -11 -14   3   21.60    5.10
  25 -11   3   15.10    6.90
  25 -11   3   14.10    5.40
 -11 -14   3   26.20    5.30
 -11 -14   3   37.40    9.50
 -25  14  -3    2.80    4.90
  14  11  -3   -5.40    5.10
  14  11  -3    4.70    4.60
 -25  14  -3   -0.30    5.10
 -14 -11   3    1.50    3.40
 -14 -11   3    2.10    4.00
 -14 -11   3   -4.20    6.40
  25 -14   3   -3.30    3.40
  25 -14   3   -4.50    4.60
   8 -25  -3   10.90    4.70
  17   8  -3   23.80    6.30
 -25  17  -3   10.20    6.10
  17   8  -3   12.00    7.20
  25 -17   3    7.50    4.90
 -17  -8   3   13.40    4.40
 -17  -8   3   11.50    5.30
  25 -17   3    5.30    5.90
 -17  -8   3   36.50    9.70
   5 -25  -3   84.29    8.70
  20   5  -3  105.09   10.00
 -20  -5   3   71.19    7.60
  25 -20   3   80.19    8.60
 -20  -5   3   77.89    8.90
  25 -20   3   94.69    9.00
  23   2  -3   76.69    9.20
   2 -25  -3   59.89    8.20
 -23  -2   3   85.29    7.60
 -23  -2   3  104.79   14.40
 -23  -2   3   72.09    8.30
  -1 -25  -3    4.10    5.10
  26  -1  -3    1.30    5.20
 -26   1   3    3.00    4.30
 -26   1   3    3.10    5.00
 -26   1  -3   -2.60    5.00
 -26   1  -3    4.30    6.00
  26  -1   3    2.00    5.90
  -1 -25   3    1.00    3.90
  26  -1   3    0.10    5.20
 -26   4  -3   -0.60    5.20
 -26   4  -3    5.30    5.60
  26  -4   3    5.50    5.40
  -4 -22   3    1.40    3.90
 -26   7  -3   41.50    8.60
  26  -7   3   53.99    7.70
  -7 -19   3   43.90    7.00
  26  -7   3   45.30    8.50
  -7 -19   3   45.70    6.50
  10  16  -3   20.90    5.20
 -26  10  -3   22.20    7.10
  10  16  -3   12.20    7.10
 -10 -16   3    9.80    4.30
 -10 -16   3   14.50    4.70
  26 -10   3   20.80    6.90
 -10 -16   3   25.50    8.60
  26 -10   3    6.30    5.10
 -26  13  -3   11.40    7.10
  13  13  -3   38.30    8.50
  13  13  -3   17.80    5.60
 -26  13  -3   15.00    6.50
 -13 -13   3   20.20    5.40
 -13 -13   3   21.80    5.20
 -13 -13   3   19.30    9.90
  26 -13   3   26.20    7.30
  26 -13   3   11.50    5.40
 -26  16  -3   77.59    9.80
  10 -26  -3   84.89    7.80
  16  10  -3   98.79    9.20
 -16 -10   3   83.69    7.90
  26 -16   3  107.49   13.40
  26 -16   3   82.39    8.90
 -16 -10   3   79.79    8.40
  19   7  -3   63.39    8.50
 -26  19  -3   50.39    8.70
 -26  19  -3   50.49    8.40
   7 -26  -3   43.00    7.10
  26 -19   3   33.20    7.20
 -19  -7   3   56.69    7.40
  26 -19   3   66.69    8.60
 -19  -7   3   42.60    6.70
   4 -26  -3    2.10    4.20
  22   4  -3    2.00    4.70
 -22  -4   3    3.90    3.90
 -22  -4   3    3.00    4.70
  26 -22   3    1.60    4.20
 -22  -4   3    7.50    9.30
   1 -26  -3   -0.20    4.70
  25   1  -3    7.80    6.00
 -25  -1   3    2.70    4.40
 -25  -1   3    5.60    4.60
 -27   3  -3    1.10    6.00
 -27   3  -3   -1.60    5.10
  27  -3   3    5.20    6.20
  27  -3   3   -0.40    4.70
 -27   6  -3  164.68   11.60
 -27   6  -3  135.69   12.40
  27  -6   3  120.29   11.60
  -6 -21   3  104.79    9.60
   9  18  -3    5.10    7.10
   9  18  -3   17.10    5.20
 -27   9  -3    6.60    6.40
  -9 -18   3    7.50    8.50
  -9 -18   3    6.80    4.20
  -9 -18   3    8.50    4.20
  27  -9   3   10.60    4.90
  27  -9   3    4.00    5.10
  12  15  -3   13.20    5.00
 -27  12  -3    8.10    6.30
  27 -12   3    9.50    6.90
 -12 -15   3   15.20   11.30
  27 -12   3    7.70    5.20
 -12 -15   3    6.00    3.90
 -12 -15   3    4.40    4.10
  15  12  -3   69.49    7.80
 -27  15  -3   61.39    9.80
  27 -15   3   58.79    7.90
 -15 -12   3   49.50    7.10
 -15 -12   3   58.59    7.20
 -27  18  -3   29.40    7.80
  18   9  -3   51.19   11.80
 -18  -9   3   28.40    6.30
  27 -18   3   15.70    5.90
 -18  -9   3   31.70    5.60
  27 -18   3   44.80    8.90
   6 -27  -3   -3.20    3.90
  21   6  -3    6.50    4.90
 -21  -6   3   -2.00    3.20
 -21  -6   3    0.70    4.20
  27 -21   3   -1.50    4.10
  27 -21   3    3.10    5.40
 -21  -6   3    1.30   10.30
  24   3  -3    9.20    6.20
   3 -27  -3    0.70    4.80
 -24  -3   3    1.80    5.00
 -24  -3   3   -0.30    3.90
 -28   5  -3    8.20    6.00
  28  -5   3   16.60    6.90
  -5 -23   3    8.80    5.10
 -28   8  -3   38.40    8.70
 -28   8  -3   31.10    8.00
  28  -8   3   39.30    8.40
  -8 -20   3   39.30    6.70
 -28  11  -3    4.80    5.90
  11  17  -3   18.90    5.30
  28 -11   3    0.80    7.20
  28 -11   3    1.20    4.70
 -11 -17   3    7.30    4.20
 -11 -17   3   12.70    4.60
 -11 -17   3   18.60   10.10
  14  14  -3    7.50    4.80
 -28  14  -3    9.30    6.20
  28 -14   3   -0.90    4.50
 -14 -14   3    2.20    9.10
 -14 -14   3   -1.70    3.60
 -14 -14   3    3.20    3.80
  28 -14   3    0.80    6.70
 -28  17  -3   42.90    8.40
  17  11  -3   46.50    8.20
  28 -17   3   37.10    7.00
 -17 -11   3   40.10    6.90
 -17 -11   3   73.49   13.40
 -17 -11   3   30.20    6.00
   8 -28  -3    1.30    4.30
 -28  20  -3   -3.30    4.90
  20   8  -3    0.80    5.00
 -20  -8   3    3.40    4.20
 -20  -8   3   -2.50   16.50
  28 -20   3   -2.80    5.80
 -20  -8   3   -0.90    3.80
  28 -20   3   -1.30    4.30
  23   5  -3   -0.80    4.60
   5 -28  -3   -0.50    4.00
  28 -23   3    0.20    4.10
 -23  -5   3    1.20    4.10
 -29   7  -3   -0.50    5.50
 -29   7  -3    4.90    6.70
  29  -7   3    5.80    8.40
  -7 -22   3    2.00    4.00
  29  -7   3   -2.10    5.00
 -29  10  -3   43.80    9.00
  10  19  -3   66.39    6.70
 -10 -19   3   62.09    6.80
 -29  13  -3   11.10    9.70
  13  16  -3   18.10    5.90
 -13 -16   3   36.90   11.50
 -13 -16   3   18.40    5.30
  29 -13   3   19.60    8.90
  29 -13   3   11.30    6.50
 -13 -16   3   12.00    5.20
  16  13  -3   22.00    6.80
 -29  16  -3   16.80    7.40
  29 -16   3   17.10    6.70
 -16 -13   3   16.60    5.50
 -16 -13   3   24.20    5.60
 -16 -13   3   39.20   12.50
 -29  19  -3   12.80    7.00
  19  10  -3    7.20    5.50
  10 -29  -3    5.10    4.70
  29 -19   3    7.10    6.90
 -19 -10   3   10.00    4.70
  29 -19   3    2.30    5.60
 -19 -10   3   34.30   12.90
 -29  22  -3    8.60    5.90
   7 -29  -3    4.70    5.30
  22   7  -3   10.20    6.30
 -22  -7   3   38.10   13.40
 -22  -7   3    3.90    4.50
  29 -22   3    5.40    5.20
 -22  -7   3   10.10    5.20
 -30   9  -3    5.60    6.10
 -30   9  -3    7.60    7.50
  30  -9   3   20.90    6.70
  -9 -21   3    2.90    4.10
 -30  12  -3    3.90    6.20
  12  18  -3   -0.90    3.70
  30 -12   3   -2.90    4.20
 -12 -18   3   -2.10    3.10
  30 -12   3    3.70    8.40
 -12 -18   3    2.70    9.10
  15  15  -3    9.40    5.50
 -30  15  -3    6.40    9.00
  30 -15   3   11.70    8.60
  30 -15   3   13.60    5.20
 -15 -15   3   10.40    4.50
 -15 -15   3   16.20   11.90
 -30  18  -3   32.50    7.90
  30 -18   3   38.80    9.50
 -18 -12   3   28.10    6.40
 -18 -12   3   28.20    6.60
  30 -18   3   23.30    6.60
  21   9  -3    9.50    6.10
   9 -30  -3    3.40    5.00
  30 -21   3    2.00    5.10
 -21  -9   3    9.00    4.80
 -21  -9   3   21.40   12.40
   0   1  -4   41.20    4.30
   1  -1  -4   41.80    5.00
   0   1  -4   42.90    5.10
  -1   0  -4   42.00    4.20
   1  -1  -4   41.60    4.30
   0  -1   4   48.00    4.80
   0  -1   4   45.20    4.90
  -1   1   4   36.40    4.60
  -1   1   4   35.80    4.20
   0  -1   4   41.10    4.40
   1   0   4   45.10    4.50
  -1   1   4   40.70    5.00
   1   0   4   42.70    4.70
  -1   3  -4  133.29    9.00
  -2  -1  -4  162.88    9.10
  -2  -1  -4  145.29    9.30
   3  -2  -4  164.68    9.70
  -2  -1  -4  133.19    8.30
  -1   3  -4  135.79    8.40
   3  -2  -4  149.29    8.70
  -3   2   4  159.38    9.10
  -3   2   4  163.78    8.50
  -3   2   4  157.38    9.30
   2   1   4  139.59    8.70
   2   1   4  163.68    8.80
   1  -3   4  129.39    8.70
   1  -3   4  131.49    8.40
   1  -3   4  151.18    8.80
   0  -2  -4  198.58   11.60
  -2   2  -4  219.88   11.80
  -2   2  -4  203.38   10.70
   2   0  -4  195.38   10.80
   0  -2  -4  204.98   11.00
   2   0  -4  193.78   13.70
   0  -2  -4  204.98   10.80
  -2   0   4  203.68   11.40
   2  -2   4  225.48   11.40
   2  -2   4  226.88   11.10
  -2   0   4  210.68   11.20
   0   2   4  193.98   11.00
  -2   0   4  197.48   10.60
   0   2   4  201.98   11.00
   0   2   4  200.38   10.60
   2  -2   4  216.98   11.20
  -2   5  -4  382.66   17.30
  -2   5  -4  395.06   18.10
  -3  -2  -4  365.36   18.00
   5  -3  -4  359.96   18.20
   5  -3  -4  356.46   17.40
  -3  -2  -4  380.96   17.30
  -3  -2  -4  390.06   17.60
   3   2   4  386.26   17.50
  -5   3   4  339.67   16.60
   3   2   4  388.56   17.30
   2  -5   4  399.16   17.80
  -5   3   4  375.26   18.40
   2  -5   4  395.26   17.50
  -5   3   4  363.06   18.00
   2  -3  -4  490.85   23.80
   1   2  -4  540.65   23.40
   1   2  -4  545.85   24.10
  -3   1  -4  557.44   23.40
   2  -3  -4  523.95   23.20
  -2   3   4  543.15   23.50
   3  -1   4  549.15   23.30
  -1  -2   4  580.44   23.70
  -2   3   4  524.85   22.80
   3  -1   4  551.44   23.60
  -1  -2   4  536.85   23.90
  -2   3   4  503.85   23.50
   3  -1   4  556.94   23.70
  -1  -3  -4  137.29    8.40
  -3   4  -4  135.59    8.90
  -3   4  -4  135.69    8.00
  -1  -3  -4  133.29    8.10
   4  -1  -4  145.19    8.60
  -1  -3  -4  144.89    9.10
   4  -1  -4  132.99    9.10
   1   3   4  136.59    8.40
   3  -4   4  135.69    8.30
  -4   1   4  135.39    8.40
   3  -4   4  137.19    8.50
   1   3   4  128.59    8.30
   3  -4   4  145.49    8.50
  -4   1   4  135.59    9.00
   1   3   4  125.69    7.90
   7  -4  -4   62.29    5.60
  -4  -3  -4   69.09    5.40
  -4  -3  -4   67.49    6.40
  -3   7  -4   71.79    5.40
  -4  -3  -4   75.59    6.10
   7  -4  -4   69.39    6.40
  -3   7  -4   62.19    6.00
   3  -7   4   62.09    5.40
  -7   4   4   65.29    5.20
   4   3   4   70.69    5.50
   4   3   4   69.29    6.10
  -7   4   4   66.99    6.30
   4   3   4   73.79    5.80
   3  -7   4   62.09    5.80
  -4   0  -4  236.88   12.10
   0   4  -4  223.58   11.90
   0   4  -4  234.18   12.70
  -4   0  -4  238.58   12.50
  -4   0  -4  217.18   12.60
   4  -4  -4  237.48   12.80
   4  -4  -4  242.58   12.20
  -4   4   4  239.08   12.60
   4   0   4  253.77   12.20
   0  -4   4  237.58   12.60
   0  -4   4  253.17   12.40
   4   0   4  234.28   12.40
   4   0   4  220.08   12.10
  -4   4   4  250.47   11.70
  -4   4   4  252.07   12.40
  -4   3  -4 3364.66  252.87
  -4   3  -4 3130.29  137.29
   3   1  -4 3072.19  140.09
   1  -4  -4 3021.60  141.69
   1  -4  -4 2788.92  234.78
   3   1  -4 3040.50  145.09
   1  -4  -4 2972.60  136.99
   3   1  -4 3577.14  254.47
  -4   3  -4 3131.19  142.39
   4  -3   4 3136.79  145.09
  -1   4   4 3224.58  146.19
  -1   4   4 2918.11  228.98
   4  -3   4 2807.32  225.68
  -3  -1   4 3269.57  147.59
  -3  -1   4 2989.10  242.68
   4  -3   4 3203.88  140.19
  -1   4   4 3199.88  140.49
  -4   6  -4   40.30    6.10
  -2  -4  -4   26.30    3.70
  -4   6  -4   24.90    3.50
  -2  -4  -4   38.10    5.40
  -2  -4  -4   42.30    6.30
   6  -2  -4   47.90    6.90
   6  -2  -4   31.50    4.30
   2   4   4   30.20    4.20
   2   4   4   42.50    5.30
   4  -6   4   36.80    5.30
  -6   2   4   31.20    4.30
   4  -6   4   42.60    5.80
  -6   2   4   36.30    5.10
   2   4   4   37.00    5.60
  -4   9  -4   98.69    6.60
  -5  -4  -4   99.99    7.70
  -5  -4  -4   98.39    6.80
   9  -5  -4  101.39    7.40
  -5  -4  -4  109.09    7.60
   9  -5  -4   99.19    7.90
  -4   9  -4   97.69    7.30
  -9   5   4   97.69    7.80
   5   4   4  102.99    7.00
   4  -9   4   94.09    7.00
   5   4   4   99.59    7.30
  -9   5   4  100.39    7.10
   5   4   4  108.79    7.00
  -9   5   4   93.99    6.20
   4  -9   4   99.79    6.80
  -5  -1  -4  541.05   24.90
   6  -5  -4  572.34   24.40
  -1   6  -4  570.24   24.80
  -5  -1  -4  568.24   24.50
  -5  -1  -4  557.24   24.10
  -1   6  -4  560.64   24.00
   6  -5  -4  548.75   25.00
  -6   5   4  538.35   24.80
   5   1   4  556.84   24.60
   5   1   4  542.55   23.90
   1  -6   4  568.14   24.60
  -6   5   4  569.84   23.40
   1  -6   4  589.94   24.30
  -6   5   4  566.64   24.20
   5   1   4  519.65   24.00
   2   3  -4  161.48    9.90
   3  -5  -4  154.38    9.70
  -5   2  -4  157.08    9.50
   2   3  -4  157.38    9.10
   3  -5  -4  152.68    8.90
  -5   2  -4  156.88    8.90
  -2  -3   4  170.38    9.30
  -2  -3   4  152.48    9.70
  -3   5   4  150.78    9.20
   5  -2   4  156.18    9.20
   5  -2   4  152.28    9.00
  -3   5   4  152.78    8.50
  -3   5   4  151.08    9.00
   5  -2   4  160.98    9.40
   0  -5  -4 2379.66   90.09
  -5   5  -4 2364.06   90.09
   0   5   4 2235.18   89.29
   5  -5   4 2320.67   89.29
   5  -5   4 2311.57   89.39
  -3  -5  -4   46.10    6.30
  -5   8  -4   46.80    6.60
   8  -3  -4   36.40    4.70
  -3  -5  -4   31.70    3.80
   8  -3  -4   38.50    5.30
  -3  -5  -4   40.50    6.40
  -5   8  -4   28.40    3.60
  -8   3   4   36.30    5.20
   5  -8   4   30.90    4.20
  -8   3   4   32.60    4.40
   3   5   4   34.70    4.50
   3   5   4   29.70    4.10
   5  -8   4   26.70    3.90
   3   5   4   33.10    4.00
  11  -6  -4  370.36   18.70
  11  -6  -4  353.26   17.90
  -6  -5  -4  372.16   18.40
  -6  -5  -4  380.16   18.10
  -5  11  -4  371.26   16.90
  -6  -5  -4  379.96   17.50
  -5  11  -4  354.06   17.60
   5 -11   4  371.76   17.40
   6   5   4  382.76   18.20
   5 -11   4  375.46   17.20
   6   5   4  376.06   17.30
 -11   6   4  374.86   17.60
   6   5   4  389.46   17.60
 -11   6   4  346.17   18.60
  -6  -2  -4   70.99    6.70
   8  -6  -4   76.79    6.20
  -2   8  -4   86.19    6.70
   8  -6  -4   77.89    6.80
  -2   8  -4   82.89    6.00
  -6  -2  -4   81.39    6.60
  -6  -2  -4   76.19    5.90
   6   2   4   80.19    6.10
  -8   6   4   80.89    5.50
   6   2   4   77.09    6.40
   6   2   4   78.09    6.20
  -8   6   4   71.99    6.70
  -8   6   4   85.49    6.30
   2  -8   4   86.89    6.60
   2  -8   4   89.19    6.30
  -6   1  -4    8.40    2.80
  -6   1  -4   12.00    3.80
   1   5  -4    7.70    2.80
   5  -6  -4   10.50    3.70
  -6   1  -4   11.10    4.10
   1   5  -4    5.60    3.10
   5  -6  -4    4.40    2.60
   6  -1   4    8.00    3.10
  -5   6   4    6.30    2.90
  -5   6   4    6.80    2.60
   6  -1   4    7.70    2.90
  -1  -5   4    8.70    3.10
  -1  -5   4    9.50    3.40
  -5   6   4    1.50    2.50
   6  -1   4   10.60    3.50
  -6   4  -4  310.17   16.00
   4   2  -4  337.97   15.70
   2  -6  -4  341.07   15.30
  -6   4  -4  311.27   15.10
   2  -6  -4  329.07   15.20
   2  -6  -4  307.47   15.90
   4   2  -4  331.47   16.90
  -4  -2   4  327.77   16.40
  -4  -2   4  338.47   15.70
  -2   6   4  291.77   15.20
  -2   6   4  328.57   14.70
   6  -4   4  317.37   15.60
   6  -4   4  288.57   15.20
  -2   6   4  333.37   15.60
   6  -4   4  320.87   15.50
  -1  -6  -4  304.57   14.80
  -6   7  -4  303.67   14.30
  -1  -6  -4  295.07   14.40
   7  -1  -4  283.87   15.60
  -1  -6  -4  295.47   15.20
   7  -1  -4  295.27   15.00
  -6   7  -4  313.07   15.30
  -7   1   4  302.37   14.90
  -7   1   4  288.07   15.60
   1   6   4  271.27   13.90
   6  -7   4  327.27   14.90
   6  -7   4  313.17   14.80
   6  -7   4  313.17   14.80
   1   6   4  284.17   14.40
   1   6   4  295.07   14.80
  10  -4  -4   35.40    5.00
  -4  -6  -4   52.09    5.60
  -4  -6  -4   44.60    4.60
  -4  -6  -4   52.89    5.80
  -6  10  -4   40.80    4.20
  10  -4  -4   48.00    5.90
  -6  10  -4   43.20    5.20
   4   6   4   47.50    4.70
 -10   4   4   42.90    5.00
   4   6   4   50.29    4.90
   6 -10   4   44.70    4.70
   6 -10   4   43.50    4.80
 -10   4   4   39.00    5.60
  13  -7  -4  447.26   21.90
  -7  -6  -4  466.05   20.80
  -6  13  -4  444.06   20.60
  -7  -6  -4  450.75   21.40
  -6  13  -4  443.46   19.80
  -7  -6  -4  452.65   21.60
  13  -7  -4  447.16   21.40
 -13   7   4  449.16   22.40
   7   6   4  426.86   20.30
   7   6   4  464.05   21.40
   7   6   4  445.06   20.40
   6 -13   4  453.95   20.20
   6 -13   4  464.35   20.40
 -13   7   4  466.35   20.80
  -7  -3  -4   68.49    6.40
  -7  -3  -4   69.09    5.70
  -3  10  -4   69.49    6.10
  -7  -3  -4   65.69    6.60
  10  -7  -4   64.59    6.50
  -3  10  -4   64.39    5.30
  10  -7  -4   54.39    5.70
 -10   7   4   60.69    6.30
   3 -10   4   69.89    5.60
 -10   7   4   62.09    6.40
   7   3   4   65.79    5.80
   7   3   4   72.09    6.30
   7   3   4   66.79    5.70
   3 -10   4   76.09    6.30
  -7   0  -4   35.10    5.00
   0   7  -4   35.10    4.80
   0   7  -4   38.50    4.20
   7  -7  -4   38.00    4.40
  -7   0  -4   29.20    3.80
   7  -7  -4   34.50    5.60
  -7   0  -4   49.20    6.30
   7   0   4   34.60    4.40
   7   0   4   38.20    4.40
   7   0   4   34.60    4.50
  -7   7   4   33.70    4.70
   0  -7   4   31.40    4.60
  -7   7   4   31.00    4.10
   0  -7   4   34.60    4.10
  -7   3  -4   28.80    4.60
   4  -7  -4   29.40    4.70
  -7   3  -4   35.30    5.50
   3   4  -4   46.30    6.80
   4  -7  -4   27.90    5.30
  -7   3  -4   39.30    6.30
   3   4  -4   32.20    5.20
  -3  -4   4   47.70    6.90
   7  -3   4   39.20    5.80
  -4   7   4   30.20    4.80
  -4   7   4   33.00    4.30
   7  -3   4   33.00    4.80
   7  -3   4   30.70    5.00
  -4   7   4   29.00    4.80
  -3  -4   4   30.80    4.10
   1  -7  -4 1422.56   56.89
  -7   6  -4 1446.36   55.99
  -7   6  -4 1381.06   56.79
   6   1  -4 1427.76   56.69
   6   1  -4 1433.36   57.49
   1  -7  -4 1500.05   56.19
   1  -7  -4 1444.86   56.09
  -1   7   4 1437.56   56.29
  -1   7   4 1422.06   55.39
   7  -6   4 1394.86   56.19
  -1   7   4 1345.07   55.99
   7  -6   4 1385.36   56.09
  -6  -1   4 1471.95   56.59
   7  -6   4 1440.36   56.49
  -6  -1   4 1393.26   57.49
  -7   9  -4  794.42   33.50
  -7   9  -4  798.62   32.60
  -2  -7  -4  836.52   33.40
  -2  -7  -4  797.52   32.80
   9  -2  -4  795.32   34.40
   9  -2  -4  766.72   33.50
  -2  -7  -4  778.22   33.70
   2   7   4  772.22   32.40
   7  -9   4  781.32   33.20
   2   7   4  798.22   33.30
   7  -9   4  792.62   32.90
   2   7   4  780.32   32.80
  -9   2   4  797.82   33.30
   7  -9   4  806.32   33.10
  -9   2   4  798.72   34.70
  12  -5  -4  337.17   18.30
  -7  12  -4  355.86   17.30
  -5  -7  -4  356.06   18.00
  -5  -7  -4  377.16   18.00
  12  -5  -4  357.76   18.00
  -5  -7  -4  378.56   17.20
  -7  12  -4  347.47   16.30
 -12   5   4  314.07   21.90
   7 -12   4  381.66   17.10
   7 -12   4  371.76   17.00
 -12   5   4  351.96   17.30
   5   7   4  378.56   17.90
  -8  -7  -4  116.39    8.20
  15  -8  -4  111.89    8.90
  15  -8  -4  116.59    9.20
  -8  -7  -4  114.09    9.00
  -8  -7  -4  115.79    9.10
 -15   8   4  115.09    8.40
   8   7   4  113.49    7.90
   8   7   4  113.99    7.90
   8   7   4  121.39    8.80
 -15   8   4  117.29    9.70
  12  -8  -4   10.30    4.30
  -4  12  -4    5.70    2.70
  12  -8  -4    4.70    3.40
  -8  -4  -4    5.90    2.70
  -4  12  -4    4.70    3.00
  -8  -4  -4    9.50    4.00
  -8  -4  -4   12.50    4.40
   4 -12   4    3.20    3.00
   4 -12   4    3.00    2.40
 -12   8   4    4.10    3.20
   8   4   4    4.50    3.00
  -8  -1  -4  199.98   10.90
   9  -8  -4  192.68   11.70
  -1   9  -4  215.38   11.60
  -8  -1  -4  201.08   11.40
  -1   9  -4  194.48   10.60
   9  -8  -4  185.68   10.80
  -8  -1  -4  200.08   11.90
  -9   8   4  191.58   11.50
   1  -9   4  216.48   11.00
  -9   8   4  207.28   11.00
   8   1   4  205.58   11.60
   8   1   4  190.68   10.80
   8   1   4  195.28   11.00
   1  -9   4  216.48   11.60
   6  -8  -4   80.89    5.70
   2   6  -4   71.69    5.70
  -8   2  -4   64.59    6.30
  -8   2  -4   56.79    5.90
   2   6  -4   78.09    6.60
   6  -8  -4   74.19    6.30
   6  -8  -4   67.19    5.50
  -8   2  -4   65.69    5.40
   8  -2   4   64.09    5.90
  -6   8   4   64.39    4.80
   8  -2   4   59.49    5.60
  -2  -6   4   67.09    5.60
  -2  -6   4   77.99    6.60
  -6   8   4   71.29    5.70
  -6   8   4   69.99    6.00
   8  -2   4   63.59    5.70
  -8   5  -4  182.28   13.00
   3  -8  -4  220.58   11.00
   3  -8  -4  213.18   11.60
   5   3  -4  196.08   11.20
  -8   5  -4  190.48   10.50
   5   3  -4  197.38   11.90
   3  -8  -4  200.28   10.70
   8  -5   4  206.88   11.30
  -3   8   4  206.88   10.20
  -3   8   4  203.48   11.00
  -5  -3   4  205.28   12.10
   8  -5   4  201.58   11.00
  -5  -3   4  203.18   11.10
   8  -5   4  189.38   10.80
  -3   8   4  207.58   11.00
  -8   8  -4   92.29    7.30
   8   0  -4   83.49    7.50
   8   0  -4   81.69    6.80
  -8   8  -4   86.39    6.10
   0  -8  -4   92.79    7.20
   0  -8  -4   89.79    6.80
   0  -8  -4   91.59    6.30
   0   8   4   83.89    6.30
   0   8   4   88.29    6.60
   8  -8   4   81.29    6.40
   8  -8   4   82.59    6.50
   0   8   4   84.49    6.00
   8  -8   4   82.29    6.60
  -8   0   4   88.09    6.70
  -8   0   4   78.29    7.60
  -3  -8  -4  332.77   15.80
  -8  11  -4  317.27   15.30
  -8  11  -4  336.17   16.60
  -3  -8  -4  346.17   17.00
  11  -3  -4  317.97   17.30
  11  -3  -4  311.87   16.60
  -3  -8  -4  344.77   16.70
   3   8   4  333.17   15.60
   3   8   4  347.07   16.60
   8 -11   4  330.77   15.80
 -11   3   4  347.37   18.20
 -11   3   4  336.67   16.40
   3   8   4  329.27   15.80
   8 -11   4  330.47   16.00
  14  -6  -4   47.70    6.20
  -6  -8  -4   49.99    6.30
  -6  -8  -4   56.29    5.40
  -8  14  -4   48.10    4.40
  14  -6  -4   50.69    6.50
  -6  -8  -4   54.69    6.30
 -14   6   4   53.09    7.10
 -14   6   4   48.70    5.90
   8 -14   4   46.80    4.90
   6   8   4   48.80    5.20
   6   8   4   51.49    5.30
   6   8   4   53.19    5.90
  17  -9  -4   19.00    5.60
  -9  -8  -4   25.80    6.00
  -9  -8  -4   19.80    5.50
  17  -9  -4   22.00    5.60
  -9  -8  -4   26.70    5.40
   9   8   4   22.20    4.90
 -17   9   4   22.10    6.10
   9   8   4   30.50    6.30
   9   8   4   28.40    5.10
  -9  -5  -4   33.60    5.60
  -5  14  -4   27.00    4.60
  14  -9  -4   43.60    6.80
  -5  14  -4   26.40    4.30
  -9  -5  -4   43.50    7.00
  14  -9  -4   31.40    5.80
  -9  -5  -4   38.70    6.90
   5 -14   4   34.50    5.40
   5 -14   4   27.20    3.90
 -14   9   4   31.70    5.40
   9   5   4   35.40    5.30
   9   5   4   37.30    5.70
 -14   9   4   36.80    6.70
   9   5   4   36.50    6.40
  -2  11  -4  862.61   35.20
  -9  -2  -4  881.81   35.90
  -9  -2  -4  834.72   36.10
  11  -9  -4  817.72   35.80
  11  -9  -4  790.32   36.30
  -2  11  -4  912.21   36.10
  -9  -2  -4  846.12   36.70
   9   2   4  891.51   36.60
   2 -11   4  885.71   35.90
 -11   9   4  821.32   36.70
   2 -11   4  897.41   35.40
   9   2   4  871.01   35.70
 -11   9   4  866.41   35.50
   9   2   4  839.52   35.60
  -9   1  -4  653.93   28.30
  -9   1  -4  692.43   29.50
   1   8  -4  667.03   28.40
   8  -9  -4  624.34   28.10
   1   8  -4  672.23   29.20
  -9   1  -4  684.63   29.00
   8  -9  -4  653.23   29.10
  -8   9   4  632.74   28.70
  -1  -8   4  655.73   29.00
  -1  -8   4  698.33   28.40
   9  -1   4  679.83   29.10
   9  -1   4  688.33   28.60
   9  -1   4  680.73   28.30
  -8   9   4  659.83   28.10
   5  -9  -4   91.79    7.30
  -9   4  -4   96.39    7.80
   5  -9  -4   94.19    7.90
  -9   4  -4  101.59    6.80
   4   5  -4   99.59    7.20
  -9   4  -4  103.39    7.60
   5  -9  -4   99.29    6.80
  -4  -5   4  103.59    8.00
   9  -4   4  109.89    7.20
  -5   9   4  103.69    7.00
  -4  -5   4  104.19    7.20
   9  -4   4  100.39    7.00
  -5   9   4   97.39    6.10
   9  -4   4   95.99    7.20
  -5   9   4   95.79    7.00
   7   2  -4  113.09    7.90
   2  -9  -4  112.19    7.90
   7   2  -4  120.69    8.80
   2  -9  -4  102.09    6.90
  -9   7  -4   98.49    6.70
  -9   7  -4   99.69    8.00
   2  -9  -4  111.99    7.50
  -2   9   4  106.89    6.60
  -2   9   4  106.49    7.20
  -2   9   4  113.99    7.50
   9  -7   4   91.49    7.20
  -7  -2   4  114.89    8.80
   9  -7   4   92.99    7.30
  -7  -2   4  115.79    7.70
   9  -7   4   94.09    7.10
  -1  -9  -4   39.80    5.30
  -1  -9  -4   40.20    4.30
  -9  10  -4   41.60    5.20
  10  -1  -4   41.50    5.80
  -9  10  -4   43.00    4.20
  10  -1  -4   46.30    5.30
  -1  -9  -4   50.49    6.70
   9 -10   4   43.00    4.90
   1   9   4   49.50    5.20
   1   9   4   37.70    4.30
   1   9   4   40.90    4.50
 -10   1   4   44.10    5.20
   9 -10   4   39.10    5.10
   9 -10   4   40.60    4.80
 -10   1   4   43.00    6.10
  13  -4  -4   90.19    8.10
  -9  13  -4   89.89    7.30
  13  -4  -4   89.29    7.80
  -4  -9  -4   86.19    7.60
  -4  -9  -4   90.89    6.80
  -4  -9  -4  101.39    7.90
  -9  13  -4   80.59    5.90
   4   9   4   92.39    8.50
   9 -13   4   84.49    6.70
 -13   4   4   84.69    8.60
   4   9   4   96.69    6.80
   4   9   4   91.49    6.70
   9 -13   4   90.79    6.90
 -13   4   4   90.89    7.30
  16  -7  -4   37.50    6.90
  16  -7  -4   41.10    6.90
  -7  -9  -4   37.20    6.00
  -7  -9  -4   38.00    6.60
  -7  -9  -4   30.80    6.00
   7   9   4   31.50    5.30
   7   9   4   36.40    5.60
   7   9   4   36.90    6.10
 -16   7   4   41.90    7.80
  19 -10  -4    7.00    4.70
 -10  -9  -4   10.00    5.20
  19 -10  -4   17.20    6.50
 -10  -9  -4   14.90    5.10
 -10  -9  -4   14.80    4.90
  10   9   4   15.70    5.00
 -19  10   4    8.10    4.00
 -10  -6  -4   25.50    5.90
  16 -10  -4   18.70    5.10
 -10  -6  -4   18.50    4.90
 -10  -6  -4   26.00    5.20
  16 -10  -4   27.00    5.90
  10   6   4   23.50    4.80
  10   6   4   19.60    4.50
 -16  10   4   15.70    5.30
 -16  10   4   27.20    5.30
  10   6   4   16.00    4.90
  13 -10  -4   75.29    7.10
 -10  -3  -4   74.39    6.40
  -3  13  -4   79.09    6.60
 -10  -3  -4   75.29    7.50
  13 -10  -4   78.19    7.10
 -10  -3  -4   79.29    7.40
  -3  13  -4   81.59    6.00
 -13  10   4   82.19    7.50
   3 -13   4   74.99    5.90
  10   3   4   77.09    6.40
  10   3   4   80.29    7.20
  10   3   4   81.69    6.50
   3 -13   4   79.59    6.80
 -13  10   4   85.79    6.80
   0  10  -4  106.69    7.30
   0  10  -4  114.69    8.20
 -10   0  -4   96.79    8.40
 -10   0  -4  116.29    8.30
 -10   0  -4  104.79    7.50
  10 -10  -4  109.09    8.30
  10 -10  -4  123.39    7.90
 -10  10   4  113.99    7.50
   0 -10   4  108.59    8.10
  10   0   4  116.29    7.70
 -10  10   4  109.19    8.10
   0 -10   4  106.39    7.20
  10   0   4  107.19    7.60
  10   0   4  107.29    8.20
   3   7  -4  251.47   13.70
 -10   3  -4  250.97   13.90
   7 -10  -4  252.47   12.30
   3   7  -4  243.18   13.00
 -10   3  -4  253.67   13.50
   7 -10  -4  266.17   13.70
   7 -10  -4  244.88   12.60
 -10   3  -4  261.17   13.00
  -7  10   4  238.98   13.00
  10  -3   4  257.07   13.00
  -7  10   4  247.38   11.50
  -3  -7   4  251.67   13.90
  -3  -7   4  263.77   13.00
  10  -3   4  246.68   13.00
  10  -3   4  252.37   13.50
  -7  10   4  249.28   12.60
   4 -10  -4  394.86   17.90
   6   4  -4  380.76   19.30
 -10   6  -4  401.26   20.70
   4 -10  -4  394.56   18.70
   4 -10  -4  382.96   17.80
 -10   6  -4  417.26   18.10
   6   4  -4  409.56   18.80
  -4  10   4  356.16   17.70
  10  -6   4  393.46   18.20
  10  -6   4  401.26   18.70
  -4  10   4  384.06   17.90
  -4  10   4  372.16   16.90
  -6  -4   4  366.16   19.30
  10  -6   4  420.56   18.30
  -6  -4   4  396.76   18.30
   1 -10  -4   66.59    6.30
   1 -10  -4   61.19    5.30
   9   1  -4   60.29    6.80
 -10   9  -4   74.79    6.80
   1 -10  -4   61.59    6.00
   9   1  -4   59.19    6.10
 -10   9  -4   67.89    5.30
  -1  10   4   67.19    5.60
  10  -9   4   72.79    6.20
  -1  10   4   67.19    5.80
  -1  10   4   60.09    5.10
  10  -9   4   66.59    5.80
  10  -9   4   66.89    6.00
  -9  -1   4   55.69    5.80
  -9  -1   4   57.69    6.90
 -10  12  -4   50.39    4.70
  -2 -10  -4   57.49    6.20
  -2 -10  -4   53.19    5.10
 -10  12  -4   55.39    5.90
  -2 -10  -4   57.19    6.40
  12  -2  -4   62.09    6.80
  12  -2  -4   52.19    6.10
  10 -12   4   54.59    5.40
  10 -12   4   54.79    5.50
   2  10   4   51.79    5.60
 -12   2   4   56.39    5.90
 -12   2   4   62.79    8.90
   2  10   4   59.99    6.00
  10 -12   4   55.29    6.10
  -5 -10  -4  199.58   12.50
  15  -5  -4  213.28   13.40
  15  -5  -4  204.28   13.10
  -5 -10  -4  212.68   12.90
  -5 -10  -4  221.38   11.80
   5  10   4  206.08   13.70
 -15   5   4  200.68   14.10
   5  10   4  196.68   11.40
  10 -15   4  212.78   11.40
 -15   5   4  216.28   12.30
   5  10   4  212.58   11.40
  -8 -10  -4   38.70    5.40
  18  -8  -4   52.79   12.10
  -8 -10  -4   41.10    7.40
  -8 -10  -4   38.80    6.90
  18  -8  -4   34.40    6.50
   8  10   4   44.40    7.10
 -18   8   4   30.00    7.50
   8  10   4   41.40    5.30
   8  10   4   40.30    6.30
  21 -11  -4   19.10    5.20
 -11 -10  -4   21.50    6.40
 -11 -10  -4   38.10    8.10
 -11 -10  -4   15.30    5.60
  21 -11  -4   21.50    7.00
  11  10   4   30.40    5.90
 -21  11   4   22.20    5.20
  18 -11  -4    6.60    4.10
 -11  -7  -4   15.10    5.50
 -11  -7  -4   15.20    5.00
 -11  -7  -4   17.20    7.80
  18 -11  -4   12.50    5.20
 -18  11   4   11.70    5.40
  11   7   4    7.00    4.30
  11   7   4    6.50    4.10
  11   7   4   18.50    4.60
 -11  -4  -4   53.29    6.60
  15 -11  -4   44.20    5.80
 -11  -4  -4   48.40    5.60
 -11  -4  -4   50.09    7.30
  15 -11  -4   47.10    7.00
  11   4   4   44.00    5.20
   4 -15   4   46.20    7.00
 -15  11   4   42.50    5.50
 -15  11   4   42.00    7.20
  11   4   4   39.70    5.70
  11   4   4   37.00    5.00
  12 -11  -4   10.90    3.70
  12 -11  -4    9.60    4.00
 -11  -1  -4    8.60    3.90
 -11  -1  -4   10.70    4.70
  -1  12  -4    9.50    3.50
  -1  12  -4   12.20    3.80
 -11  -1  -4   12.10    3.70
  11   1   4    5.90    4.90
   1 -12   4    7.50    2.90
   1 -12   4   15.70    4.40
  11   1   4   10.90    3.60
 -12  11   4    8.10    4.00
  11   1   4    6.10    3.60
 -12  11   4    6.70    3.20
   9 -11  -4   92.69    7.30
   9 -11  -4   89.09    6.60
   2   9  -4   76.69    6.40
   2   9  -4   89.09    7.40
 -11   2  -4   72.39    6.30
 -11   2  -4   86.39    7.40
 -11   2  -4   71.89    7.40
  -9  11   4   93.29    7.00
  11  -2   4   84.19    6.60
  11  -2   4   81.09    6.60
  -2  -9   4   77.79    6.20
  -9  11   4   95.39    6.50
  -2  -9   4  100.09    7.90
  11  -2   4   78.99    7.10
   6 -11  -4   73.39    5.90
   6 -11  -4   73.09    6.60
   5   6  -4   80.19    7.60
 -11   5  -4   84.09    7.20
 -11   5  -4   81.89    6.30
   5   6  -4   83.69    6.90
   6 -11  -4   79.79    6.20
 -11   5  -4   85.79    7.50
  11  -5   4   83.49    6.90
  -5  -6   4   87.99    7.80
  -6  11   4   72.69    6.00
  -5  -6   4   82.39    6.50
  -6  11   4   70.19    5.10
  11  -5   4   85.69    6.60
  -6  11   4   76.49    6.30
  11  -5   4   78.59    6.50
 -11   8  -4    7.00    2.80
   8   3  -4    2.90    3.50
   8   3  -4    4.80    3.20
 -11   8  -4    8.90    4.20
   3 -11  -4    5.10    3.40
   3 -11  -4    5.50    2.60
   3 -11  -4    5.90    3.30
  11  -8   4    5.50    3.20
  -3  11   4    4.40    2.70
  11  -8   4    3.00    2.80
  -8  -3   4    6.00    3.40
  -8  -3   4    3.50    3.80
  11  -8   4    8.20    3.40
  -3  11   4    8.10    3.20
  -3  11   4    8.20    3.30
  11   0  -4   53.79    6.00
   0 -11  -4   45.00    4.70
 -11  11  -4   49.50    5.40
  11   0  -4   50.59    6.40
   0 -11  -4   44.90    5.80
 -11  11  -4   55.49    6.10
   0 -11  -4   44.60    5.70
  11 -11   4   53.09    5.40
   0  11   4   57.39    5.40
  11 -11   4   60.09    5.80
   0  11   4   47.00    4.70
 -11   0   4   51.39    5.60
 -11   0   4   54.69    7.20
   0  11   4   57.89    5.50
  11 -11   4   53.39    5.40
  -3 -11  -4   78.39    7.50
  -3 -11  -4   81.59    7.50
 -11  14  -4   81.99    6.60
 -11  14  -4   84.49    7.20
  14  -3  -4   82.39    8.20
  -3 -11  -4   78.09    6.50
   3  11   4   75.79    6.90
   3  11   4   71.99    6.30
 -14   3   4   88.39    7.50
  11 -14   4   79.89    6.70
 -14   3   4   90.09    9.20
   3  11   4   73.49    6.20
  11 -14   4   80.69    6.70
  -6 -11  -4   99.89    7.90
  17  -6  -4   93.79    9.60
  -6 -11  -4   94.39    8.70
  -6 -11  -4  101.29    8.70
  17  -6  -4   93.39    8.80
   6  11   4  110.99    8.00
   6  11   4  104.19    8.40
 -17   6   4  112.79   10.50
   6  11   4   95.89    7.50
  -9 -11  -4    8.80    5.80
  20  -9  -4    7.10    5.90
  -9 -11  -4    1.70    4.10
  -9 -11  -4    3.40    4.30
  20  -9  -4    2.10    3.90
 -20   9   4    3.30    3.80
   9  11   4    2.90    4.00
   9  11   4    5.10    4.00
  23 -12  -4    4.10    4.40
 -12 -11  -4    5.80    4.90
 -12 -11  -4    1.90    5.00
  23 -12  -4   -2.40    5.50
 -12 -11  -4    4.10    5.30
 -23  12   4    3.60    4.10
  12  11   4    6.90    4.50
  12  11   4    5.70    4.50
  20 -12  -4   46.90    7.90
 -12  -8  -4   61.59    7.20
  20 -12  -4   59.19    7.60
 -12  -8  -4   48.90    8.70
 -12  -8  -4   58.19    9.50
 -20  12   4   39.60    8.20
  12   8   4   51.99    6.90
 -20  12   4   47.20    6.00
  12   8   4   55.79    8.00
 -12  -5  -4   41.80    7.80
  17 -12  -4   48.50    7.70
 -12  -5  -4   36.60    6.70
  17 -12  -4   41.50    6.80
 -12  -5  -4   45.60    6.00
  12   5   4   46.30    6.20
  12   5   4   40.90    6.30
  12   5   4   43.60    6.90
 -17  12   4   46.80    6.70
  14 -12  -4    4.00    3.50
  14 -12  -4    3.50    3.50
  -2  14  -4    4.00    2.70
 -12  -2  -4    7.50    3.90
  -2  14  -4    4.90    3.10
 -12  -2  -4    5.40    4.40
 -12  -2  -4    0.20    4.80
   2 -14   4    5.00    2.50
 -14  12   4    3.90    3.20
  12   2   4    7.50    3.80
  12   2   4    2.70    3.00
  12   2   4    7.70    3.60
 -14  12   4    2.50    3.40
   2 -14   4    4.20    3.50
  11 -12  -4    7.40    3.60
   1  11  -4   11.00    3.90
 -12   1  -4    4.10    3.40
 -12   1  -4    7.50    4.20
  11 -12  -4    3.80    2.90
  -1 -11   4    6.10    2.90
 -11  12   4    5.20    2.80
  -1 -11   4   11.80    4.40
  12  -1   4    7.70    3.50
  12  -1   4    7.70    3.70
   8 -12  -4   31.60    5.40
 -12   4  -4   43.90    6.90
 -12   4  -4   44.70    6.40
   4   8  -4   49.30    7.40
   8 -12  -4   29.60    4.20
  12  -4   4   37.00    6.00
  -8  12   4   34.90    4.30
  -4  -8   4   39.50    4.70
  -8  12   4   29.50    4.90
  -4  -8   4   45.10    6.00
  12  -4   4   35.10    5.20
  12  -4   4   36.20    5.50
   5 -12  -4  608.34   25.80
   5 -12  -4  586.64   26.50
 -12   7  -4  599.24   27.30
   5 -12  -4  631.74   26.00
   7   5  -4  609.74   27.60
  12  -7   4  592.14   26.20
  -7  -5   4  629.34   26.50
  12  -7   4  590.14   26.10
  -5  12   4  574.44   25.70
  12  -7   4  597.94   26.80
  -7  -5   4  626.34   28.30
  -5  12   4  598.74   24.90
  -5  12   4  621.74   26.00
   2 -12  -4  305.27   15.20
   2 -12  -4  304.17   14.50
 -12  10  -4  307.37   15.90
   2 -12  -4  300.07   15.50
  10   2  -4  320.37   16.70
 -12  10  -4  308.27   16.00
  12 -10   4  287.27   14.70
  12 -10   4  283.87   15.00
  -2  12   4  285.57   14.40
  12 -10   4  305.27   15.50
 -10  -2   4  303.87   15.30
  -2  12   4  311.37   15.00
  -2  12   4  303.17   14.20
 -10  -2   4  320.27   17.50
  13  -1  -4  172.08   11.40
 -12  13  -4  155.38   10.40
 -12  13  -4  158.68    9.20
  13  -1  -4  152.28   11.30
  -1 -12  -4  168.48    9.60
  -1 -12  -4  170.08   10.60
  -1 -12  -4  176.98   11.00
   1  12   4  177.48    9.70
   1  12   4  169.18    9.60
 -13   1   4  183.68   12.80
  12 -13   4  165.78    9.80
 -13   1   4  163.68   10.50
   1  12   4  181.88   10.50
  12 -13   4  170.78   10.60
  12 -13   4  156.08   10.00
  -4 -12  -4  398.36   18.10
  -4 -12  -4  370.36   19.10
  16  -4  -4  369.26   19.80
  -4 -12  -4  370.46   19.10
  16  -4  -4  388.46   20.10
   4  12   4  366.96   17.80
   4  12   4  369.86   18.80
   4  12   4  358.36   17.40
 -16   4   4  386.56   21.30
  19  -7  -4   20.60    5.90
  19  -7  -4   21.20    6.50
  -7 -12  -4   22.70    5.90
  -7 -12  -4   17.00    5.10
  -7 -12  -4   22.70    6.00
   7  12   4   16.60    5.00
 -19   7   4   17.40    6.90
 -19   7   4   16.10    4.70
   7  12   4   16.00    4.70
   7  12   4   15.40    4.70
 -10 -12  -4   22.30    5.90
  22 -10  -4   16.20    7.40
 -10 -12  -4   24.40    6.90
 -10 -12  -4   19.60    6.00
  22 -10  -4   17.60    5.60
  10  12   4   19.00    5.70
 -22  10   4   18.50    5.00
  25 -13  -4   12.50    5.20
  25 -13  -4   23.50    9.00
 -13 -12  -4   13.20    6.70
 -13 -12  -4   16.40    6.10
  13  12   4   10.60    6.40
  13  12   4   21.70    6.80
  13  12   4   22.60    6.00
 -25  13   4   12.90    5.30
 -25  13   4   12.80   11.40
 -13  -9  -4   46.70    8.20
  22 -13  -4   92.79   17.10
  22 -13  -4   49.10    6.90
 -13  -9  -4   57.79    8.90
 -13  -9  -4   57.59    9.20
  13   9   4   42.60    8.40
 -22  13   4   53.89    6.60
  13   9   4   63.79    7.60
 -13  -6  -4    6.90    7.30
 -13  -6  -4    4.00    4.30
  19 -13  -4    7.20    4.40
  19 -13  -4    4.20    4.90
 -13  -6  -4    7.50    4.30
  13   6   4    4.30    5.00
 -19  13   4    5.20    5.10
 -19  13   4   -1.60    3.20
  13   6   4    4.80    4.20
  13   6   4    2.50    3.80
 -13  -3  -4   43.50    6.90
 -13  -3  -4   37.80    7.40
  16 -13  -4   27.10    6.10
  16 -13  -4   35.00    6.20
 -13  -3  -4   32.30    6.20
 -16  13   4   36.80    6.70
  13   3   4   22.20    4.80
  13   3   4   33.50    5.90
  13   3   4   32.80    6.80
 -16  13   4   26.70    5.30
 -13   0  -4  123.09    8.70
 -13   0  -4  122.99    9.80
   0  13  -4  123.99    8.00
  13 -13  -4  111.79    8.80
 -13   0  -4  116.59    9.10
  13 -13  -4  123.89    8.40
   0  13  -4  130.09    8.60
  13   0   4  111.29    8.10
   0 -13   4  126.79    7.90
 -13  13   4  125.09    8.00
  13   0   4  123.09    9.30
  13   0   4  120.59    8.60
 -13  13   4  112.19    8.60
   0 -13   4  127.59    9.10
   3  10  -4  299.77   15.20
 -13   3  -4  303.87   16.40
  10 -13  -4  301.47   14.80
 -13   3  -4  314.97   15.40
  10 -13  -4  293.87   15.40
 -13   3  -4  306.97   15.90
   3  10  -4  302.07   15.70
 -10  13   4  298.17   14.40
 -10  13   4  304.67   17.90
  13  -3   4  276.07   16.00
  -3 -10   4  301.17   16.10
  13  -3   4  311.07   16.10
  13  -3   4  303.47   15.10
  -3 -10   4  293.27   14.70
   7 -13  -4   98.39    6.60
 -13   6  -4   80.19    6.40
   6   7  -4   89.59    7.80
   7 -13  -4   89.69    7.10
   6   7  -4  100.09    7.60
 -13   6  -4   88.89    7.90
 -13   6  -4   79.59    7.40
   7 -13  -4   87.59    6.60
  -6  -7   4   87.19    6.80
  13  -6   4   77.49    6.70
  13  -6   4   88.99    7.10
  -6  -7   4   88.99    8.40
  13  -6   4   82.99    7.30
  -7  13   4   87.59    6.30
  -7  13   4   85.19    5.60
  -7  13   4   98.29    6.90
   9   4  -4   44.20    5.70
 -13   9  -4   51.69    4.90
   4 -13  -4   52.09    5.80
 -13   9  -4   52.49    7.40
   9   4  -4   49.50    6.40
   4 -13  -4   52.09    4.90
   4 -13  -4   44.90    5.50
  -4  13   4   46.70    4.50
  -4  13   4   51.79    5.10
  13  -9   4   48.20    5.60
  -4  13   4   46.30    4.90
  13  -9   4   47.70    5.40
  -9  -4   4   64.49    9.60
  13  -9   4   47.20    5.30
  -9  -4   4   51.69    5.50
 -13  12  -4    2.80    3.70
  12   1  -4    2.40    3.70
 -13  12  -4    2.50    2.30
   1 -13  -4    1.00    3.20
   1 -13  -4    3.00    2.60
  12   1  -4    2.60    3.50
   1 -13  -4   11.20    4.00
  13 -12   4    0.10    2.60
 -12  -1   4    3.20    3.30
  -1  13   4    7.30    3.70
  13 -12   4    0.00    3.10
  -1  13   4    4.00    3.10
 -12  -1   4    6.30    7.50
  13 -12   4    2.40    2.90
  -1  13   4    4.00    2.60
  -2 -13  -4   38.40    6.30
  -2 -13  -4   39.30    6.60
  -2 -13  -4   32.80    5.50
  15  -2  -4   35.60    6.90
  15  -2  -4   37.40    7.20
 -13  15  -4   39.60    5.60
   2  13   4   38.20    5.60
   2  13   4   36.40    6.00
  13 -15   4   35.20    4.90
  13 -15   4   19.60    5.50
  13 -15   4   25.50    5.10
   2  13   4   33.50    4.40
 -15   2   4   30.20    7.60
  18  -5  -4   11.10    5.00
  18  -5  -4    7.90    5.50
  -5 -13  -4   12.30    4.90
  -5 -13  -4   12.20    4.40
  -5 -13  -4   15.80    5.40
 -18   5   4   18.30    6.70
   5  13   4   16.50    4.40
   5  13   4   15.40    4.50
 -18   5   4   11.20    4.50
   5  13   4    9.30    8.00
  21  -8  -4   34.80    6.90
  21  -8  -4   43.00    8.70
  -8 -13  -4   47.40    7.60
  -8 -13  -4   37.20    7.20
  -8 -13  -4   37.70    7.40
   8  13   4   30.70    6.50
 -21   8   4   35.10    6.40
 -11 -13  -4   34.40    7.90
  24 -11  -4   42.00    7.60
 -11 -13  -4   61.99    9.90
  11  13   4   39.70    7.20
  11  13   4   46.20    7.30
 -24  11   4   41.50    7.10
  11  13   4   52.49    7.20
 -14 -13  -4    6.50    8.20
  27 -14  -4   11.00    8.50
 -14 -13  -4    7.10    5.60
 -14 -13  -4   10.00    6.40
  27 -14  -4    5.30    4.50
 -27  14   4    4.00    5.30
  14  13   4    3.20    4.80
 -14 -10  -4   -4.70    3.60
 -14 -10  -4    5.40    5.80
  24 -14  -4   -2.40    3.60
 -14 -10  -4    4.20    5.60
  24 -14  -4   -5.10    6.00
 -24  14   4    4.00    7.20
  14  10   4    6.60    4.90
 -24  14   4   -0.40    3.90
  14  10   4    5.90    4.80
  14  10   4    5.90    5.10
  21 -14  -4    7.50    6.10
 -14  -7  -4   19.50    6.00
 -14  -7  -4   16.80    6.00
  21 -14  -4   14.80    5.00
 -14  -7  -4   21.00    6.10
 -21  14   4    9.20    4.40
  14   7   4   18.10    5.50
  14   7   4   26.20    6.30
 -14  -4  -4  170.88   11.30
 -14  -4  -4  158.98   11.80
  18 -14  -4  162.68   11.20
 -14  -4  -4  132.89   11.00
  18 -14  -4  141.49   10.40
  14   4   4  161.58   11.60
  14   4   4  152.88   10.60
  14   4   4  142.99   10.00
 -18  14   4  167.48   11.80
  15 -14  -4   51.19    6.20
 -14  -1  -4   50.09    6.80
 -14  -1  -4   58.39    7.40
 -14  -1  -4   58.69    6.40
  15 -14  -4   64.59    6.70
  -1  15  -4   62.39    5.80
  14   1   4   56.79    6.30
 -15  14   4   62.79    6.00
  14   1   4   50.49    6.70
   1 -15   4   57.39    5.30
 -15  14   4   58.39    6.80
  14   1   4   50.09    6.00
   2  12  -4   67.39    6.70
 -14   2  -4   89.59    7.80
  12 -14  -4   70.39    6.40
 -14   2  -4   76.09    6.90
   2  12  -4   70.49    6.40
 -14   2  -4   69.19    7.90
  14  -2   4   90.09    6.90
  -2 -12   4   73.29    7.40
 -12  14   4   77.79    6.10
 -12  14   4   70.89    6.70
  14  -2   4   69.49    6.80
  -2 -12   4   74.79    6.20
  14  -2   4   69.09    7.30
   5   9  -4   40.10    5.40
 -14   5  -4   37.30    4.80
 -14   5  -4   40.50    6.40
   9 -14  -4   38.40    4.50
 -14   5  -4   39.10    6.90
   9 -14  -4   30.90    5.40
   5   9  -4   46.00   11.00
  14  -5   4   38.20    5.90
  -5  -9   4   47.50    6.60
  -9  14   4   31.60    5.90
  14  -5   4   39.40    5.70
  -5  -9   4   39.10    4.90
  14  -5   4   40.60    5.50
  -9  14   4   33.30    4.30
   6 -14  -4  147.69    8.60
   8   6  -4  154.08   10.40
 -14   8  -4  143.29    8.90
   6 -14  -4  146.39    8.90
 -14   8  -4  131.29   10.00
   6 -14  -4  140.09    9.30
   8   6  -4  151.78   10.00
  14  -8   4  133.29    9.00
  -8  -6   4  151.48    9.30
  -6  14   4  136.09    7.80
  -8  -6   4  146.89   11.10
  -6  14   4  134.79    8.40
  14  -8   4  139.59    9.10
  -6  14   4  141.69    8.50
  14  -8   4  130.09    9.40
  11   3  -4   76.69    7.40
 -14  11  -4   68.59    7.40
 -14  11  -4   78.79    6.10
   3 -14  -4   73.19    5.80
   3 -14  -4   69.29    6.70
  11   3  -4   80.89    7.90
   3 -14  -4   62.09    6.50
  -3  14   4   69.19    6.10
  -3  14   4   73.29    5.90
  14 -11   4   80.79    7.00
 -11  -3   4   74.59    6.90
 -11  -3   4   75.29    8.70
  14 -11   4   75.09    6.70
  14 -11   4   73.79    6.40
   0 -14  -4  138.59    9.80
 -14  14  -4  136.49    8.20
  14   0  -4  136.39   10.50
   0 -14  -4  120.09    9.30
   0 -14  -4  144.09    8.60
  14   0  -4  140.99   10.60
 -14  14  -4  140.69    9.80
  14 -14   4  143.79    8.90
  14 -14   4  135.99    9.20
   0  14   4  122.89    8.40
   0  14   4  131.19    8.90
   0  14   4  129.39    8.20
 -14   0   4  146.19   11.80
  14 -14   4  149.49    9.60
  -3 -14  -4  120.89    8.30
  17  -3  -4  125.19   10.60
  -3 -14  -4  120.49    9.60
  -3 -14  -4  117.39    9.50
  17  -3  -4  118.39   10.10
 -17   3   4  108.79    8.90
   3  14   4  115.09    7.90
   3  14   4  108.49    8.20
   3  14   4  122.99    9.00
 -17   3   4  122.69   11.60
  14 -17   4  130.19    9.80
  20  -6  -4   52.29    7.50
  -6 -14  -4   57.59   12.80
  -6 -14  -4   52.69    7.10
  -6 -14  -4   61.79    6.90
  20  -6  -4   67.19   10.10
   6  14   4   62.59    8.80
 -20   6   4   67.69    9.40
   6  14   4   57.89    6.70
   6  14   4   60.89    6.60
 -20   6   4   54.19    6.80
  23  -9  -4   59.49    7.80
  -9 -14  -4   73.29    8.30
  -9 -14  -4   58.59    9.50
   9  14   4   72.19    8.30
   9  14   4   50.39    8.10
 -23   9   4   53.49    7.00
   9  14   4   55.99    7.10
  26 -12  -4   40.90    7.50
 -12 -14  -4   39.20    8.20
 -12 -14  -4   33.90    7.70
  12  14   4   39.40    7.70
  29 -15  -4   19.40    6.30
 -15 -14  -4   17.70    7.20
 -15 -14  -4   23.00    6.70
 -15 -14  -4   17.80   10.20
  29 -15  -4   20.20   11.20
  14 -29   4    7.20    5.00
 -29  15   4    5.40    6.70
  15  14   4   14.80    6.50
 -15 -11  -4    4.70    6.60
  26 -15  -4    3.40    4.70
 -15 -11  -4    1.00    4.70
 -15 -11  -4   -1.40    4.20
  26 -15  -4   -1.80    7.80
 -26  15   4    1.20    4.50
  15  11   4   -0.70    4.60
  23 -15  -4   12.50    4.90
  23 -15  -4   25.70    7.80
 -15  -8  -4   10.50    5.70
 -15  -8  -4    9.00    5.40
 -15  -8  -4   25.30    7.30
 -23  15   4   22.60    7.70
  15   8   4    5.90    5.20
  15   8   4    9.70    5.30
 -23  15   4    7.60    5.10
 -15  -5  -4  228.18   14.90
  20 -15  -4  239.88   14.40
 -15  -5  -4  208.88   14.70
 -15  -5  -4  244.58   14.60
  20 -15  -4  208.28   13.60
  15   5   4  228.38   13.60
 -20  15   4  218.68   12.60
 -20  15   4  233.98   15.40
  15   5   4  229.78   13.40
  15   5   4  224.78   14.60
  17 -15  -4   37.60    6.50
 -15  -2  -4   32.20    6.30
 -15  -2  -4   26.30    6.40
  17 -15  -4   26.00    5.50
 -15  -2  -4   27.50    6.90
 -17  15   4   17.50    5.30
  15   2   4   30.70    5.70
  15   2   4   27.50    6.40
  15   2   4   36.60    6.40
  14 -15  -4   37.90    5.40
   1  14  -4   43.70    5.20
   1  14  -4   41.00    5.40
 -15   1  -4   41.40    6.60
 -15   1  -4   43.80    7.10
  14 -15  -4   36.20    5.80
 -15   1  -4   42.60    7.70
  15  -1   4   41.40    5.70
  15  -1   4   46.80    6.40
 -14  15   4   38.10    4.90
  -1 -14   4   35.30    4.60
 -14  15   4   32.00    5.70
  15  -1   4   42.10    6.00
  11 -15  -4   95.09    7.80
  11 -15  -4  101.29    7.30
 -15   4  -4  115.49    9.60
 -15   4  -4  103.09    8.70
 -15   4  -4   97.69    7.90
   4  11  -4  105.59    8.10
   4  11  -4  101.19    8.10
  15  -4   4  104.59    7.80
  -4 -11   4  104.29    9.10
  15  -4   4  131.19   13.20
  15  -4   4  102.59    8.70
 -11  15   4   88.69    7.40
  -4 -11   4  104.89    7.40
 -15   7  -4  260.07   15.10
 -15   7  -4  260.87   13.70
   7   8  -4  262.87   14.60
   8 -15  -4  233.48   13.40
   7   8  -4  269.57   14.40
 -15   7  -4  272.07   14.50
  -7  -8   4  265.47   15.70
  -7  -8   4  250.67   13.40
  15  -7   4  254.87   14.40
  15  -7   4  263.07   13.60
  15  -7   4  260.27   13.70
   5 -15  -4   68.49    6.50
   5 -15  -4   77.49    6.80
  10   5  -4   62.39    7.20
 -15  10  -4   64.99    6.00
 -15  10  -4   71.19    7.50
  10   5  -4   64.29    7.00
  15 -10   4   71.19    6.40
  15 -10   4   72.79    6.60
  15 -10   4   68.49    6.80
 -10  -5   4   72.99    8.70
  -5  15   4   69.09    5.60
  -5  15   4   60.79   10.40
 -10  -5   4   64.29    6.60
  13   2  -4  268.27   15.50
   2 -15  -4  257.37   12.90
   2 -15  -4  247.58   14.00
 -15  13  -4  255.67   13.20
 -15  13  -4  272.27   14.90
   2 -15  -4  265.47   14.50
  13   2  -4  260.47   15.50
  15 -13   4  266.77   14.30
  -2  15   4  244.98   12.70
  -2  15   4  256.77   13.10
  15 -13   4  256.17   13.40
  -2  15   4  272.67   13.70
 -13  -2   4  262.17   16.70
 -15  16  -4    0.20    2.40
 -15  16  -4    0.80    3.40
  -1 -15  -4    2.80    3.00
  16  -1  -4    2.10    3.90
  16  -1  -4   -2.70    4.00
  -1 -15  -4    3.10    3.80
  -1 -15  -4   -2.00    3.40
   1  15   4    7.20    3.40
 -16   1   4    7.80    5.50
 -16   1   4    1.10    2.50
 -16   1   4    2.50    3.70
  15 -16   4    2.30    3.50
  15 -16   4    1.20    3.10
   1  15   4    0.90    2.70
   1  15   4    0.50    2.90
  -4 -15  -4   53.49    7.40
  19  -4  -4   60.69   11.70
  19  -4  -4   60.19    8.50
  -4 -15  -4   43.30    9.10
  -4 -15  -4   55.29    6.40
   4  15   4   56.29    7.50
   4  15   4   62.29    6.20
 -19   4   4   58.79   10.80
   4  15   4   55.09    6.60
 -19   4   4   52.49    6.80
  -7 -15  -4    1.60    4.50
  -7 -15  -4    2.90    4.50
  22  -7  -4    0.40    6.00
  -7 -15  -4    1.90    4.20
  22  -7  -4    8.70    5.30
 -22   7   4    9.50    4.40
   7  15   4    2.10    3.70
 -10 -15  -4    4.80    4.50
  25 -10  -4    6.30    8.80
 -10 -15  -4    6.20    5.50
  25 -10  -4    3.60    4.30
 -25  10   4   -0.40   14.10
 -25  10   4    6.60    5.20
  10  15   4    6.80    5.50
  10  15   4    0.60    4.00
 -13 -15  -4    3.10    7.30
 -13 -15  -4    4.80    4.50
  28 -13  -4    0.30    5.40
 -13 -15  -4   -1.70    5.10
  28 -13  -4    7.30    9.70
  13  15   4    3.20    4.50
 -28  13   4    8.70    9.00
 -16 -12  -4    1.90    7.30
  28 -16  -4   12.40    5.70
 -16 -12  -4   10.40    7.90
  28 -16  -4   22.50   10.60
 -16 -12  -4    1.10    5.10
  16  12   4    3.70    6.60
 -28  16   4    2.30    5.20
  12 -28   4    5.10    4.60
 -16  -9  -4    7.50    5.70
 -16  -9  -4   -0.70    4.60
  25 -16  -4    2.50    7.40
 -16  -9  -4   -2.60    4.40
  25 -16  -4    1.50    4.20
  16   9   4    2.40    5.90
 -25  16   4    6.10    4.60
 -25  16   4    7.50    8.50
  16   9   4    7.10    5.30
 -16  -6  -4    5.60    5.20
  22 -16  -4   12.00    7.00
 -16  -6  -4    8.90    6.30
 -16  -6  -4   11.10    5.70
  22 -16  -4   15.10    5.10
  16   6   4   17.80    6.30
 -22  16   4   14.60    4.60
  16   6   4   11.90    5.70
  19 -16  -4   55.89    7.70
 -16  -3  -4   61.39   14.50
 -16  -3  -4   68.59    7.80
 -19  16   4   76.09    8.10
  16   3   4   57.89    7.00
 -19  16   4   54.19    6.10
  16   3   4   55.89    7.70
  16   3   4   62.59    7.30
  16 -16  -4    6.10    4.20
  16 -16  -4   10.80    4.20
 -16   0  -4    7.80    5.00
 -16   0  -4   11.00    4.70
   0  16  -4   12.70    3.90
 -16   0  -4   11.60    5.00
   0 -16   4    9.60    3.40
  16   0   4    5.70    3.70
  16   0   4   11.80    5.10
   0 -16   4   11.30    4.60
 -16  16   4   10.70    4.20
  16   0   4   12.00    4.70
 -16   3  -4  113.99    9.10
 -16   3  -4  109.49    8.50
  13 -16  -4  103.09    8.10
 -16   3  -4   95.19    9.30
   3  13  -4  100.19    8.00
   3  13  -4  110.29    8.30
  -3 -13   4  119.09    9.60
  16  -3   4  104.79    9.10
  16  -3   4  107.89    8.50
  -3 -13   4  106.29    7.50
 -13  16   4  104.89    8.00
  16  -3   4   99.59    7.90
   6  10  -4   26.70    5.90
 -16   6  -4   16.90    4.50
 -16   6  -4   23.00    6.10
 -16   6  -4   23.60    5.30
   6  10  -4   23.00    5.40
  16  -6   4   17.70    5.20
  -6 -10   4   40.20    7.60
  -6 -10   4   30.10    5.30
  16  -6   4   23.30    5.30
  16  -6   4   20.40    5.00
   9   7  -4    5.00    4.00
   9   7  -4   11.00    4.70
   7 -16  -4   10.10    3.90
 -16   9  -4    6.80    3.40
 -16   9  -4    6.70    4.70
   7 -16  -4    8.40    3.90
  16  -9   4   17.60    5.20
  16  -9   4    6.70    3.90
  -7  16   4   10.40    3.20
  -9  -7   4   10.60    5.90
  -9  -7   4   10.90    4.10
  16  -9   4   18.90    5.00
   4 -16  -4    6.70    3.20
  12   4  -4    4.40    4.20
 -16  12  -4    7.00    6.00
   4 -16  -4    2.10    3.50
 -16  12  -4    4.70    3.30
   4 -16  -4    7.60    3.90
  12   4  -4   10.90    4.80
  16 -12   4    7.70    4.00
  16 -12   4    9.90    4.20
  16 -12   4    4.50    3.90
 -12  -4   4   26.60   12.80
 -16  15  -4    7.00    4.50
 -16  15  -4    7.30    3.20
  15   1  -4   12.40    5.40
   1 -16  -4    9.10    3.50
   1 -16  -4   10.80    4.60
   1 -16  -4    9.50    4.40
  15   1  -4   11.10    4.90
  16 -15   4    7.10    4.10
  16 -15   4   12.50    4.30
  16 -15   4    4.40    4.70
 -15  -1   4   10.50    6.10
 -15  -1   4   10.00    3.30
  -1  16   4   11.50    3.90
 -15  -1   4   11.60    4.50
  -2 -16  -4   30.40    6.30
  18  -2  -4   56.29    9.40
  18  -2  -4   40.80    7.60
  -2 -16  -4   40.20    5.50
  -2 -16  -4   45.80    7.60
  16 -18   4   39.10    6.70
 -18   2   4   50.39   10.10
   2  16   4   48.60    6.20
  16 -18   4   41.50    5.90
 -18   2   4   50.19    7.30
   2  16   4   40.20    5.20
 -18   2   4   45.90    4.70
   2  16   4   44.20    5.70
  21  -5  -4   35.40    6.90
  -5 -16  -4   50.69    6.60
  -5 -16  -4   32.40    7.00
  -5 -16  -4   27.70    6.60
  21  -5  -4   52.29    9.30
   5  16   4   34.80    7.50
 -21   5   4   50.59   10.30
 -21   5   4   37.40    6.90
  16 -21   4   33.50    7.20
  -8 -16  -4    3.10    5.90
  -8 -16  -4   -0.80    4.00
  24  -8  -4   18.20    7.80
  24  -8  -4   -1.70    3.70
  -8 -16  -4   -2.40    4.30
   8  16   4    4.40    4.60
   8  16   4    1.40    4.00
 -24   8   4    1.10    7.60
 -24   8   4    5.30    5.50
   8  16   4    1.30    4.80
 -11 -16  -4    4.90    5.50
  27 -11  -4    1.00    5.10
 -11 -16  -4   10.40    7.10
 -11 -16  -4    7.30    5.10
  11  16   4   -0.80    3.90
 -27  11   4   -0.80    4.50
 -17 -10  -4   81.09   10.40
  27 -17  -4   81.69    8.60
 -17 -10  -4   70.39    9.90
  10 -27   4   83.89    8.00
  17  10   4   95.79   11.40
 -27  17   4   87.19    8.90
 -17  -7  -4   24.20    7.50
  24 -17  -4   28.50    9.30
 -17  -7  -4   24.60    7.20
  24 -17  -4   24.20    5.60
 -24  17   4   15.70    5.50
  17   7   4   21.50    7.40
  17   7   4   21.70    6.80
 -24  17   4   24.00    8.60
  21 -17  -4    3.60    4.20
 -17  -4  -4    6.30    5.40
 -17  -4  -4    6.40    5.10
  21 -17  -4   10.10    5.60
 -17  -4  -4    9.60    5.10
  17   4   4   -0.50    4.00
  17   4   4    0.80    4.80
 -21  17   4   -0.30    4.40
 -17  -1  -4    0.90    4.20
  18 -17  -4    2.10    3.60
 -17  -1  -4    9.90    4.70
  18 -17  -4    4.40    4.60
 -17  -1  -4   -2.40    3.90
 -18  17   4    4.20    4.50
  17   1   4    4.50    4.10
  17   1   4    1.50    4.20
  17   1   4    8.90    5.00
   2  15  -4   43.50    5.40
   2  15  -4   42.70    6.60
 -17   2  -4   36.80    7.80
 -17   2  -4   40.70    7.10
  15 -17  -4   38.10    5.40
 -17   2  -4   53.89    7.90
  17  -2   4   46.40    6.50
 -15  17   4   31.80    5.60
  17  -2   4   38.30    7.00
  -2 -15   4   43.80    5.10
  17  -2   4   40.60    6.60
  -2 -15   4   50.69    6.90
   5  12  -4  196.28   12.30
 -17   5  -4  203.48   12.20
 -17   5  -4  193.08   12.50
 -17   5  -4  202.68   13.60
   5  12  -4  182.78   14.40
  17  -5   4  183.38   12.70
  17  -5   4  198.08   11.50
  17  -5   4  198.58   12.10
  -5 -12   4  201.78   11.30
  -5 -12   4  217.68   13.70
 -17   8  -4   96.79    9.30
   8   9  -4  117.59    9.20
   8   9  -4  110.19    9.00
 -17   8  -4  108.89    8.20
 -17   8  -4  105.69    9.00
  17  -8   4   89.49    8.90
  17  -8   4  102.79    8.90
  17  -8   4   93.19    8.10
  -8  -9   4  133.49   10.80
 -17  11  -4  553.24   27.30
  11   6  -4  613.94   27.90
 -17  11  -4  561.54   25.90
  11   6  -4  609.34   27.90
   6 -17  -4  583.74   26.00
  17 -11   4  575.64   25.90
  17 -11   4  566.84   27.00
 -11  -6   4  641.44   29.90
  -6  17   4  577.74   24.70
   3 -17  -4   11.70    4.60
  14   3  -4   12.50    5.70
 -17  14  -4   10.90    5.20
 -17  14  -4   16.20    4.10
   3 -17  -4   17.20    4.00
  14   3  -4   18.10    5.80
  17 -14   4   13.00    4.50
  17 -14   4   20.50    4.90
 -14  -3   4   20.20    7.20
 -14  -3   4   19.20    4.10
 -14  -3   4   13.80    4.60
  -3  17   4   17.00    4.20
  17 -14   4   16.50    5.40
   0 -17  -4  146.99   10.70
   0 -17  -4  162.98   11.00
  17   0  -4  152.58   11.70
 -17  17  -4  144.19    9.10
 -17  17  -4  130.99   10.20
  17   0  -4  165.28   12.60
   0 -17  -4  156.58    9.50
   0  17   4  148.99    9.70
  17 -17   4  142.29    9.50
 -17   0   4  179.18   14.00
 -17   0   4  148.69   10.60
  17 -17   4  167.48   12.20
  17 -17   4  150.88   10.20
 -17   0   4  147.09    8.90
  20  -3  -4    6.10    6.30
  -3 -17  -4    3.60    5.80
  -3 -17  -4    3.60    4.00
  20  -3  -4    5.50    4.80
  -3 -17  -4    1.70    3.70
 -20   3   4    2.20    4.00
   3  17   4    3.90    3.80
 -20   3   4    1.30    6.60
  17 -20   4    6.50    5.20
   3  17   4    1.50    3.50
  -6 -17  -4   10.10    5.90
  23  -6  -4    4.50    4.90
  -6 -17  -4    0.10    4.20
  23  -6  -4    7.50    7.50
  -6 -17  -4   10.40    5.70
 -23   6   4    9.00    5.90
   6  17   4    6.80    4.90
   6  17   4    5.20    4.90
 -23   6   4   15.00    9.40
  -9 -17  -4   78.79    9.20
  -9 -17  -4   98.39   10.40
  26  -9  -4   88.69    9.20
  -9 -17  -4   83.29    9.20
   9  17   4   95.79    8.70
 -26   9   4   75.39    8.70
  29 -12  -4   38.50   11.70
 -12 -17  -4   40.30   10.40
 -12 -17  -4   10.80    8.10
 -12 -17  -4   19.30    5.90
  29 -12  -4   33.00    6.90
 -29  12   4   25.40    6.70
  12  17   4   14.70    6.30
  29 -18  -4    8.60    5.30
  29 -18  -4   11.50   10.00
 -18 -11  -4    3.10    6.40
 -18 -11  -4   38.60   14.20
 -18 -11  -4    1.70    5.60
  11 -29   4   -1.50    4.40
 -29  18   4    6.00    5.30
  18  11   4   10.40    5.70
 -18  -8  -4   37.30    8.90
 -18  -8  -4   30.00    7.80
  26 -18  -4   30.90    7.00
 -26  18   4   37.20    6.60
  18   8   4   38.30    8.10
 -18  -5  -4  205.48   16.00
 -18  -5  -4  223.68   15.60
 -18  -5  -4  271.97   16.40
  23 -18  -4  278.67   15.80
  23 -18  -4  207.18   13.90
 -23  18   4  226.38   13.30
   5 -23   4  231.78   13.60
  18   5   4  244.98   14.50
  18   5   4  245.48   19.50
  18   5   4  255.97   15.40
 -18  -2  -4   26.80    7.50
 -18  -2  -4   37.90    7.70
  20 -18  -4   34.80    7.50
  20 -18  -4   21.20    5.30
 -18  -2  -4   27.70    6.80
  18   2   4   17.10    6.10
 -20  18   4   12.20    6.40
 -20  18   4   19.40    4.60
  18   2   4   18.40    5.80
  18   2   4   27.10    8.30
  17 -18  -4   57.99    6.60
 -18   1  -4   56.49    9.80
 -18   1  -4   43.00    7.20
 -18   1  -4   43.20    7.90
   1  17  -4   39.40    5.60
   1  17  -4   41.40    5.40
  17 -18  -4   50.69    6.10
  18  -1   4   46.40    8.10
  18  -1   4   48.10    7.60
  18  -1   4   54.99    6.50
 -18   4  -4    9.00    5.10
  14 -18  -4    2.50    3.50
   4  14  -4    7.40    4.20
 -18   4  -4    6.20    4.00
 -18   4  -4    3.20    4.80
   4  14  -4    4.00    4.00
  18  -4   4    7.50    4.20
  18  -4   4    5.10    4.10
  18  -4   4    9.30    4.20
  -4 -14   4    8.80    5.70
   7  11  -4  100.99    8.80
   7  11  -4  113.29    9.10
 -18   7  -4  105.49   10.20
 -18   7  -4   98.69    8.50
 -18   7  -4   95.79    9.20
  18  -7   4  109.49    9.40
  -7 -11   4  100.79   10.50
  18  -7   4   89.89    9.00
  18  -7   4   99.59    8.00
 -18  10  -4   72.49    7.00
 -18  10  -4   54.79    8.10
  10   8  -4   82.89    8.30
  10   8  -4   81.39    8.20
 -10  -8   4   75.89    6.70
 -10  -8   4   92.89   10.20
  18 -10   4   62.29    7.20
  18 -10   4   64.89    7.50
  18 -10   4   65.09    7.90
  13   5  -4  190.28   13.40
  13   5  -4  186.98   13.10
   5 -18  -4  202.48   12.00
 -18  13  -4  177.48   12.90
 -18  13  -4  183.18   11.40
 -13  -5   4  212.38   15.40
  18 -13   4  195.68   11.70
 -13  -5   4  191.38   10.90
  -5  18   4  189.18   10.60
  18 -13   4  178.68   12.20
 -13  -5   4  172.68   11.60
  18 -13   4  212.88   16.70
   2 -18  -4   95.39    8.10
  16   2  -4  111.09    9.70
  16   2  -4   94.89   10.00
 -18  16  -4   92.19    7.40
 -18  16  -4   93.99    8.80
   2 -18  -4   97.59    8.60
  18 -16   4   89.59    7.80
  18 -16   4   89.69    8.20
  -2  18   4   96.99    7.60
 -16  -2   4   99.99    8.60
 -16  -2   4  113.49   11.90
 -16  -2   4   92.89    7.10
  18 -16   4  111.79   13.40
  19  -1  -4   30.30    8.20
  19  -1  -4   17.90   10.50
   1  18   4   23.70    5.60
  18 -19   4   30.90    5.60
 -19   1   4   21.20    4.00
 -19   1   4   30.20    9.20
  -4 -18  -4   -5.00    3.70
  -4 -18  -4    8.10    5.00
  -4 -18  -4    4.20    4.90
  22  -4  -4   -1.60    6.70
  22  -4  -4   -0.50    4.10
   4  18   4    2.60    4.10
  18 -22   4    3.40    5.50
 -22   4   4   -0.50    9.00
 -22   4   4    3.90    4.50
   4  18   4    6.10    5.50
  -7 -18  -4   48.70    8.40
  25  -7  -4   94.79   16.70
  -7 -18  -4   63.79    8.60
  25  -7  -4   40.60    8.20
   7  18   4   68.39    7.80
   7  18   4   56.39    7.20
 -25   7   4   56.39    7.70
 -10 -18  -4    3.20    5.40
  28 -10  -4   24.20    9.30
  10  18   4    1.60    4.50
 -28  10   4    1.50    5.30
 -19  -9  -4   67.69   12.70
  28 -19  -4   96.39   11.40
 -28  19   4  106.39    9.10
  19   9   4  126.29   11.30
   9 -28   4   95.49    9.00
 -19  -6  -4   65.59   14.60
  25 -19  -4   24.90    5.80
 -19  -6  -4   35.60    8.70
 -19  -6  -4   26.90    7.10
 -25  19   4   25.30   13.00
  19   6   4   45.30    9.50
 -25  19   4   29.00    6.10
   6 -25   4   30.20    6.20
  22 -19  -4  108.09    9.40
 -19  -3  -4  108.39   11.80
  22 -19  -4  157.28   11.90
 -19  -3  -4  146.79   11.90
 -19  -3  -4  121.79   11.30
   3 -22   4  124.89    9.60
  19   3   4  142.79   15.40
  19   3   4  130.49   11.20
  19   3   4  128.59   11.90
 -22  19   4  124.89    9.00
  19 -19  -4  138.59    9.90
 -19   0  -4  139.89   15.40
 -19   0  -4  120.99   11.60
 -19   0  -4  120.59   10.70
  19   0   4  115.99   11.80
  19   0   4  120.09   10.10
  19   0   4  127.59    9.80
 -19  19   4  148.19   10.30
 -19   3  -4  134.59   11.80
 -19   3  -4  153.98   11.30
   3  16  -4  165.78   10.30
   3  16  -4  150.88    9.90
 -19   3  -4  136.39   10.80
  19  -3   4  148.29   10.00
  -3 -16   4  165.78   11.70
  19  -3   4  131.99   10.50
 -19   6  -4  572.04   27.80
 -19   6  -4  576.04   29.10
 -19   6  -4  584.54   28.10
   6  13  -4  600.14   28.10
   6  13  -4  651.33   28.30
  19  -6   4  607.24   30.90
  19  -6   4  612.34   27.90
  19  -6   4  595.34   26.80
  -6 -13   4  675.63   30.00
   9  10  -4   72.89    8.20
   9  10  -4   73.59    7.90
 -19   9  -4   80.69    9.10
 -19   9  -4   93.39    8.60
  19  -9   4   88.89   11.70
  -9 -10   4   83.49    9.60
  19  -9   4   69.59    7.90
  19  -9   4   80.59    7.40
  -9 -10   4   64.49    6.70
 -19  12  -4   84.49    8.10
 -19  12  -4   91.89    9.50
  12   7  -4   96.39    9.20
   7 -19  -4  100.39    8.50
 -12  -7   4  101.89    7.80
  -7  19   4  124.99   12.20
 -12  -7   4   90.99    9.00
  19 -12   4   86.69    8.90
  19 -12   4   87.59    9.20
 -12  -7   4  108.39   12.40
  19 -12   4   85.79    8.60
  15   4  -4   44.40    7.80
  15   4  -4   51.09    9.00
 -19  15  -4   49.10   12.00
 -19  15  -4   35.20    5.80
   4 -19  -4   37.60    6.30
  19 -15   4   79.59   13.70
  19 -15   4   38.10    7.60
 -15  -4   4   38.50    5.50
  -4  19   4   51.19    5.90
  19 -15   4   48.10    6.80
  18   1  -4  184.68   14.00
  18   1  -4  164.28   12.70
   1 -19  -4  158.68   11.80
  19 -18   4  191.58   11.60
  -1  19   4  184.28   11.10
  19 -18   4  182.28   11.00
 -18  -1   4  175.28   12.00
 -18  -1   4  161.58   10.00
 -18  -1   4  177.58   15.60
  -2 -19  -4    8.10    4.80
  21  -2  -4    5.10    4.40
  21  -2  -4   11.10    7.00
  -2 -19  -4    7.30    5.20
 -21   2   4   22.00    9.00
 -21   2   4    6.50    4.10
  19 -21   4   -0.10    5.00
  24  -5  -4    4.00   13.00
  -5 -19  -4    2.20    5.40
  24  -5  -4   -0.70    4.70
  -5 -19  -4    8.90    5.10
  -5 -19  -4    4.30    5.00
 -24   5   4    2.20    4.50
   5  19   4    0.80    5.10
   5  19   4   11.50    4.90
 -24   5   4    4.00    9.10
  27  -8  -4    9.10    5.90
  -8 -19  -4   18.10    7.40
  -8 -19  -4    1.10    5.50
  -8 -19  -4    9.00    5.50
   8  19   4    8.20    5.30
 -27   8   4   12.10    6.20
 -20  -7  -4   75.49    9.70
  27 -20  -4   70.19    8.00
 -20  -7  -4   58.79   10.90
  20   7   4   93.19    9.90
   7 -27   4   73.69    8.10
 -27  20   4   61.69    8.00
 -20  -4  -4   13.50   10.20
  24 -20  -4   13.10    5.10
 -20  -4  -4   13.00    6.10
  24 -20  -4   21.40    7.70
 -20  -4  -4   23.10    7.50
 -24  20   4   22.40    9.10
   4 -24   4   10.40    4.90
  20   4   4   10.30    6.20
  20   4   4   18.70    7.10
 -20  -1  -4   67.79    8.90
 -20  -1  -4   64.69    9.30
 -20  -1  -4   76.99    9.30
  21 -20  -4   64.59    7.10
  20   1   4   65.79    8.90
  20   1   4   61.29    8.10
   1 -21   4   54.99    7.00
  20   1   4   55.39    9.50
 -20   2  -4   14.80    7.40
 -20   2  -4   22.20    6.60
 -20   2  -4   19.40    9.70
  -2 -18   4   20.00    4.90
  20  -2   4   16.70    6.00
  20  -2   4   19.80    5.70
  20  -2   4   27.20    5.70
 -20   5  -4   55.89    8.50
   5  15  -4   42.30    6.80
   5  15  -4   62.69    9.00
 -20   5  -4   58.99    9.80
 -20   5  -4   42.20    7.60
  20  -5   4   52.39    8.30
  -5 -15   4   43.50    6.70
  20  -5   4   53.59    8.70
  -5 -15   4   60.39    9.40
  20  -5   4   57.79    6.70
   8  12  -4  155.88   11.30
 -20   8  -4  141.69   10.80
 -20   8  -4  147.19   12.00
   8  12  -4  150.28   10.60
  20  -8   4  129.89   11.10
  -8 -12   4  124.99   13.40
  -8 -12   4  121.49   11.30
  20  -8   4  156.68   11.00
  20  -8   4  148.89    9.80
  -8 -12   4  175.08   13.10
  11   9  -4    6.30    4.60
 -20  11  -4   12.60    5.50
  20 -11   4    9.10    4.30
  -9  20   4    4.70    3.20
 -11  -9   4    7.70    4.30
  20 -11   4    7.80    4.60
 -11  -9   4   11.80    4.30
 -11  -9   4   18.60    8.10
  20 -11   4    9.90    5.40
  14   6  -4  164.58   12.00
 -20  14  -4  145.09   10.90
 -20  14  -4  145.09   11.90
   6 -20  -4  161.48   10.90
  20 -14   4  148.19   11.50
 -14  -6   4  202.28   15.20
 -14  -6   4  153.58   10.10
  20 -14   4  173.38   11.30
  20 -14   4  167.48   11.00
 -14  -6   4  162.78   11.20
  -6  20   4  176.18   10.00
  17   3  -4   48.10    9.00
 -20  17  -4   35.10    5.90
   3 -20  -4   22.40    6.10
 -20  17  -4   30.70    6.70
  17   3  -4   37.00    7.40
  -3  20   4   45.80    6.00
 -17  -3   4   40.10    5.10
  20 -17   4   27.40    6.10
 -17  -3   4   32.50    6.50
  20 -17   4   31.80    6.00
 -17  -3   4   59.49   11.30
  20   0  -4  167.38   12.90
   0 -20  -4  152.48   11.90
 -20   0   4  163.18   11.50
 -20   0   4  166.88    9.90
  20 -20   4  153.48   10.70
  -3 -20  -4   30.80    6.90
  23  -3  -4   19.90    6.60
  -3 -20  -4   19.20    6.00
  23  -3  -4   32.50   10.50
 -23   3   4   16.30   10.60
 -23   3   4   21.80    5.70
  20 -23   4   22.30    6.90
  26  -6  -4   13.20    9.60
  26  -6  -4    2.30    5.50
  -6 -20  -4    7.60    6.10
  -6 -20  -4   11.90    5.40
  -6 -20  -4   14.00    7.40
 -26   6   4    8.00    5.50
  29  -9  -4   -1.10    5.50
  -9 -20  -4   -2.10    7.40
  -9 -20  -4    3.00    5.60
   9  20   4    0.40    4.60
  29 -21  -4   10.10    5.00
 -21  -8  -4    7.70    5.80
 -21  -8  -4   -3.60    5.10
  21   8   4    2.90    6.10
 -21  -5  -4   10.40    6.70
  26 -21  -4   34.40    9.50
  26 -21  -4   15.40    5.00
 -21  -5  -4   16.10    6.80
 -21  -5  -4   29.40    9.20
   5 -26   4   11.30    5.20
  21   5   4   28.10    7.60
 -21  -2  -4    9.70    6.00
 -21  -2  -4    4.90    6.70
 -21  -2  -4    5.90    5.60
 -23  21   4   14.90    7.30
   2 -23   4   -1.80    3.70
  21   2   4    6.80    6.40
  21   2   4    1.60    5.30
 -21   1  -4   73.49   17.00
 -21   1  -4   56.99    8.80
 -21   1  -4   59.39   10.00
  21  -1   4   53.39    9.10
  21  -1   4   73.49    8.10
  -1 -20   4   57.29    6.90
 -21   4  -4   44.20    7.50
 -21   4  -4   35.40    9.50
   4  17  -4   38.70    6.50
   4  17  -4   58.49    9.80
 -21   4  -4   47.50    8.40
  -4 -17   4   64.69    9.80
  -4 -17   4   46.60    6.80
  21  -4   4   42.40    8.10
  21  -4   4   50.99    8.10
  21  -4   4   38.50    6.50
 -21   7  -4   65.59    8.10
   7  14  -4   59.49    6.60
 -21   7  -4   50.79    7.80
 -21   7  -4   57.99    8.40
  -7 -14   4   70.39    9.50
  21  -7   4   67.49    8.00
  21  -7   4   50.19    7.10
  -7 -14   4   56.19    6.40
  21  -7   4   55.99    7.90
  -7 -14   4   52.39    6.20
  10  11  -4    2.20    4.10
 -21  10  -4    0.80    4.80
 -10 -11   4    1.50    3.20
  21 -10   4    5.10    4.40
 -10 -11   4    3.20    6.10
  21 -10   4    5.60    4.50
 -10 -11   4    5.20    3.70
  21 -10   4   -0.80    3.50
 -21  13  -4   26.40    6.80
  13   8  -4   38.10    7.00
   8 -21  -4   24.20    5.50
 -13  -8   4   46.10    9.70
  21 -13   4   30.10    6.00
 -13  -8   4   32.80    6.40
  21 -13   4   46.20    7.70
  -8  21   4   24.60    4.70
 -21  16  -4   59.89    8.10
  16   5  -4   64.29    8.00
  16   5  -4   80.49   10.00
   5 -21  -4   58.19    7.00
 -16  -5   4   51.59    6.00
  21 -16   4   67.99    7.40
  21 -16   4   65.59    7.60
  21 -16   4   67.19    7.80
 -16  -5   4   56.59    7.20
  -5  21   4   64.29    6.70
  19   2  -4    5.80    4.70
   2 -21  -4    9.00    4.90
 -21  19  -4    1.00    5.00
  19   2  -4    3.90   11.50
  21 -19   4    3.80    4.30
 -19  -2   4   25.80    9.30
  -2  21   4   -0.10    4.60
 -19  -2   4    1.40    4.10
 -19  -2   4    5.00    3.10
  21 -19   4    3.20    4.70
  22  -1  -4   20.10    8.00
  22  -1  -4   -4.10    4.50
  -1 -21  -4    2.50    4.70
 -22   1   4   -1.60    9.20
 -22   1   4    2.20    4.20
 -22   1   4    0.50    3.10
  25  -4  -4    1.40    5.20
  25  -4  -4    1.20    8.40
  -4 -21  -4   -3.20    4.10
 -25   4   4    2.50    4.80
  28  -7  -4   75.89    9.00
  -7 -21  -4   42.90   10.40
 -28   7   4   69.49    8.40
  28 -22  -4   17.10    8.20
  28 -22  -4    5.50    9.00
 -22  -6  -4    5.40    5.80
 -28  22   4    0.80    4.50
   6 -28   4    2.10    4.50
  22   6   4   -1.80    5.90
  25 -22  -4    0.50    4.10
 -22  -3  -4    0.10    5.30
 -22  -3  -4   -4.70    6.60
 -22  -3  -4   -0.80    5.60
   3 -25   4    0.60    3.80
  22   3   4    5.50    6.10
 -22   0  -4   14.70    6.50
 -22   0  -4   19.10    7.60
 -22   0  -4   36.70    8.50
  22   0   4   15.30    7.40
   0 -22   4   25.70    5.70
  22   0   4   14.70    6.80
  22   0   4   32.20    7.00
 -22   3  -4   -3.40    4.90
 -22   3  -4    0.40    5.20
 -22   3  -4    2.90    4.80
  22  -3   4    2.00    5.20
  22  -3   4    3.80    5.00
  -3 -19   4    2.50    5.00
  -3 -19   4    2.10    3.30
  22  -3   4   -0.40    4.40
  -3 -19   4    1.00    3.50
 -22   6  -4  131.19   14.60
 -22   6  -4  103.09   11.10
 -22   6  -4  125.09   10.40
   6  16  -4  143.59   12.90
  22  -6   4  128.39   10.20
  -6 -16   4  104.59    8.90
  22  -6   4  131.29    9.30
  22  -6   4  110.29   10.70
  -6 -16   4  115.49    8.80
 -22   9  -4   94.89    9.00
   9  13  -4   92.89    8.40
 -22   9  -4   88.89   10.00
  22  -9   4  102.89    8.20
  22  -9   4   98.89    9.20
  22  -9   4   78.39    8.90
  -9 -13   4  120.29   11.70
  -9 -13   4   85.39    7.70
  -9 -13   4   88.19    7.70
 -22  12  -4   85.19    9.30
  12  10  -4   88.19    8.50
  22 -12   4   85.09    9.20
 -12 -10   4   75.19    7.40
  22 -12   4   79.09    7.40
  22 -12   4   72.29    8.20
 -12 -10   4   70.89    7.00
  15   7  -4   93.79    9.30
   7 -22  -4   99.59    8.50
 -22  15  -4   76.09    9.30
  22 -15   4  104.09    9.30
  22 -15   4   86.09    8.90
  -7  22   4  106.69    8.00
 -15  -7   4   93.89    8.40
 -15  -7   4   81.09    7.50
  18   4  -4   74.09   15.80
   4 -22  -4   66.59   13.60
  22 -18   4   57.09    7.30
  22 -18   4   55.59    7.60
  -4  22   4   75.99    7.40
 -18  -4   4   50.79    7.00
  21   1  -4   67.19   10.00
   1 -22  -4   47.30    7.90
 -21  -1   4   42.70    5.70
 -21  -1   4   47.50    6.80
  24  -2  -4    6.70   14.30
  24  -2  -4   11.80    6.30
  -2 -22  -4   12.50    5.80
 -24   2   4   13.80    5.90
  -5 -22  -4   12.30    7.70
  27  -5  -4   19.10    8.60
 -27   5   4   18.70    7.10
 -23  -4  -4    9.80   10.60
  27 -23  -4   10.20    8.40
 -23  -4  -4   12.70    7.50
  23   4   4    7.30    6.80
   4 -27   4    9.30    5.60
 -23  -1  -4    6.40    6.80
 -23  -1  -4    7.40    5.60
  23   1   4   13.20    7.00
   1 -24   4   20.40    5.30
  23   1   4    8.60    8.00
 -23   2  -4   15.60    6.70
 -23   2  -4   19.20    7.50
  23  -2   4   23.90    7.40
  -2 -21   4   30.60    6.20
 -23   5  -4   40.30    8.70
 -23   5  -4   38.10    8.60
   5  18  -4   46.60    5.90
 -23   5  -4   57.59    8.00
  23  -5   4   44.60    7.00
  -5 -18   4   48.30    6.80
  23  -5   4   36.80    7.80
  -5 -18   4   38.30    6.60
 -23   8  -4   10.10    6.30
   8  15  -4    2.50    3.90
   8  15  -4    5.20    8.60
  -8 -15   4   10.90    4.30
  23  -8   4    0.10    3.80
  -8 -15   4    9.50    7.40
  -8 -15   4    4.90    3.70
  23  -8   4    4.60    4.70
  23  -8   4   13.40    5.10
  11  12  -4   29.00    6.70
  11  12  -4   42.90    8.30
 -23  11  -4   24.10    7.30
  23 -11   4   24.20    5.40
 -11 -12   4   20.20    5.20
 -11 -12   4   27.30    5.50
 -11 -12   4   69.29   16.80
  23 -11   4   13.40    6.10
  23 -11   4   29.00    6.50
 -23  14  -4    2.00    4.80
 -23  14  -4    7.40    4.80
  14   9  -4    2.20    4.70
 -14  -9   4    3.90    3.50
  23 -14   4   17.80    9.10
 -14  -9   4    9.50    4.50
  23 -14   4    3.30    4.50
 -14  -9   4    8.80    8.60
  -9  23   4    7.40    4.40
  23 -14   4    2.10    4.80
  17   6  -4   87.99    9.00
   6 -23  -4   83.29    8.20
 -23  17  -4   65.59    8.80
 -23  17  -4   89.19    8.90
 -17  -6   4   70.59    7.90
 -17  -6   4   83.79    7.60
  23 -17   4   93.29    8.60
  23 -17   4   78.29    8.60
  20   3  -4    5.50    5.50
   3 -23  -4    5.80    4.80
  20   3  -4    6.60    7.80
  23 -20   4    5.00    5.30
 -20  -3   4   14.90   11.40
  23 -20   4    4.10    4.20
 -20  -3   4    5.40    4.50
 -20  -3   4    4.50    3.60
   0 -23  -4    7.00    5.10
  23   0  -4    3.10    5.60
 -23   0   4   17.80    9.90
   0  23   4    8.40    5.10
 -23   0   4    4.00    4.90
  26  -3  -4    0.50    5.70
  -3 -23  -4    3.80    5.30
 -26   3   4   -0.10    5.20
 -24  -2  -4   11.60    6.70
 -24  -2  -4   17.00   10.30
  24   2   4   19.20    8.00
   2 -26   4   35.30    9.80
 -24   1  -4   44.20    9.00
  -1 -23   4   31.40    6.00
  24  -1   4   30.20    8.30
 -24   4  -4    5.90    5.60
 -24   4  -4    5.90    6.00
 -24   4  -4   24.60   15.90
  24  -4   4   15.10    6.10
  24  -4   4    6.30    5.70
  24  -4   4   11.30    7.20
  -4 -20   4   15.50    4.90
 -24   7  -4   -1.20    4.80
 -24   7  -4   -3.10    8.50
 -24   7  -4    3.50    6.00
   7  17  -4    0.90    5.60
   7  17  -4    5.60    4.40
  -7 -17   4    2.30    3.40
  -7 -17   4    8.60    6.30
  24  -7   4    1.40    4.50
  24  -7   4    3.00    4.90
  -7 -17   4    2.20    3.70
  24  -7   4    1.60    5.00
  10  14  -4   10.20    5.20
 -24  10  -4    8.00    5.90
 -24  10  -4    8.90    4.70
  24 -10   4    9.00    5.40
 -10 -14   4   14.70    4.30
 -10 -14   4   18.60    4.70
 -10 -14   4   10.50    8.50
  24 -10   4   15.30    6.60
  24 -10   4    9.60    4.90
  13  11  -4   76.79    8.30
 -24  13  -4   84.19    9.80
 -13 -11   4   70.09    7.20
 -13 -11   4   59.59    7.00
  24 -13   4   59.69    8.30
   8 -24  -4   85.49    8.50
  16   8  -4   98.99    9.60
 -24  16  -4   86.09    9.60
  24 -16   4   68.39    8.80
 -16  -8   4   80.69    8.00
 -16  -8   4   79.69    7.70
  24 -16   4   73.79    9.60
  19   5  -4    2.50    5.40
 -24  19  -4   18.80    6.20
 -24  19  -4    6.00    5.30
   5 -24  -4   14.80    5.20
 -19  -5   4   23.80   10.20
 -19  -5   4    9.40    4.60
  24 -19   4    3.50    4.50
  24 -19   4    4.10    5.40
 -19  -5   4   12.20    3.90
  22   2  -4   62.79    8.30
   2 -24  -4   38.60    7.60
 -22  -2   4   52.69    6.20
 -22  -2   4   51.89    7.30
  -1 -24  -4   48.60    8.70
  25  -1  -4   74.99    8.80
 -25   1   4   61.29    8.40
 -25   1   4   60.79    6.50
 -25   0  -4   13.20    7.50
 -25   0  -4   13.60    6.20
  25   0   4    7.70    6.70
 -25   3  -4   29.40    8.10
  -3 -22   4   35.00    6.40
  25  -3   4   39.40    8.10
 -25   6  -4    6.20    5.70
   6  19  -4   29.70    7.50
   6  19  -4   11.20    5.10
 -25   6  -4   17.30    7.60
  25  -6   4    9.70    6.00
  25  -6   4   25.90    8.80
  25  -6   4   24.40    6.90
  -6 -19   4   14.50    4.90
  -6 -19   4   14.70    4.50
   9  16  -4    2.30    4.20
 -25   9  -4    2.20    4.90
   9  16  -4    2.90    6.00
  25  -9   4    0.10    4.60
  -9 -16   4    3.60    8.10
  -9 -16   4   -0.50    3.40
  -9 -16   4    0.70    3.40
  25  -9   4   -0.20    5.90
  25  -9   4    5.60    5.40
  12  13  -4   59.99    7.60
 -25  12  -4   85.19   11.70
 -25  12  -4   70.59    9.30
 -12 -13   4   46.40    7.10
  25 -12   4   69.39    9.00
 -12 -13   4   44.80    6.30
  25 -12   4   68.79    7.40
  25 -12   4   44.60    8.10
  15  10  -4  121.29   10.20
 -25  15  -4  121.29   11.60
 -25  15  -4  102.29   11.20
  10 -25  -4  111.09    9.30
 -15 -10   4  110.99    9.00
  25 -15   4   90.79    9.90
 -15 -10   4  103.19    9.00
  18   7  -4   58.09    9.80
 -25  18  -4   48.20    8.90
 -25  18  -4   64.59    8.70
   7 -25  -4   40.10    7.40
  25 -18   4   39.60    7.60
 -18  -7   4   42.70    6.80
  25 -18   4   69.89    8.60
 -18  -7   4   56.49    7.30
   4 -25  -4   16.80    5.70
  21   4  -4   14.40    6.80
 -21  -4   4   23.80    4.90
 -21  -4   4   18.40    5.80
  25 -21   4   14.30    5.30
 -21  -4   4   50.99   13.70
  24   1  -4   10.60    5.60
   1 -25  -4    1.30    4.80
 -24  -1   4    7.70    4.00
 -24  -1   4    2.00    5.10
 -26   2  -4    5.10    6.10
 -26   2  -4    8.90    6.30
  -2 -24   4    0.60    4.60
  26  -2   4   12.30    6.00
 -26   5  -4    7.40    7.30
  26  -5   4   20.90    6.90
  26  -5   4   10.50    9.70
  -5 -21   4   10.70    4.50
  26  -5   4   16.00    6.70
   8  18  -4  116.59    8.80
 -26   8  -4   99.49   11.50
 -26   8  -4  135.89   10.90
  -8 -18   4  107.69    8.70
  26  -8   4  101.39   11.10
  -8 -18   4   96.49    8.90
  11  15  -4    3.20    4.40
 -26  11  -4   -0.60    6.20
 -11 -15   4    6.20    9.60
 -11 -15   4    1.10    3.50
  26 -11   4    4.70    6.80
  26 -11   4   -0.40    4.60
 -11 -15   4    3.80    4.00
  26 -11   4   -2.30    4.30
  14  12  -4   24.10    6.40
 -26  14  -4    4.80    5.90
  26 -14   4   26.00    7.70
 -14 -12   4   17.60    4.90
  26 -14   4   14.70    6.00
 -14 -12   4   26.90   10.50
 -14 -12   4    7.80    4.80
   9 -26  -4   42.50    7.80
 -26  17  -4   42.40    8.20
  17   9  -4   80.99   14.50
  26 -17   4   34.70    7.60
 -17  -9   4   45.40    6.80
 -17  -9   4   48.60    7.70
   6 -26  -4   -1.70    4.20
  20   6  -4    7.80    6.10
 -20  -6   4    7.50    5.40
 -20  -6   4   28.70   14.00
  26 -20   4    8.30    4.80
 -20  -6   4   19.80    4.80
  23   3  -4   43.20    8.00
   3 -26  -4   24.70    6.50
  26 -23   4   17.40    6.50
 -23  -3   4   27.70    7.10
 -27   4  -4   -1.40    6.50
 -27   4  -4   -1.60    5.90
  27  -4   4   -8.30    6.20
  -4 -23   4    0.50    3.90
 -27   7  -4   44.10    8.00
 -27   7  -4   21.70    8.80
  -7 -20   4   32.30    7.90
  -7 -20   4   47.70   10.60
  -7 -20   4   49.30    7.20
  27  -7   4   31.70    7.40
 -27  10  -4   19.90    8.00
  10  17  -4   23.80    6.20
 -10 -17   4   37.30   12.20
  27 -10   4   34.20    6.30
  27 -10   4   15.00    6.70
 -10 -17   4   27.50    6.00
 -10 -17   4   15.60    4.90
 -27  13  -4   47.40    8.70
 -13 -14   4   26.80    6.00
 -13 -14   4   28.80    5.70
  27 -13   4   32.10    7.60
  16  11  -4    6.40    5.30
 -27  16  -4   -1.30    6.00
  27 -16   4   -4.80    6.40
 -16 -11   4    3.70    3.80
  27 -16   4   -2.20    4.40
 -16 -11   4   24.20   10.40
 -16 -11   4    0.30    3.90
  19   8  -4   36.30    8.50
 -27  19  -4   26.30    7.30
   8 -27  -4   15.30    5.90
 -19  -8   4   25.90    5.40
  27 -19   4   51.69   11.40
  27 -19   4   13.50    6.10
 -19  -8   4   34.50    6.80
   5 -27  -4   27.40    6.60
  22   5  -4   51.19    8.40
  27 -22   4   29.60    7.20
  27 -22   4   34.70    7.30
 -22  -5   4   15.70   23.70
 -22  -5   4   29.00    5.20
 -28   6  -4   -0.80    6.60
 -28   6  -4    3.50    5.70
  28  -6   4   18.00    6.00
  -6 -22   4    3.50    4.30
  28  -6   4    6.10    6.70
 -28   9  -4    2.60    6.90
   9  19  -4    5.30    4.50
 -28   9  -4    6.90    6.20
  28  -9   4    2.30    6.50
  -9 -19   4    7.40    7.60
  -9 -19   4    6.90    4.90
  -9 -19   4    4.20    8.20
  12  16  -4   24.90    5.90
 -28  12  -4   19.20    8.50
 -12 -16   4   17.70    5.20
  28 -12   4   24.70    8.70
 -12 -16   4   19.20    5.90
 -12 -16   4   34.30   11.80
  15  13  -4   23.00    6.30
 -28  15  -4   25.50    7.50
 -15 -13   4   25.00    6.60
 -15 -13   4   18.80    5.20
  28 -15   4    9.00    6.70
 -15 -13   4   22.30   12.50
  28 -15   4   27.90    8.00
 -28  18  -4   44.40    8.20
  10 -28  -4   29.90    6.60
  18  10  -4   40.80    7.50
  28 -18   4   25.30    8.30
  28 -18   4   54.49    8.60
 -18 -10   4   32.20    6.00
  21   7  -4   34.40    7.70
 -28  21  -4   12.40    7.00
 -21  -7   4    3.20   12.50
  28 -21   4    7.80    7.10
 -21  -7   4   16.90    6.00
 -21  -7   4   19.50    5.40
 -29   8  -4    8.20    8.10
 -29   8  -4   18.80    7.90
  29  -8   4   20.00    6.60
  -8 -21   4   34.30   10.60
 -29  11  -4  109.19   11.50
  11  18  -4   86.99    8.00
 -11 -18   4  104.39   14.70
  29 -11   4  105.49   11.80
 -29  14  -4    8.70    7.40
  14  15  -4   -4.40    4.00
 -14 -15   4   13.40   11.50
  29 -14   4    4.60    5.40
  29 -14   4    9.30    7.70
 -14 -15   4    2.60    5.20
  17  12  -4   -2.40    4.70
 -29  17  -4    1.50    5.80
 -17 -12   4    2.20    4.50
 -17 -12   4    9.20    3.70
  29 -17   4    0.70    6.70
  29 -17   4   -2.40    5.00
  20   9  -4    4.10    5.90
 -29  20  -4    6.70    6.80
   9 -29  -4    6.10    5.30
  29 -20   4   22.00    7.10
 -20  -9   4    2.70    4.10
 -20  -9   4    9.00    5.20
  29 -20   4    4.00    5.40
 -20  -9   4   17.90   12.70
   1   0  -5  164.38   10.00
   0  -1  -5  172.28   11.00
  -1   1  -5  174.38   11.10
   0  -1  -5  154.18    9.70
  -1   1  -5  174.18   10.00
   1   0  -5  165.68   11.00
   0   1   5  156.08   10.10
  -1   0   5  169.28   10.20
  -1   0   5  171.78    9.90
   0   1   5  163.98    9.80
  -1   0   5  162.78   10.40
   1  -1   5  180.28   10.10
   1  -1   5  169.58   10.30
   0   1   5  154.48   10.20
   1  -1   5  160.58   10.30
   2  -2  -5  547.65   24.20
  -2   0  -5  564.94   25.30
   0   2  -5  530.85   25.10
  -2   0  -5  542.05   24.00
   2  -2  -5  546.05   25.20
   0   2  -5  520.45   24.00
  -2   2   5  563.94   23.80
   0  -2   5  511.65   24.40
  -2   2   5  533.95   24.60
   2   0   5  570.64   24.70
  -2   2   5  544.65   24.40
   0  -2   5  525.15   24.20
   2   0   5  525.95   24.20
   2   0   5  540.05   23.80
   0  -2   5  501.35   23.60
  -1  -2  -5   62.29    7.60
  -2   3  -5   59.79    8.30
  -1  -2  -5   50.19    5.00
  -1  -2  -5   46.70    6.00
  -2   3  -5   49.99    4.90
   3  -1  -5   46.90    7.30
   3  -1  -5   38.60    4.70
   1   2   5   46.60    5.20
   2  -3   5   45.60    5.20
   2  -3   5   49.10    5.40
   1   2   5   41.90    5.30
   2  -3   5   40.10    5.00
  -3   1   5   42.90    5.20
  -3   1   5   36.50    4.70
   1   2   5   36.80    4.70
  -3   1   5   35.90    5.20
  -1   4  -5  328.97   17.00
  -3  -1  -5  321.97   16.20
   4  -3  -5  309.07   15.90
   4  -3  -5  299.87   16.70
  -1   4  -5  336.37   16.10
  -3  -1  -5  307.77   15.70
  -3  -1  -5  327.27   17.00
   1  -4   5  341.87   16.30
  -4   3   5  305.97   15.30
  -4   3   5  316.17   16.10
   1  -4   5  323.47   16.00
  -4   3   5  295.67   16.30
   1  -4   5  328.47   16.50
   3   1   5  323.57   16.10
   3   1   5  322.87   15.70
   3   1   5  329.87   16.40
   2   1  -5   58.09    5.60
  -3   2  -5   66.19    5.70
  -3   2  -5   63.59    6.80
   1  -3  -5   64.19    6.70
   1  -3  -5   61.09    5.60
  -2  -1   5   58.09    6.20
   3  -2   5   58.19    5.80
   3  -2   5   69.79    6.50
  -2  -1   5   55.89    5.90
  -1   3   5   71.39    6.30
   3  -2   5   69.39    6.20
  -1   3   5   68.39    5.80
  -2  -1   5   54.19    5.60
  -1   3   5   72.59    6.40
   5  -2  -5   54.69    7.90
  -3   5  -5   34.30    4.40
  -2  -3  -5   36.20    4.40
  -2  -3  -5   47.50    6.70
  -2  -3  -5   42.40    5.70
  -3   5  -5   40.20    5.60
   5  -2  -5   32.30    4.60
   2   3   5   40.70    4.90
   2   3   5   38.00    5.40
   3  -5   5   44.40    6.30
  -5   2   5   39.60    5.00
   3  -5   5   35.00    4.80
   3  -5   5   34.30    4.90
   2   3   5   48.90    7.10
  -5   2   5   41.40    4.80
  -5   2   5   40.80    5.60
  -4  -2  -5  189.48   11.30
  -2   6  -5  186.98   12.30
  -2   6  -5  194.08   10.80
   6  -4  -5  182.58   11.00
  -4  -2  -5  191.58   11.90
   6  -4  -5  179.28   11.80
  -4  -2  -5  177.18   10.60
  -6   4   5  193.88   11.10
   4   2   5  193.58   11.50
   2  -6   5  181.68   11.20
  -6   4   5  187.78   11.70
  -6   4   5  180.28   10.20
   2  -6   5  181.98   10.90
   4   2   5  184.38   11.00
   4   2   5  192.18   10.80
   1   3  -5  408.96   19.50
   3  -4  -5  411.16   19.50
  -4   1  -5  401.86   20.40
   1   3  -5  409.96   20.30
   3  -4  -5  388.26   20.30
  -4   1  -5  405.86   19.30
  -1  -3   5  446.66   20.00
   4  -1   5  406.46   19.60
  -1  -3   5  441.86   20.40
  -3   4   5  424.46   19.80
  -3   4   5  405.16   19.90
  -3   4   5  423.76   19.00
   4  -1   5  405.96   19.80
   4  -1   5  412.46   19.30
   0  -4  -5   18.60    5.10
   4   0  -5   21.20    5.10
  -4   4  -5   22.70    5.70
  -4   4  -5   18.90    4.00
   4   0  -5   22.00    4.70
   0  -4  -5   15.90    4.00
   0  -4  -5   17.30    4.40
  -4   0   5   13.80    3.90
   0   4   5    9.20    3.20
   4  -4   5   13.70    3.80
  -4   0   5   20.40    4.70
   0   4   5   15.50    4.40
  -4   0   5   24.40    5.50
   4  -4   5   18.30    4.50
   4  -4   5   21.20    4.60
   0   4   5   11.40    3.60
  -4   7  -5  153.68    9.60
  -3  -4  -5  162.08    9.90
   7  -3  -5  163.48   10.40
   7  -3  -5  164.58   11.20
  -3  -4  -5  161.68   11.00
  -3  -4  -5  178.18   10.70
   4  -7   5  170.38   10.40
  -7   3   5  171.58   11.10
   3   4   5  166.18    9.70
   3   4   5  156.18   10.00
  -7   3   5  163.38    9.50
   3   4   5  172.68   10.60
   4  -7   5  162.18   10.20
   4  -7   5  158.28   10.10
  -7   3   5  165.98   10.30
  -3   8  -5  499.25   23.80
  -5  -3  -5  492.75   22.50
   8  -5  -5  512.45   23.20
  -3   8  -5  490.05   23.80
   8  -5  -5  513.15   24.10
  -5  -3  -5  504.25   23.30
  -5  -3  -5  466.85   23.60
   5   3   5  514.45   23.40
   3  -8   5  515.75   22.90
   3  -8   5  491.75   23.00
   5   3   5  511.95   23.10
  -8   5   5  502.35   22.90
  -8   5   5  466.15   21.60
   5   3   5  481.55   23.70
  -8   5   5  489.45   25.60
   5  -5  -5    6.90    3.40
  -5   0  -5    6.40    2.80
   0   5  -5   16.10    4.90
   5  -5  -5    9.20    4.20
   0   5  -5   13.90    3.80
  -5   0  -5   10.90    3.90
  -5   0  -5    9.40    4.30
   0  -5   5   22.10    5.10
  -5   5   5   14.10    4.10
   0  -5   5    9.50    3.50
   5   0   5   17.60    4.30
  -5   5   5   12.70    4.30
  -5   5   5   14.10    3.60
   5   0   5    7.20    3.20
   5   0   5   10.50    3.80
   2  -5  -5    5.80    3.70
  -5   3  -5    7.30    4.00
   2  -5  -5   12.50    3.90
  -5   3  -5    6.50    2.90
   3   2  -5   11.00    4.40
   3   2  -5    7.10    3.20
   2  -5  -5    6.10    3.10
  -2   5   5    5.30    3.10
  -3  -2   5    7.80    3.30
  -3  -2   5    8.30    4.00
   5  -3   5    6.60    3.20
   5  -3   5    5.60    3.10
   5  -3   5    5.00    3.10
  -2   5   5    8.20    3.40
  -2   5   5   12.30    3.60
   6  -1  -5  169.38   10.80
  -1  -5  -5  178.68   10.40
  -5   6  -5  184.78   10.50
   6  -1  -5  178.88   11.80
  -5   6  -5  178.08   11.60
  -1  -5  -5  197.88   11.90
  -1  -5  -5  186.38   10.90
   5  -6   5  197.08   11.20
  -6   1   5  161.48   11.30
   1   5   5  184.68   10.30
   1   5   5  172.28   10.60
   1   5   5  191.48   11.20
  -6   1   5  174.18   10.80
   5  -6   5  184.28   10.90
   5  -6   5  172.18   10.70
   9  -4  -5    8.80    4.50
  -4  -5  -5   12.10    4.60
  -4  -5  -5    7.10    3.00
  -4  -5  -5   10.20    4.00
  -5   9  -5    4.10    3.40
   9  -4  -5    6.00    3.50
   5  -9   5    9.40    3.70
   4   5   5    5.70    3.50
   5  -9   5    6.50    3.20
  -9   4   5    7.40    3.10
   4   5   5   11.30    4.50
  -9   4   5    5.10    3.30
  -6  -4  -5   50.09    7.20
  -6  -4  -5   44.70    7.60
  10  -6  -5   37.50    6.30
  10  -6  -5   43.50    7.40
  -6  -4  -5   31.80    4.60
  -4  10  -5   35.10    5.60
  -4  10  -5   36.40    6.40
   4 -10   5   32.90    5.50
   6   4   5   46.80    6.40
 -10   6   5   44.40    7.50
 -10   6   5   37.60    6.10
   6   4   5   38.90    5.50
   6   4   5   36.70    5.00
   4 -10   5   38.80    6.30
  -6  -1  -5   23.70    5.80
  -1   7  -5   23.10    4.60
  -6  -1  -5   25.80    5.40
   7  -6  -5   14.40    4.20
   7  -6  -5   20.30    5.50
  -6  -1  -5   21.80    4.40
   6   1   5   27.30    5.20
  -7   6   5   22.60    4.00
  -7   6   5   17.00    4.40
   6   1   5   23.00    5.20
   1  -7   5   26.10    5.60
   1  -7   5   21.30    4.80
   6   1   5   27.10    5.20
  -7   6   5   21.60    5.20
   2   4  -5   40.00    6.90
  -6   2  -5   36.40    4.40
  -6   2  -5   42.70    5.90
   2   4  -5   30.60    4.50
   4  -6  -5   29.50    4.40
   4  -6  -5   42.40    7.00
  -4   6   5   34.40    4.90
   6  -2   5   39.80    5.20
   6  -2   5   39.60    5.00
  -2  -4   5   40.10    6.10
  -4   6   5   39.70    6.10
  -2  -4   5   48.80    7.70
  -4   6   5   37.60    5.90
   6  -2   5   36.10    4.80
   5   1  -5   73.29    6.60
   1  -6  -5   69.99    6.00
   1  -6  -5   86.49    7.40
   5   1  -5   76.59    7.50
  -6   5  -5   69.39    7.10
   1  -6  -5   74.19    6.60
  -6   5  -5   73.89    6.00
  -5  -1   5   69.79    7.10
   6  -5   5   61.29    6.30
   6  -5   5   64.89    6.30
  -5  -1   5   84.09    6.80
  -1   6   5   82.69    6.20
  -1   6   5   77.99    6.80
   6  -5   5   67.29    6.30
  -1   6   5   62.39    6.10
   8  -2  -5  125.59    9.00
  -2  -6  -5  124.79    9.50
  -6   8  -5  120.89   11.00
  -2  -6  -5  121.09    8.40
   8  -2  -5  124.99    9.90
  -2  -6  -5  125.49    9.20
  -8   2   5  131.69   10.00
   2   6   5  131.49    9.10
  -8   2   5  139.39    9.20
   6  -8   5  134.09    9.10
   2   6   5  126.59    8.30
   6  -8   5  135.79    9.00
   6  -8   5  140.19    9.70
  -5  -6  -5   51.99    6.50
  -6  11  -5   52.09    5.20
  -5  -6  -5   52.09    5.50
  -5  -6  -5   53.19    6.80
  11  -5  -5   50.89    7.00
  -6  11  -5   63.39    6.60
  11  -5  -5   53.89    6.40
 -11   5   5   53.19    5.20
 -11   5   5   58.59    7.10
 -11   5   5   48.50    5.90
   5   6   5   56.59    5.70
   6 -11   5   55.69    6.10
   5   6   5   44.00    5.30
   5   6   5   50.99    6.10
   6 -11   5   47.30    5.50
  12  -7  -5   93.39    8.70
  12  -7  -5   93.89    8.20
  -7  -5  -5   96.09    8.70
  -7  -5  -5   95.99    7.50
  -7  -5  -5   89.99    8.30
  -5  12  -5   99.69    8.10
  -5  12  -5   88.39    6.80
 -12   7   5   94.19    7.90
   5 -12   5  101.19    8.00
   5 -12   5   94.29    7.50
   7   5   5   95.99    7.70
   7   5   5   99.19    8.40
 -12   7   5   90.39    8.70
   7   5   5   82.69    7.20
   9  -7  -5  260.67   14.10
  -7  -2  -5  260.27   15.00
  -2   9  -5  251.37   14.40
  -7  -2  -5  246.58   14.20
   9  -7  -5  239.38   14.60
  -7  -2  -5  245.38   13.50
  -2   9  -5  276.37   14.70
   2  -9   5  260.87   13.70
   2  -9   5  269.37   14.30
  -9   7   5  253.97   14.70
  -9   7   5  244.08   12.50
  -9   7   5  260.67   13.80
   7   2   5  244.18   13.50
   7   2   5  252.57   14.30
   1   6  -5  897.11   38.70
  -7   1  -5  913.51   38.90
   1   6  -5  950.90   38.30
   6  -7  -5  861.61   38.50
  -7   1  -5  904.71   37.50
  -7   1  -5  930.51   38.20
   6  -7  -5  856.11   37.40
  -1  -6   5  919.01   38.60
  -1  -6   5  939.71   37.90
  -6   7   5  866.21   37.50
   7  -1   5  930.71   38.40
  -6   7   5  856.41   38.30
  -6   7   5  863.01   36.40
   7  -1   5  896.01   37.70
   3  -7  -5  131.69    9.50
  -7   4  -5  138.09    9.90
   3  -7  -5  135.19    8.70
   4   3  -5  124.69    8.80
   3  -7  -5  132.99    8.80
   4   3  -5  132.39    9.70
  -7   4  -5  128.29    8.40
  -4  -3   5  132.69    8.90
  -3   7   5  129.39    8.10
  -4  -3   5  121.69    9.50
  -3   7   5  129.39    8.90
   7  -4   5  142.99    9.10
   7  -4   5  144.09    9.40
  -3   7   5  124.99    9.80
   7  -4   5  128.49    8.70
   7   0  -5  133.19   10.10
  -7   7  -5  133.39    9.70
   7   0  -5  131.59    9.10
   0  -7  -5  136.19    9.20
  -7   7  -5  106.09   11.30
   0  -7  -5  135.09    9.80
   0  -7  -5  127.59    8.40
  -7   0   5  125.99    8.90
   0   7   5  131.59    9.10
   0   7   5  130.69    8.20
   7  -7   5  137.69    9.20
   7  -7   5  130.29    8.90
   7  -7   5  123.59    8.80
  -7   0   5  131.29   10.00
   0   7   5  145.09   12.70
  -3  -7  -5   11.00    4.30
  -3  -7  -5    9.50    4.40
  -3  -7  -5    8.30    3.30
  10  -3  -5    8.20    3.90
  10  -3  -5   12.00    4.90
  -7  10  -5    5.80    4.20
  -7  10  -5    8.80    3.00
   3   7   5    6.90    3.20
   3   7   5   10.90    3.90
   7 -10   5    7.60    3.70
   7 -10   5    8.40    4.20
   3   7   5    8.30    4.00
 -10   3   5   17.10    6.20
 -10   3   5    7.10    3.60
   7 -10   5   11.60    4.00
  -7  13  -5   43.20    4.80
  13  -6  -5   50.19    6.90
  13  -6  -5   50.19    7.00
  -6  -7  -5   46.60    5.60
  -6  -7  -5   50.59    7.00
  -7  13  -5   50.09    6.40
  -6  -7  -5   58.89    8.20
   6   7   5   47.20    5.60
   6   7   5   59.39    6.70
 -13   6   5   50.49    6.30
   6   7   5   53.89    5.80
 -13   6   5   53.09    8.80
   7 -13   5   45.40    6.00
   7 -13   5   50.79    5.60
  14  -8  -5   42.40    7.50
  -8  -6  -5   38.20    5.40
  -6  14  -5   29.20    5.00
  14  -8  -5   50.29    8.10
  -8  -6  -5   38.30    7.00
  -8  -6  -5   35.00    7.20
  -6  14  -5   35.50    6.10
 -14   8   5   39.90    6.50
   8   6   5   48.30    7.90
   6 -14   5   28.70    5.30
   6 -14   5   37.00    6.10
   8   6   5   43.00    6.20
   8   6   5   36.10    6.20
 -14   8   5   50.99    8.50
  -8  -3  -5   88.39    8.10
  11  -8  -5  101.29    8.90
  -8  -3  -5   93.59    7.40
  -3  11  -5   88.19    7.00
  -3  11  -5  103.59    8.30
  11  -8  -5   97.79    8.00
  -8  -3  -5   88.89    8.70
   3 -11   5   90.29    7.20
 -11   8   5   97.59    7.60
   8   3   5   87.79    7.50
   8   3   5   97.19    8.40
 -11   8   5   98.09    8.60
   3 -11   5   95.39    8.00
   8   3   5   98.29    7.40
   8  -8  -5  162.48   11.10
   8  -8  -5  167.68   10.30
   0   8  -5  178.28   10.70
  -8   0  -5  153.98    9.90
  -8   0  -5  148.69   11.20
  -8   0  -5  151.98   10.60
  -8   8   5  180.88   10.50
   8   0   5  161.98   10.30
   0  -8   5  164.98   10.20
   8   0   5  147.19   10.50
  -8   8   5  167.38   11.10
   8   0   5  162.68   11.10
   0  -8   5  176.18   11.00
   3   5  -5   53.29    6.50
   5  -8  -5   58.39    6.50
   3   5  -5   71.89   12.40
  -8   3  -5   52.69    6.50
  -8   3  -5   48.30    6.50
   5  -8  -5   63.19    6.00
   5  -8  -5   53.49    5.50
  -8   3  -5   49.30    5.20
   8  -3   5   51.29    5.70
  -5   8   5   66.19    7.30
   8  -3   5   45.70    5.70
   8  -3   5   46.90    5.60
  -3  -5   5   54.19    5.70
  -3  -5   5   63.49    6.80
  -5   8   5   62.59    5.30
   2  -8  -5  129.59    9.40
   2  -8  -5  109.19    8.00
   6   2  -5  126.29    8.90
  -8   6  -5  131.49    9.70
   2  -8  -5  128.79    8.80
   6   2  -5  125.09    9.70
  -6  -2   5  137.09   10.00
  -2   8   5  118.79    7.80
   8  -6   5  133.99    9.10
   8  -6   5  123.39    8.80
  -6  -2   5  132.69    8.90
   8  -6   5  116.99    8.60
   9  -1  -5  793.42   35.10
  -8   9  -5  718.23   37.10
  -1  -8  -5  828.42   34.70
  -8   9  -5  820.72   34.00
   9  -1  -5  796.02   35.90
  -1  -8  -5  833.52   34.20
  -1  -8  -5  796.02   35.40
  -9   1   5  781.62   38.30
   8  -9   5  861.61   34.90
   1   8   5  803.32   35.10
   1   8   5  769.02   34.00
   1   8   5  822.22   34.90
  -9   1   5  828.42   34.70
   8  -9   5  840.12   34.50
  -4  -8  -5   58.09    8.10
  -8  12  -5   47.60    7.30
  12  -4  -5   51.99    8.20
  -4  -8  -5   42.20    5.30
  -4  -8  -5   53.09    8.20
  12  -4  -5   52.89    8.60
 -12   4   5   55.49    9.20
   8 -12   5   47.10    6.90
   4   8   5   43.10    5.50
   4   8   5   41.70    6.00
   4   8   5   47.30    6.10
   8 -12   5   42.70    5.70
 -12   4   5   51.79    7.50
  -7  -8  -5   11.20    4.10
  15  -7  -5   10.70    8.40
  15  -7  -5    7.60    4.70
  -8  15  -5    7.50    3.00
  -8  15  -5    3.80    3.60
  -7  -8  -5   10.80    4.70
  -7  -8  -5    4.70    4.50
   7   8   5    8.30    3.80
 -15   7   5   12.80    5.70
   7   8   5   12.00    4.90
   8 -15   5   12.20    4.60
   8 -15   5    5.10    3.40
   7   8   5    9.20    3.80
 -15   7   5    8.20    4.30
  -9  -7  -5  198.58   13.70
  16  -9  -5  204.08   13.70
  -9  -7  -5  195.58   13.30
  16  -9  -5  197.08   13.40
  -7  16  -5  197.68   11.10
  -7  16  -5  195.18   12.10
   7 -16   5  225.48   12.50
   7 -16   5  196.08   11.50
   9   7   5  217.08   13.60
 -16   9   5  204.18   15.00
   9   7   5  205.38   12.60
   9   7   5  210.18   12.80
 -16   9   5  213.88   12.70
  13  -9  -5  222.28   14.30
  -4  13  -5  229.18   12.40
  13  -9  -5  227.38   13.80
  -9  -4  -5  227.38   14.00
  -9  -4  -5  254.97   18.40
  -4  13  -5  247.28   13.80
  -9  -4  -5  231.88   14.50
   9   4   5  229.68   13.10
   9   4   5  229.58   12.90
   9   4   5  228.18   14.00
   4 -13   5  242.98   12.90
 -13   9   5  212.18   14.20
 -13   9   5  224.98   13.10
   4 -13   5  249.88   13.60
  10  -9  -5  520.95   25.20
  10  -9  -5  517.85   26.10
  -1  10  -5  560.84   25.00
  -9  -1  -5  553.24   26.50
  -1  10  -5  555.74   25.90
  -9  -1  -5  565.14   26.00
   9   1   5  576.44   26.20
   9   1   5  566.64   25.40
   9   1   5  590.44   25.20
   1 -10   5  567.44   25.80
 -10   9   5  550.94   25.10
   1 -10   5  609.14   25.30
 -10   9   5  495.95   25.60
   7  -9  -5   78.99    7.60
   7  -9  -5   86.69    7.00
   2   7  -5   89.69    7.10
  -9   2  -5   67.79    7.30
   2   7  -5   96.49    8.20
  -9   2  -5   79.89    8.20
   9  -2   5   82.39    7.50
  -2  -7   5   92.79    8.10
  -7   9   5   81.29    7.80
  -7   9   5   70.69    7.10
   9  -2   5   73.69    7.90
   9  -2   5   76.89    7.00
  -7   9   5   89.69    6.10
  -2  -7   5   93.99    7.20
   4  -9  -5    6.00    3.70
  -9   5  -5   19.60    4.70
   4  -9  -5   14.70    4.10
   5   4  -5   23.80    6.50
  -9   5  -5   26.70    6.30
   4  -9  -5   16.30    4.10
   5   4  -5   23.80    5.90
  -4   9   5   14.40    3.50
  -4   9   5   14.40    4.10
  -5  -4   5   14.50    5.00
   9  -5   5   12.30    3.90
  -5  -4   5   23.90    5.00
   9  -5   5   11.50    4.30
   9  -5   5   14.50    4.20
  -9   8  -5  125.19    8.40
   1  -9  -5  121.19    8.40
   1  -9  -5  135.99    9.30
   1  -9  -5  144.79   10.00
  -9   8  -5  128.19    9.80
   8   1  -5  132.99   10.30
  -1   9   5  142.19    9.00
  -8  -1   5  130.09   10.30
   9  -8   5  134.49    9.30
  -1   9   5  130.69    8.30
  -1   9   5  135.09   10.60
   9  -8   5  123.29    8.90
  -8  -1   5  127.49    9.00
  -2  -9  -5 1069.79   43.80
  -9  11  -5 1052.19   43.40
  -2  -9  -5 1069.59   44.60
  11  -2  -5 1079.59   46.10
  -2  -9  -5 1036.90   45.10
  11  -2  -5 1069.69   51.89
  -9  11  -5 1079.69   45.10
   9 -11   5 1099.49   44.50
   2   9   5 1044.30   43.30
 -11   2   5 1055.49   46.30
   9 -11   5 1041.90   44.40
   2   9   5 1022.30   43.70
   2   9   5 1104.59   44.80
   9 -11   5 1068.69   43.90
 -11   2   5 1113.59   44.60
  -5  -9  -5   13.90    4.30
  -9  14  -5    6.60    3.90
  14  -5  -5    4.00    4.40
  -9  14  -5    4.00    2.80
  -5  -9  -5   10.90    5.00
  -5  -9  -5   13.30    4.90
  14  -5  -5    6.50    5.00
   9 -14   5    4.20    3.90
   5   9   5    8.60    3.70
 -14   5   5    4.60    4.10
 -14   5   5    5.60    4.70
   5   9   5    9.30    3.80
   9 -14   5    2.50    3.20
   5   9   5    6.90    4.10
  -8  -9  -5  105.09   10.10
  17  -8  -5  101.09    9.80
  17  -8  -5  130.39   10.40
  -8  -9  -5  112.39   10.40
  -8  -9  -5  122.19    9.10
   9 -17   5  113.69    8.30
   8   9   5  118.29    9.80
 -17   8   5  114.09    9.20
 -10  -8  -5    9.20    5.80
  18 -10  -5   22.00    6.60
  18 -10  -5   24.30    8.00
 -10  -8  -5   18.00    5.30
 -10  -8  -5    7.20    5.40
  10   8   5   18.60    5.80
 -18  10   5   22.30    6.00
 -10  -5  -5  133.79   11.20
  -5  15  -5  143.49   10.00
  15 -10  -5  123.39   10.70
  15 -10  -5  146.09   11.00
  -5  15  -5  137.39    8.80
 -10  -5  -5  131.09   10.70
 -10  -5  -5  152.58   10.40
   5 -15   5  140.09    9.30
   5 -15   5  153.98   10.40
  10   5   5  141.99   10.90
 -15  10   5  150.98   10.20
 -15  10   5  128.19   11.30
  10   5   5  136.99    9.70
  10   5   5  142.29    9.90
  -2  12  -5   76.49    6.90
  12 -10  -5   81.09    8.00
 -10  -2  -5   95.99    8.80
  12 -10  -5   92.69    8.60
  -2  12  -5   81.59    7.90
 -10  -2  -5   86.79    9.20
 -10  -2  -5   97.99    8.00
 -12  10   5   89.99    8.60
   2 -12   5   78.89    7.10
 -12  10   5   93.99    7.70
  10   2   5  104.59    7.90
   2 -12   5   81.79    8.20
  10   2   5   92.69    8.60
  10   2   5  111.09    8.20
   9 -10  -5  106.09    8.10
 -10   1  -5  107.09    8.10
 -10   1  -5  100.99    9.30
   9 -10  -5   99.59    8.70
   1   9  -5   93.49    7.60
 -10   1  -5   99.19    8.60
  -1  -9   5  100.79    7.80
  10  -1   5   94.59    8.50
  -9  10   5  103.49    8.40
  -1  -9   5  104.19    8.90
  10  -1   5  107.39    7.90
 -10   4  -5  145.99    9.50
 -10   4  -5  161.18   10.60
 -10   4  -5  160.58   11.30
   6 -10  -5  138.89    9.40
   6 -10  -5  149.19    9.50
   6 -10  -5  137.69   10.10
   4   6  -5  167.58   10.30
   4   6  -5  153.58   11.00
  10  -4   5  180.58   11.90
  -4  -6   5  169.08   10.20
  10  -4   5  158.18   10.00
  -6  10   5  140.59    9.80
  -6  10   5  156.48    9.80
  10  -4   5  161.48   10.60
  -6  10   5  135.59    8.40
  -4  -6   5  165.68   11.20
 -10   7  -5   56.29    6.80
   7   3  -5   52.79    6.10
   3 -10  -5   50.99    6.30
   7   3  -5   60.79    7.00
 -10   7  -5   50.69    5.10
   3 -10  -5   48.30    5.20
   3 -10  -5   54.59    6.20
  -3  10   5   53.99    5.10
  10  -7   5   56.99    6.00
  10  -7   5   51.89    5.90
  -7  -3   5   57.79    7.10
  -3  10   5   49.80    5.50
  -3  10   5   54.49    5.90
  -7  -3   5   52.99    5.80
 -10  10  -5   13.70    3.70
  10   0  -5   10.50    4.60
   0 -10  -5   11.80    4.80
   0 -10  -5   14.60    4.50
  10   0  -5   22.40    6.20
   0 -10  -5   13.90    3.70
   0  10   5   20.80    5.60
   0  10   5   15.20    4.10
  10 -10   5    8.40    4.00
  10 -10   5   18.10    4.70
 -10   0   5   28.30    7.70
  10 -10   5   12.00    4.30
 -10   0   5   14.80    4.50
   0  10   5   19.10    4.70
  13  -3  -5  152.08   11.60
  -3 -10  -5  145.59   11.10
  -3 -10  -5  158.58    9.90
  13  -3  -5  149.59   11.10
  -3 -10  -5  145.39   10.80
 -10  13  -5  156.08   11.00
 -10  13  -5  150.28    9.20
  10 -13   5  151.18   10.80
  10 -13   5  147.69   10.20
 -13   3   5  180.58   12.80
 -13   3   5  155.08   10.50
   3  10   5  150.98   10.60
   3  10   5  155.28    9.70
  10 -13   5  140.59    9.90
   3  10   5  150.88    9.80
  -6 -10  -5   45.90    5.90
  -6 -10  -5   49.20    8.20
  16  -6  -5   53.19    8.70
  -6 -10  -5   44.90    7.90
  16  -6  -5   50.79    8.80
  10 -16   5   38.10    5.30
  10 -16   5   55.89    6.40
   6  10   5   46.10    6.50
 -16   6   5   51.69    9.20
 -16   6   5   48.00    6.50
   6  10   5   44.90    5.80
   6  10   5   50.69    7.00
  -9 -10  -5   28.20    7.00
  19  -9  -5   35.30    8.30
  19  -9  -5   23.00    6.60
  -9 -10  -5   32.40    8.30
  -9 -10  -5   38.90    7.90
   9  10   5   28.80    6.70
 -11  -9  -5  134.29   10.40
  20 -11  -5  146.49   12.00
  20 -11  -5  103.39   10.20
 -11  -9  -5  112.19   10.90
 -11  -9  -5  104.09   10.60
  11   9   5  130.49   10.60
  17 -11  -5  100.69    9.70
  -6  17  -5   94.89    6.90
  17 -11  -5   82.09   13.30
 -11  -6  -5   86.99    8.20
 -11  -6  -5   84.89   12.50
 -11  -6  -5   76.79   10.00
  11   6   5   70.89    8.50
  11   6   5   97.29    8.90
 -17  11   5   71.59   10.00
  11   6   5   74.99   12.10
 -17  11   5   91.89    8.10
  -3  14  -5  477.95   22.00
 -11  -3  -5  436.86   21.30
  14 -11  -5  449.16   21.90
  -3  14  -5  431.06   20.50
  14 -11  -5  434.66   22.40
 -11  -3  -5  408.56   22.00
 -11  -3  -5  446.76   22.90
  11   3   5  426.76   20.90
   3 -14   5  450.85   20.70
  11   3   5  445.56   22.40
  11   3   5  437.56   21.10
   3 -14   5  454.85   21.60
 -14  11   5  419.86   22.40
 -14  11   5  454.15   21.20
 -11   0  -5  359.96   19.00
  11 -11  -5  352.46   18.90
 -11   0  -5  354.06   19.60
  11 -11  -5  360.96   18.30
 -11   0  -5  344.87   17.90
   0  11  -5  355.06   17.80
   0  11  -5  380.66   19.10
  11   0   5  344.57   17.90
   0 -11   5  386.96   18.00
  11   0   5  352.56   17.90
   0 -11   5  409.16   19.40
  11   0   5  367.56   19.20
 -11  11   5  339.67   18.60
   3   8  -5  112.19    9.00
   8 -11  -5   85.29    7.20
 -11   3  -5   89.49    7.30
 -11   3  -5   83.29    8.20
 -11   3  -5   92.49    8.80
   8 -11  -5   85.69    8.10
   3   8  -5  106.89    8.00
  -8  11   5   91.69    6.30
  11  -3   5   89.19    7.60
  -8  11   5   90.49    7.70
  -3  -8   5   99.29    7.70
  11  -3   5   86.39    8.10
  11  -3   5   93.49    7.70
  -8  11   5   95.79    7.50
  -3  -8   5  111.59    9.10
 -11   6  -5  147.99    9.60
   5 -11  -5  168.58   10.00
   6   5  -5  160.78   10.50
   5 -11  -5  153.98    9.60
 -11   6  -5  162.58   11.50
   5 -11  -5  151.68   10.70
   6   5  -5  167.38   11.50
  11  -6   5  147.39   10.40
  -5  11   5  161.78   10.10
  -5  11   5  163.08    9.00
  11  -6   5  150.88   10.00
  -6  -5   5  160.78   10.10
  -6  -5   5  164.58   11.60
  -5  11   5  145.59    9.70
  11  -6   5  154.38   10.20
 -11   9  -5    2.10    2.50
   2 -11  -5    0.60    2.40
 -11   9  -5    0.30    3.50
   9   2  -5   -0.80    3.40
   2 -11  -5    3.70    3.70
   9   2  -5   -0.30    3.80
   2 -11  -5    1.80    3.50
  11  -9   5    0.70    2.90
  -2  11   5    4.10    2.70
  -9  -2   5    1.00    3.80
  11  -9   5    2.20    3.30
  11  -9   5    5.60    3.60
  -9  -2   5    1.90    3.10
  -2  11   5    3.10    3.30
  -2  11   5    3.60    3.30
 -11  12  -5    8.10    3.30
  12  -1  -5   10.00    5.00
  -1 -11  -5    5.70    3.10
  -1 -11  -5    9.50    4.70
 -11  12  -5    2.60    3.90
  12  -1  -5    5.50    4.50
  -1 -11  -5    9.00    4.40
  11 -12   5    9.20    4.00
 -12   1   5    6.50    4.20
 -12   1   5    4.20    5.20
   1  11   5   12.20    3.50
   1  11   5    4.30    3.40
  11 -12   5    8.10    4.70
  11 -12   5    5.60    3.60
 -11  15  -5   82.99    8.30
  -4 -11  -5   97.29    9.10
  15  -4  -5   95.89    9.30
 -11  15  -5   86.69    6.70
  -4 -11  -5   93.49    8.80
  -4 -11  -5   87.19    7.50
  15  -4  -5   91.79    9.20
   4  11   5  101.19    8.50
  11 -15   5   96.39    7.90
 -15   4   5   94.99    8.40
 -15   4   5   99.29   10.30
  11 -15   5   91.79    7.70
   4  11   5   83.59    7.40
   4  11   5   90.69    7.50
  -7 -11  -5    8.30    5.60
  18  -7  -5    4.20    5.90
  -7 -11  -5    6.00    4.40
  -7 -11  -5   10.60    5.50
  18  -7  -5    5.80    5.10
   7  11   5    8.00    4.30
 -18   7   5    8.90    6.70
   7  11   5    5.80    4.20
   7  11   5   11.40    5.10
  11 -18   5    5.10    3.50
  11 -18   5    4.90    4.10
 -10 -11  -5    5.40    5.10
  21 -10  -5    4.90    4.80
  21 -10  -5   -5.10    6.00
 -10 -11  -5    5.30    5.50
 -10 -11  -5    3.90    5.30
  10  11   5    9.10    6.20
 -21  10   5    2.90    4.50
  10  11   5    2.40    4.60
 -12 -10  -5  107.59   11.40
 -12 -10  -5  119.59   11.90
  22 -12  -5  112.99   10.80
  12  10   5  127.29   12.20
  12  10   5  117.89   11.00
 -22  12   5  105.39    9.50
 -12  -7  -5    7.70    5.50
 -12  -7  -5   12.00    5.90
  19 -12  -5    8.50    5.00
  19 -12  -5    7.20    6.60
 -12  -7  -5    5.50    4.80
  12   7   5   12.70    5.30
 -12  -4  -5  454.35   24.80
  16 -12  -5  477.75   24.90
 -12  -4  -5  473.55   25.50
  -4  16  -5  504.05   23.00
  16 -12  -5  547.45   25.40
 -12  -4  -5  547.45   24.80
  12   4   5  508.85   25.40
 -16  12   5  547.65   24.00
   4 -16   5  544.85   23.40
  12   4   5  491.55   24.00
   4 -16   5  547.45   24.40
 -16  12   5  521.35   26.00
  12   4   5  522.05   24.10
  13 -12  -5  687.83   31.20
  -1  13  -5  722.03   31.50
  -1  13  -5  693.93   30.40
  13 -12  -5  674.23   31.70
 -12  -1  -5  664.53   32.30
 -12  -1  -5  706.33   31.10
 -12  -1  -5  714.73   32.00
   1 -13   5  715.93   31.50
  12   1   5  716.63   32.20
  12   1   5  705.83   30.70
 -13  12   5  653.53   31.60
 -13  12   5  712.03   30.80
  12   1   5  747.13   31.20
   1 -13   5  722.13   30.50
 -12   2  -5  220.78   14.50
  10 -12  -5  222.78   13.60
 -12   2  -5  246.98   14.00
   2  10  -5  233.78   13.10
   2  10  -5  224.68   15.30
  10 -12  -5  203.88   12.50
 -12   2  -5  245.58   13.20
  -2 -10   5  230.68   12.70
  12  -2   5  223.78   12.80
 -10  12   5  221.68   12.50
  12  -2   5  233.38   14.00
 -10  12   5  198.58   12.90
  12  -2   5  221.98   12.90
  -2 -10   5  238.78   14.20
   7 -12  -5   32.90    6.50
 -12   5  -5   35.50    7.40
   7 -12  -5   22.90    4.80
   5   7  -5   25.90    5.80
   7 -12  -5   21.70    4.70
   5   7  -5   24.70    6.30
 -12   5  -5   35.70    6.50
 -12   5  -5   35.10    5.90
  -7  12   5   19.90    4.60
  12  -5   5   33.50    6.10
  -7  12   5   23.50    4.00
  -5  -7   5   20.70    4.90
  -5  -7   5   26.00    6.60
  -7  12   5   24.50    5.00
  12  -5   5   24.10    5.70
  12  -5   5   29.10    5.40
 -12   8  -5  281.87   16.10
 -12   8  -5  275.57   14.30
   4 -12  -5  289.57   14.80
   8   4  -5  281.67   15.60
   4 -12  -5  278.27   14.30
   8   4  -5  288.97   16.50
   4 -12  -5  275.57   15.40
  -4  12   5  253.77   14.10
  12  -8   5  273.47   15.30
  12  -8   5  256.27   14.50
  12  -8   5  270.07   14.60
  -8  -4   5  287.47   15.00
  -4  12   5  280.97   13.50
  -4  12   5  281.27   14.70
  -8  -4   5  284.17   16.70
   1 -12  -5   68.79    6.30
   1 -12  -5   62.89    7.30
  11   1  -5   61.49    7.70
 -12  11  -5   65.99    5.90
  11   1  -5   62.19    7.30
   1 -12  -5   65.39    7.10
 -12  11  -5   66.79    7.90
  12 -11   5   71.99    7.00
  12 -11   5   66.69    7.00
 -11  -1   5   78.79    8.90
  12 -11   5   72.19    7.30
 -11  -1   5   65.09    6.90
  -1  12   5   68.39    6.80
  -1  12   5   58.49    5.80
  -1  12   5   65.19    6.20
 -12  14  -5    3.30    2.80
  14  -2  -5   16.60    5.80
  14  -2  -5   -1.90    3.60
  -2 -12  -5   10.70    4.50
  -2 -12  -5    6.50    4.60
  -2 -12  -5    8.20    3.70
 -12  14  -5    0.80    3.60
  12 -14   5    3.00    3.80
 -14   2   5    2.70    3.80
   2  12   5    7.50    3.50
  12 -14   5    1.10    3.20
 -14   2   5    0.60    4.90
  12 -14   5    0.60    3.90
   2  12   5    1.70    3.70
   2  12   5    4.10    3.20
  17  -5  -5    8.70    5.20
 -12  17  -5   -0.20    3.40
  -5 -12  -5    6.00    4.80
  -5 -12  -5   10.20    6.30
  -5 -12  -5    8.10    4.20
  17  -5  -5   -2.50    4.70
   5  12   5    7.40    4.10
  12 -17   5    3.70    4.00
   5  12   5    0.60    3.80
  12 -17   5   11.00    5.20
 -17   5   5    5.70    5.90
  12 -17   5    3.40    3.50
 -17   5   5   11.60    5.00
   5  12   5    5.20    3.80
  20  -8  -5   32.60    7.20
  -8 -12  -5   29.30    7.20
  -8 -12  -5   28.70    7.20
  20  -8  -5   19.10    7.90
  -8 -12  -5   24.30    6.60
   8  12   5   21.60    6.30
 -11 -12  -5  255.77   15.30
  23 -11  -5  188.08   14.40
 -11 -12  -5  184.58   14.90
 -11 -12  -5  185.48   14.80
  11  12   5  246.98   14.10
 -23  11   5  198.58   13.50
  11  12   5  235.18   14.20
  11  12   5  204.08   14.50
 -13 -11  -5   59.49   10.50
  24 -13  -5   69.49    8.80
 -13 -11  -5   55.39   10.20
  13  11   5   81.49    9.50
 -24  13   5   68.89    8.40
 -13  -8  -5  178.68   14.40
 -13  -8  -5  184.78   14.60
  21 -13  -5  240.38   15.50
 -13  -8  -5  233.18   14.60
  21 -13  -5  192.98   13.80
  13   8   5  193.98   14.30
  13   8   5  218.38   13.90
 -21  13   5  206.58   12.90
  18 -13  -5    4.40    4.60
 -13  -5  -5   -0.40    3.80
 -13  -5  -5    3.60    5.00
  18 -13  -5    2.80    5.00
 -13  -5  -5    2.00    4.80
   5 -18   5    2.00    2.80
  13   5   5    6.70    4.70
 -18  13   5    3.40    5.60
  13   5   5    6.80    4.70
 -18  13   5    5.10    4.50
  13   5   5    4.30    4.50
  15 -13  -5    0.60    4.50
  -2  15  -5    4.40    3.30
 -13  -2  -5    5.40    4.70
  -2  15  -5    6.00    4.40
 -13  -2  -5    4.90    5.00
  15 -13  -5    2.20    3.80
 -13  -2  -5    7.60    4.10
  13   2   5   -0.10    4.10
 -15  13   5    2.00    3.80
 -15  13   5    3.20    4.70
   2 -15   5   10.50    5.30
  13   2   5    8.40    4.40
  13   2   5    7.60    4.20
   2 -15   5    4.90    3.40
 -13   1  -5  263.67   14.70
 -13   1  -5  258.97   16.20
  12 -13  -5  259.37   14.60
  12 -13  -5  268.57   15.50
   1  12  -5  291.17   14.80
 -13   1  -5  275.07   15.70
   1  12  -5  282.17   15.60
  13  -1   5  269.07   15.80
 -12  13   5  262.07   14.00
  -1 -12   5  286.77   14.40
  13  -1   5  262.77   14.60
 -12  13   5  235.48   14.70
  13  -1   5  250.67   14.40
   9 -13  -5  275.87   15.00
   4   9  -5  292.37   15.70
   4   9  -5  282.87   16.50
 -13   4  -5  291.87   17.10
   9 -13  -5  304.27   14.70
 -13   4  -5  297.47   15.50
 -13   4  -5  287.87   16.30
   9 -13  -5  294.67   16.10
  13  -4   5  276.27   15.20
  13  -4   5  320.17   21.10
  -9  13   5  301.67   15.10
  13  -4   5  289.67   16.40
  -9  13   5  275.47   15.30
  -4  -9   5  308.47   17.30
  -4  -9   5  297.07   15.30
   6 -13  -5   80.39    7.60
   7   6  -5   67.69    7.10
   6 -13  -5   66.49    6.80
   7   6  -5   67.69    7.80
 -13   7  -5   71.59    6.50
   6 -13  -5   70.99    6.30
 -13   7  -5   74.19    8.30
  -6  13   5   65.79    6.40
  -6  13   5   66.59    6.50
  -6  13   5   61.39    5.60
  13  -7   5   68.89    7.40
  13  -7   5   70.49    6.90
  -7  -6   5   87.19    8.70
  -7  -6   5   67.89    6.70
  13  -7   5   66.89    6.80
   3 -13  -5   44.80    7.20
  10   3  -5   51.49    8.10
  10   3  -5   54.19    8.60
 -13  10  -5   38.20    7.40
 -13  10  -5   35.60    4.90
   3 -13  -5   36.90    4.90
   3 -13  -5   43.80    6.40
  -3  13   5   42.30    5.70
  13 -10   5   41.70    6.60
  13 -10   5   37.00    6.10
 -10  -3   5   41.50    5.90
  -3  13   5   46.10    5.50
  13 -10   5   41.60    5.80
 -13  13  -5   25.40    4.80
  13   0  -5   30.50    6.70
   0 -13  -5   29.60    5.30
  13   0  -5   23.90    6.40
   0 -13  -5   25.50    5.60
 -13  13  -5   22.40    6.00
   0 -13  -5   26.30    6.20
  13 -13   5   16.70    5.00
   0  13   5   26.40    4.70
   0  13   5   28.00    5.60
  13 -13   5   32.00    5.80
  13 -13   5   25.70    5.30
 -13   0   5   32.00    8.00
   0  13   5   27.90    5.20
 -13   0   5   35.30    6.40
  -3 -13  -5  122.99    8.70
  -3 -13  -5   89.59    9.70
 -13  16  -5  111.79    7.80
  16  -3  -5  123.59   10.70
 -13  16  -5  120.99    9.90
  16  -3  -5  113.29   10.40
  -3 -13  -5  114.59   10.10
   3  13   5  111.39    8.40
  13 -16   5  113.39    9.00
  13 -16   5  127.59   10.00
 -16   3   5  115.49    9.60
   3  13   5  105.49    8.40
  13 -16   5  127.29    9.00
 -16   3   5  114.29   11.80
   3  13   5  109.09    9.30
  -6 -13  -5   81.79    8.10
  -6 -13  -5   68.99    9.00
  -6 -13  -5   82.69   10.70
  19  -6  -5   89.59   10.60
  19  -6  -5   70.49    9.00
 -19   6   5   92.39   11.80
   6  13   5   79.19    8.70
  22  -9  -5   18.20    7.90
  -9 -13  -5   14.60    6.00
  22  -9  -5    7.50    5.80
  -9 -13  -5   16.80    7.00
  -9 -13  -5   26.30    7.70
 -22   9   5   12.30    5.30
   9  13   5    8.50    5.50
   9  13   5   16.60    5.70
  25 -12  -5   64.99    8.20
 -12 -13  -5   55.29    9.50
 -12 -13  -5   43.90    9.40
 -25  12   5   55.69    7.80
  12  13   5   60.29    8.30
 -14 -12  -5   28.00    7.20
  26 -14  -5   33.40    7.20
 -14 -12  -5   24.30    7.50
  14  12   5   36.40    7.70
 -26  14   5   35.20    7.10
 -14  -9  -5  371.26   22.50
  23 -14  -5  344.47   20.90
 -14  -9  -5  448.96   22.60
  23 -14  -5  454.75   23.30
 -14  -9  -5  343.37   21.80
 -23  14   5  343.97   19.60
  14   9   5  444.76   21.70
  14   9   5  400.06   21.20
  14   9   5  367.06   21.80
  20 -14  -5   -1.00    3.90
 -14  -6  -5    1.90    4.60
  20 -14  -5    7.40    5.80
 -14  -6  -5    7.50    4.70
 -14  -6  -5    1.30    4.80
  14   6   5    3.30    3.90
  14   6   5    5.60    8.00
  -3  17  -5   46.40    6.30
  17 -14  -5   40.30    7.60
  -3  17  -5   45.60    5.70
 -14  -3  -5   48.80    6.80
 -17  14   5   44.80    6.50
 -17  14   5   64.29    8.50
  14   3   5   64.19    7.00
  14   3   5   40.10    7.90
   3 -17   5   37.80    5.20
  14   3   5   47.00    7.70
 -14   0  -5   60.89    9.70
 -14   0  -5   60.59    8.80
  14 -14  -5   63.19    7.50
   0  14  -5   53.19    6.20
  14 -14  -5   57.09    7.20
   0  14  -5   56.79    7.20
 -14   0  -5   53.19    6.70
   0 -14   5   61.19    7.90
 -14  14   5   58.69    6.50
   0 -14   5   57.39    6.00
 -14  14   5   56.29    7.30
  14   0   5   62.49    9.20
  14   0   5   50.29    6.60
  14   0   5   50.19    6.70
   3  11  -5  138.79   10.30
   3  11  -5  129.79    9.50
  11 -14  -5  133.69    9.40
 -14   3  -5  129.69    9.30
 -14   3  -5  113.49    9.90
  11 -14  -5  131.39   10.00
 -14   3  -5  124.09   10.70
 -11  14   5  131.79    8.90
  14  -3   5  119.59   10.10
  -3 -11   5  131.29    9.10
  14  -3   5  127.99    9.40
 -11  14   5  126.29    9.40
  -3 -11   5  153.28   11.30
  14  -3   5  138.89    9.60
   8 -14  -5  742.93   34.80
   6   8  -5  848.92   36.10
 -14   6  -5  811.12   36.30
 -14   6  -5  822.52   35.40
 -14   6  -5  787.12   34.30
   8 -14  -5  818.12   33.80
   6   8  -5  845.52   35.50
   8 -14  -5  806.22   34.10
  -8  14   5  759.42   34.10
  14  -6   5  738.03   34.00
  -6  -8   5  828.12   34.60
  14  -6   5  792.12   35.60
  -6  -8   5  864.11   36.80
  -8  14   5  787.32   33.80
  14  -6   5  783.82   35.00
   5 -14  -5    6.00    4.00
   9   5  -5    9.90    5.10
 -14   9  -5    7.20    4.60
   5 -14  -5    8.20    3.60
   9   5  -5    3.50    4.20
   5 -14  -5    6.70    4.10
 -14   9  -5    7.00    3.20
  14  -9   5    9.90    3.90
  14  -9   5    3.90    3.80
  -5  14   5    7.20    2.90
  14  -9   5    7.70    4.00
  -9  -5   5    7.70    3.90
  -5  14   5    5.00    3.40
  -9  -5   5    9.80    5.60
  -5  14   5    6.60    3.60
 -14  12  -5  118.79   10.00
 -14  12  -5  113.99    8.20
   2 -14  -5  130.99    9.50
  12   2  -5  117.39   10.00
   2 -14  -5  124.99    9.80
  12   2  -5  112.39   10.20
   2 -14  -5  117.49    8.40
 -12  -2   5  118.39   11.30
 -12  -2   5  110.89    9.00
  14 -12   5  119.29    9.20
  -2  14   5  114.49    8.00
  -2  14   5  107.79    8.10
  -2  14   5  130.89    9.10
  14 -12   5  123.29    8.90
  14 -12   5  108.79    8.90
 -14  15  -5   64.59    6.00
  -1 -14  -5   70.79    6.70
  15  -1  -5   74.69    8.70
  15  -1  -5   65.59    8.40
 -14  15  -5   70.19    7.60
  -1 -14  -5   75.69    8.30
  -1 -14  -5   72.89    8.20
 -15   1   5   80.29    9.90
   1  14   5   75.19    7.30
  14 -15   5   71.79    7.20
   1  14   5   73.39    6.80
 -15   1   5   69.79    7.70
  14 -15   5   66.19    7.10
  14 -15   5   86.49    8.10
   1  14   5   62.19    6.40
  -4 -14  -5  498.05   25.50
  18  -4  -5  499.65   25.60
  18  -4  -5  474.25   25.90
  -4 -14  -5  461.05   24.70
  -4 -14  -5  509.85   23.00
 -18   4   5  499.55   27.10
   4  14   5  479.35   22.90
   4  14   5  478.25   23.60
  14 -18   5  447.06   22.50
  14 -18   5  485.85   22.20
   4  14   5  440.96   22.20
  14 -18   5  473.75   23.80
  -7 -14  -5  280.17   18.80
  -7 -14  -5  366.86   18.70
  -7 -14  -5  314.17   19.00
  21  -7  -5  379.56   21.10
  21  -7  -5  300.77   19.20
   7  14   5  321.27   18.60
   7  14   5  288.77   21.50
 -21   7   5  388.86   23.30
   7  14   5  352.66   18.10
 -21   7   5  310.57   17.90
 -10 -14  -5   10.80    6.70
  24 -10  -5   16.00    6.20
 -10 -14  -5    8.80    6.30
  10  14   5   12.50    5.90
 -24  10   5    9.60    6.70
  27 -13  -5   19.10   11.60
  13  14   5   21.30    6.10
 -27  13   5   39.00    7.50
  28 -15  -5   23.00    6.70
 -15 -13  -5    6.70    6.60
  28 -15  -5   12.60   10.30
 -15 -13  -5    5.70    6.00
 -15 -13  -5   30.90    9.30
  15  13   5   13.10    8.60
 -28  15   5    6.40    9.40
 -15 -10  -5   25.40    7.60
 -15 -10  -5   13.50    7.50
  25 -15  -5   22.00    6.70
  15  10   5   13.40    7.80
 -25  15   5   16.10    5.60
 -15  -7  -5    8.80    6.30
  22 -15  -5   12.30    8.90
 -15  -7  -5    2.10    5.60
  22 -15  -5    2.20    4.60
  15   7   5    7.70    5.40
  15   7   5    8.70    6.10
  15   7   5    2.60    5.00
 -22  15   5    5.40    4.50
 -22  15   5    6.80    7.20
 -15  -4  -5   49.70    9.40
 -15  -4  -5   54.49    8.70
 -15  -4  -5   47.50    8.30
  19 -15  -5   49.30    7.90
  15   4   5   48.80    7.90
  15   4   5   47.80    8.80
  15   4   5   44.90    7.30
 -15  -1  -5  387.76   22.10
  -1  16  -5  417.46   19.70
  16 -15  -5  363.16   21.10
  16 -15  -5  384.06   20.40
  -1  16  -5  426.16   20.30
 -15  -1  -5  435.06   21.20
 -15  -1  -5  409.36   22.10
   1 -16   5  461.15   21.20
  15   1   5  410.66   20.30
 -16  15   5  369.06   20.80
   1 -16   5  392.36   19.10
  15   1   5  416.46   20.60
  15   1   5  421.06   22.10
   2  13  -5    8.90    4.20
 -15   2  -5    6.50    4.80
   2  13  -5    8.00    5.50
  13 -15  -5   16.90    5.10
 -15   2  -5   16.10    4.60
  13 -15  -5   15.30    4.90
 -15   2  -5   19.00    6.10
  -2 -13   5   19.10    6.10
  15  -2   5   14.40    5.20
 -13  15   5    6.60    3.80
  15  -2   5   13.60    4.80
 -13  15   5    9.90    4.40
  15  -2   5    9.80    4.30
  -2 -13   5   11.50    4.00
 -15   5  -5   20.70    6.10
 -15   5  -5   17.70    4.70
  10 -15  -5   19.00    5.30
   5  10  -5   21.90    6.00
   5  10  -5   31.20    6.30
  10 -15  -5   13.40    4.70
 -15   5  -5   23.20    6.30
  15  -5   5   26.60    5.60
  -5 -10   5   19.70    4.90
 -10  15   5   23.10    4.70
 -10  15   5   16.40    4.90
  15  -5   5   23.90    5.40
  -5 -10   5   26.40    7.20
  15  -5   5   19.60    5.70
   7 -15  -5   18.80    5.10
 -15   8  -5   15.20    4.20
   7 -15  -5   23.50    4.70
 -15   8  -5   15.50    6.00
   7 -15  -5   18.20    5.20
   8   7  -5   23.80    6.40
   8   7  -5   25.00    6.40
  -8  -7   5   23.00    5.20
  -7  15   5   17.90    3.70
  15  -8   5   16.10    5.00
  -8  -7   5   37.50    8.60
  -7  15   5   11.30    4.10
  15  -8   5   24.30    5.40
  -7  15   5   18.90    4.60
  15  -8   5   21.80    5.30
 -15  11  -5    8.00    5.40
  11   4  -5    4.60    4.70
   4 -15  -5    3.30    3.80
   4 -15  -5    4.90    3.40
  11   4  -5   11.30    5.00
   4 -15  -5    4.30    4.00
 -15  11  -5    7.10    3.40
  15 -11   5   10.40    4.40
  -4  15   5   10.00    3.40
 -11  -4   5   14.90    4.90
  -4  15   5    5.20    3.40
  15 -11   5    8.60    4.30
  15 -11   5    6.20    4.00
  -4  15   5    4.20    3.30
 -11  -4   5   19.10    6.70
 -15  14  -5    9.20    3.40
  14   1  -5    5.40    4.40
   1 -15  -5   11.20    4.10
   1 -15  -5    4.80    4.40
  14   1  -5    7.20    5.60
   1 -15  -5    6.10    4.40
  15 -14   5    6.60    4.80
  -1  15   5    5.00    3.70
 -14  -1   5    7.20    4.30
  -1  15   5    5.10    3.50
  15 -14   5    6.20    3.80
  -1  15   5   10.20    4.40
 -14  -1   5   20.50    6.80
  15 -14   5    7.00    4.40
  17  -2  -5   54.99   10.20
  -2 -15  -5   46.60    8.50
  -2 -15  -5   61.39    6.80
 -15  17  -5   49.60    5.50
  17  -2  -5   68.09    9.00
  15 -17   5   48.70    7.60
   2  15   5   54.49    9.40
  15 -17   5   64.59    7.10
   2  15   5   52.09    6.20
   2  15   5   49.99    6.70
 -17   2   5   75.69   10.00
  15 -17   5   52.29    6.70
  20  -5  -5   46.60   10.00
  -5 -15  -5   46.60    7.40
  -5 -15  -5   42.80    8.70
  -5 -15  -5   46.10    8.90
  20  -5  -5   39.50    8.50
 -20   5   5   37.50    7.30
 -20   5   5   93.19   19.90
   5  15   5   45.40    7.70
  15 -20   5   31.40    8.00
  -8 -15  -5   66.29    9.10
  -8 -15  -5  122.39   17.60
  23  -8  -5   71.69    9.00
 -23   8   5   69.89   11.90
   8  15   5   85.59    9.30
 -23   8   5   93.19   15.80
   8  15   5   71.89    9.00
   8  15   5   85.49    8.60
  26 -11  -5    6.80    5.80
 -11 -15  -5    3.40    6.10
  26 -11  -5   12.50    9.00
 -11 -15  -5    0.80    5.40
  11  15   5    0.20    4.70
 -26  11   5    5.20    4.90
  27 -16  -5   13.00    9.80
 -16 -11  -5    0.10    8.30
 -27  16   5   -1.70    4.40
  16  11   5    1.80    5.50
  24 -16  -5   28.10    6.80
 -16  -8  -5   31.40    8.50
 -16  -8  -5   33.10    7.70
  16   8   5   28.00    9.00
 -24  16   5   25.90    6.10
 -16  -5  -5   60.99    9.80
 -16  -5  -5   52.19    9.80
  21 -16  -5   44.70    7.60
 -16  -5  -5   69.29    8.60
  16   5   5   63.69    8.80
  16   5   5   66.29    9.80
 -21  16   5   58.09    7.00
  16   5   5   49.00   11.40
  18 -16  -5   81.19    8.90
 -16  -2  -5   80.19    8.30
  18 -16  -5   54.59    7.40
 -16  -2  -5   64.79    8.40
 -16  -2  -5   62.09   10.50
  -2  18  -5   57.29    6.40
  16   2   5   72.89    7.80
  16   2   5   59.39    7.90
 -18  16   5   56.09    7.00
  16   2   5   63.69    8.50
   1  15  -5  169.98   11.40
 -16   1  -5  165.98   13.20
  15 -16  -5  178.58   11.50
 -16   1  -5  173.58   12.00
   1  15  -5  177.28   11.10
  15 -16  -5  148.39   11.30
 -16   1  -5  177.08   12.60
  16  -1   5  170.28   11.30
  16  -1   5  154.88   12.40
 -15  16   5  175.28   12.00
  -1 -15   5  169.68   10.50
  -1 -15   5  201.48   12.90
  16  -1   5  176.28   11.70
 -15  16   5  175.38   10.80
 -16   4  -5    2.80    3.60
   4  12  -5    2.40    3.70
  12 -16  -5    0.30    3.20
  12 -16  -5    4.30    3.90
   4  12  -5    1.70    3.60
 -16   4  -5    3.00    4.60
 -16   4  -5    2.80    4.30
  -4 -12   5   -1.40    4.60
  16  -4   5    2.70    4.00
  16  -4   5    1.60    3.60
  -4 -12   5   -0.50    3.00
  16  -4   5    1.90    4.10
 -12  16   5    1.80    3.90
 -12  16   5    0.60    2.90
 -16   7  -5  127.39   11.60
   9 -16  -5  147.39    9.70
 -16   7  -5  152.78   11.20
   7   9  -5  142.39   10.90
   7   9  -5  144.09   10.80
   9 -16  -5  130.39   10.00
 -16   7  -5  143.79    9.90
  16  -7   5  133.99    9.70
  -7  -9   5  141.59    9.80
  -9  16   5  135.89    8.10
  16  -7   5  134.79   10.80
  -9  16   5  130.39    9.00
  -9  16   5  135.59    9.40
  16  -7   5  143.69   10.60
  -7  -9   5  148.69   12.20
   6 -16  -5    8.90    4.60
  10   6  -5   12.00    5.20
 -16  10  -5    4.50    3.30
 -16  10  -5    3.10    4.70
  10   6  -5    7.30    4.80
   6 -16  -5    8.30    4.40
   6 -16  -5    2.70    3.40
  -6  16   5    5.20    3.50
 -10  -6   5    5.30    3.80
 -10  -6   5    3.70    5.70
  -6  16   5    3.70    3.50
  16 -10   5    3.20    4.00
  16 -10   5    8.70    4.20
   3 -16  -5  243.88   14.50
  13   3  -5  263.47   16.10
 -16  13  -5  252.87   13.60
  13   3  -5  233.78   15.50
   3 -16  -5  247.08   14.80
   3 -16  -5  264.17   13.70
 -16  13  -5  237.38   15.50
  -3  16   5  246.88   13.20
  16 -13   5  247.68   14.00
 -13  -3   5  279.37   17.90
  16 -13   5  240.78   14.80
  16 -13   5  258.97   14.50
  -3  16   5  229.98   13.00
  -3  16   5  251.27   14.00
 -13  -3   5  247.98   14.50
 -16  16  -5    8.40    3.70
   0 -16  -5    7.20    5.10
 -16  16  -5    8.40    4.80
  16   0  -5    8.30    5.80
   0 -16  -5    8.20    4.20
  16   0  -5    6.50    5.00
   0 -16  -5    9.70    5.30
   0  16   5    6.10    3.90
   0  16   5    6.40    4.30
  16 -16   5    8.10    5.60
   0  16   5   10.50    4.10
  16 -16   5    5.40    4.90
  16 -16   5   15.90    5.20
 -16   0   5    1.80    6.30
  -3 -16  -5   61.69    9.40
  -3 -16  -5   83.79    9.20
  19  -3  -5   76.49    9.20
  -3 -16  -5   76.49    7.60
  19  -3  -5   90.59   10.20
 -19   3   5  106.39   11.60
   3  16   5   83.69   15.60
  -6 -16  -5   85.59   10.20
  -6 -16  -5  133.49   10.30
  22  -6  -5  106.19   10.80
  -6 -16  -5   97.59   10.50
   6  16   5  113.09    9.90
   6  16   5  126.49    9.70
 -22   6   5   95.79    9.70
   6  16   5  110.39   10.20
  -9 -16  -5   46.60    9.10
  25  -9  -5   71.49   18.90
  25  -9  -5   66.59    8.20
  -9 -16  -5   44.20    7.90
   9  16   5   66.39    8.30
 -25   9   5   47.00    7.80
 -12 -16  -5   52.59    9.20
  12  16   5   67.99    8.70
 -28  12   5   75.39    8.60
  26 -17  -5    4.40    8.40
 -17  -9  -5    6.50    6.50
 -17  -9  -5   -1.80    5.00
  26 -17  -5   -1.10    4.20
 -17  -9  -5   13.20   17.10
  17   9   5    6.10    5.80
 -26  17   5    5.30    5.00
 -17  -6  -5   38.20    7.90
  23 -17  -5   30.60    6.80
  23 -17  -5   39.20   11.10
 -17  -6  -5   32.20    8.40
 -23  17   5   25.30    5.90
 -23  17   5   58.09   10.90
  17   6   5   45.70    9.30
  17   6   5   33.50    8.20
  20 -17  -5   34.70    6.80
 -17  -3  -5   32.60    8.60
 -17  -3  -5   51.19    9.00
  17   3   5   51.89    9.80
  17   3   5   41.30    9.30
 -17   0  -5    5.80    5.80
 -17   0  -5   16.80    5.90
 -17   0  -5   11.30    5.10
   0  17  -5   16.20    4.90
  17 -17  -5    3.50    3.90
  17 -17  -5    7.90    5.30
 -17  17   5    8.80    5.50
  17   0   5    8.60    4.90
 -17  17   5    7.90    4.40
  17   0   5   10.00    5.60
   3  14  -5   33.40    9.80
 -17   3  -5   13.60    5.90
   3  14  -5   26.90    6.10
 -17   3  -5   25.30    5.80
  14 -17  -5   14.00    5.00
 -17   3  -5   18.20    6.00
  17  -3   5   30.30    6.40
  -3 -14   5   28.20    6.70
  17  -3   5   25.20    7.70
  -3 -14   5   37.60    7.80
 -14  17   5   19.90    4.80
  17  -3   5   18.50    5.20
 -14  17   5   23.60    5.90
  11 -17  -5   32.90    5.80
   6  11  -5   29.60    6.60
 -17   6  -5   26.60    6.20
 -17   6  -5   25.70    5.60
 -17   6  -5   26.10    7.40
   6  11  -5   28.60    7.00
  11 -17  -5   20.10    5.10
  17  -6   5   28.30    6.70
  -6 -11   5   41.70    8.80
  17  -6   5   36.90    6.20
  -6 -11   5   24.90    5.60
  17  -6   5   38.00    7.00
 -11  17   5   23.50    5.20
   9   8  -5  435.96   22.20
   8 -17  -5  439.06   20.00
 -17   9  -5  410.16   22.50
   8 -17  -5  423.46   20.10
  17  -9   5  489.05   26.80
  17  -9   5  403.96   20.30
  -8  17   5  412.66   18.70
  -9  -8   5  379.16   24.90
  -8  17   5  408.76   19.70
  -9  -8   5  431.86   21.30
  17  -9   5  388.46   22.10
  12   5  -5  105.19   10.30
  12   5  -5   90.69    9.70
   5 -17  -5   94.59    8.60
   5 -17  -5   90.79    8.70
 -17  12  -5  110.89   10.50
 -17  12  -5  101.09    8.10
  -5  17   5   99.59    8.00
 -12  -5   5  114.19   11.80
  -5  17   5   92.69    7.60
  17 -12   5   99.39    8.80
  17 -12   5  101.19    9.10
 -12  -5   5   99.39   10.80
  -5  17   5   98.69    7.60
   2 -17  -5   58.89    7.70
   2 -17  -5   82.09    7.10
 -17  15  -5   63.59    6.80
 -17  15  -5   72.39    8.80
  15   2  -5   79.89    9.70
   2 -17  -5   53.49    8.30
  15   2  -5   62.59    8.50
  17 -15   5   79.19    7.90
  17 -15   5   84.59    8.40
  -2  17   5   73.89    7.30
 -15  -2   5   76.79   10.90
  -2  17   5   81.19    7.50
  17 -15   5   55.69   12.10
  18  -1  -5   27.70    8.20
 -17  18  -5   25.00    5.20
 -17  18  -5   15.60    5.60
  -1 -17  -5   19.30    6.20
  -1 -17  -5   28.60    5.90
  -1 -17  -5   22.00    5.80
  18  -1  -5   26.20    6.70
 -18   1   5   21.00    4.20
  17 -18   5   24.80    6.50
  17 -18   5   13.40    5.00
   1  17   5   18.80    5.30
   1  17   5   26.30    6.50
   1  17   5   26.50    5.50
  17 -18   5   24.60    5.70
 -18   1   5   41.80    9.00
 -18   1   5   23.70    5.90
  -4 -17  -5   92.59    8.60
  21  -4  -5   59.99    8.70
  -4 -17  -5   84.89    9.40
  -4 -17  -5   65.09    8.70
   4  17   5   71.89    8.00
 -21   4   5   72.59    8.40
   4  17   5   86.89    8.50
 -21   4   5   92.59   12.80
   4  17   5   81.09   10.90
  24  -7  -5    3.40   14.00
  -7 -17  -5    2.00    4.60
  -7 -17  -5    2.40    5.60
  24  -7  -5    3.10    5.00
  -7 -17  -5    1.90    5.20
   7  17   5    4.70    5.20
  17 -24   5   11.20    7.90
 -24   7   5    4.00    4.60
  27 -10  -5   12.00    8.50
 -10 -17  -5   10.30    8.60
  27 -10  -5   51.99   12.60
 -10 -17  -5   26.00   11.10
  10  17   5   13.10    6.90
 -27  10   5   25.50    6.20
 -18 -10  -5   18.00    6.70
  28 -18  -5   20.40    6.30
  28 -18  -5    6.30   10.20
 -18 -10  -5    8.90    6.60
  10 -28   5   12.10    5.80
  18  10   5   25.40    6.20
 -28  18   5   22.60    6.40
 -18  -7  -5    7.40    6.00
  25 -18  -5   15.30    8.90
  25 -18  -5    9.80    4.60
 -18  -7  -5    7.10    8.80
 -18  -7  -5    2.90    6.10
  18   7   5   12.40    6.00
 -25  18   5   14.50    5.40
  22 -18  -5   32.70    7.10
 -18  -4  -5   48.80    9.80
 -18  -4  -5   40.40    8.40
  18   4   5   49.10    9.00
 -22  18   5   33.90    6.40
 -18  -1  -5  107.99   10.90
  19 -18  -5  145.19   10.90
 -18  -1  -5  105.79   11.80
 -18  -1  -5  121.49   10.90
  19 -18  -5  114.39    9.80
   1 -19   5  113.19    8.20
  18   1   5  125.89   10.70
  18   1   5  109.29   15.00
  18   1   5  105.49   11.00
  16 -18  -5   65.49    7.70
 -18   2  -5   55.89    8.50
 -18   2  -5   42.50   11.10
 -18   2  -5   36.90   11.90
   2  16  -5   63.39    7.00
   2  16  -5   56.09    6.70
  -2 -16   5   46.20    5.80
  18  -2   5   52.29    8.80
  18  -2   5   54.89    7.70
 -16  18   5   67.59    7.90
  -2 -16   5   72.99    8.50
  18  -2   5   51.29    9.00
 -16  18   5   51.09    6.10
 -18   5  -5   72.89    9.40
   5  13  -5   84.29    8.30
 -18   5  -5   93.39    8.40
 -18   5  -5   97.19    9.30
   5  13  -5   79.89    8.40
  13 -18  -5   81.89    7.80
  -5 -13   5   84.79    7.80
  18  -5   5   94.59    8.10
  -5 -13   5  110.99   10.20
  18  -5   5   76.79    9.00
  18  -5   5   83.59    8.50
   8  10  -5  134.49   13.60
  10 -18  -5  169.48   10.30
 -18   8  -5  133.69   11.20
  10 -18  -5  134.39    9.90
 -18   8  -5  134.79   11.90
   8  10  -5  150.38   11.10
  18  -8   5  122.99   11.10
  18  -8   5  150.28   10.50
  -8 -10   5  133.89   10.80
  18  -8   5  141.69   10.70
  -8 -10   5  176.08   13.40
 -10  18   5  140.59    9.60
  11   7  -5  162.78   12.10
 -18  11  -5  146.49   12.50
 -18  11  -5  124.49   13.50
   7 -18  -5  173.88   11.00
   7 -18  -5  147.29   10.70
 -11  -7   5  195.88   14.80
  18 -11   5  163.58   11.40
  -7  18   5  164.68    9.70
 -11  -7   5  165.78   11.30
  18 -11   5  161.68   11.30
  18 -11   5  146.59   11.60
  14   4  -5  337.67   19.70
 -18  14  -5  311.87   18.90
   4 -18  -5  311.37   17.50
  14   4  -5  340.97   19.20
   4 -18  -5  334.47   18.00
 -18  14  -5  294.97   17.60
  18 -14   5  333.47   17.40
  18 -14   5  313.07   18.20
 -14  -4   5  374.86   22.30
  18 -14   5  339.77   17.60
  -4  18   5  332.77   16.30
   1 -18  -5   32.20    5.90
  17   1  -5   47.00    8.40
 -18  17  -5   35.50    7.20
 -18  17  -5   26.60    7.00
   1 -18  -5   32.40    7.60
  18 -17   5   27.60    5.80
  18 -17   5   48.90    7.20
  -1  18   5   29.10    5.80
  -1  18   5   35.80    5.70
 -17  -1   5   36.40    5.30
 -17  -1   5   32.80    6.60
  -1  18   5   35.30    6.00
  18 -17   5   45.00    7.20
  20  -2  -5   -1.90    7.00
  -2 -18  -5    9.20    4.50
  -2 -18  -5    3.50    4.90
  -2 -18  -5    0.40    4.30
  20  -2  -5   -1.20    4.60
  18 -20   5    6.10    4.20
 -20   2   5    3.80    3.00
  18 -20   5    7.30    5.00
 -20   2   5    0.80    3.90
  18 -20   5    3.90    5.50
   2  18   5    5.20    4.20
 -20   2   5   -4.90   12.60
  23  -5  -5    3.40    8.50
  -5 -18  -5    7.90    5.80
  23  -5  -5    3.10    5.30
  -5 -18  -5    7.10    4.70
  -5 -18  -5    1.60    5.30
   5  18   5    4.00    9.10
   5  18   5    6.20    4.40
 -23   5   5    4.90    4.70
  18 -23   5    4.80    6.90
   5  18   5    4.50    5.20
  -8 -18  -5   17.10   10.90
  26  -8  -5   34.70   11.00
  26  -8  -5    2.40    5.30
  -8 -18  -5   15.70    6.20
  -8 -18  -5    1.00    5.40
  18 -26   5    9.10   15.30
 -26   8   5    8.20    5.90
  27 -19  -5    9.80    7.30
  27 -19  -5    5.90    9.50
 -19  -8  -5   10.80    9.70
 -19  -8  -5   12.00    9.00
 -19  -8  -5    1.60    5.90
 -27  19   5    4.00    5.20
   8 -27   5    5.60    4.90
  19   8   5   10.50    6.20
  24 -19  -5   24.40    9.50
 -19  -5  -5   19.80    6.50
  24 -19  -5   16.00    4.90
 -19  -5  -5   12.20    7.40
  19   5   5   26.00    6.50
 -24  19   5    9.10    5.10
 -19  -2  -5  316.37   21.60
 -19  -2  -5  346.87   20.80
 -19  -2  -5  316.87   27.90
  19   2   5  400.06   20.50
  19   2   5  372.86   21.90
 -21  19   5  412.46   23.40
  19   2   5  384.36   19.70
  18 -19  -5  145.39   10.80
  18 -19  -5  177.48   11.90
 -19   1  -5  139.49   13.30
 -19   1  -5  141.39   12.30
   1  18  -5  154.18   10.40
 -19   1  -5  181.58   13.30
  19  -1   5  168.08   12.60
  19  -1   5  155.48   13.00
  -1 -18   5  148.49    9.90
  19  -1   5  184.68   11.80
   4  15  -5   11.30    4.60
 -19   4  -5    6.90    4.80
 -19   4  -5   11.50    6.30
  15 -19  -5   13.00    5.40
  19  -4   5    8.40    4.80
  19  -4   5    9.70    5.20
  19  -4   5    6.10    5.20
  -4 -15   5    6.60    3.80
  -4 -15   5   18.00    7.00
  12 -19  -5   44.00    6.50
 -19   7  -5   58.89    8.90
 -19   7  -5   53.89    9.30
 -19   7  -5   39.90    8.60
   7  12  -5   50.69    6.90
  -7 -12   5   70.39    9.30
  19  -7   5   63.09    7.20
  19  -7   5   47.00    8.40
  -7 -12   5   47.60    6.20
  19  -7   5   55.89    7.40
 -19  10  -5   32.10    7.60
   9 -19  -5   16.80    5.00
  10   9  -5   25.40    6.80
  19 -10   5   18.60    5.80
  19 -10   5   26.50    6.00
  19 -10   5   21.40    5.50
 -10  -9   5   20.10    8.20
  13   6  -5  246.98   16.00
 -19  13  -5  252.47   16.40
   6 -19  -5  252.87   14.80
 -13  -6   5  275.27   18.90
  19 -13   5  242.88   14.60
  19 -13   5  236.18   15.50
  -6  19   5  242.98   13.30
  19 -13   5  280.87   15.10
 -19  16  -5   75.39    9.00
   3 -19  -5   72.69    8.60
  16   3  -5   81.49    9.40
  16   3  -5   95.89   10.20
   3 -19  -5   88.59    7.60
 -16  -3   5   75.79    8.10
 -16  -3   5   96.49   11.90
  19 -16   5  103.49    8.90
  19 -16   5   71.49    8.20
  -3  19   5   82.09    7.90
 -16  -3   5   63.19    6.80
  19 -16   5   85.79    8.40
  19   0  -5   -2.90    4.20
 -19  19  -5   -0.70    4.10
  19   0  -5    5.80   10.80
   0 -19  -5    4.20    4.90
   0 -19  -5    1.10    4.70
   0  19   5   -0.30    3.70
  19 -19   5    2.10    3.90
  19 -19   5    1.70    5.40
 -19   0   5    1.20    2.80
 -19   0   5   -2.20    3.20
 -19   0   5   -1.70    7.60
  19 -19   5    6.00    4.60
  -3 -19  -5    3.00    5.10
  -3 -19  -5   -0.30    4.90
  22  -3  -5    4.20    5.00
  -3 -19  -5    6.30    5.40
  22  -3  -5    5.30    8.20
   3  19   5    0.70    4.00
   3  19   5    6.70    5.40
 -22   3   5    3.20    9.40
[truncated: 223,000 more chars]
